# Supplementary material for: mRNA vaccination targeting AML1::ETO fusion gene eliminates leukemia cells via activating T cells
Source: Leukemia. 2026 Apr 10;40(6):1335–9. doi: 10.1038/s41375-026-02940-3 (PMC13233333; doi:10.1038/s41375-026-02940-3)
Supplement: Supplementary file 2 — Dataset 1 [file 41375_2026_2940_MOESM2_ESM.xlsx]

## Sheet: Sheet1
RNA ID	NCBI RNA ID	NCBI Protein ID	Ensembl RNA ID	Symbol	Type	log2 (Case_2 / Control_1)	Qvalue (Case_2 / Control_1)	Pvalue(Case_2 / Control_1)
NM_001001130	NM_001001130	NP_001001130	ENSMUST00000144183	Zfp85	mRNA	0.385819	0.99818	0.467356
NM_001001144	NM_001001144	NP_001001144	ENSMUST00000098350	Scap	mRNA	-0.100922	0.99818	0.63487
NM_001001152	NM_001001152	NP_001001152	ENSMUST00000045969	Zfp458	mRNA	-1.32207	0.99818	0.541373
NM_001001176	NM_001001176	NP_001001176	ENSMUST00000055497	Taf9b	mRNA	-1.69819	0.99818	0.543341
NM_001001180	NM_001001180	NP_001001180	ENSMUST00000106052	Zfp941	mRNA	1.22443	0.99818	0.764116
NM_001001181	NM_001001181	NP_001001181	ENSMUST00000237263	BC031181	mRNA	0.0901665	0.99818	0.778505
NM_001001182	NM_001001182	NP_001001182	ENSMUST00000112550	Baz2b	mRNA	-0.400666	0.99818	0.816895
NM_001001183	NM_001001183	NP_001001183	ENSMUST00000024984	Tmem204	mRNA	1.98831	0.99818	0.622269
NM_001001184	NM_001001184	NP_001001184	ENSMUST00000211400	Primpol	mRNA	0.280552	0.99818	0.228613
NM_001001186	NM_001001186	NP_001001186	ENSMUST00000057070	Zfp456	mRNA	0.143188	0.99818	0.752495
NM_001001187	NM_001001187	NP_001001187	ENSMUST00000137496	Zfp738	mRNA	-0.15423	0.99818	0.723998
NM_001001295	NM_001001295	NP_001001295	ENSMUST00000168844	Dis3l	mRNA	0.4105	0.99818	0.1693
NM_001001309	NM_001001309	NP_001001309	ENSMUST00000028106	Itga8	mRNA	2.99791	0.99818	0.451755
NM_001001321	NM_001001321	NP_001001321	ENSMUST00000099441	Slc35d2	mRNA	0.0560451	0.99818	0.963362
NM_001001326	NM_001001326	NP_001001326	ENSMUST00000079282	Denn2b	mRNA	-2.1067	0.99818	0.302673
NM_001001327	NM_001001327	NP_001001327	ENSMUST00000201855	Vkorc1l1	mRNA	0.396822	0.99818	0.582278
NM_001001333	NM_001001333	NP_001001333	ENSMUST00000106117	Hexdc	mRNA	-0.171681	0.99818	0.738519
NM_001001334	NM_001001334	NP_001001334	ENSMUST00000095132	Spag6	mRNA	-1.52157	0.99818	0.707015
NM_001001335	NM_001001335	NP_001001335	ENSMUST00000101385	Plekha8	mRNA	1.51519	0.99818	0.398651
NM_001001446	NM_001001446	NP_001001446	ENSMUST00000026211	Cyp2c23	mRNA	3.82614	0.99818	0.33281
NM_001001447	NM_001001447	NP_001001447	ENSMUST00000055528	Zscan22	mRNA	-1.38147	0.99818	0.635897
NM_001001488	NM_001001488	NP_001001488	ENSMUST00000025482	Atp8b1	mRNA	-0.596096	0.99818	0.698662
NM_001001491	NM_001001491	NP_001001491	ENSMUST00000003575	Tpm4	mRNA	1.46504	0.205864	0.00653221
NM_001001493	NM_001001493	NP_001001493	ENSMUST00000079764	Wdr83os	mRNA	0.0413422	0.99818	0.825822
NM_001001495	NM_001001495	NP_001001495	ENSMUST00000114236	Tnip3	mRNA	1.61435	0.99818	0.247794
NM_001001496	NM_001001496	NP_001001496	ENSMUST00000069417	Gja6	mRNA	0.234948	0.99818	0.935494
NM_001001559	NM_001001559	NP_001001559	ENSMUST00000073394	Usp17ld	mRNA	1.89291	0.99818	0.639487
NM_001001565	NM_001001565	NP_001001565	ENSMUST00000094818	Chpf	mRNA	1.36529	0.877475	0.0824215
NM_001001566	NM_001001566	NP_001001566	ENSMUST00000079205	Chpf	mRNA	1.08113	0.487046	0.0248534
NM_001001602	NM_001001602	NP_001001602	ENSMUST00000065001	Dab2ip	mRNA	0.128951	0.99818	0.923044
NM_001001735	NM_001001735	NP_001001735	ENSMUST00000146919	Nsd3	mRNA	-0.0195022	0.99818	0.913303
NM_001001737	NM_001001737	NP_001001737	ENSMUST00000143264	Zfp950	mRNA	-0.839533	0.99818	0.598628
NM_001001738	NM_001001738	NP_001001738	ENSMUST00000095998	Itprip	mRNA	4.11519	0.99818	0.296617
NM_001001792	NM_001001792	NP_001001792	ENSMUST00000172088	Zfp239	mRNA	1.19416	0.99818	0.433074
NM_001001798	NM_001001798	NP_001001798	ENSMUST00000033480	Atp11c	mRNA	-0.287919	0.99818	0.315635
NM_001001804	NM_001001804	NP_001001804	ENSMUST00000049146	Ephx4	mRNA	3.13161	0.99818	0.431064
NM_001001806	NM_001001806	NP_001001806	ENSMUST00000060366	Zfp36l2	mRNA	-0.21	0.99818	0.197586
NM_001001808	NM_001001808	NP_001001808	ENSMUST00000214342	Olfr221	mRNA	-0.679232	0.99818	0.867708
NM_001001880	NM_001001880	NP_001001880	ENSMUST00000068705	Mpzl1	mRNA	-1.75935	0.99818	0.434778
NM_001001881	NM_001001881	NP_001001881	ENSMUST00000053336	2510009E07Rik	mRNA	2.93877	0.361144	0.0153261
NM_001001882	NM_001001882	NP_001001882	ENSMUST00000054622	Rtel1	mRNA	0.162921	0.99818	0.715464
NM_001001884	NM_001001884	NP_001001884	ENSMUST00000023747	Nckap5l	mRNA	3.63901	0.146856	0.00403582
NM_001001885	NM_001001885	NP_001001885	ENSMUST00000077066	Tmem151a	mRNA	0.602201	0.99818	0.68252
NM_001001892	NM_001001892	NP_001001892	ENSMUST00000025181	H2-K1	mRNA	0.677822	0.0279167	0.000475544
NM_001001932	NM_001001932	NP_001001932	ENSMUST00000053484	Eea1	mRNA	-0.14828	0.99818	0.561801
NM_001001979	NM_001001979	NP_001001979	ENSMUST00000075770	Megf10	mRNA	-1.0772	0.99818	0.645625
NM_001001981	NM_001001981	NP_001001981	ENSMUST00000053760	Utp14b	mRNA	3.01456	0.808027	0.0638434
NM_001001982	NM_001001982	NP_001001982	ENSMUST00000059997	Ccdc9b	mRNA	-0.428333	0.99818	0.185378
NM_001001983	NM_001001983	NP_001001983	ENSMUST00000036161	Pi4ka	mRNA	-8.26194	0.289089	0.0109486
NM_001001984	NM_001001984	NP_001001984	ENSMUST00000075856	Kdm2a	mRNA	-0.262325	0.99818	0.182687
NM_001001985	NM_001001985	NP_001001985	ENSMUST00000056355	Nat8l	mRNA	3.08399	0.884159	0.084608
NM_001001986	NM_001001986	NP_001001986	ENSMUST00000109784	Nol4l	mRNA	-2.18382	0.99818	0.450622
NM_001002004	NM_001002004	NP_001002004	ENSMUST00000010421	2610507B11Rik	mRNA	-0.0211228	0.99818	0.907473
NM_001002008	NM_001002008	NP_001002008	ENSMUST00000088787	Zfp948	mRNA	-0.363933	0.99818	0.297958
NM_001002011	NM_001002011	NP_001002011	ENSMUST00000029699	Lmna	mRNA	0.0963541	0.99818	0.821688
NM_001002012	NM_001002012	NP_001002012	ENSMUST00000080449	Hspa2	mRNA	-0.314826	0.99818	0.674042
NM_001002239	NM_001002239	NP_001002239	ENSMUST00000079716	Rpl17	mRNA	0.0713802	0.99818	0.698042
NM_001002267	NM_001002267	NP_001002267	ENSMUST00000068140	Tmem158	mRNA	0.160814	0.99818	0.79196
NM_001002764	NM_001002764	NP_001002764	ENSMUST00000045281	Smg6	mRNA	0.0706188	0.99818	0.617462
NM_001002787	NM_001002787	NP_001002787	ENSMUST00000095107	Ccin	mRNA	0.24529	0.99818	0.908517
NM_001002842	NM_001002842	NP_001002842	ENSMUST00000052079	Pram1	mRNA	1.24262	0.953124	0.104169
NM_001002846	NM_001002846	NP_001002846	ENSMUST00000086458	Fbxl12	mRNA	0.412298	0.99818	0.49854
NM_001002895	NM_001002895	NP_001002895	ENSMUST00000154473	AI413582	mRNA	0.243428	0.99818	0.504296
NM_001002897	NM_001002897	NP_001002897	ENSMUST00000059401	Atg9b	mRNA	0.680169	0.971005	0.111753
NM_001002898	NM_001002898	NP_001002898	ENSMUST00000192700	Sirpb1a	mRNA	1.25925	0.99818	0.502921
NM_001002927	NM_001002927	NP_001002927	ENSMUST00000070375	Penk	mRNA	1.34133	0.99818	0.578619
NM_001002929	NM_001002929	NP_001002929	ENSMUST00000021085	Nup85	mRNA	0.0813344	0.99818	0.738339
NM_001003405	NM_001003405	NP_001003405	ENSMUST00000064324	Try5	mRNA	-0.733224	0.99818	0.857231
NM_001003666	NM_001003666	NP_001003666	ENSMUST00000049705	Zfp457	mRNA	0.160481	0.99818	0.955044
NM_001003717	NM_001003717	NP_001003717	ENSMUST00000095310	Osbpl8	mRNA	-0.0460421	0.99818	0.946473
NM_001003817	NM_001003817	NP_001003817	ENSMUST00000058295	Erbb2	mRNA	3.95984	0.209419	0.00669166
NM_001003898	NM_001003898	NP_001003898	ENSMUST00000165113	Tardbp	mRNA	1.13583	0.94487	0.101709
NM_001003899	NM_001003899	NP_001003899	ENSMUST00000105699	Tardbp	mRNA	0.182989	0.99818	0.776251
NM_001003908	NM_001003908	NP_001003908	ENSMUST00000103186	Cltc	mRNA	0.303668	0.99818	0.202805
NM_001003909	NM_001003909	NP_001003909	ENSMUST00000043551	Ankib1	mRNA	-0.0963117	0.99818	0.891381
NM_001003910	NM_001003910	NP_001003910	ENSMUST00000075632	Ttc41	mRNA	-1.51705	0.99818	0.623195
NM_001003912	NM_001003912	NP_001003912	ENSMUST00000039476	Arhgef11	mRNA	-1.29332	0.99818	0.729699
NM_001003913	NM_001003913	NP_001003913	ENSMUST00000037290	Mars1	mRNA	0.353982	0.958754	0.106182
NM_001003917	NM_001003917	NP_001003917	ENSMUST00000040689	Atg9a	mRNA	0.656301	0.99818	0.219405
NM_001003918	NM_001003918	NP_001003918	ENSMUST00000161046	Usp7	mRNA	0.512704	0.99818	0.229236
NM_001003919	NM_001003919	NP_001003919	ENSMUST00000163605	Ddx11	mRNA	1.12081	0.99818	0.60218
NM_001003933	NM_001003933	NP_001003933	ENSMUST00000088171	Rtn3	mRNA	-0.975409	0.99818	0.777265
NM_001003934	NM_001003934	NP_001003934	ENSMUST00000065304	Rtn3	mRNA	-5.68572	0.993121	0.12089
NM_001003939	NM_001003939	NP_001003939	ENSMUST00000061458	Ttc41	mRNA	0.135863	0.99818	0.957342
NM_001003947	NM_001003947	NP_001003947	ENSMUST00000106545	Cyp4x1	mRNA	-1.24852	0.99818	0.239036
NM_001003948	NM_001003948	NP_001003948	ENSMUST00000168574	Pid1	mRNA	3.05247	0.567285	0.0319858
NM_001003949	NM_001003949	NP_001003949	ENSMUST00000052885	Tmem259	mRNA	0.250136	0.99818	0.513538
NM_001003950	NM_001003950	NP_001003950	ENSMUST00000020375	Rab3ip	mRNA	1.22443	0.99818	0.764116
NM_001003953	NM_001003953	NP_001003953	ENSMUST00000046073	Kdm2b	mRNA	1.26953	0.99818	0.146559
NM_001003955	NM_001003955	NP_001003955	ENSMUST00000204087	Rab11fip5	mRNA	-0.658522	0.99818	0.391722
NM_001003972	NM_001003972	NP_001003972	ENSMUST00000049128	Senp7	mRNA	3.0369	0.99818	0.293304
NM_001003973	NM_001003973	NP_001003973	ENSMUST00000201011	Senp7	mRNA	-0.146793	0.99818	0.839289
NM_001004062	NM_001004062	NP_001004062	ENSMUST00000076615	Crtc1	mRNA	-0.214083	0.99818	0.639331
NM_001004066	NM_001004066	NP_001004066	ENSMUST00000183125	Zfp386	mRNA	-0.456076	0.99818	0.736683
NM_001004139	NM_001004139	NP_001004139	ENSMUST00000108015	Zfp619	mRNA	-0.712275	0.99818	0.186387
NM_001004140	NM_001004140	NP_001004140	ENSMUST00000046916	Ckap2	mRNA	-0.0625069	0.99818	0.784515
NM_001004142	NM_001004142	NP_001004142	ENSMUST00000108518	Nlrp1a	mRNA	1.43883	0.99818	0.244013
NM_001004143	NM_001004143	NP_001004143	ENSMUST00000041683	Usp22	mRNA	0.172912	0.99818	0.516358
NM_001004144	NM_001004144	NP_001004144	ENSMUST00000037285	Git1	mRNA	-0.567271	0.99818	0.845595
NM_001004149	NM_001004149	NP_001004149	ENSMUST00000056558	Zfp366	mRNA	0.69504	0.99818	0.462622
NM_001004154	NM_001004154	NP_001004154	ENSMUST00000039720	Rragb	mRNA	2.56911	0.99818	0.142716
NM_001004155	NM_001004155	NP_001004155	ENSMUST00000058240	9930012K11Rik	mRNA	-1.54986	0.99818	0.21404
NM_001004157	NM_001004157	NP_001004157	ENSMUST00000042808	Scarf1	mRNA	1.32641	0.99818	0.324002
NM_001004164	NM_001004164	NP_001004164	ENSMUST00000020251	Gnptab	mRNA	0.0261678	0.99818	0.954895
NM_001004173	NM_001004173	NP_001004173	ENSMUST00000036172	Sgpp2	mRNA	0.230057	0.99818	0.954984
NM_001004174	NM_001004174	NP_001004174	ENSMUST00000047498	AA467197	mRNA	-1.00952	0.99818	0.801266
NM_001004176	NM_001004176	NP_001004176	ENSMUST00000121440	Maml3	mRNA	-0.524804	0.55296	0.0307616
NM_001004177	NM_001004177	NP_001004177		Celsr2	mRNA	1.71112	0.99818	0.450413
NM_001004178	NM_001004178	NP_001004178	ENSMUST00000079611	Frg2f1	mRNA	0.212337	0.99818	0.790527
NM_001004180	NM_001004180	NP_001004180	ENSMUST00000043650	Fam222a	mRNA	-0.498094	0.99818	0.142235
NM_001004184	NM_001004184	NP_001004184	ENSMUST00000026820	Slc28a1	mRNA	-0.894774	0.99818	0.823824
NM_001004185	NM_001004185	NP_001004185	ENSMUST00000165460	Whamm	mRNA	-0.237902	0.99818	0.463713
NM_001004187	NM_001004187	NP_001004187	ENSMUST00000033218	Rexo5	mRNA	0.872589	0.99818	0.706323
NM_001004190	NM_001004190	NP_001004190	ENSMUST00000068079	Zfp560	mRNA	-0.274305	0.99818	0.711192
NM_001004191	NM_001004191	NP_001004191	ENSMUST00000048824	Gm5617	mRNA	0.250534	0.99818	0.624692
NM_001004193	NM_001004193	NP_001004193	ENSMUST00000071885	Rhox8	mRNA	4.77151	0.99818	0.22467
NM_001004293	NM_001004293	NP_001004293	ENSMUST00000106656	Amigo1	mRNA	-0.336502	0.99818	0.876247
NM_001004359	NM_001004359	NP_001004359		Gprasp1	mRNA	-0.970529	0.99818	0.634287
NM_001004361	NM_001004361	NP_001004361	ENSMUST00000115817	Tpgs2	mRNA	0.163929	0.99818	0.572252
NM_001004362	NM_001004362	NP_001004362	ENSMUST00000039271	2610008E11Rik	mRNA	2.56419	0.99818	0.369546
NM_001004363	NM_001004363	NP_001004363	ENSMUST00000020220	Nuak1	mRNA	6.90387	0.47441	0.0238477
NM_001004364	NM_001004364	NP_001004364	ENSMUST00000050990	Asap2	mRNA	-0.611031	0.99818	0.140375
NM_001004365	NM_001004365	NP_001004365	ENSMUST00000088244	Actr3b	mRNA	-6.14492	0.840052	0.0716461
NM_001004435	NM_001004435	NP_001004435	ENSMUST00000102613	Pik3r6	mRNA	1.37805	0.99818	0.659759
NM_001004436	NM_001004436	NP_001004436	ENSMUST00000048263	Wapl	mRNA	-0.197592	0.99818	0.381307
NM_001004721	NM_001004721	NP_001004721	ENSMUST00000077626	Pigu	mRNA	-0.00323983	0.99888	0.989252
NM_001004762	NM_001004762	NP_001004762	ENSMUST00000043612	Pla2g4c	mRNA	0.0285385	0.998789	0.98714
NM_001005223	NM_001005223	NP_001005223	ENSMUST00000103195	Znhit3	mRNA	0.0795201	0.99818	0.797168
NM_001005247	NM_001005247	NP_001005247	ENSMUST00000014562	Hps5	mRNA	0.0823187	0.99818	0.673695
NM_001005248	NM_001005248	NP_001005248		Hps5	mRNA	-0.0930286	0.99818	0.806031
NM_001005341	NM_001005341	NP_001005341	ENSMUST00000018571	Ypel2	mRNA	-0.979335	0.851564	0.0742518
NM_001005342	NM_001005342	NP_001005342	ENSMUST00000090729	Ypel4	mRNA	-1.57287	0.99818	0.377516
NM_001005343	NM_001005343	NP_001005343	ENSMUST00000090813	Sp9	mRNA	-0.36792	0.99818	0.897779
NM_001005358	NM_001005358	NP_001005358	ENSMUST00000127027	Zfp960	mRNA	-0.679232	0.99818	0.867708
NM_001005370	NM_001005370	NP_001005370	ENSMUST00000049999	Spin2c	mRNA	3.41065	0.99818	0.386026
NM_001005385	NM_001005385	NP_001005385	ENSMUST00000113145	Gprasp1	mRNA	0.650289	0.99818	0.468177
NM_001005419	NM_001005419	NP_001005419	ENSMUST00000075686	Ado	mRNA	0.293605	0.99818	0.354152
NM_001005420	NM_001005420	NP_001005420	ENSMUST00000040324	Ppp1r26	mRNA	2.33304	0.99818	0.56169
NM_001005421	NM_001005421	NP_001005421	ENSMUST00000050020	Jaml	mRNA	1.41619	0.985157	0.118056
NM_001005422	NM_001005422	NP_001005422	ENSMUST00000076622	Stmnd1	mRNA	1.22678	0.99818	0.763672
NM_001005423	NM_001005423	NP_001005423	ENSMUST00000048860	Mreg	mRNA	1.99688	0.99818	0.167966
NM_001005424	NM_001005424	NP_001005424	ENSMUST00000188161	Ajm1	mRNA	-0.145099	0.99818	0.707035
NM_001005426	NM_001005426	NP_001005426	ENSMUST00000035852	Zcwpw1	mRNA	0.144146	0.99818	0.774171
NM_001005475	NM_001005475	NP_001005475	ENSMUST00000096275	Iqsec2	mRNA	2.23132	0.976934	0.115638
NM_001005506	NM_001005506	NP_001005506	ENSMUST00000084264	Txlna	mRNA	0.108757	0.99818	0.720662
NM_001005507	NM_001005507	NP_001005507	ENSMUST00000073441	Smg7	mRNA	0.210613	0.99818	0.476891
NM_001005508	NM_001005508	NP_001005508	ENSMUST00000056449	Arhgap30	mRNA	0.222224	0.99818	0.487936
NM_001005509	NM_001005509	NP_001005509	ENSMUST00000029387	Eif2a	mRNA	-0.109184	0.99818	0.545367
NM_001005510	NM_001005510	NP_001005510	ENSMUST00000044217	Syne2	mRNA	2.13662	0.00466889	5.69198e-05
NM_001005511	NM_001005511	NP_001005511	ENSMUST00000072580	Lmtk3	mRNA	2.94198	0.884159	0.0845259
NM_001005525	NM_001005525	NP_001005525	ENSMUST00000182309	Rsrc2	mRNA	-0.0637921	0.99818	0.758396
NM_001005605	NM_001005605	NP_001005605	ENSMUST00000087614	Aebp2	mRNA	0.131635	0.99818	0.478265
NM_001005748	NM_001005748	NP_001005748	ENSMUST00000136576	Phactr1	mRNA	2.71817	0.99818	0.496797
NM_001005767	NM_001005767	NP_001005767	ENSMUST00000048642	Parl	mRNA	0.147185	0.99818	0.370287
NM_001005784	NM_001005784	NP_001005784		Patj	mRNA	2.66127	0.8765	0.0817618
NM_001005787	NM_001005787	NP_001005787	ENSMUST00000030290	Patj	mRNA	-2.76097	0.99818	0.486499
NM_001005788	NM_001005788	NP_001005788	ENSMUST00000106280	Zfp69	mRNA	-1.38755	0.99818	0.271692
NM_001005846	NM_001005846	NP_001005846	ENSMUST00000098524	Mcoln2	mRNA	2.98636	0.99818	0.21718
NM_001005847	NM_001005847	NP_001005847	ENSMUST00000033920	Aga	mRNA	-0.0774689	0.99818	0.835987
NM_001005858	NM_001005858	NP_001005858	ENSMUST00000076249	Ifit3b	mRNA	5.60718	0.99818	0.132601
NM_001005859	NM_001005859	NP_001005859	ENSMUST00000079085	Rpl34	mRNA	0.0315788	0.99818	0.790178
NM_001005860	NM_001005860	NP_001005860	ENSMUST00000079379	Clec4a4	mRNA	2.86633	0.99818	0.472652
NM_001005863	NM_001005863	NP_001005863	ENSMUST00000059115	Mtus1	mRNA	1.22678	0.99818	0.763672
NM_001005865	NM_001005865	NP_001005865	ENSMUST00000051379	Mtus1	mRNA	2.14084	0.99818	0.28645
NM_001005867	NM_001005867	NP_001005867	ENSMUST00000102914	Zmiz2	mRNA	22.7906	8.36824e-07	1.73915e-09
NM_001005868	NM_001005868	NP_001005868	ENSMUST00000191275	Erbin	mRNA	-0.0163147	0.99818	0.955263
NM_001005916	NM_001005916	NP_001005916	ENSMUST00000120016	Zbtb9	mRNA	-0.134078	0.99818	0.592316
NM_001007077	NM_001007077	NP_001007078	ENSMUST00000085144	Pramel25	mRNA	-3.10564	0.99818	0.432283
NM_001007221	NM_001007221	NP_001007222		Adam22	mRNA	2.75135	0.99818	0.491335
NM_001007268	NM_001007268	NP_001007269	ENSMUST00000075040	Dusp13	mRNA	-1.23022	0.99818	0.753832
NM_001007460	NM_001007460	NP_001007461		Zdhhc23	mRNA	-3.94496	0.99818	0.315927
NM_001007461	NM_001007461	NP_001007462	ENSMUST00000073295	Gsdma3	mRNA	1.22678	0.99818	0.763672
NM_001007463	NM_001007463	NP_001007464	ENSMUST00000107870	Spag8	mRNA	1.68758	0.99818	0.672895
NM_001007465	NM_001007465	NP_001007466	ENSMUST00000108173	Rffl	mRNA	-0.248046	0.99818	0.530007
NM_001007567	NM_001007567	NP_001007568	ENSMUST00000035925	Slc7a6os	mRNA	0.0342886	0.99818	0.870737
NM_001007568	NM_001007568	NP_001007569	ENSMUST00000080406	Zfp251	mRNA	0.12051	0.99818	0.529706
NM_001007569	NM_001007569	NP_001007570	ENSMUST00000038163	Pnmal1	mRNA	1.42505	0.99818	0.722706
NM_001007570	NM_001007570	NP_001007571	ENSMUST00000110127	Slc25a42	mRNA	-0.329005	0.99818	0.360104
NM_001007571	NM_001007571	NP_001007572	ENSMUST00000019506	D8Ertd738e	mRNA	0.500072	0.99818	0.221897
NM_001007572	NM_001007572	NP_001007573	ENSMUST00000031901	Trpv5	mRNA	-1.36349	0.99818	0.676337
NM_001007573	NM_001007573	NP_001007574	ENSMUST00000064444	Maneal	mRNA	3.25507	0.99818	0.412454
NM_001007575	NM_001007575	NP_001007576	ENSMUST00000076123	Zfp58	mRNA	-0.259144	0.99818	0.598457
NM_001007577	NM_001007577	NP_001007578	ENSMUST00000112188	Tceanc	mRNA	-0.518355	0.99818	0.624805
NM_001007578	NM_001007578	NP_001007579	ENSMUST00000052431	Armcx6	mRNA	0.80819	0.543297	0.0298914
NM_001007581	NM_001007581	NP_001007582	ENSMUST00000039007	Trp53rka	mRNA	0.166875	0.99818	0.552058
NM_001007584	NM_001007584	NP_001007585	ENSMUST00000069852	Gm11541	mRNA	1.22678	0.99818	0.763672
NM_001007589	NM_001007589	NP_001007590	ENSMUST00000084299	Akirin2	mRNA	-0.0602639	0.99818	0.674879
NM_001007596	NM_001007596	NP_001007597	ENSMUST00000021497	Rtn1	mRNA	1.22678	0.99818	0.763672
NM_001008232	NM_001008232	NP_001008233	ENSMUST00000047526	Asap3	mRNA	2.68432	0.99818	0.502402
NM_001008233	NM_001008233	NP_001008234	ENSMUST00000105571	Plekhn1	mRNA	0.107754	0.99818	0.908755
NM_001008238	NM_001008238	NP_001008239	ENSMUST00000085393	Bnip2	mRNA	-0.257608	0.99818	0.306863
NM_001008421	NM_001008421	NP_001008421	ENSMUST00000046011	Nol10	mRNA	0.283746	0.99818	0.455479
NM_001008422	NM_001008422	NP_001008422	ENSMUST00000085383	Scaf1	mRNA	-0.00654521	0.998604	0.984654
NM_001008423	NM_001008423	NP_001008423	ENSMUST00000073251	Ccdc177	mRNA	3.35258	0.99818	0.385844
NM_001008425	NM_001008425	NP_001008425	ENSMUST00000047436	Thoc6	mRNA	0.0196784	0.99818	0.90628
NM_001008427	NM_001008427	NP_001008427	ENSMUST00000107992	Zfp975	mRNA	1.43804	0.99818	0.719972
NM_001008497	NM_001008497	NP_001008497	ENSMUST00000065220	P2ry14	mRNA	-0.298765	0.99818	0.627756
NM_001008498	NM_001008498	NP_001008498	ENSMUST00000113711	Wdr34	mRNA	-0.0459089	0.99818	0.892183
NM_001008501	NM_001008501	NP_001008501	ENSMUST00000073312	Zfp760	mRNA	-0.345162	0.99818	0.610499
NM_001008502	NM_001008502	NP_001008502	ENSMUST00000057975	Bbs12	mRNA	-0.372136	0.99818	0.290645
NM_001008506	NM_001008506	NP_001008506	ENSMUST00000110104	Zc3h14	mRNA	0.262865	0.99818	0.418808
NM_001008542	NM_001008542	NP_001008542	ENSMUST00000003870	Mxi1	mRNA	-0.683989	0.580271	0.0332177
NM_001008543	NM_001008543	NP_001008543	ENSMUST00000235201	Mxi1	mRNA	-1.3099	0.99818	0.358272
NM_001008545	NM_001008545	NP_001008545	ENSMUST00000172073	Tardbp	mRNA	0.130246	0.99818	0.886947
NM_001008546	NM_001008546	NP_001008546	ENSMUST00000105702	Tardbp	mRNA	0.430128	0.99818	0.676829
NM_001008547	NM_001008547	NP_001008547	ENSMUST00000073721	1700001J03Rik	mRNA	1.22443	0.99818	0.764116
NM_001008548	NM_001008548	NP_001008548	ENSMUST00000211368	Pde2a	mRNA	-5.14535	0.99818	0.187335
NM_001008549	NM_001008549	NP_001008549	ENSMUST00000107972	Zfp658	mRNA	2.37481	0.212201	0.00682909
NM_001008550	NM_001008550	NP_001008550	ENSMUST00000021547	Zfyve26	mRNA	-0.065148	0.99818	0.838881
NM_001008700	NM_001008700	NP_001008700	ENSMUST00000033004	Il4ra	mRNA	0.534155	0.99818	0.168189
NM_001008705	NM_001008705	NP_001008705	ENSMUST00000162308	Bud31	mRNA	3.48067	0.99818	0.177836
NM_001008785	NM_001008785	NP_001008785	ENSMUST00000032107	Kbtbd8	mRNA	0.39338	0.99818	0.358972
NM_001008791	NM_001008791	NP_001008791	ENSMUST00000084510	Whrn	mRNA	-1.6731	0.99818	0.678353
NM_001008793	NM_001008793	NP_001008793	ENSMUST00000102867	Whrn	mRNA	1.58999	0.99818	0.622295
NM_001009545	NM_001009545	NP_001009545	ENSMUST00000063317	Adam6b	mRNA	3.15984	0.99818	0.426766
NM_001009546	NM_001009546	NP_001009546	ENSMUST00000044451	Naaladl1	mRNA	-0.964183	0.942761	0.101045
NM_001009549	NM_001009549	NP_001009549	ENSMUST00000071711	Zfp36l3	mRNA	-2.18406	0.99818	0.566939
NM_001009573	NM_001009573	NP_001009573	ENSMUST00000075036	Unc13d	mRNA	1.21923	0.250153	0.00875913
NM_001009575	NM_001009575	NP_001009575	ENSMUST00000096321	Armcx5	mRNA	-0.245644	0.99818	0.578991
NM_001009818	NM_001009818	NP_001009818	ENSMUST00000074733	Septin11	mRNA	3.10558	0.00371868	4.38864e-05
NM_001009819	NM_001009819	NP_001009819	ENSMUST00000030585	A3galt2	mRNA	-0.648515	0.99818	0.634652
NM_001009927	NM_001009927	NP_001009927	ENSMUST00000018743	Mief2	mRNA	0.401258	0.99818	0.383059
NM_001009935	NM_001009935	NP_001009935	ENSMUST00000074519	Txnip	mRNA	-0.204311	0.99818	0.525986
NM_001009947	NM_001009947	NP_001009947	ENSMUST00000033419	Dock11	mRNA	-0.0510575	0.99818	0.806319
NM_001009949	NM_001009949	NP_001009949	ENSMUST00000116341	Slc25a51	mRNA	0.0228582	0.99818	0.911908
NM_001009951	NM_001009951	NP_001009951	ENSMUST00000040330	Cep44	mRNA	1.22695	0.99818	0.395098
NM_001010825	NM_001010825	NP_001010825	ENSMUST00000065698	Ficd	mRNA	-0.185426	0.99818	0.670017
NM_001010826	NM_001010826	NP_001010826	ENSMUST00000205577	Kctd14	mRNA	1.4969	0.99818	0.705609
NM_001010833	NM_001010833	NP_001010833	ENSMUST00000082337	Mdc1	mRNA	1.47204	0.99818	0.288271
NM_001010836	NM_001010836	NP_001010836	ENSMUST00000047621	Ppp1r13l	mRNA	-6.2609	0.964876	0.10952
NM_001010930	NM_001010930	NP_001010930	ENSMUST00000114797	Mrps33	mRNA	0.043383	0.99818	0.965499
NM_001010973	NM_001010973	NP_001010973	ENSMUST00000038101	Hrh2	mRNA	0.307127	0.99818	0.702747
NM_001011814	NM_001011814	NP_001011814	ENSMUST00000051943	Olfr524	mRNA	1.22443	0.99818	0.764116
NM_001011873	NM_001011873	NP_001011873	ENSMUST00000088542	Xkr9	mRNA	0.736977	0.99818	0.378172
NM_001011875	NM_001011875	NP_001011875	ENSMUST00000089798	Rnase12	mRNA	0.0163965	0.998789	0.988136
NM_001012236	NM_001012236	NP_001012236	ENSMUST00000112053	Trex1	mRNA	0.377579	0.99818	0.180172
NM_001012273	NM_001012273	NP_001012273	ENSMUST00000093906	Birc5	mRNA	-0.159917	0.99818	0.779519
NM_001012309	NM_001012309	NP_001012309	ENSMUST00000102494	Nsrp1	mRNA	-0.127015	0.99818	0.616448
NM_001012310	NM_001012310	NP_001012310	ENSMUST00000057026	Slc25a47	mRNA	0.660854	0.99818	0.681151
NM_001012311	NM_001012311	NP_001012311	ENSMUST00000122872	Pgbd1	mRNA	-3.81439	0.99818	0.24135
NM_001012324	NM_001012324	NP_001012324	ENSMUST00000051504	Ecm2	mRNA	0.230057	0.99818	0.954984
NM_001012325	NM_001012325	NP_001012325	ENSMUST00000109743	Zfp708	mRNA	3.60959	0.99818	0.361748
NM_001012336	NM_001012336	NP_001012336	ENSMUST00000069423	Mdk	mRNA	3.47312	0.99818	0.380782
NM_001012363	NM_001012363	NP_001012363	ENSMUST00000067872	Slc2a9	mRNA	21.9166	5.33084e-06	2.04762e-08
NM_001012396	NM_001012396	NP_001012396	ENSMUST00000091429	Hacd1	mRNA	-0.110153	0.99818	0.733302
NM_001012400	NM_001012400	NP_001012400	ENSMUST00000141112	AU022252	mRNA	0.110676	0.99818	0.734583
NM_001012401	NM_001012401	NP_001012401	ENSMUST00000044048	Hspb6	mRNA	0.529173	0.99818	0.726623
NM_001012402	NM_001012402	NP_001012402	ENSMUST00000044922	Hs3st6	mRNA	2.68432	0.99818	0.502402
NM_001012434	NM_001012434	NP_001012436	ENSMUST00000050732	Kctd14	mRNA	3.51334	0.99818	0.375109
NM_001012448	NM_001012448	NP_001012450	ENSMUST00000109742	Zfp708	mRNA	-0.187098	0.99818	0.951169
NM_001012449	NM_001012449	NP_001012451		Zfp708	mRNA	-1.39442	0.99818	0.672857
NM_001012451	NM_001012451	NP_001012454	ENSMUST00000084750	Ankrd6	mRNA	-0.275342	0.99818	0.540829
NM_001012477	NM_001012477	NP_001012495	ENSMUST00000073043	Cxcl12	mRNA	2.68432	0.99818	0.502402
NM_001012517	NM_001012517	NP_001012535	ENSMUST00000066173	Fut10	mRNA	-0.0104404	0.998417	0.982439
NM_001012518	NM_001012518	NP_001012536	ENSMUST00000147147	Ehmt1	mRNA	1.1587	0.99818	0.309668
NM_001012638	NM_001012638	NP_001012656	ENSMUST00000042608	Acd	mRNA	0.19599	0.99818	0.282986
NM_001013012	NM_001013012	NP_001013030	ENSMUST00000094870	Zfp787	mRNA	-0.0189021	0.99818	0.946173
NM_001013019	NM_001013019	NP_001013037	ENSMUST00000096257	Lrrn4cl	mRNA	-1.84118	0.99818	0.647
NM_001013022	NM_001013022	NP_001013040	ENSMUST00000049968	Odf3b	mRNA	0.580542	0.99818	0.592284
NM_001013023	NM_001013023	NP_001013041	ENSMUST00000044746	Mterf1a	mRNA	-0.156746	0.99818	0.816298
NM_001013025	NM_001013025	NP_001013043	ENSMUST00000095014	Tgfbrap1	mRNA	0.472867	0.99818	0.465304
NM_001013026	NM_001013026	NP_001013044	ENSMUST00000076941	Ttf2	mRNA	-0.0292586	0.99818	0.934651
NM_001013028	NM_001013028	NP_001013046	ENSMUST00000095383	Tmem263	mRNA	-0.0646264	0.99818	0.824482
NM_001013256	NM_001013256	NP_001013274	ENSMUST00000116359	Ctc1	mRNA	-0.424899	0.99818	0.747085
NM_001013360	NM_001013360	NP_001013378	ENSMUST00000023060	Npcd	mRNA	1.31475	0.99818	0.740687
NM_001013365	NM_001013365	NP_001013383	ENSMUST00000075221	Osm	mRNA	-0.343526	0.99818	0.4826
NM_001013366	NM_001013366	NP_001013384	ENSMUST00000081214	Wdr91	mRNA	-0.0480187	0.99818	0.832832
NM_001013367	NM_001013367	NP_001013385	ENSMUST00000051186	Prkaa1	mRNA	-0.140774	0.99818	0.383944
NM_001013368	NM_001013368	NP_001013386	ENSMUST00000058745	E2f8	mRNA	-0.141081	0.99818	0.670397
NM_001013370	NM_001013370	NP_001013388	ENSMUST00000041438	Sesn1	mRNA	-0.0891404	0.99818	0.726016
NM_001013371	NM_001013371	NP_001013389	ENSMUST00000081933	Dtx3l	mRNA	0.0373727	0.99818	0.886863
NM_001013372	NM_001013372	NP_001013390	ENSMUST00000185301	Nrp	mRNA	1.30923	0.99818	0.313785
NM_001013373	NM_001013373	NP_001013391	ENSMUST00000034597	Tmprss13	mRNA	2.95883	0.99818	0.181217
NM_001013374	NM_001013374	NP_001013392	ENSMUST00000125304	Lman2l	mRNA	-0.0793669	0.99818	0.797228
NM_001013375	NM_001013375	NP_001013393	ENSMUST00000066888	Utp18	mRNA	0.1411	0.99818	0.490128
NM_001013376	NM_001013376	NP_001013394	ENSMUST00000062672	Rpp38	mRNA	-0.0451665	0.99818	0.925209
NM_001013377	NM_001013377	NP_001013395	ENSMUST00000054538	Arhgef39	mRNA	0.359101	0.99818	0.441241
NM_001013378	NM_001013378	NP_001013396	ENSMUST00000100410	Uspl1	mRNA	1.60698	0.99818	0.459661
NM_001013379	NM_001013379	NP_001013397	ENSMUST00000212681	Zfp930	mRNA	-0.555911	0.969271	0.111152
NM_001013380	NM_001013380	NP_001013398	ENSMUST00000041769	Dync1li2	mRNA	0.215649	0.99818	0.29608
NM_001013381	NM_001013381	NP_001013399	ENSMUST00000040487	Rsad1	mRNA	-0.0367476	0.99818	0.937914
NM_001013384	NM_001013384	NP_001013402	ENSMUST00000093380	Podnl1	mRNA	2.65325	0.99818	0.189676
NM_001013385	NM_001013385	NP_001013403	ENSMUST00000118489	Grm4	mRNA	0.944656	0.99818	0.814836
NM_001013386	NM_001013386	NP_001013404	ENSMUST00000164425	Rasl10b	mRNA	2.86633	0.99818	0.472652
NM_001013387	NM_001013387	NP_001013405	ENSMUST00000115333	Zfp182	mRNA	-6.38546	0.722285	0.0503406
NM_001013389	NM_001013389	NP_001013407	ENSMUST00000021772	Mrs2	mRNA	0.182869	0.99818	0.696744
NM_001013390	NM_001013390	NP_001013408	ENSMUST00000060125	Scn4b	mRNA	2.75135	0.99818	0.491335
NM_001013391	NM_001013391	NP_001013409	ENSMUST00000069168	Cpsf6	mRNA	-0.337921	0.756947	0.0550018
NM_001013405	NM_001013405	NP_001013423	ENSMUST00000052740	Tcaim	mRNA	1.18649	0.99818	0.160927
NM_001013414	NM_001013414	NP_001013432	ENSMUST00000061837	Neurl4	mRNA	3.31242	0.99818	0.374712
NM_001013441	NM_001013441	NP_001013459	ENSMUST00000095385	Ric8b	mRNA	-0.792094	0.620391	0.0376403
NM_001013577	NM_001013577	NP_001013595	ENSMUST00000095063	Inip	mRNA	0.147391	0.99818	0.45691
NM_001013608	NM_001013608	NP_001013626	ENSMUST00000238465	Ercc6l2	mRNA	0.41684	0.99818	0.152822
NM_001013616	NM_001013616	NP_001013637	ENSMUST00000098180	Trim6	mRNA	1.22443	0.99818	0.764116
NM_001013741	NM_001013741	NP_001013763	ENSMUST00000075444	Ddn	mRNA	-1.81294	0.99818	0.279056
NM_001013745	NM_001013745	NP_001013767	ENSMUST00000069250	Zfp57	mRNA	-0.805922	0.99818	0.838021
NM_001013749	NM_001013749	NP_001013771	ENSMUST00000180252	Tmem151b	mRNA	2.23294	0.99818	0.318883
NM_001013751	NM_001013751	NP_001013773	ENSMUST00000149604	Syna	mRNA	0.889578	0.99818	0.687076
NM_001013753	NM_001013753	NP_001013775	ENSMUST00000071370	Pcdh17	mRNA	1.22678	0.99818	0.763672
NM_001013755	NM_001013755	NP_001013777	ENSMUST00000097886	5730409E04Rik	mRNA	1.5019	0.99818	0.472259
NM_001013758	NM_001013758	NP_001013780	ENSMUST00000053986	Lingo3	mRNA	-1.28393	0.99818	0.651919
NM_001013766	NM_001013766	NP_001013788	ENSMUST00000164660	Samd3	mRNA	-0.733224	0.99818	0.857231
NM_001013769	NM_001013769	NP_001013791	ENSMUST00000021997	Rsl1	mRNA	0.926318	0.99818	0.213731
NM_001013770	NM_001013770	NP_001013792	ENSMUST00000112508	Lipo3	mRNA	3.37618	0.697365	0.0464445
NM_001013771	NM_001013771	NP_001013793	ENSMUST00000114243	Gm973	mRNA	-0.449137	0.99818	0.796778
NM_001013773	NM_001013773	NP_001013795	ENSMUST00000110929	Nxpe5	mRNA	3.39037	0.99818	0.392621
NM_001013777	NM_001013777	NP_001013799	ENSMUST00000166737	Zfp488	mRNA	-0.739577	0.99818	0.137975
NM_001013779	NM_001013779	NP_001013801	ENSMUST00000166137	Aim2	mRNA	-0.947541	0.99818	0.308003
NM_001013780	NM_001013780	NP_001013802	ENSMUST00000038661	Slc25a34	mRNA	1.10038	0.99818	0.632198
NM_001013783	NM_001013783	NP_001013805	ENSMUST00000063166	Fam71b	mRNA	1.75019	0.99818	0.62947
NM_001013784	NM_001013784	NP_001013806	ENSMUST00000100866	Ccdc92b	mRNA	-0.580474	0.525724	0.0281612
NM_001013785	NM_001013785	NP_001013807	ENSMUST00000081326	Akr1c19	mRNA	1.22678	0.99818	0.763672
NM_001013786	NM_001013786	NP_001013808	ENSMUST00000032820	Zscan26	mRNA	-0.659331	0.801796	0.062587
NM_001013792	NM_001013792	NP_001013814	ENSMUST00000059662	Otulin	mRNA	0.32378	0.99818	0.127517
NM_001013799	NM_001013799	NP_001013821	ENSMUST00000061421	Mettl21c	mRNA	-0.733224	0.99818	0.857231
NM_001013802	NM_001013802	NP_001013824	ENSMUST00000110064	Macrod2	mRNA	-0.844014	0.99818	0.66393
NM_001013806	NM_001013806	NP_001013828	ENSMUST00000040787	Ankrd13c	mRNA	0.142643	0.99818	0.493426
NM_001013813	NM_001013813	NP_001013835	ENSMUST00000159294	Maml2	mRNA	8.56513	9.89456e-06	5.45301e-08
NM_001013814	NM_001013814	NP_001013836	ENSMUST00000035230	Amt	mRNA	3.07945	0.99818	0.43907
NM_001013817	NM_001013817	NP_001013839	ENSMUST00000080204	Sp140	mRNA	0.136119	0.99818	0.601839
NM_001013829	NM_001013829	NP_001013851	ENSMUST00000110531	Shf	mRNA	-0.27481	0.99818	0.481793
NM_001013832	NM_001013832	NP_001013854	ENSMUST00000091648	Gpr31b	mRNA	1.31393	0.99818	0.743553
NM_001013833	NM_001013833	NP_001013855	ENSMUST00000065067	Prkg1	mRNA	-1.57053	0.99818	0.312816
NM_001014390	NM_001014390	NP_001014412	ENSMUST00000004281	Dyrk2	mRNA	1.70781	0.10657	0.00258262
NM_001014394	NM_001014394	NP_001014416	ENSMUST00000088117	Adgrf3	mRNA	-2.64347	0.99818	0.505783
NM_001014398	NM_001014398	NP_001014420	ENSMUST00000093837	Trcg1	mRNA	-0.679232	0.99818	0.867708
NM_001014836	NM_001014836	NP_001014836	ENSMUST00000020456	4930404N11Rik	mRNA	1.28677	0.99818	0.666343
NM_001014900	NM_001014900	NP_001014900	ENSMUST00000094819	Zmynd12	mRNA	0.281702	0.99818	0.944922
NM_001014973	NM_001014973	NP_001014973	ENSMUST00000048519	Snx13	mRNA	0.0408109	0.99818	0.939042
NM_001014974	NM_001014974	NP_001014974	ENSMUST00000042125	Ttll4	mRNA	-0.091718	0.99818	0.736647
NM_001014976	NM_001014976	NP_001014976	ENSMUST00000064924	Espl1	mRNA	0.124629	0.99818	0.76436
NM_001014981	NM_001014981	NP_001014981	ENSMUST00000072726	Wdr7	mRNA	6.2599	0.964876	0.109831
NM_001014995	NM_001014995	NP_001014995	ENSMUST00000041913	Fam189b	mRNA	-0.278901	0.99818	0.469401
NM_001014996	NM_001014996	NP_001014996	ENSMUST00000065302	Cenpj	mRNA	-0.0383932	0.99818	0.941683
NM_001015046	NM_001015046	NP_001015046	ENSMUST00000102521	Rap1gap2	mRNA	0.579662	0.99818	0.876574
NM_001015099	NM_001015099	NP_001015099	ENSMUST00000054308	G2e3	mRNA	-0.56353	0.99818	0.667908
NM_001015681	NM_001015681	NP_001015681	ENSMUST00000070150	E130308A19Rik	mRNA	-0.170927	0.99818	0.548619
NM_001015876	NM_001015876	NP_001015876	ENSMUST00000040213	Tyw1	mRNA	0.0113072	0.99818	0.959118
NM_001015889	NM_001015889	NP_001015889	ENSMUST00000167256	Taf9	mRNA	-0.279975	0.99818	0.580988
NM_001017426	NM_001017426	NP_001017426	ENSMUST00000094077	Kdm6b	mRNA	-0.0557328	0.99818	0.768737
NM_001017429	NM_001017429	NP_001017429	ENSMUST00000050273	Cox17	mRNA	0.307478	0.99818	0.470902
NM_001017525	NM_001017525	NP_001017525	ENSMUST00000105306	Btbd11	mRNA	-1.85807	0.99818	0.643879
NM_001017955	NM_001017955	NP_001017955	ENSMUST00000211392	Zscan18	mRNA	3.60959	0.99818	0.361748
NM_001017959	NM_001017959	NP_001017959	ENSMUST00000016678	Lamp2	mRNA	0.0161221	0.99818	0.97727
NM_001017966	NM_001017966	NP_001017966	ENSMUST00000102484	Ddi2	mRNA	0.00225499	0.999094	0.993849
NM_001017968	NM_001017968	NP_001017968	ENSMUST00000084238	Zdhhc18	mRNA	0.238565	0.99818	0.412137
NM_001017983	NM_001017983	NP_001017983	ENSMUST00000016696	Foxred2	mRNA	0.107175	0.99818	0.763579
NM_001017985	NM_001017985	NP_001017985	ENSMUST00000051777	C2cd3	mRNA	0.155293	0.99818	0.548721
NM_001018042	NM_001018042	NP_001018052	ENSMUST00000102689	Sp3	mRNA	0.26544	0.824541	0.0680245
NM_001018063	NM_001018063	NP_001018073	ENSMUST00000088778	Rtl8b	mRNA	3.26915	0.141794	0.00383882
NM_001024135	NM_001024135	NP_001019306	ENSMUST00000061222	Kbtbd7	mRNA	0.402729	0.99818	0.227437
NM_001024136	NM_001024136	NP_001019307	ENSMUST00000084616	Anks6	mRNA	2.77447	0.99818	0.487547
NM_001024138	NM_001024138	NP_001019309	ENSMUST00000084650	Gpr139	mRNA	-2.80727	0.000728214	6.91851e-06
NM_001024141	NM_001024141	NP_001019312	ENSMUST00000080929	Nxf3	mRNA	-0.0320829	0.99818	0.976783
NM_001024142	NM_001024142	NP_001019313	ENSMUST00000052236	Fbxo10	mRNA	-0.443735	0.99818	0.73624
NM_001024205	NM_001024205	NP_001019376	ENSMUST00000100802	Nufip2	mRNA	-0.194911	0.99818	0.616856
NM_001024206	NM_001024206	NP_001019377	ENSMUST00000102602	Trappc1	mRNA	0.147925	0.99818	0.521097
NM_001024230	NM_001024230	NP_001019401	ENSMUST00000109210	Gm5431	mRNA	1.31861	0.99818	0.53172
NM_001024385	NM_001024385	NP_001019556	ENSMUST00000028835	Crls1	mRNA	0.408548	0.79096	0.0601501
NM_001024458	NM_001024458	NP_001019629	ENSMUST00000114340	Add1	mRNA	-0.115451	0.99818	0.665407
NM_001024468	NM_001024468	NP_001019639	ENSMUST00000032402	Bcat1	mRNA	2.24269	0.99818	0.240663
NM_001024474	NM_001024474	NP_001019645	ENSMUST00000057442	Diras2	mRNA	1.22443	0.99818	0.764116
NM_001024504	NM_001024504	NP_001019675	ENSMUST00000045366	Dcun1d2	mRNA	-7.28272	0.394558	0.0177471
NM_001024508	NM_001024508	NP_001019679	ENSMUST00000099384	Brd9	mRNA	0.177168	0.99818	0.371829
NM_001024512	NM_001024512	NP_001019683	ENSMUST00000090499	Fam149b	mRNA	-0.198064	0.99818	0.893561
NM_001024526	NM_001024526	NP_001019697	ENSMUST00000100206	Larp4	mRNA	-0.547515	0.99818	0.324213
NM_001024560	NM_001024560	NP_001019731	ENSMUST00000070172	Snx32	mRNA	-0.244921	0.99818	0.710992
NM_001024602	NM_001024602	NP_001019773	ENSMUST00000101018	Cep170b	mRNA	0.229681	0.99818	0.867046
NM_001024604	NM_001024604	NP_001019775	ENSMUST00000014640	Ankrd28	mRNA	-0.476576	0.99818	0.467921
NM_001024606	NM_001024606	NP_001019777	ENSMUST00000059588	Pdp2	mRNA	-0.0755108	0.99818	0.722131
NM_001024616	NM_001024616	NP_001019787	ENSMUST00000058137	Rabl6	mRNA	0.284159	0.99818	0.125884
NM_001024617	NM_001024617	NP_001019788	ENSMUST00000042529	Inpp4b	mRNA	0.0580657	0.99818	0.960749
NM_001024619	NM_001024619	NP_001019790	ENSMUST00000206414	Tsku	mRNA	2.6943	0.99818	0.480734
NM_001024622	NM_001024622	NP_001019793	ENSMUST00000114444	Pcnp	mRNA	-0.0135765	0.99818	0.965524
NM_001024624	NM_001024624	NP_001019795	ENSMUST00000087104	Cdkl5	mRNA	0.846172	0.99818	0.542227
NM_001024626	NM_001024626	NP_001019797	ENSMUST00000105313	Zfp873	mRNA	1.2303	0.99818	0.742034
NM_001024645	NM_001024645	NP_001019816	ENSMUST00000076236	Carmil3	mRNA	-1.22314	0.99818	0.363945
NM_001024698	NM_001024698	NP_001019869	ENSMUST00000096066	Cpa2	mRNA	1.22678	0.99818	0.763672
NM_001024699	NM_001024699	NP_001019870	ENSMUST00000210282	Zbtb45	mRNA	1.02454	0.99818	0.161888
NM_001024703	NM_001024703	NP_001019874	ENSMUST00000079323	Mctp2	mRNA	2.266	0.99818	0.550957
NM_001024712	NM_001024712	NP_001019883	ENSMUST00000167923	Gm3696	mRNA	3.87903	0.99818	0.32598
NM_001024714	NM_001024714	NP_001019885	ENSMUST00000089555	Cma2	mRNA	1.72499	0.99818	0.657345
NM_001024716	NM_001024716	NP_001019887	ENSMUST00000109687	Triobp	mRNA	-0.00614788	0.99818	0.976581
NM_001024717	NM_001024717	NP_001019888	ENSMUST00000061169	Gal3st3	mRNA	2.33304	0.99818	0.56169
NM_001024721	NM_001024721	NP_001019892	ENSMUST00000139092	Ifi214	mRNA	1.80305	0.964876	0.110129
NM_001024726	NM_001024726	NP_001019897	ENSMUST00000205534	Zfp607a	mRNA	-0.104697	0.99818	0.799907
NM_001024728	NM_001024728	NP_001019899	ENSMUST00000136592	Rps23rg1	mRNA	-0.733224	0.99818	0.857231
NM_001024806	NM_001024806	NP_001019977	ENSMUST00000024885	Cebpz	mRNA	0.0832393	0.99818	0.587555
NM_001024841	NM_001024841	NP_001020012	ENSMUST00000090815	Gm128	mRNA	1.22678	0.99818	0.763672
NM_001024846	NM_001024846	NP_001020017	ENSMUST00000109197	Zfp62	mRNA	-2.88786	0.99818	0.309946
NM_001024848	NM_001024848	NP_001020019	ENSMUST00000089469	Apol7b	mRNA	2.81105	0.99818	0.433768
NM_001024849	NM_001024849	NP_001020020	ENSMUST00000108939	Gm14325	mRNA	1.81768	0.511693	0.026774
NM_001024851	NM_001024851	NP_001020022	ENSMUST00000058943	Ankrd34a	mRNA	-1.73093	0.99818	0.568304
NM_001024853	NM_001024853	NP_001020024		Timm9	mRNA	0.213277	0.99818	0.79586
NM_001024854	NM_001024854	NP_001020025	ENSMUST00000021486	Timm9	mRNA	0.148875	0.99818	0.843118
NM_001024856	NM_001024856	NP_001020027	ENSMUST00000085840	Ttbk2	mRNA	-1.22138	0.707303	0.0481757
NM_001024857	NM_001024857	NP_001020028	ENSMUST00000057135	Ttbk2	mRNA	0.905938	0.99818	0.16825
NM_001024910	NM_001024910	NP_001020081	ENSMUST00000220156	Septin10	mRNA	4.23548	0.99818	0.282374
NM_001024911	NM_001024911	NP_001020082	ENSMUST00000165971	Septin10	mRNA	-2.17148	0.99818	0.169887
NM_001024917	NM_001024917	NP_001020088	ENSMUST00000201489	N4bp2	mRNA	0.17712	0.99818	0.937352
NM_001024919	NM_001024919	NP_001020090	ENSMUST00000058060	Bod1	mRNA	0.369865	0.99818	0.341723
NM_001024920	NM_001024920	NP_001020091	ENSMUST00000060417	Trp53i13	mRNA	0.494416	0.99818	0.368676
NM_001024922	NM_001024922	NP_001020093	ENSMUST00000008004	Ddx49	mRNA	0.141197	0.99818	0.441605
NM_001024926	NM_001024926	NP_001020097	ENSMUST00000079681	Cyb5d2	mRNA	0.211762	0.99818	0.68284
NM_001024928	NM_001024928	NP_001020099	ENSMUST00000086327	Zfp667	mRNA	0.206897	0.99818	0.78187
NM_001024932	NM_001024932	NP_001020103	ENSMUST00000164886	Pilrb2	mRNA	-0.0178102	0.99818	0.976265
NM_001024945	NM_001024945	NP_001020116	ENSMUST00000035325	Qsox1	mRNA	-0.0096562	0.99818	0.97861
NM_001024950	NM_001024950	NP_001020121	ENSMUST00000131722	Zfp563	mRNA	0.279047	0.99818	0.899715
NM_001024952	NM_001024952	NP_001020123	ENSMUST00000161609	Rc3h1	mRNA	-0.363626	0.717875	0.0497799
NM_001024954	NM_001024954	NP_001020125	ENSMUST00000081503	Pbx4	mRNA	-0.218331	0.99818	0.89562
NM_001024955	NM_001024955	NP_001020126	ENSMUST00000035532	Pik3r1	mRNA	0.936338	0.99818	0.189361
NM_001025067	NM_001025067	NP_001020238	ENSMUST00000046316	Lrig2	mRNA	-0.666885	0.99818	0.758733
NM_001025093	NM_001025093	NP_001020264		Atf2	mRNA	-0.319016	0.99818	0.816924
NM_001025102	NM_001025102	NP_001020273	ENSMUST00000028536	Arl14ep	mRNA	0.0257988	0.99818	0.918474
NM_001025103	NM_001025103	NP_001020274	ENSMUST00000053670	Cracr2b	mRNA	1.33118	0.99818	0.718957
NM_001025156	NM_001025156	NP_001020327	ENSMUST00000036025	Ccdc93	mRNA	-0.114436	0.99818	0.468154
NM_001025163	NM_001025163	NP_001020334	ENSMUST00000207347	Zfp78	mRNA	0.250723	0.99818	0.868915
NM_001025192	NM_001025192	NP_001020363	ENSMUST00000023572	Cxadr	mRNA	1.94139	0.99818	0.630715
NM_001025245	NM_001025245	NP_001020416	ENSMUST00000091789	Mbp	mRNA	-0.11565	0.99818	0.562121
NM_001025246	NM_001025246	NP_001020417	ENSMUST00000090554	Trp53i11	mRNA	2.39948	0.104773	0.00251187
NM_001025254	NM_001025254	NP_001020425	ENSMUST00000153478	Mbp	mRNA	3.44787	0.99818	0.38437
NM_001025255	NM_001025255	NP_001020426	ENSMUST00000142850	Mbp	mRNA	-3.66877	0.99818	0.351691
NM_001025256	NM_001025256	NP_001020427	ENSMUST00000152071	Mbp	mRNA	3.47312	0.99818	0.380782
NM_001025257	NM_001025257	NP_001020428		Vegfa	mRNA	0.151542	0.99818	0.906778
NM_001025258	NM_001025258	NP_001020429	ENSMUST00000132369	Mbp	mRNA	0.0675957	0.998604	0.984272
NM_001025259	NM_001025259	NP_001020430	ENSMUST00000133193	Mbp	mRNA	-4.97944	0.761851	0.0558973
NM_001025296	NM_001025296	NP_001020467	ENSMUST00000030816	Dffa	mRNA	-0.0233558	0.99818	0.880409
NM_001025307	NM_001025307	NP_001020478	ENSMUST00000075304	Stx3	mRNA	-0.559834	0.99818	0.757721
NM_001025309	NM_001025309	NP_001020480	ENSMUST00000172818	Pja2	mRNA	-0.0905177	0.99818	0.825892
NM_001025310	NM_001025310	NP_001020481	ENSMUST00000113290	St6galnac6	mRNA	-0.194445	0.99818	0.707128
NM_001025311	NM_001025311	NP_001020482	ENSMUST00000131229	St6galnac6	mRNA	-5.36195	0.99818	0.154919
NM_001025312	NM_001025312	NP_001020483	ENSMUST00000063502	Dclre1b	mRNA	-1.00067	0.99818	0.625727
NM_001025313	NM_001025313	NP_001020484	ENSMUST00000025161	Tapbp	mRNA	0.228006	0.99818	0.202881
NM_001025358	NM_001025358	NP_001020529		Klc1	mRNA	-2.09562	0.99818	0.48879
NM_001025359	NM_001025359	NP_001020530	ENSMUST00000120544	Klc1	mRNA	-0.477201	0.99818	0.524476
NM_001025360	NM_001025360	NP_001020531	ENSMUST00000084941	Klc1	mRNA	0.458142	0.99818	0.285008
NM_001025361	NM_001025361	NP_001020532		Klc1	mRNA	-0.880424	0.99818	0.515558
NM_001025362	NM_001025362	NP_001020533		Klc1	mRNA	1.80309	0.99818	0.519121
NM_001025363	NM_001025363	NP_001020534		Klc1	mRNA	-1.80169	0.99818	0.550164
NM_001025364	NM_001025364	NP_001020535	ENSMUST00000108468	Rtn2	mRNA	-2.08049	0.411712	0.0189312
NM_001025365	NM_001025365	NP_001020536	ENSMUST00000030886	Miip	mRNA	0.314315	0.99818	0.374359
NM_001025371	NM_001025371	NP_001020542	ENSMUST00000056312	Serinc4	mRNA	-2.07393	0.99818	0.60448
NM_001025373	NM_001025373	NP_001020544	ENSMUST00000055349	Zfp943	mRNA	-0.0635537	0.99818	0.831001
NM_001025375	NM_001025375	NP_001020546	ENSMUST00000121204	Wdr61	mRNA	-0.366729	0.99818	0.223574
NM_001025376	NM_001025376	NP_001020547	ENSMUST00000130368	Wdr61	mRNA	0.641049	0.99818	0.630763
NM_001025378	NM_001025378	NP_001020549	ENSMUST00000114325	Orc2	mRNA	8.37335	0.163614	0.00473689
NM_001025379	NM_001025379	NP_001020550	ENSMUST00000090180	Sema3g	mRNA	1.05539	0.99818	0.659811
NM_001025383	NM_001025383	NP_001020554	ENSMUST00000179117	Gm14685	mRNA	0.490326	0.99818	0.878289
NM_001025388	NM_001025388	NP_001020559	ENSMUST00000076155	Eno1b	mRNA	2.40597	0.99818	0.531636
NM_001025391	NM_001025391	NP_001020562	ENSMUST00000039922	Sufu	mRNA	0.351939	0.99818	0.185408
NM_001025392	NM_001025392	NP_001020563	ENSMUST00000043881	Bclaf1	mRNA	0.0850794	0.99818	0.745299
NM_001025393	NM_001025393	NP_001020564	ENSMUST00000092678	Bclaf1	mRNA	-0.282514	0.99818	0.276723
NM_001025395	NM_001025395	NP_001020566	ENSMUST00000029175	Src	mRNA	0.0269056	0.998604	0.985253
NM_001025427	NM_001025427	NP_001020598	ENSMUST00000232265	Hmga1	mRNA	0.137677	0.99818	0.515048
NM_001025430	NM_001025430	NP_001020601	ENSMUST00000103168	Spag9	mRNA	-0.0483443	0.99818	0.974196
NM_001025431	NM_001025431	NP_001020602	ENSMUST00000091556	Btbd3	mRNA	2.09111	0.99818	0.527635
NM_001025432	NM_001025432	NP_001020603	ENSMUST00000023165	Crebbp	mRNA	-0.860945	0.99818	0.184497
NM_001025438	NM_001025438	NP_001020609	ENSMUST00000199300	Camk2d	mRNA	7.1982	0.00196928	2.14135e-05
NM_001025444	NM_001025444	NP_001020615	ENSMUST00000030119	Aptx	mRNA	0.452055	0.99818	0.207343
NM_001025445	NM_001025445	NP_001020616		Aptx	mRNA	0.876018	0.99818	0.261059
NM_001025559	NM_001025559	NP_001020730	ENSMUST00000166877	Sox6	mRNA	-3.52974	0.822539	0.0673595
NM_001025560	NM_001025560	NP_001020731	ENSMUST00000106612	Sox6	mRNA	-0.0463389	0.99818	0.964119
NM_001025561	NM_001025561	NP_001020732	ENSMUST00000086643	Pus1	mRNA	-3.88099	0.99818	0.323988
NM_001025562	NM_001025562	NP_001020733	ENSMUST00000170468	Pus1	mRNA	0.548203	0.99818	0.371409
NM_001025568	NM_001025568	NP_001020739	ENSMUST00000166102	Pde1c	mRNA	-2.2271	0.99818	0.427897
NM_001025571	NM_001025571	NP_001020742	ENSMUST00000029709	Sh2d2a	mRNA	2.83536	4.71731e-06	1.62814e-08
NM_001025572	NM_001025572	NP_001020743	ENSMUST00000038116	Ankrd12	mRNA	1.3447	0.99818	0.631872
NM_001025573	NM_001025573	NP_001020744	ENSMUST00000044387	Slc23a4	mRNA	-1.23751	0.99818	0.760489
NM_001025576	NM_001025576	NP_001020747	ENSMUST00000164114	Ccdc141	mRNA	1.98831	0.99818	0.622269
NM_001025577	NM_001025577	NP_001020748	ENSMUST00000109104	Maf	mRNA	2.21601	0.00105893	1.05517e-05
NM_001025582	NM_001025582	NP_001020753	ENSMUST00000029507	Dram2	mRNA	-4.00412	0.99818	0.308591
NM_001025586	NM_001025586	NP_001020757	ENSMUST00000095273	Nr2c2ap	mRNA	0.388038	0.99818	0.311208
NM_001025587	NM_001025587	NP_001020758		Nr2c2ap	mRNA	0.529894	0.99818	0.238127
NM_001025589	NM_001025589	NP_001020760	ENSMUST00000075724	Rfxank	mRNA	-0.124444	0.99818	0.672586
NM_001025594	NM_001025594	NP_001020765	ENSMUST00000028125	Zbtb43	mRNA	-0.54969	0.99818	0.671923
NM_001025597	NM_001025597	NP_001020768	ENSMUST00000076700	Ikzf1	mRNA	0.245599	0.99818	0.50916
NM_001025599	NM_001025599	NP_001020770	ENSMUST00000053434	Trim26	mRNA	-0.967684	0.99818	0.641568
NM_001025600	NM_001025600	NP_001020771	ENSMUST00000034581	Cadm1	mRNA	3.01075	0.99818	0.316013
NM_001025602	NM_001025602	NP_001020773	ENSMUST00000097772	Il1rl1	mRNA	4.35338	0.99818	0.268878
NM_001025605	NM_001025605	NP_001020776	ENSMUST00000058135	Gm527	mRNA	0.687181	0.99818	0.565599
NM_001025606	NM_001025606	NP_001020777	ENSMUST00000064347	Tmem171	mRNA	-1.85807	0.99818	0.643879
NM_001025608	NM_001025608	NP_001020779	ENSMUST00000102487	Szrd1	mRNA	0.196331	0.99818	0.128625
NM_001025610	NM_001025610	NP_001020781	ENSMUST00000056035	Ms4a7	mRNA	-0.733224	0.99818	0.857231
NM_001025612	NM_001025612	NP_001020783	ENSMUST00000044711	Snx22	mRNA	5.55065	0.99818	0.156801
NM_001025613	NM_001025613	NP_001020784	ENSMUST00000090785	Otud7b	mRNA	0.679484	0.99818	0.339771
NM_001025614	NM_001025614	NP_001020785	ENSMUST00000035519	Otud7b	mRNA	-0.0942413	0.99818	0.764978
NM_001025615	NM_001025615	NP_001020786	ENSMUST00000096127	Ccdc50	mRNA	0.102042	0.99818	0.774925
NM_001025617	NM_001025617	NP_001020788	ENSMUST00000106288	Cant1	mRNA	0.872923	0.42471	0.0198914
NM_001025618	NM_001025618	NP_001020789	ENSMUST00000106287	Cant1	mRNA	-1.44297	0.99818	0.472884
NM_001025779	NM_001025779	NP_001020950	ENSMUST00000092706	Cdc6	mRNA	0.0469585	0.99818	0.875759
NM_001025947	NM_001025947	NP_001021118	ENSMUST00000023477	Dnm1l	mRNA	-0.37557	0.893561	0.0865191
NM_001026211	NM_001026211	NP_001021382	ENSMUST00000011029	Dnajc19	mRNA	-0.782046	0.99818	0.534924
NM_001026212	NM_001026212	NP_001021383	ENSMUST00000037983	Ensa	mRNA	-0.00296099	0.998353	0.981592
NM_001026214	NM_001026214	NP_001021385	ENSMUST00000110272	Entpd5	mRNA	0.358318	0.99818	0.237389
NM_001029836	NM_001029836	NP_001025007	ENSMUST00000042744	Npnt	mRNA	0.453375	0.99818	0.774092
NM_001029837	NM_001029837	NP_001025008	ENSMUST00000177654	Pik3cd	mRNA	0.591306	0.94509	0.10175
NM_001029842	NM_001029842	NP_001025013	ENSMUST00000070152	Slc16a6	mRNA	-0.491011	0.99818	0.556514
NM_001029843	NM_001029843	NP_001025014	ENSMUST00000085026	Vrk1	mRNA	-0.0658663	0.99818	0.809528
NM_001029844	NM_001029844	NP_001025015	ENSMUST00000072040	Vrk1	mRNA	-0.118393	0.99818	0.573311
NM_001029850	NM_001029850	NP_001025021	ENSMUST00000089317	Magi1	mRNA	-3.43926	0.99818	0.383306
NM_001029855	NM_001029855	NP_001025026	ENSMUST00000111378	Psme2	mRNA	0.0539783	0.99818	0.933812
NM_001029856	NM_001029856	NP_001025027	ENSMUST00000017694	Atad5	mRNA	0.93575	0.99818	0.140504
NM_001029868	NM_001029868	NP_001025039	ENSMUST00000002080	Pdzd4	mRNA	4.2392	0.99818	0.28194
NM_001029872	NM_001029872	NP_001025043	ENSMUST00000033051	Itgad	mRNA	5.1631	0.99818	0.188285
NM_001029873	NM_001029873	NP_001025044	ENSMUST00000030170	Unc13a	mRNA	-2.15227	0.99818	0.289207
NM_001029876	NM_001029876	NP_001025047		Urb2	mRNA	-0.4344	0.99818	0.552616
NM_001029877	NM_001029877	NP_001025048	ENSMUST00000220302	Nova2	mRNA	-0.733224	0.99818	0.857231
NM_001029878	NM_001029878	NP_001025049	ENSMUST00000147695	Lonrf2	mRNA	-0.00694404	0.998789	0.988
NM_001029889	NM_001029889	NP_001025060	ENSMUST00000169582	Usf3	mRNA	-5.36897	0.99818	0.160921
NM_001029890	NM_001029890	NP_001025061	ENSMUST00000172699	Mex3a	mRNA	0.0422335	0.99818	0.903444
NM_001029895	NM_001029895	NP_001025066	ENSMUST00000094017	Ate1	mRNA	0.613315	0.99818	0.440183
NM_001029912	NM_001029912	NP_001025083	ENSMUST00000044823	Zswim5	mRNA	-0.23697	0.99818	0.947045
NM_001029930	NM_001029930	NP_001025101	ENSMUST00000096184	Gm5796	mRNA	1.45895	0.99818	0.7163
NM_001029934	NM_001029934	NP_001025105	ENSMUST00000108075	Usp32	mRNA	-0.309376	0.99818	0.429199
NM_001029935	NM_001029935	NP_001025106	ENSMUST00000074067	Trim38	mRNA	-3.19089	0.99818	0.419432
NM_001029936	NM_001029936	NP_001025107	ENSMUST00000202179	Specc1	mRNA	-0.754527	0.99818	0.7304
NM_001029938	NM_001029938	NP_001025109	ENSMUST00000042972	Rilp	mRNA	-0.264098	0.99818	0.853438
NM_001029978	NM_001029978	NP_001025149	ENSMUST00000060904	Tceal3	mRNA	1.22678	0.99818	0.763672
NM_001029979	NM_001029979	NP_001025150	ENSMUST00000075510	Safb2	mRNA	-0.322064	0.71575	0.0493721
NM_001029982	NM_001029982	NP_001025153	ENSMUST00000042942	Sec23ip	mRNA	-0.354641	0.99818	0.229742
NM_001029983	NM_001029983	NP_001025154	ENSMUST00000042390	Man1b1	mRNA	0.104333	0.99818	0.400042
NM_001029984	NM_001029984	NP_001025155	ENSMUST00000094337	Fcrlb	mRNA	-0.525772	0.99818	0.866436
NM_001029985	NM_001029985	NP_001025156	ENSMUST00000101614	Kcp	mRNA	2.43477	0.99818	0.54435
NM_001029988	NM_001029988	NP_001025159	ENSMUST00000108864	Fat2	mRNA	2.33304	0.99818	0.56169
NM_001029990	NM_001029990	NP_001025161	ENSMUST00000047899	Mettl17	mRNA	0.417043	0.99818	0.22263
NM_001029993	NM_001029993	NP_001025164	ENSMUST00000017622	Zc3h18	mRNA	0.130837	0.99818	0.741847
NM_001029994	NM_001029994	NP_001025165	ENSMUST00000093073	Zc3h18	mRNA	-0.13139	0.99818	0.45694
NM_001030014	NM_001030014	NP_001025185	ENSMUST00000061882	Mcat	mRNA	0.415313	0.868836	0.0795888
NM_001030274	NM_001030274	NP_001025445	ENSMUST00000030401	Ndufs5	mRNA	0.179681	0.99818	0.538499
NM_001030296	NM_001030296	NP_001025467	ENSMUST00000046533	Prr7	mRNA	1.24551	0.692511	0.0456183
NM_001030307	NM_001030307	NP_001025478	ENSMUST00000033776	Dkc1	mRNA	0.224247	0.99818	0.405166
NM_001031667	NM_001031667	NP_001026837	ENSMUST00000071739	Gsk3a	mRNA	0.193802	0.99818	0.499906
NM_001031808	NM_001031808	NP_001026978	ENSMUST00000045604	Mrpl41	mRNA	0.332058	0.99818	0.268912
NM_001031814	NM_001031814	NP_001026984	ENSMUST00000032891	Smg1	mRNA	0.252288	0.99818	0.167309
NM_001032298	NM_001032298	NP_001027469	ENSMUST00000098956	Bglap2	mRNA	2.33304	0.99818	0.56169
NM_001032378	NM_001032378	NP_001027550	ENSMUST00000103069	Pecam1	mRNA	3.17176	0.159992	0.00455416
NM_001032413	NM_001032413	NP_001027585	ENSMUST00000174759	Pear1	mRNA	2.58233	0.99818	0.336073
NM_001032414	NM_001032414	NP_001027586	ENSMUST00000079083	Pear1	mRNA	2.89351	0.99818	0.134321
NM_001033039	NM_001033039	NP_001028211	ENSMUST00000061878	Klhdc9	mRNA	0.998657	0.99818	0.804557
NM_001033040	NM_001033040	NP_001028212	ENSMUST00000072155	Ccdc189	mRNA	0.587361	0.99818	0.678495
NM_001033041	NM_001033041	NP_001028213	ENSMUST00000038006	Acmsd	mRNA	-0.836538	0.99818	0.663584
NM_001033042	NM_001033042	NP_001028214	ENSMUST00000022064	Lrrc14b	mRNA	-0.733224	0.99818	0.857231
NM_001033122	NM_001033122	NP_001028294	ENSMUST00000032259	Cd69	mRNA	0.365	0.99818	0.222273
NM_001033123	NM_001033123	NP_001028295	ENSMUST00000109020	Gm14288	mRNA	0.742362	0.99818	0.565637
NM_001033126	NM_001033126	NP_001028298	ENSMUST00000032486	Cd27	mRNA	2.98918	6.85392e-15	1.39899e-18
NM_001033128	NM_001033128	NP_001028300	ENSMUST00000053506	Bbs1	mRNA	-0.856852	0.99818	0.59734
NM_001033132	NM_001033132	NP_001028304	ENSMUST00000100339	Commd6	mRNA	0.146419	0.99818	0.701441
NM_001033135	NM_001033135	NP_001028307	ENSMUST00000062525	Rnf149	mRNA	0.161126	0.99818	0.505271
NM_001033136	NM_001033136	NP_001028308	ENSMUST00000094695	Rmdn3	mRNA	-0.282576	0.80358	0.0628955
NM_001033139	NM_001033139	NP_001028311	ENSMUST00000025924	Spindoc	mRNA	0.0549574	0.99818	0.885741
NM_001033140	NM_001033140	NP_001028312	ENSMUST00000098586	Sdhaf1	mRNA	0.483659	0.993139	0.121097
NM_001033142	NM_001033142	NP_001028314	ENSMUST00000014614	Rnf166	mRNA	0.172949	0.99818	0.469001
NM_001033145	NM_001033145	NP_001028317	ENSMUST00000113028	Dipk2a	mRNA	3.02319	0.000204326	1.66066e-06
NM_001033148	NM_001033148	NP_001028320	ENSMUST00000095323	1700029J07Rik	mRNA	-1.46594	0.99818	0.277841
NM_001033150	NM_001033150	NP_001028322	ENSMUST00000084203	Plekhm2	mRNA	0.339662	0.99818	0.289868
NM_001033155	NM_001033155	NP_001028327	ENSMUST00000090178	Dnajb14	mRNA	0.298069	0.99818	0.457282
NM_001033156	NM_001033156	NP_001028328	ENSMUST00000043204	Fbxo33	mRNA	-0.0145467	0.99818	0.95714
NM_001033157	NM_001033157	NP_001028329	ENSMUST00000063216	5730507C01Rik	mRNA	0.230057	0.99818	0.954984
NM_001033158	NM_001033158	NP_001028330	ENSMUST00000085453	Rasl12	mRNA	2.33304	0.99818	0.56169
NM_001033159	NM_001033159	NP_001028331	ENSMUST00000090522	Zfp597	mRNA	-0.811892	0.996991	0.122797
NM_001033161	NM_001033161	NP_001028333	ENSMUST00000034359	Tradd	mRNA	0.228677	0.99818	0.220551
NM_001033162	NM_001033162	NP_001028334	ENSMUST00000042373	Shcbp1l	mRNA	-1.23779	0.99818	0.338343
NM_001033164	NM_001033164	NP_001028336	ENSMUST00000055413	2510002D24Rik	mRNA	-0.1591	0.99818	0.558131
NM_001033165	NM_001033165	NP_001028337	ENSMUST00000095070	Dnajc25	mRNA	0.350657	0.99818	0.559619
NM_001033166	NM_001033166	NP_001028338	ENSMUST00000117299	Selenoh	mRNA	0.144454	0.99818	0.399508
NM_001033167	NM_001033167	NP_001028339	ENSMUST00000040336	Slc22a23	mRNA	-6.4407	0.697213	0.0463808
NM_001033168	NM_001033168	NP_001028340	ENSMUST00000097617	1700066B19Rik	mRNA	0.464758	0.99818	0.676805
NM_001033170	NM_001033170	NP_001028342	ENSMUST00000129507	Fam83e	mRNA	0.456361	0.99818	0.756425
NM_001033171	NM_001033171	NP_001028343	ENSMUST00000096030	Klrg2	mRNA	2.40168	0.99818	0.549962
NM_001033172	NM_001033172	NP_001028344	ENSMUST00000051996	Rab11fip2	mRNA	-0.63202	0.99818	0.335367
NM_001033173	NM_001033173	NP_001028345	ENSMUST00000046929	Usp31	mRNA	-0.326499	0.973523	0.113942
NM_001033174	NM_001033174	NP_001028346	ENSMUST00000025590	Osbp	mRNA	0.13532	0.99818	0.425549
NM_001033175	NM_001033175	NP_001028347	ENSMUST00000034776	Cln6	mRNA	-0.158133	0.99818	0.307006
NM_001033178	NM_001033178	NP_001028350	ENSMUST00000088940	Tmem181a	mRNA	-0.367503	0.799926	0.0621209
NM_001033181	NM_001033181	NP_001028353	ENSMUST00000110582	Jrkl	mRNA	0.0085892	0.998789	0.987948
NM_001033186	NM_001033186	NP_001028358	ENSMUST00000103154	Skap1	mRNA	0.588965	0.99818	0.529083
NM_001033189	NM_001033189	NP_001028361	ENSMUST00000052602	C77080	mRNA	-0.764658	0.99818	0.214151
NM_001033192	NM_001033192	NP_001028364	ENSMUST00000099547	Fam8a1	mRNA	0.018476	0.99818	0.957696
NM_001033194	NM_001033194	NP_001028366	ENSMUST00000041638	Gtf3c3	mRNA	0.126919	0.99818	0.634307
NM_001033196	NM_001033196	NP_001028368	ENSMUST00000048988	Znfx1	mRNA	0.135652	0.99818	0.81089
NM_001033201	NM_001033201	NP_001028373	ENSMUST00000030014	Ncbp1	mRNA	0.0984935	0.99818	0.620354
NM_001033202	NM_001033202	NP_001028374	ENSMUST00000031588	Usp30	mRNA	0.014977	0.99818	0.961908
NM_001033204	NM_001033204	NP_001028376	ENSMUST00000113092	Rpusd3	mRNA	0.654324	0.95288	0.104052
NM_001033205	NM_001033205	NP_001028377	ENSMUST00000094705	Zfp575	mRNA	1.27175	0.99818	0.298968
NM_001033206	NM_001033206	NP_001028378	ENSMUST00000093993	Pwwp2b	mRNA	1.57939	0.99818	0.224489
NM_001033207	NM_001033207	NP_001028379	ENSMUST00000053085	Nlrc5	mRNA	4.27887	0.26884	0.00972276
NM_001033208	NM_001033208	NP_001028380	ENSMUST00000093823	Myzap	mRNA	-1.39171	0.628191	0.0385361
NM_001033209	NM_001033209	NP_001028381	ENSMUST00000039610	Xylb	mRNA	-0.423128	0.99818	0.740993
NM_001033210	NM_001033210	NP_001028382	ENSMUST00000093800	Pls1	mRNA	-3.19813	0.99818	0.418351
NM_001033211	NM_001033211	NP_001028383	ENSMUST00000101698	Ezhip	mRNA	-0.894774	0.99818	0.823824
NM_001033213	NM_001033213	NP_001028385	ENSMUST00000062957	Ttc7b	mRNA	-0.162052	0.99818	0.64146
NM_001033217	NM_001033217	NP_001028389	ENSMUST00000048982	Prickle1	mRNA	-0.468247	0.99818	0.344027
NM_001033220	NM_001033220	NP_001028392	ENSMUST00000050160	AU021092	mRNA	-1.84118	0.99818	0.647
NM_001033221	NM_001033221	NP_001028393	ENSMUST00000097337	Mpig6b	mRNA	-2.54309	0.99818	0.397664
NM_001033222	NM_001033222	NP_001028394	ENSMUST00000099274	Pdzd8	mRNA	-0.220683	0.99818	0.32901
NM_001033223	NM_001033223	NP_001028395	ENSMUST00000105280	Lin7a	mRNA	-0.733224	0.99818	0.857231
NM_001033225	NM_001033225	NP_001028397	ENSMUST00000049357	Pnrc1	mRNA	0.104652	0.99818	0.683178
NM_001033228	NM_001033228	NP_001028400	ENSMUST00000061673	Itga1	mRNA	-0.312903	0.99818	0.57219
NM_001033229	NM_001033229	NP_001028401	ENSMUST00000170259	Cyp11b1	mRNA	-0.679232	0.99818	0.867708
NM_001033231	NM_001033231	NP_001028403	ENSMUST00000034913	Mcrip1	mRNA	0.301156	0.99818	0.298047
NM_001033236	NM_001033236	NP_001028408	ENSMUST00000058639	Vcpkmt	mRNA	0.56438	0.99818	0.127481
NM_001033237	NM_001033237	NP_001028409	ENSMUST00000090052	Yeats2	mRNA	0.388858	0.99818	0.902076
NM_001033238	NM_001033238	NP_001028410	ENSMUST00000114471	Cblb	mRNA	0.788463	0.692032	0.0455185
NM_001033242	NM_001033242	NP_001028414	ENSMUST00000022721	Cln5	mRNA	0.10813	0.99818	0.785381
NM_001033244	NM_001033244	NP_001028416	ENSMUST00000036340	Fancd2	mRNA	-0.319048	0.99818	0.513391
NM_001033245	NM_001033245	NP_001028417	ENSMUST00000052949	Hk3	mRNA	1.68286	0.36711	0.0157155
NM_001033248	NM_001033248	NP_001028420	ENSMUST00000010673	Gm266	mRNA	0.281702	0.99818	0.944922
NM_001033249	NM_001033249	NP_001028421	ENSMUST00000108560	Zfp583	mRNA	-1.4744	0.99818	0.711225
NM_001033250	NM_001033250	NP_001028422	ENSMUST00000112357	Lemd1	mRNA	1.22443	0.99818	0.764116
NM_001033251	NM_001033251	NP_001028423	ENSMUST00000120971	Gpr174	mRNA	5.64331	0.99818	0.149909
NM_001033253	NM_001033253	NP_001028425	ENSMUST00000042438	Plekhg1	mRNA	0.765882	0.99818	0.705995
NM_001033254	NM_001033254	NP_001028426	ENSMUST00000099557	Pak6	mRNA	-0.0154303	0.99818	0.968921
NM_001033256	NM_001033256	NP_001028428	ENSMUST00000239506	Spata5l1	mRNA	0.253448	0.99818	0.281927
NM_001033257	NM_001033257	NP_001028429	ENSMUST00000105543	Phactr2	mRNA	0.306939	0.99818	0.935513
NM_001033258	NM_001033258	NP_001028430	ENSMUST00000215836	Arfgef3	mRNA	4.34803	0.99818	0.163308
NM_001033259	NM_001033259	NP_001028431	ENSMUST00000020312	Mcu	mRNA	-0.18252	0.99818	0.537556
NM_001033260	NM_001033260	NP_001028432	ENSMUST00000133371	Stox1	mRNA	-0.505729	0.99818	0.498566
NM_001033261	NM_001033261	NP_001028433	ENSMUST00000036044	Zfc3h1	mRNA	-0.414439	0.601288	0.0354139
NM_001033262	NM_001033262	NP_001028434	ENSMUST00000040307	Marchf9	mRNA	1.06126	0.99818	0.17149
NM_001033264	NM_001033264	NP_001028436	ENSMUST00000044776	Gls2	mRNA	-0.149447	0.99818	0.762783
NM_001033267	NM_001033267	NP_001028439	ENSMUST00000093909	Qrich2	mRNA	0.950183	0.99818	0.813982
NM_001033268	NM_001033268	NP_001028440	ENSMUST00000060805	Fam120a	mRNA	-0.00280493	0.998789	0.987415
NM_001033270	NM_001033270	NP_001028442	ENSMUST00000057015	Slc4a7	mRNA	0.253826	0.99818	0.446533
NM_001033271	NM_001033271	NP_001028443	ENSMUST00000160835	Pip4p1	mRNA	0.307436	0.99818	0.290357
NM_001033272	NM_001033272	NP_001028444	ENSMUST00000022566	Spata13	mRNA	-2.12734	0.566026	0.0318552
NM_001033273	NM_001033273	NP_001028445	ENSMUST00000047144	5031439G07Rik	mRNA	0.386616	0.99818	0.236131
NM_001033274	NM_001033274	NP_001028446	ENSMUST00000109381	Brd1	mRNA	0.0515924	0.99818	0.799176
NM_001033276	NM_001033276	NP_001028448	ENSMUST00000023741	Kmt2d	mRNA	-0.120306	0.99818	0.737466
NM_001033277	NM_001033277	NP_001028449	ENSMUST00000154032	Spryd3	mRNA	-0.113632	0.99818	0.747497
NM_001033279	NM_001033279	NP_001028451	ENSMUST00000114863	Ilrun	mRNA	-0.188264	0.99818	0.253144
NM_001033281	NM_001033281	NP_001028453	ENSMUST00000091900	Prdm6	mRNA	3.1415	0.942213	0.100828
NM_001033284	NM_001033284	NP_001028456	ENSMUST00000046743	Cryzl2	mRNA	-0.206138	0.99818	0.520918
NM_001033285	NM_001033285	NP_001028457	ENSMUST00000111117	Cdc42bpa	mRNA	3.71536	0.99818	0.34742
NM_001033289	NM_001033289	NP_001028461	ENSMUST00000027231	Slc9a2	mRNA	1.22678	0.99818	0.763672
NM_001033290	NM_001033290	NP_001028462	ENSMUST00000086975	Gpr55	mRNA	0.408229	0.99818	0.811223
NM_001033292	NM_001033292	NP_001028464	ENSMUST00000088904	Espnl	mRNA	-0.575374	0.762934	0.0562154
NM_001033293	NM_001033293	NP_001028465	ENSMUST00000102925	Uap1l1	mRNA	0.356669	0.99818	0.505963
NM_001033294	NM_001033294	NP_001028466	ENSMUST00000113853	Ddx31	mRNA	0.0669294	0.99818	0.846387
NM_001033297	NM_001033297	NP_001028469	ENSMUST00000136628	Smim26	mRNA	0.0136887	0.9982	0.981115
NM_001033298	NM_001033298	NP_001028470	ENSMUST00000099278	Kiz	mRNA	-0.183727	0.99818	0.541473
NM_001033299	NM_001033299	NP_001028471	ENSMUST00000063710	Zfp217	mRNA	0.299686	0.99818	0.594254
NM_001033300	NM_001033300	NP_001028472	ENSMUST00000029405	Gmps	mRNA	0.0357878	0.99818	0.872439
NM_001033301	NM_001033301	NP_001028473	ENSMUST00000107689	Fhdc1	mRNA	0.157453	0.99818	0.740948
NM_001033302	NM_001033302	NP_001028474	ENSMUST00000036418	Ciart	mRNA	-1.74455	0.99818	0.259604
NM_001033304	NM_001033304	NP_001028476	ENSMUST00000048012	Elapor1	mRNA	1.57855	0.99818	0.368509
NM_001033305	NM_001033305	NP_001028477	ENSMUST00000095128	Ndufb6	mRNA	0.00686891	0.99818	0.972864
NM_001033306	NM_001033306	NP_001028478	ENSMUST00000061986	Shb	mRNA	2.27124	0.827411	0.0684145
NM_001033308	NM_001033308	NP_001028480	ENSMUST00000045154	Themis2	mRNA	0.190519	0.99818	0.739242
NM_001033310	NM_001033310	NP_001028482	ENSMUST00000048363	Cox18	mRNA	-0.28403	0.99818	0.58013
NM_001033311	NM_001033311	NP_001028483	ENSMUST00000111967	Vsig10	mRNA	-0.601609	0.013017	0.000188162
NM_001033312	NM_001033312	NP_001028484	ENSMUST00000035985	Fbxl18	mRNA	-0.107628	0.99818	0.93652
NM_001033313	NM_001033313	NP_001028485	ENSMUST00000031627	Pdap1	mRNA	0.217178	0.99818	0.261671
NM_001033314	NM_001033314	NP_001028486	ENSMUST00000098780	Ccdc61	mRNA	-0.158045	0.99818	0.572413
NM_001033315	NM_001033315	NP_001028487	ENSMUST00000108353	Hipk4	mRNA	-5.56421	0.29863	0.0114453
NM_001033316	NM_001033316	NP_001028488	ENSMUST00000094583	Ffar3	mRNA	-0.733224	0.99818	0.857231
NM_001033318	NM_001033318	NP_001028490	ENSMUST00000057576	Cog7	mRNA	-0.0152235	0.99818	0.96248
NM_001033319	NM_001033319	NP_001028491	ENSMUST00000168134	Ppfia1	mRNA	1.87003	0.99818	0.618172
NM_001033321	NM_001033321	NP_001028493	ENSMUST00000034429	Tmem231	mRNA	-0.0323981	0.99818	0.933674
NM_001033322	NM_001033322	NP_001028494	ENSMUST00000115733	Gucy1a2	mRNA	1.22678	0.99818	0.763672
NM_001033324	NM_001033324	NP_001028496	ENSMUST00000093852	Zbtb16	mRNA	0.851292	0.99818	0.604423
NM_001033326	NM_001033326	NP_001028498		Dhrsx	mRNA	0.120314	0.99818	0.755557
NM_001033328	NM_001033328	NP_001028500	ENSMUST00000101506	Tmem185a	mRNA	0.766205	0.99818	0.241645
NM_001033329	NM_001033329	NP_001028501	ENSMUST00000113878	Arhgef9	mRNA	-0.733224	0.99818	0.857231
NM_001033331	NM_001033331	NP_001028503	ENSMUST00000105298	Gas2l3	mRNA	0.134125	0.99818	0.789845
NM_001033332	NM_001033332	NP_001028504	ENSMUST00000099318	Tmtc3	mRNA	0.950989	0.99818	0.673851
NM_001033334	NM_001033334	NP_001028506	ENSMUST00000095550	Syndig1l	mRNA	4.09106	0.99818	0.210871
NM_001033336	NM_001033336	NP_001028508	ENSMUST00000036554	Abcc4	mRNA	0.368558	0.99818	0.50288
NM_001033337	NM_001033337	NP_001028509	ENSMUST00000146088	Ttc38	mRNA	-0.260751	0.99818	0.458995
NM_001033338	NM_001033338	NP_001028510	ENSMUST00000169803	Rimbp3	mRNA	-0.241855	0.99818	0.828453
NM_001033339	NM_001033339	NP_001028511	ENSMUST00000024696	Mmp25	mRNA	3.12441	0.99818	0.144086
NM_001033341	NM_001033341	NP_001028513	ENSMUST00000125763	Zfp407	mRNA	-0.309141	0.99818	0.215017
NM_001033342	NM_001033342	NP_001028514	ENSMUST00000025681	Cdc42bpg	mRNA	0.0265102	0.99818	0.933129
NM_001033343	NM_001033343	NP_001028515	ENSMUST00000063632	Sec31b	mRNA	-0.745172	0.99818	0.194548
NM_001033348	NM_001033348	NP_001028520	ENSMUST00000109986	Ralgapa2	mRNA	-1.67018	0.99818	0.18843
NM_001033350	NM_001033350	NP_001028522	ENSMUST00000041577	Bank1	mRNA	3.94811	0.0584137	0.00116955
NM_001033351	NM_001033351	NP_001028523	ENSMUST00000076674	Grin3a	mRNA	-0.733224	0.99818	0.857231
NM_001033352	NM_001033352	NP_001028524	ENSMUST00000097773	Klhl21	mRNA	-0.145163	0.99818	0.658823
NM_001033355	NM_001033355	NP_001028527	ENSMUST00000148442	Zfp568	mRNA	7.3346	0.793846	0.0607195
NM_001033362	NM_001033362	NP_001028534	ENSMUST00000101358	Gm614	mRNA	1.12936	0.99818	0.29245
NM_001033364	NM_001033364	NP_001028536	ENSMUST00000037145	Cdhr2	mRNA	1.22678	0.99818	0.763672
NM_001033366	NM_001033366	NP_001028538	ENSMUST00000095467	Mucl3	mRNA	1.22678	0.99818	0.763672
NM_001033367	NM_001033367	NP_001028539	ENSMUST00000052124	Nlrc4	mRNA	-0.51577	0.99818	0.756067
NM_001033369	NM_001033369	NP_001028541	ENSMUST00000100085	Acvr1c	mRNA	3.18891	0.99818	0.422367
NM_001033371	NM_001033371	NP_001028543	ENSMUST00000067305	Lrrc36	mRNA	-1.73322	0.99818	0.57054
NM_001033375	NM_001033375	NP_001028547	ENSMUST00000038388	Washc4	mRNA	-0.102061	0.99818	0.777101
NM_001033379	NM_001033379	NP_001028551	ENSMUST00000112777	Dcp1b	mRNA	-0.261895	0.99818	0.265626
NM_001033380	NM_001033380	NP_001028552	ENSMUST00000178344	Itpripl2	mRNA	-0.0741549	0.99818	0.87272
NM_001033383	NM_001033383	NP_001028555	ENSMUST00000076251	Zfp865	mRNA	2.44887	0.99818	0.243
NM_001033385	NM_001033385	NP_001028557	ENSMUST00000099739	Tbc1d32	mRNA	2.7213	0.99818	0.386896
NM_001033389	NM_001033389	NP_001028561	ENSMUST00000055244	Fubp3	mRNA	-0.232595	0.99818	0.330196
NM_001033393	NM_001033393	NP_001028565	ENSMUST00000061450	Tmem104	mRNA	-0.484167	0.965099	0.110312
NM_001033394	NM_001033394	NP_001028566	ENSMUST00000097742	Tmem88b	mRNA	0.227704	0.99818	0.955445
NM_001033399	NM_001033399	NP_001028571	ENSMUST00000055341	Gfod1	mRNA	-1.42588	0.759239	0.0553816
NM_001033405	NM_001033405	NP_001028577	ENSMUST00000233092	Treml2	mRNA	23.2169	1.23326e-06	2.81478e-09
NM_001033410	NM_001033410	NP_001028582	ENSMUST00000091318	Rnf224	mRNA	-0.480374	0.99818	0.667038
NM_001033411	NM_001033411	NP_001028583	ENSMUST00000099127	Gm826	mRNA	-0.679232	0.99818	0.867708
NM_001033415	NM_001033415	NP_001028587	ENSMUST00000087241	Shisa3	mRNA	-0.733224	0.99818	0.857231
NM_001033419	NM_001033419	NP_001028591	ENSMUST00000014830	Ceacam16	mRNA	-1.31754	0.99818	0.618925
NM_001033420	NM_001033420	NP_001028592	ENSMUST00000084488	Dock1	mRNA	2.68481	0.259317	0.00922919
NM_001033421	NM_001033421	NP_001028593	ENSMUST00000118254	Pate2	mRNA	-1.34224	0.99818	0.73654
NM_001033422	NM_001033422	NP_001028594	ENSMUST00000047037	Thoc2	mRNA	-0.18018	0.99818	0.580431
NM_001033430	NM_001033430	NP_001028602	ENSMUST00000002305	Kdm7a	mRNA	1.07975	0.160198	0.00456298
NM_001033431	NM_001033431	NP_001028603	ENSMUST00000108653	Nlrp12	mRNA	1.22678	0.99818	0.763672
NM_001033432	NM_001033432	NP_001028604	ENSMUST00000037879	Heca	mRNA	0.0413312	0.99818	0.932434
NM_001033433	NM_001033433	NP_001028605	ENSMUST00000051025	Tmem102	mRNA	2.31066	0.99818	0.56554
NM_001033435	NM_001033435	NP_001028607	ENSMUST00000086353	Milr1	mRNA	0.853811	0.99818	0.50297
NM_001033436	NM_001033436	NP_001028608	ENSMUST00000090597	Atxn7l1	mRNA	0.404559	0.99818	0.57306
NM_001033437	NM_001033437	NP_001028609	ENSMUST00000095760	Lsmem1	mRNA	1.22678	0.99818	0.763672
NM_001033439	NM_001033439	NP_001028611	ENSMUST00000088970	Lrch1	mRNA	-0.247128	0.99818	0.715977
NM_001033441	NM_001033441	NP_001028613	ENSMUST00000100309	Alg10b	mRNA	-0.141398	0.99818	0.655779
NM_001033442	NM_001033442	NP_001028614	ENSMUST00000097422	Gm1604b	mRNA	-1.23751	0.99818	0.760489
NM_001033443	NM_001033443	NP_001028615	ENSMUST00000086545	Cdkl4	mRNA	-4.04151	0.99818	0.304014
NM_001033445	NM_001033445	NP_001028617	ENSMUST00000049260	Garem1	mRNA	-0.520978	0.99818	0.134751
NM_001033448	NM_001033448	NP_001028620	ENSMUST00000096318	Ap5b1	mRNA	1.3371	0.99818	0.392051
NM_001033449	NM_001033449	NP_001028621	ENSMUST00000094917	Tmem237	mRNA	-2.05778	0.99818	0.597575
NM_001033450	NM_001033450	NP_001028622	ENSMUST00000009340	Ifi211	mRNA	3.38192	0.835897	0.0707548
NM_001033451	NM_001033451	NP_001028623	ENSMUST00000111333	Zfp408	mRNA	-1.0873	0.99818	0.401651
NM_001033453	NM_001033453	NP_001028625	ENSMUST00000108297	Pdp1	mRNA	-0.339742	0.99818	0.258526
NM_001033457	NM_001033457	NP_001028629	ENSMUST00000001611	Nom1	mRNA	-0.0670604	0.99818	0.703508
NM_001033458	NM_001033458	NP_001028630	ENSMUST00000094869	Gm1673	mRNA	1.22678	0.99818	0.763672
NM_001033463	NM_001033463	NP_001028635	ENSMUST00000089018	Tatdn2	mRNA	-0.105664	0.99818	0.870861
NM_001033464	NM_001033464	NP_001028636	ENSMUST00000071563	Cracr2a	mRNA	1.16125	0.99818	0.565085
NM_001033466	NM_001033466	NP_001028638	ENSMUST00000100078	Zbtb2	mRNA	0.637964	0.99818	0.219801
NM_001033468	NM_001033468	NP_001028640	ENSMUST00000074570	Adgrg5	mRNA	6.18547	0.973523	0.11416
NM_001033472	NM_001033472	NP_001028644	ENSMUST00000112464	Bclaf3	mRNA	-0.664806	0.99818	0.314648
NM_001033474	NM_001033474	NP_001028646	ENSMUST00000099276	Atxn7l3b	mRNA	0.148967	0.99818	0.394123
NM_001033475	NM_001033475	NP_001028647	ENSMUST00000037418	Tmed8	mRNA	-0.195776	0.99818	0.65672
NM_001033484	NM_001033484	NP_001028656	ENSMUST00000071812	Iqgap3	mRNA	0.0649419	0.99818	0.883791
NM_001033488	NM_001033488	NP_001028660	ENSMUST00000045921	Mfsd2b	mRNA	0.112065	0.99818	0.809991
NM_001033489	NM_001033489	NP_001028661	ENSMUST00000076183	Rnf207	mRNA	0.284054	0.99818	0.944461
NM_001033490	NM_001033490	NP_001028662	ENSMUST00000097737	Pusl1	mRNA	0.250602	0.99818	0.505253
NM_001033496	NM_001033496	NP_001028668	ENSMUST00000095606	Zfp213	mRNA	0.114544	0.99818	0.660781
NM_001033525	NM_001033525	NP_001028697	ENSMUST00000085818	Kcnk6	mRNA	-0.419295	0.99818	0.232043
NM_001033528	NM_001033528	NP_001028700	ENSMUST00000092382	Usp36	mRNA	0.451847	0.99818	0.764125
NM_001033530	NM_001033530	NP_001028702	ENSMUST00000098509	AW146154	mRNA	-0.344459	0.99818	0.471698
NM_001033532	NM_001033532	NP_001028704	ENSMUST00000097643	AW554918	mRNA	-0.348757	0.99818	0.238239
NM_001033533	NM_001033533	NP_001028705	ENSMUST00000077955	Ccdc102a	mRNA	2.18706	0.275285	0.0100989
NM_001033534	NM_001033534	NP_001028706	ENSMUST00000098782	Layn	mRNA	0.230057	0.99818	0.954984
NM_001033536	NM_001033536	NP_001028708	ENSMUST00000163401	Rfx7	mRNA	-0.208405	0.99818	0.451266
NM_001033537	NM_001033537	NP_001028709	ENSMUST00000090827	Pgap3	mRNA	-0.208953	0.99818	0.700039
NM_001033539	NM_001033539	NP_001028711	ENSMUST00000231941	Bex6	mRNA	2.58933	0.869756	0.079989
NM_001033543	NM_001033543	NP_001028715	ENSMUST00000098458	Il20rb	mRNA	-0.293834	0.99818	0.590765
NM_001033548	NM_001033548	NP_001028720	ENSMUST00000094897	Dnaaf3	mRNA	-1.50108	0.99818	0.214308
NM_001033550	NM_001033550	NP_001028722	ENSMUST00000112707	Lrrc8b	mRNA	-0.301954	0.99818	0.32313
NM_001033573	NM_001033573	NP_001028745	ENSMUST00000076891	Zdhhc6	mRNA	0.288514	0.99818	0.72706
NM_001033597	NM_001033597	NP_001028769	ENSMUST00000108904	Acsl6	mRNA	-1.6731	0.99818	0.678353
NM_001033598	NM_001033598	NP_001028770	ENSMUST00000093106	Acsl6	mRNA	0.839456	0.99818	0.807467
NM_001033600	NM_001033600	NP_001028772	ENSMUST00000112903	Acsl4	mRNA	-0.403376	0.99818	0.387416
NM_001033606	NM_001033606	NP_001028778	ENSMUST00000142704	Acsl3	mRNA	5.196	0.199995	0.00626805
NM_001033630	NM_001033630	NP_001028802	ENSMUST00000148721	2310061I04Rik	mRNA	-0.043044	0.99818	0.901688
NM_001033632	NM_001033632	NP_001028804	ENSMUST00000081924	Ifitm6	mRNA	0.773577	0.99818	0.549726
NM_001033634	NM_001033634	NP_001028806	ENSMUST00000043616	Zyg11b	mRNA	0.290768	0.99818	0.170305
NM_001033636	NM_001033636	NP_001028808		Prex2	mRNA	1.22678	0.99818	0.763672
NM_001033654	NM_001033654	NP_001028826	ENSMUST00000109525	Pus10	mRNA	-5.15891	0.99818	0.187978
NM_001033669	NM_001033669	NP_001028841	ENSMUST00000150989	Fbxw10	mRNA	4.3222	0.99818	0.272403
NM_001033711	NM_001033711	NP_001028883	ENSMUST00000170799	Evi2a	mRNA	0.129106	0.99818	0.920046
NM_001033713	NM_001033713	NP_001028885	ENSMUST00000156690	Mef2a	mRNA	-3.68719	0.99818	0.349227
NM_001033759	NM_001033759	NP_001028931	ENSMUST00000025663	Cemip2	mRNA	0.968319	0.99818	0.224041
NM_001033767	NM_001033767	NP_001028939	ENSMUST00000031549	Gm4951	mRNA	1.01004	0.99818	0.796388
NM_001033779	NM_001033779	NP_001028951	ENSMUST00000098828	Gm5544	mRNA	1.17673	0.99818	0.39606
NM_001033780	NM_001033780	NP_001028952	ENSMUST00000098758	I830077J02Rik	mRNA	-0.161063	0.99818	0.831952
NM_001033789	NM_001033789	NP_001028961	ENSMUST00000115580	Gm5820	mRNA	1.89291	0.99818	0.639487
NM_001033805	NM_001033805	NP_001028977	ENSMUST00000100638	Tmem253	mRNA	0.327426	0.99818	0.872231
NM_001033820	NM_001033820	NP_001028992	ENSMUST00000080348	Zfp551	mRNA	2.81576	0.99818	0.480822
NM_001033851	NM_001033851	NP_001029023	ENSMUST00000014777	Cpne8	mRNA	1.67142	0.930464	0.09736
NM_001033865	NM_001033865	NP_001029037	ENSMUST00000102844	Rps27a	mRNA	0.362968	0.99818	0.254405
NM_001033872	NM_001033872	NP_001029044	ENSMUST00000172334	Smagp	mRNA	1.94501	0.0152966	0.000232468
NM_001033874	NM_001033874	NP_001029046	ENSMUST00000074156	Ak8	mRNA	-0.153287	0.99818	0.96032
NM_001033877	NM_001033877	NP_001029049	ENSMUST00000098382	Adamts17	mRNA	1.89291	0.99818	0.639487
NM_001033904	NM_001033904	NP_001029076	ENSMUST00000070223	Khdc1c	mRNA	2.75135	0.99818	0.491335
NM_001033908	NM_001033908	NP_001029080	ENSMUST00000015920	Med22	mRNA	4.1634	0.99818	0.27049
NM_001033922	NM_001033922	NP_001029094	ENSMUST00000125426	Treml4	mRNA	3.50867	0.734221	0.0519082
NM_001033929	NM_001033929	NP_001029101	ENSMUST00000160918	Thnsl2	mRNA	-0.627443	0.99818	0.6798
NM_001033960	NM_001033960	NP_001029132	ENSMUST00000066055	Rabgap1	mRNA	-2.95736	0.99818	0.455167
NM_001033962	NM_001033962	NP_001029134	ENSMUST00000107537	Ube3a	mRNA	-0.105085	0.99818	0.690913
NM_001033966	NM_001033966	NP_001029138	ENSMUST00000030583	Ak2	mRNA	0.110691	0.99818	0.814419
NM_001033978	NM_001033978	NP_001029150	ENSMUST00000050325	H2-Eb2	mRNA	2.29081	0.99818	0.159737
NM_001033981	NM_001033981	NP_001029153	ENSMUST00000101387	Hbq1b	mRNA	-1.86579	0.99818	0.300279
NM_001033988	NM_001033988	NP_001029160	ENSMUST00000163336	Ncoa4	mRNA	-5.40151	0.99818	0.157619
NM_001034029	NM_001034029	NP_001029201	ENSMUST00000053569	Il17re	mRNA	1.33631	0.99818	0.739285
NM_001034097	NM_001034097	NP_001029269	ENSMUST00000180587	Tnfsfm13	mRNA	0.316946	0.99818	0.837905
NM_001034115	NM_001034115	NP_001029287	ENSMUST00000107938	Shank1	mRNA	-2.38677	0.99818	0.549243
NM_001034851	NM_001034851	NP_001030023	ENSMUST00000022881	Retreg1	mRNA	3.58713	5.50635e-06	2.18926e-08
NM_001034859	NM_001034859	NP_001030031	ENSMUST00000090260	Gm4841	mRNA	1.84645	0.517333	0.0272821
NM_001034860	NM_001034860	NP_001030032	ENSMUST00000194595	Tdpoz8	mRNA	1.50368	0.99818	0.598561
NM_001034862	NM_001034862	NP_001030034	ENSMUST00000110813	Erich1	mRNA	-0.0394332	0.99818	0.903022
NM_001034863	NM_001034863	NP_001030035	ENSMUST00000061833	Tlcd5	mRNA	-0.313227	0.99818	0.384474
NM_001034864	NM_001034864	NP_001030036	ENSMUST00000163718	Tesl1	mRNA	1.22678	0.99818	0.763672
NM_001034866	NM_001034866	NP_001030038	ENSMUST00000163394	Pnldc1	mRNA	2.72991	0.99818	0.480182
NM_001034867	NM_001034867	NP_001030039	ENSMUST00000098181	Pm20d2	mRNA	2.80778	0.99818	0.482118
NM_001034868	NM_001034868	NP_001030040	ENSMUST00000098433	Mrgprx2	mRNA	0.0351478	0.998789	0.987881
NM_001034874	NM_001034874	NP_001030046	ENSMUST00000066679	Shisa6	mRNA	2.31066	0.99818	0.56554
NM_001034876	NM_001034876	NP_001030048	ENSMUST00000106422	Ccdc24	mRNA	-2.51285	0.99818	0.503093
NM_001034882	NM_001034882	NP_001030054	ENSMUST00000226192	Kbtbd6	mRNA	-0.311603	0.99818	0.669956
NM_001034885	NM_001034885	NP_001030057	ENSMUST00000056866	Pnpla1	mRNA	-0.493028	0.99818	0.831545
NM_001034895	NM_001034895	NP_001030067	ENSMUST00000117798	Zfr2	mRNA	-0.643114	0.99818	0.514008
NM_001034900	NM_001034900	NP_001030072	ENSMUST00000109914	Zfp345	mRNA	2.2832	0.99818	0.557821
NM_001034903	NM_001034903	NP_001030075	ENSMUST00000100780	Mansc4	mRNA	1.22443	0.99818	0.764116
NM_001034907	NM_001034907	NP_001030079	ENSMUST00000082183	Zc3h12b	mRNA	3.90792	0.99818	0.322289
NM_001034909	NM_001034909	NP_001030081	ENSMUST00000097331	Gm6034	mRNA	1.22443	0.99818	0.764116
NM_001034962	NM_001034962	NP_001030134	ENSMUST00000225786	Sorbs1	mRNA	-2.83923	0.99818	0.46484
NM_001034963	NM_001034963	NP_001030135	ENSMUST00000165212	Sorbs1	mRNA	1.96165	0.99818	0.526879
NM_001034964	NM_001034964	NP_001030136	ENSMUST00000099466	Sorbs1	mRNA	-1.28394	0.99818	0.535984
NM_001035122	NM_001035122	NP_001030294	ENSMUST00000022039	Golm1	mRNA	-0.035966	0.99818	0.896849
NM_001035123	NM_001035123	NP_001030295	ENSMUST00000034096	Setd6	mRNA	0.194728	0.99818	0.573696
NM_001035226	NM_001035226	NP_001030303	ENSMUST00000109551	Xpo1	mRNA	7.1512	0.822539	0.0674911
NM_001035228	NM_001035228	NP_001030305	ENSMUST00000069994	St3gal5	mRNA	-0.425025	0.811582	0.064535
NM_001035231	NM_001035231	NP_001030308	ENSMUST00000181892	Zfp748	mRNA	0.185653	0.99818	0.619141
NM_001035509	NM_001035509	NP_001030586	ENSMUST00000101227	Zcchc18	mRNA	2.2832	0.99818	0.557821
NM_001035510	NM_001035510	NP_001030587	ENSMUST00000033804	Zcchc18	mRNA	2.57864	0.99818	0.234808
NM_001035525	NM_001035525	NP_001030602	ENSMUST00000102608	AU040320	mRNA	-0.185288	0.99818	0.95273
NM_001035526	NM_001035526	NP_001030603	ENSMUST00000102607	AU040320	mRNA	-2.64505	0.99818	0.353226
NM_001035532	NM_001035532	NP_001030609	ENSMUST00000107598	Pakap	mRNA	-0.634966	0.99818	0.637126
NM_001035533	NM_001035533	NP_001030610	ENSMUST00000043456	Pakap	mRNA	1.66538	0.99818	0.443589
NM_001035854	NM_001035854	NP_001030931	ENSMUST00000018875	Ap2b1	mRNA	0.335647	0.99818	0.294042
NM_001036293	NM_001036293	NP_001031370	ENSMUST00000077839	Nrbf2	mRNA	-0.0679229	0.99818	0.762824
NM_001036740	NM_001036740	NP_001031817	ENSMUST00000076034	B3gnt8	mRNA	0.129452	0.99818	0.95524
NM_001037134	NM_001037134	NP_001032211	ENSMUST00000170901	Ccne2	mRNA	-0.145291	0.99818	0.922119
NM_001037136	NM_001037136	NP_001032213	ENSMUST00000190096	Agap1	mRNA	-3.45109	0.99818	0.381635
NM_001037166	NM_001037166	NP_001032243	ENSMUST00000168843	Gm4925	mRNA	-0.886247	0.99818	0.63497
NM_001037170	NM_001037170	NP_001032247	ENSMUST00000005817	Tomm40l	mRNA	0.551341	0.99818	0.142543
NM_001037177	NM_001037177	NP_001032254	ENSMUST00000029057	Nfatc2	mRNA	-1.23751	0.99818	0.760489
NM_001037279	NM_001037279	NP_001032356	ENSMUST00000102647	Selenoh	mRNA	0.398496	0.99818	0.200128
NM_001037294	NM_001037294	NP_001032371	ENSMUST00000035548	Alpk2	mRNA	0.591887	0.99818	0.620822
NM_001037298	NM_001037298	NP_001032375	ENSMUST00000067252	Piezo1	mRNA	-0.656133	0.99818	0.192006
NM_001037326	NM_001037326	NP_001032403	ENSMUST00000137961	Cstf3	mRNA	-0.41291	0.99818	0.71887
NM_001037493	NM_001037493	NP_001032570	ENSMUST00000032177	Slc41a3	mRNA	-0.475243	0.492775	0.0253652
NM_001037634	NM_001037634	NP_001032723	ENSMUST00000121793	Oosp2	mRNA	1.22443	0.99818	0.764116
NM_001037665	NM_001037665	NP_001032754	ENSMUST00000077791	Zfp1	mRNA	0.472915	0.99818	0.338212
NM_001037707	NM_001037707	NP_001032796	ENSMUST00000053521	Zfp27	mRNA	-0.439762	0.99818	0.522484
NM_001037709	NM_001037709	NP_001032798	ENSMUST00000035645	Rusc2	mRNA	-0.838767	0.99818	0.501804
NM_001037713	NM_001037713	NP_001032802	ENSMUST00000146233	Xaf1	mRNA	-0.515315	0.99818	0.475883
NM_001037717	NM_001037717	NP_001032806	ENSMUST00000140523	Slc38a6	mRNA	0.963447	0.99818	0.523935
NM_001037719	NM_001037719	NP_001032808	ENSMUST00000063654	Btla	mRNA	1.81652	0.99818	0.193467
NM_001037722	NM_001037722	NP_001032811	ENSMUST00000029676	Adam15	mRNA	1.33761	0.72783	0.0511289
NM_001037723	NM_001037723	NP_001032812	ENSMUST00000171456	Adcy7	mRNA	0.39484	0.963891	0.108751
NM_001037724	NM_001037724	NP_001032813	ENSMUST00000098521	Adcy7	mRNA	-1.23922	0.00118646	1.20021e-05
NM_001037725	NM_001037725	NP_001032814	ENSMUST00000036540	Fam117b	mRNA	0.25916	0.99818	0.339579
NM_001037726	NM_001037726	NP_001032815	ENSMUST00000171164	Creb1	mRNA	0.545999	0.99818	0.342048
NM_001037727	NM_001037727	NP_001032816	ENSMUST00000113637	Arhgap25	mRNA	-0.179378	0.99818	0.743366
NM_001037736	NM_001037736	NP_001032825	ENSMUST00000110800	Arhgef10	mRNA	2.81576	0.99818	0.480822
NM_001037737	NM_001037737	NP_001032826	ENSMUST00000102749	Arnt	mRNA	-0.415592	0.99818	0.754186
NM_001037741	NM_001037741	NP_001032830	ENSMUST00000097227	Gpx4	mRNA	0.13472	0.99818	0.968871
NM_001037742	NM_001037742	NP_001032831	ENSMUST00000162686	Tyw5	mRNA	-0.0104078	0.998982	0.990725
NM_001037746	NM_001037746	NP_001032835	ENSMUST00000139049	Prps1l3	mRNA	-0.109181	0.99818	0.611183
NM_001037747	NM_001037747	NP_001032836	ENSMUST00000028294	Card9	mRNA	1.04356	0.817515	0.065579
NM_001037754	NM_001037754	NP_001032843	ENSMUST00000103021	Baiap2	mRNA	-0.0630261	0.99818	0.976659
NM_001037755	NM_001037755	NP_001032844	ENSMUST00000026436	Baiap2	mRNA	0.478651	0.99818	0.521868
NM_001037756	NM_001037756	NP_001032845	ENSMUST00000059250	Brms1l	mRNA	-0.154522	0.99818	0.452546
NM_001037757	NM_001037757	NP_001032846	ENSMUST00000116556	Washc1	mRNA	1.13988	0.99818	0.4008
NM_001037758	NM_001037758	NP_001032847	ENSMUST00000065601	Btrc	mRNA	-0.73811	0.87311	0.0807616
NM_001037759	NM_001037759	NP_001032848	ENSMUST00000171265	Sgk3	mRNA	1.96546	0.99818	0.187344
NM_001037761	NM_001037761	NP_001032850	ENSMUST00000102507	Capzb	mRNA	1.51384	0.99818	0.53808
NM_001037762	NM_001037762	NP_001032851	ENSMUST00000102865	Zdhhc12	mRNA	0.232456	0.99818	0.696722
NM_001037764	NM_001037764	NP_001032853	ENSMUST00000171108	Rai1	mRNA	21.0507	1.19742e-05	7.19905e-08
NM_001037801	NM_001037801	NP_001032890	ENSMUST00000039043	Cd6	mRNA	2.37007	0.277458	0.0102919
NM_001037810	NM_001037810	NP_001032899	ENSMUST00000143713	Spn	mRNA	-0.609198	0.99818	0.39748
NM_001037812	NM_001037812	NP_001032901	ENSMUST00000087475	Tmem237	mRNA	1.34881	0.99818	0.528859
NM_001037841	NM_001037841	NP_001032930	ENSMUST00000098464	Cklf	mRNA	-1.38127	0.99818	0.251605
NM_001037846	NM_001037846	NP_001032935	ENSMUST00000105267	Cnot2	mRNA	-0.227615	0.99818	0.439913
NM_001037847	NM_001037847	NP_001032936		Cnot2	mRNA	0.450482	0.99818	0.19764
NM_001037848	NM_001037848	NP_001032937	ENSMUST00000020374	Cnot2	mRNA	-0.648634	0.99818	0.708974
NM_001037859	NM_001037859	NP_001032948	ENSMUST00000025523	Csf1r	mRNA	3.34774	6.60252e-09	4.65562e-12
NM_001037863	NM_001037863	NP_001032952	ENSMUST00000101527	Atp11c	mRNA	5.96387	0.99818	0.127855
NM_001037865	NM_001037865	NP_001032954	ENSMUST00000115537	Col28a1	mRNA	2.86633	0.99818	0.472652
NM_001037877	NM_001037877	NP_001032966	ENSMUST00000108840	Tcf25	mRNA	0.120591	0.99818	0.41479
NM_001037878	NM_001037878	NP_001032967	ENSMUST00000057934	Tcf25	mRNA	-0.229742	0.99818	0.609607
NM_001037905	NM_001037905	NP_001032994	ENSMUST00000110663	Dab2	mRNA	1.98831	0.99818	0.622269
NM_001037909	NM_001037909	NP_001032998	ENSMUST00000064341	C130026I21Rik	mRNA	2.77447	0.99818	0.487547
NM_001037913	NM_001037913	NP_001033002	ENSMUST00000030181	Ccdc107	mRNA	0.311516	0.99818	0.475544
NM_001037916	NM_001037916	NP_001033005	ENSMUST00000051869	Ccdc17	mRNA	0.490978	0.99818	0.557143
NM_001037917	NM_001037917	NP_001033006	ENSMUST00000060013	Gm6377	mRNA	1.08973	0.99818	0.406035
NM_001037918	NM_001037918	NP_001033007	ENSMUST00000041621	Lipt1	mRNA	-1.80054	0.99818	0.365181
NM_001037923	NM_001037923	NP_001033012	ENSMUST00000099075	Lekr1	mRNA	-0.167993	0.99818	0.893018
NM_001037925	NM_001037925	NP_001033014	ENSMUST00000225029	BC147527	mRNA	0.881701	0.99818	0.788119
NM_001037926	NM_001037926	NP_001033015	ENSMUST00000091878	Zfp987	mRNA	1.69732	0.99818	0.395363
NM_001037928	NM_001037928	NP_001033017	ENSMUST00000043285	Gm11992	mRNA	0.284054	0.99818	0.944461
NM_001037938	NM_001037938	NP_001033027	ENSMUST00000022821	Dhrs4	mRNA	-0.0190962	0.99818	0.938785
NM_001037940	NM_001037940	NP_001033029	ENSMUST00000008733	Dnajb6	mRNA	-0.305368	0.99818	0.139673
NM_001037941	NM_001037941	NP_001033030	ENSMUST00000012734	Dnajb6	mRNA	0.107024	0.99818	0.90214
NM_001037955	NM_001037955	NP_001033044	ENSMUST00000095914	Dusp22	mRNA	2.98515	0.16332	0.00471252
NM_001037957	NM_001037957	NP_001033046	ENSMUST00000085901	Dyrk1b	mRNA	-0.0225561	0.99818	0.974527
NM_001037997	NM_001037997	NP_001033086	ENSMUST00000000129	Fer	mRNA	0.0920583	0.99818	0.879258
NM_001037999	NM_001037999	NP_001033088	ENSMUST00000151708	Dbi	mRNA	-0.310364	0.99818	0.866025
NM_001038010	NM_001038010	NP_001033099	ENSMUST00000006973	Kat2a	mRNA	0.150377	0.99818	0.58403
NM_001038015	NM_001038015	NP_001033104	ENSMUST00000031117	Gnpda2	mRNA	-0.0128723	0.99818	0.974593
NM_001038018	NM_001038018	NP_001033107		Grk6	mRNA	0.223178	0.99818	0.130407
NM_001038230	NM_001038230	NP_001033319	ENSMUST00000093140	Anapc11	mRNA	0.151489	0.99818	0.482318
NM_001038231	NM_001038231	NP_001033320	ENSMUST00000170010	Banf1	mRNA	0.628507	0.99818	0.542044
NM_001038492	NM_001038492	NP_001033581	ENSMUST00000103093	Ctsa	mRNA	0.229401	0.99818	0.746477
NM_001038499	NM_001038499	NP_001033588	ENSMUST00000040359	Arsi	mRNA	3.2763	0.99818	0.289533
NM_001038587	NM_001038587	NP_001033676	ENSMUST00000098924	Adar	mRNA	0.0610382	0.99818	0.880609
NM_001038589	NM_001038589	NP_001033678	ENSMUST00000116669	Usp14	mRNA	1.46814	0.99818	0.296855
NM_001038592	NM_001038592	NP_001033681	ENSMUST00000185362	Glrx2	mRNA	-0.0911728	0.99818	0.765081
NM_001038593	NM_001038593	NP_001033682	ENSMUST00000145969	Glrx2	mRNA	-1.23751	0.99818	0.760489
NM_001038594	NM_001038594	NP_001033683	ENSMUST00000129653	Glrx2	mRNA	1.89291	0.99818	0.639487
NM_001038602	NM_001038602	NP_001033691	ENSMUST00000022137	Marveld2	mRNA	-0.0975674	0.99818	0.865913
NM_001038604	NM_001038604	NP_001033693	ENSMUST00000129948	Clec5a	mRNA	1.70479	0.99818	0.570143
NM_001038607	NM_001038607	NP_001033696	ENSMUST00000110844	Kcnh1	mRNA	-0.733224	0.99818	0.857231
NM_001038608	NM_001038608	NP_001033697		Txnl4a	mRNA	0.185597	0.99818	0.405036
NM_001038609	NM_001038609	NP_001033698	ENSMUST00000100347	Mapt	mRNA	-4.00933	0.99818	0.187192
NM_001038610	NM_001038610	NP_001033699	ENSMUST00000069334	Dach1	mRNA	-0.560637	0.99818	0.889848
NM_001038612	NM_001038612	NP_001033701	ENSMUST00000102879	Olfm1	mRNA	0.113388	0.99818	0.886105
NM_001038613	NM_001038613	NP_001033702	ENSMUST00000100244	Olfm1	mRNA	-0.321803	0.99818	0.228928
NM_001038614	NM_001038614	NP_001033703	ENSMUST00000152415	Olfm1	mRNA	-0.16234	0.99818	0.616373
NM_001038621	NM_001038621	NP_001033710	ENSMUST00000028052	Rabgap1l	mRNA	6.68632	0.694475	0.0459539
NM_001038624	NM_001038624	NP_001033713	ENSMUST00000055993	Ric3	mRNA	1.78713	0.99818	0.654315
NM_001038625	NM_001038625	NP_001033714	ENSMUST00000109586	Sertad2	mRNA	-0.281882	0.99818	0.553357
NM_001038627	NM_001038627	NP_001033716	ENSMUST00000085684	Smurf1	mRNA	0.421311	0.99818	0.578946
NM_001038635	NM_001038635	NP_001033724	ENSMUST00000166282	Stk35	mRNA	-0.0735981	0.99818	0.834442
NM_001038637	NM_001038637	NP_001033726	ENSMUST00000159073	Gng2	mRNA	-0.495148	0.99818	0.207199
NM_001038642	NM_001038642	NP_001033731	ENSMUST00000050797	Ets1	mRNA	0.510071	0.99818	0.409046
NM_001038643	NM_001038643	NP_001033732	ENSMUST00000098371	Slco3a1	mRNA	2.79562	0.387197	0.0170568
NM_001038651	NM_001038651	NP_001033740	ENSMUST00000081582	Zfp953	mRNA	-0.244883	0.99818	0.525255
NM_001038653	NM_001038653	NP_001033742	ENSMUST00000168579	Slc16a3	mRNA	-0.907259	0.99818	0.130517
NM_001038654	NM_001038654	NP_001033743	ENSMUST00000100130	Slc16a3	mRNA	-1.11971	0.858339	0.0763874
NM_001038663	NM_001038663	NP_001033752	ENSMUST00000115731	Mapk1	mRNA	-0.174147	0.99818	0.466066
NM_001038664	NM_001038664	NP_001033753	ENSMUST00000100532	Gngt2	mRNA	4.18642	0.99818	0.288124
NM_001038695	NM_001038695	NP_001033784	ENSMUST00000065509	Kdm3a	mRNA	-0.697018	0.972838	0.112781
NM_001038696	NM_001038696	NP_001033785	ENSMUST00000092154	Rnpc3	mRNA	-0.047536	0.99818	0.947411
NM_001038699	NM_001038699	NP_001033788	ENSMUST00000103014	Fn3k	mRNA	-1.37349	0.99818	0.192704
NM_001038700	NM_001038700	NP_001033789	ENSMUST00000113562	Fnbp1	mRNA	0.203636	0.99818	0.424676
NM_001038708	NM_001038708	NP_001033797	ENSMUST00000107201	Cdc42se1	mRNA	-0.01568	0.999609	0.995992
NM_001038839	NM_001038839	NP_001033928	ENSMUST00000121489	P2rx7	mRNA	0.931139	0.99818	0.280464
NM_001038845	NM_001038845	NP_001033934	ENSMUST00000031425	P2rx7	mRNA	2.05517	0.99818	0.605698
NM_001038846	NM_001038846	NP_001033935	ENSMUST00000097474	Rcsd1	mRNA	0.779472	0.82364	0.0678126
NM_001038887	NM_001038887	NP_001033976	ENSMUST00000086247	P2rx7	mRNA	-1.04858	0.99818	0.319697
NM_001038993	NM_001038993	NP_001034082	ENSMUST00000045793	Rnf38	mRNA	-6.41812	0.942213	0.100844
NM_001038995	NM_001038995	NP_001034084	ENSMUST00000062182	Gm4787	mRNA	0.00983501	0.999127	0.994182
NM_001038996	NM_001038996	NP_001034085	ENSMUST00000072103	Try10	mRNA	-0.733224	0.99818	0.857231
NM_001038998	NM_001038998	NP_001034087	ENSMUST00000097908	Svbp	mRNA	-0.339489	0.99818	0.640596
NM_001039000	NM_001039000	NP_001034089	ENSMUST00000099172	Kif5a	mRNA	-0.382425	0.99818	0.872722
NM_001039038	NM_001039038	NP_001034127	ENSMUST00000085027	Nhlrc4	mRNA	-0.248009	0.99818	0.950134
NM_001039039	NM_001039039	NP_001034128	ENSMUST00000054107	Kctd21	mRNA	0.187755	0.99818	0.788745
NM_001039045	NM_001039045	NP_001034134	ENSMUST00000111594	Pigc	mRNA	-0.193294	0.99818	0.630616
NM_001039047	NM_001039047	NP_001034136	ENSMUST00000075084	Trim58	mRNA	-1.71741	0.0796992	0.00175101
NM_001039051	NM_001039051	NP_001034140	ENSMUST00000075992	Pkib	mRNA	2.5602	0.99818	0.439414
NM_001039052	NM_001039052	NP_001034141	ENSMUST00000177325	Pkib	mRNA	1.22678	0.99818	0.763672
NM_001039059	NM_001039059	NP_001034148	ENSMUST00000113908	Klhl15	mRNA	-2.43534	0.99818	0.540885
NM_001039060	NM_001039060	NP_001034149	ENSMUST00000096369	Klhl15	mRNA	-0.266953	0.99818	0.760751
NM_001039061	NM_001039061	NP_001034150	ENSMUST00000113916	Klhl15	mRNA	0.189842	0.99818	0.772968
NM_001039077	NM_001039077	NP_001034166	ENSMUST00000209525	Plpbp	mRNA	-0.160605	0.99818	0.733201
NM_001039078	NM_001039078	NP_001034167	ENSMUST00000098851	Plpbp	mRNA	0.0126052	0.999733	0.996301
NM_001039081	NM_001039081	NP_001034170	ENSMUST00000106857	Mier1	mRNA	-0.124942	0.99818	0.550826
NM_001039084	NM_001039084	NP_001034173	ENSMUST00000121477	Mrpl1	mRNA	-3.46164	0.40612	0.0185471
NM_001039086	NM_001039086	NP_001034175	ENSMUST00000091146	Rapgef1	mRNA	-4.35635	0.99818	0.267291
NM_001039087	NM_001039087	NP_001034176	ENSMUST00000095087	Rapgef1	mRNA	-0.343626	0.99818	0.907611
NM_001039088	NM_001039088	NP_001034177	ENSMUST00000025421	Seh1l	mRNA	-0.0204001	0.99818	0.909117
NM_001039089	NM_001039089	NP_001034178	ENSMUST00000021347	Sel1l	mRNA	-0.0172582	0.99818	0.917075
NM_001039090	NM_001039090	NP_001034179	ENSMUST00000118470	Skil	mRNA	1.44704	0.99818	0.255722
NM_001039092	NM_001039092	NP_001034181	ENSMUST00000095254	Tom1l2	mRNA	0.259892	0.99818	0.722304
NM_001039093	NM_001039093	NP_001034182	ENSMUST00000102682	Tom1l2	mRNA	-0.817062	0.99818	0.19851
NM_001039103	NM_001039103	NP_001034192	ENSMUST00000100570	Rasa4	mRNA	-4.45454	0.99818	0.256498
NM_001039104	NM_001039104	NP_001034193	ENSMUST00000085222	Trpm1	mRNA	1.22678	0.99818	0.763672
NM_001039105	NM_001039105	NP_001034194	ENSMUST00000051184	Kcnrg	mRNA	-2.44122	0.99818	0.539878
NM_001039106	NM_001039106	NP_001034195	ENSMUST00000051310	Ddhd1	mRNA	0.0739869	0.99818	0.916126
NM_001039124	NM_001039124	NP_001034213	ENSMUST00000097918	Kncn	mRNA	-1.51155	0.99818	0.708923
NM_001039126	NM_001039126	NP_001034215	ENSMUST00000086843	Asb1	mRNA	-0.859171	0.648916	0.0406393
NM_001039129	NM_001039129	NP_001034218	ENSMUST00000036004	Hnrnpa1	mRNA	-0.556057	0.144063	0.0039284
NM_001039138	NM_001039138	NP_001034227	ENSMUST00000080440	Camk2g	mRNA	-0.50721	0.99818	0.296363
NM_001039139	NM_001039139	NP_001034228	ENSMUST00000100837	Camk2g	mRNA	-0.0820117	0.99818	0.867913
NM_001039147	NM_001039147	NP_001034236	ENSMUST00000085248	Morf4l1	mRNA	-0.496276	0.99818	0.702433
NM_001039151	NM_001039151	NP_001034240	ENSMUST00000099673	Cd44	mRNA	0.00972114	0.99818	0.969961
NM_001039153	NM_001039153	NP_001034242	ENSMUST00000111738	Tctn1	mRNA	-0.179604	0.99818	0.423575
NM_001039157	NM_001039157	NP_001034246	ENSMUST00000105583	Ube2j2	mRNA	0.272186	0.99818	0.422497
NM_001039158	NM_001039158	NP_001034247	ENSMUST00000166489	Ube2j2	mRNA	0.117032	0.99818	0.622336
NM_001039159	NM_001039159	NP_001034248	ENSMUST00000103175	Ube2j2	mRNA	0.514561	0.99818	0.275978
NM_001039160	NM_001039160	NP_001034249	ENSMUST00000006667	Gvin1	mRNA	1.4132	0.77198	0.0574426
NM_001039162	NM_001039162	NP_001034251	ENSMUST00000036999	Clip2	mRNA	0.00695891	0.999019	0.99113
NM_001039169	NM_001039169	NP_001034258	ENSMUST00000113231	Eif4e2	mRNA	0.0220844	0.99818	0.966041
NM_001039170	NM_001039170	NP_001034259	ENSMUST00000113233	Eif4e2	mRNA	0.410045	0.99818	0.50004
NM_001039175	NM_001039175	NP_001034264	ENSMUST00000102673	Elovl1	mRNA	0.87975	0.99818	0.802719
NM_001039176	NM_001039176	NP_001034265	ENSMUST00000067896	Elovl1	mRNA	21.4273	8.394e-06	4.22106e-08
NM_001039179	NM_001039179	NP_001034268	ENSMUST00000048544	Bicd2	mRNA	-0.315893	0.99818	0.299862
NM_001039180	NM_001039180	NP_001034269	ENSMUST00000110084	Bicd2	mRNA	4.45917	0.99818	0.257157
NM_001039184	NM_001039184	NP_001034273	ENSMUST00000138762	Cep350	mRNA	-0.122647	0.99818	0.493031
NM_001039185	NM_001039185	NP_001034274	ENSMUST00000098669	Ceacam1	mRNA	-1.07776	0.99818	0.55235
NM_001039186	NM_001039186	NP_001034275	ENSMUST00000098666	Ceacam1	mRNA	-0.215341	0.99818	0.863644
NM_001039187	NM_001039187	NP_001034276	ENSMUST00000206687	Ceacam1	mRNA	-1.10811	0.99818	0.619811
NM_001039188	NM_001039188	NP_001034277	ENSMUST00000110237	Rreb1	mRNA	4.89583	0.99818	0.212604
NM_001039189	NM_001039189	NP_001034278	ENSMUST00000099582	Fars2	mRNA	-0.233195	0.99818	0.899661
NM_001039192	NM_001039192	NP_001034281	ENSMUST00000078845	Gmfg	mRNA	-0.378611	0.880527	0.0834989
NM_001039194	NM_001039194	NP_001034283	ENSMUST00000099706	Aifm2	mRNA	-0.229782	0.99818	0.590908
NM_001039198	NM_001039198	NP_001034287	ENSMUST00000036328	Zfhx2	mRNA	0.765428	0.99818	0.200225
NM_001039200	NM_001039200	NP_001034289	ENSMUST00000042096	Emc1	mRNA	0.302899	0.99818	0.494407
NM_001039201	NM_001039201	NP_001034290	ENSMUST00000148955	Hdhd2	mRNA	1.22443	0.99818	0.764116
NM_001039202	NM_001039202	NP_001034291	ENSMUST00000097521	Hdhd2	mRNA	-1.85185	0.99818	0.457984
NM_001039209	NM_001039209	NP_001034298	ENSMUST00000063704	Zfp982	mRNA	0.31271	0.99818	0.780651
NM_001039214	NM_001039214	NP_001034303	ENSMUST00000091852	Mex3c	mRNA	0.324175	0.973523	0.113345
NM_001039219	NM_001039219	NP_001034308	ENSMUST00000097632	Gal3st2c	mRNA	1.22678	0.99818	0.763672
NM_001039220	NM_001039220	NP_001034309	ENSMUST00000098825	AI429214	mRNA	0.609841	0.99818	0.845146
NM_001039223	NM_001039223	NP_001034312	ENSMUST00000239130	Gm14137	mRNA	1.00665	0.99818	0.534648
NM_001039239	NM_001039239	NP_001034328	ENSMUST00000099449	Zfp808	mRNA	-0.362389	0.99818	0.380807
NM_001039244	NM_001039244	NP_001034333		Tmem267	mRNA	-1.28749	0.0201052	0.000323453
NM_001039347	NM_001039347	NP_001034436	ENSMUST00000098761	Kcnd3	mRNA	-0.679232	0.99818	0.867708
NM_001039351	NM_001039351	NP_001034440	ENSMUST00000223728	Nolc1	mRNA	0.345128	0.99818	0.231387
NM_001039352	NM_001039352	NP_001034441	ENSMUST00000165017	Nolc1	mRNA	0.527169	0.276791	0.0102336
NM_001039353	NM_001039353	NP_001034442		Nolc1	mRNA	0.07192	0.99818	0.843532
NM_001039356	NM_001039356	NP_001034445	ENSMUST00000118599	Hmga1	mRNA	0.0774805	0.99818	0.895096
NM_001039363	NM_001039363	NP_001034452	ENSMUST00000097373	Tsc2	mRNA	0.13521	0.99818	0.963647
NM_001039368	NM_001039368	NP_001034457	ENSMUST00000057177	Polr2k	mRNA	-0.0438199	0.99818	0.9425
NM_001039371	NM_001039371	NP_001034460	ENSMUST00000106928	Slc22a15	mRNA	0.931062	0.836847	0.0709031
NM_001039373	NM_001039373	NP_001034462	ENSMUST00000033542	Mtcp1	mRNA	-0.758397	0.996991	0.123665
NM_001039376	NM_001039376	NP_001034465		Pde4dip	mRNA	2.79007	0.99818	0.462247
NM_001039385	NM_001039385	NP_001034474	ENSMUST00000041543	Vgf	mRNA	0.723496	0.99818	0.621558
NM_001039386	NM_001039386	NP_001034475	ENSMUST00000100334	Nsmf	mRNA	-0.659653	0.99818	0.629109
NM_001039387	NM_001039387	NP_001034476	ENSMUST00000006646	Nsmf	mRNA	-0.121405	0.99818	0.800088
NM_001039388	NM_001039388	NP_001034477	ENSMUST00000054251	Wdr37	mRNA	-0.162133	0.99818	0.710192
NM_001039389	NM_001039389	NP_001034478	ENSMUST00000176922	Wdr37	mRNA	-0.482263	0.99818	0.480864
NM_001039390	NM_001039390	NP_001034479	ENSMUST00000099105	Pkig	mRNA	0.307391	0.99818	0.456395
NM_001039391	NM_001039391	NP_001034480	ENSMUST00000064703	Pkig	mRNA	-0.0725728	0.99818	0.78676
NM_001039392	NM_001039392	NP_001034481	ENSMUST00000114049	Tmsb10	mRNA	3.16232	0.114139	0.00282323
NM_001039394	NM_001039394	NP_001034483	ENSMUST00000078647	Rab43	mRNA	-0.04504	0.99818	0.884112
NM_001039466	NM_001039466	NP_001034555	ENSMUST00000090924	Trim46	mRNA	0.75247	0.99818	0.656938
NM_001039472	NM_001039472	NP_001034561	ENSMUST00000075164	Kif21b	mRNA	0.518604	0.99818	0.179064
NM_001039474	NM_001039474	NP_001034563	ENSMUST00000237602	Tcerg1	mRNA	-0.00643622	0.99818	0.978877
NM_001039478	NM_001039478	NP_001034567	ENSMUST00000098751	Lrif1	mRNA	0.165487	0.99818	0.966126
NM_001039482	NM_001039482	NP_001034571	ENSMUST00000111611	Klhl20	mRNA	-0.0229479	0.99818	0.913873
NM_001039483	NM_001039483	NP_001034572	ENSMUST00000195015	Tmco1	mRNA	-0.266428	0.99818	0.130876
NM_001039484	NM_001039484	NP_001034573	ENSMUST00000056136	Kcnj10	mRNA	2.88719	0.0159216	0.000243443
NM_001039485	NM_001039485	NP_001034574	ENSMUST00000047480	Piezo2	mRNA	1.22678	0.99818	0.763672
NM_001039488	NM_001039488	NP_001034577	ENSMUST00000098750	Lrif1	mRNA	0.549149	0.99818	0.696873
NM_001039493	NM_001039493	NP_001034582	ENSMUST00000097713	Plekhm3	mRNA	1.95007	0.99818	0.227345
NM_001039494	NM_001039494	NP_001034583	ENSMUST00000057716	Catsperz	mRNA	-0.0811658	0.99818	0.97123
NM_001039507	NM_001039507	NP_001034596	ENSMUST00000054301	Lipe	mRNA	-1.65777	0.115347	0.00286596
NM_001039509	NM_001039509	NP_001034598	ENSMUST00000027370	Pnkd	mRNA	0.356889	0.99818	0.80858
NM_001039511	NM_001039511	NP_001034600	ENSMUST00000111887	Ivns1abp	mRNA	-1.20219	0.300663	0.0115766
NM_001039512	NM_001039512	NP_001034601	ENSMUST00000097543	Ivns1abp	mRNA	-0.303508	0.99818	0.734376
NM_001039514	NM_001039514	NP_001034603	ENSMUST00000078665	Dhps	mRNA	0.24158	0.99818	0.217532
NM_001039515	NM_001039515	NP_001034604	ENSMUST00000101472	Arl4a	mRNA	0.239192	0.99818	0.575923
NM_001039519	NM_001039519	NP_001034608	ENSMUST00000118198	Gtf2a2	mRNA	-0.178807	0.99818	0.608547
NM_001039520	NM_001039520	NP_001034609	ENSMUST00000173397	Dnm2	mRNA	0.168214	0.99818	0.41513
NM_001039521	NM_001039521	NP_001034610	ENSMUST00000023363	Rrn3	mRNA	0.217673	0.99818	0.262622
NM_001039522	NM_001039522	NP_001034611	ENSMUST00000048937	Leo1	mRNA	0.0778163	0.99818	0.740854
NM_001039530	NM_001039530	NP_001034619	ENSMUST00000042665	Parp14	mRNA	0.117901	0.99818	0.602231
NM_001039532	NM_001039532	NP_001034621	ENSMUST00000062428	Zfp784	mRNA	-0.0457342	0.99818	0.93926
NM_001039533	NM_001039533	NP_001034622	ENSMUST00000115804	Pdxdc1	mRNA	-0.0361229	0.998417	0.981834
NM_001039534	NM_001039534	NP_001034623	ENSMUST00000075610	Pstk	mRNA	0.0133192	0.99818	0.96157
NM_001039536	NM_001039536	NP_001034625	ENSMUST00000014389	Pigl	mRNA	-0.854728	0.262433	0.00938392
NM_001039537	NM_001039537	NP_001034626	ENSMUST00000040750	Lif	mRNA	-0.726165	0.99818	0.624481
NM_001039543	NM_001039543	NP_001034632	ENSMUST00000061322	Mlf1	mRNA	1.22678	0.99818	0.763672
NM_001039546	NM_001039546	NP_001034635	ENSMUST00000035889	Myo6	mRNA	3.08991	0.99818	0.127425
NM_001039551	NM_001039551	NP_001034640	ENSMUST00000097776	Cnnm3	mRNA	0.303492	0.99818	0.728676
NM_001039552	NM_001039552	NP_001034641	ENSMUST00000097393	Ermard	mRNA	0.611109	0.99818	0.508333
NM_001039554	NM_001039554	NP_001034643	ENSMUST00000030840	Angptl7	mRNA	1.22678	0.99818	0.763672
NM_001039556	NM_001039556	NP_001034645	ENSMUST00000070755	Rad54b	mRNA	-0.4474	0.99818	0.253867
NM_001039558	NM_001039558	NP_001034647	ENSMUST00000068293	Smco3	mRNA	1.98831	0.99818	0.622269
NM_001039562	NM_001039562	NP_001034651	ENSMUST00000053558	Ankrd37	mRNA	0.359615	0.99818	0.595167
NM_001039578	NM_001039578	NP_001034667	ENSMUST00000239400	Evi5l	mRNA	0.471871	0.99818	0.489806
NM_001039581	NM_001039581	NP_001034670	ENSMUST00000079594	Abca3	mRNA	0.0842417	0.99818	0.755161
NM_001039644	NM_001039644	NP_001034733	ENSMUST00000059498	Edem3	mRNA	-0.243958	0.99818	0.322514
NM_001039645	NM_001039645	NP_001034734	ENSMUST00000106339	Asphd1	mRNA	-0.733224	0.99818	0.857231
NM_001039646	NM_001039646	NP_001034735	ENSMUST00000065588	Gbp10	mRNA	1.94437	0.99818	0.171072
NM_001039657	NM_001039657	NP_001034746	ENSMUST00000025840	Tesmin	mRNA	-1.73552	0.996991	0.123195
NM_001039658	NM_001039658	NP_001034747	ENSMUST00000151341	Tesmin	mRNA	0.284054	0.99818	0.944461
NM_001039669	NM_001039669	NP_001034758	ENSMUST00000117675	Iffo1	mRNA	-0.19457	0.99818	0.561259
NM_001039676	NM_001039676	NP_001034765	ENSMUST00000047726	Slc39a2	mRNA	-0.679232	0.99818	0.867708
NM_001039677	NM_001039677	NP_001034766	ENSMUST00000105874	Slc30a2	mRNA	-0.0512033	0.99818	0.772584
NM_001039684	NM_001039684	NP_001034773	ENSMUST00000038196	Mks1	mRNA	2.00013	0.99818	0.155425
NM_001039692	NM_001039692	NP_001034781	ENSMUST00000182559	Arhgap12	mRNA	1.1178	0.99818	0.687915
NM_001039700	NM_001039700	NP_001034789	ENSMUST00000109242	Pkd1l3	mRNA	-0.55303	0.769564	0.0569187
NM_001039701	NM_001039701	NP_001034790	ENSMUST00000114482	Il1rn	mRNA	3.20611	0.99818	0.336261
NM_001039710	NM_001039710	NP_001034799	ENSMUST00000027125	Coq10b	mRNA	0.144702	0.99818	0.627883
NM_001039723	NM_001039723	NP_001034812	ENSMUST00000067505	Tmem120b	mRNA	-0.0722216	0.99818	0.920234
NM_001039824	NM_001039824	NP_001034913	ENSMUST00000010348	Fdx2	mRNA	0.443433	0.99818	0.3746
NM_001039878	NM_001039878	NP_001034967	ENSMUST00000108495	Strn4	mRNA	0.0977167	0.99818	0.555568
NM_001039934	NM_001039934	NP_001035023	ENSMUST00000114017	Map2	mRNA	2.86633	0.99818	0.472652
NM_001039939	NM_001039939	NP_001035028	ENSMUST00000109790	Asxl1	mRNA	0.076149	0.99818	0.845122
NM_001039951	NM_001039951	NP_001035040	ENSMUST00000123589	Zfp606	mRNA	-0.967094	0.99818	0.179014
NM_001039959	NM_001039959	NP_001035048	ENSMUST00000092955	Ahnak	mRNA	-2.7552	0.99818	0.225885
NM_001039965	NM_001039965	NP_001035054	ENSMUST00000238418	Zfp869	mRNA	0.0278712	0.99818	0.921976
NM_001039967	NM_001039967	NP_001035056	ENSMUST00000238408	Zfp869	mRNA	0.028842	0.99818	0.945228
NM_001040005	NM_001040005	NP_001035094	ENSMUST00000093902	Rnf213	mRNA	-0.322464	0.99818	0.543283
NM_001040026	NM_001040026	NP_001035115	ENSMUST00000092996	Sco1	mRNA	-0.0839929	0.99818	0.798791
NM_001040072	NM_001040072	NP_001035161	ENSMUST00000168479	Nynrin	mRNA	-1.70991	0.260836	0.0093026
NM_001040085	NM_001040085	NP_001035174	ENSMUST00000107211	Sytl2	mRNA	2.02813	0.49237	0.0253078
NM_001040111	NM_001040111	NP_001035200	ENSMUST00000107010	Arap1	mRNA	0.262218	0.99818	0.514692
NM_001040130	NM_001040130	NP_001035219	ENSMUST00000142087	Tmem141	mRNA	0.381514	0.99818	0.681511
NM_001040131	NM_001040131	NP_001035221	ENSMUST00000161051	Eif4g2	mRNA	-0.0214947	0.99818	0.932157
NM_001040187	NM_001040187	NP_001035277	ENSMUST00000229877	Ddx17	mRNA	-0.224334	0.996991	0.123082
NM_001040395	NM_001040395	NP_001035485		Nadk2	mRNA	-0.0813359	0.99818	0.768589
NM_001040396	NM_001040396	NP_001035486	ENSMUST00000107924	Selenot	mRNA	0.135002	0.99818	0.577161
NM_001040398	NM_001040398	NP_001035488	ENSMUST00000163030	Setd1b	mRNA	0.0415673	0.99818	0.866501
NM_001040399	NM_001040399	NP_001035489	ENSMUST00000191805	Larp1b	mRNA	-0.102738	0.99818	0.740044
NM_001040400	NM_001040400	NP_001035490	ENSMUST00000098603	Tet2	mRNA	-0.780698	0.147264	0.00405249
NM_001040403	NM_001040403	NP_001035493	ENSMUST00000072289	Flot2	mRNA	-0.119488	0.99818	0.537936
NM_001040434	NM_001040434	NP_001035524	ENSMUST00000165829	Rtl9	mRNA	-1.52157	0.99818	0.707015
NM_001040435	NM_001040435	NP_001035525	ENSMUST00000114426	Tacc3	mRNA	-0.117708	0.99818	0.674489
NM_001040459	NM_001040459	NP_001035549	ENSMUST00000103005	Shroom4	mRNA	0.336686	0.99818	0.448294
NM_001040611	NM_001040611	NP_001035701	ENSMUST00000176204	Peg10	mRNA	1.22443	0.99818	0.764116
NM_001040631	NM_001040631	NP_001035721	ENSMUST00000114816	C1qtnf5	mRNA	0.230057	0.99818	0.954984
NM_001040654	NM_001040654	NP_001035744	ENSMUST00000060501	Cdkn2a	mRNA	-0.679232	0.99818	0.867708
NM_001040682	NM_001040682	NP_001035772	ENSMUST00000109936	Clmn	mRNA	-1.51155	0.99818	0.708923
NM_001040683	NM_001040683	NP_001035773	ENSMUST00000080936	Med15	mRNA	-1.41776	0.99818	0.513538
NM_001040684	NM_001040684	NP_001035774		Hsd3b7	mRNA	0.0360543	0.99818	0.955622
NM_001040686	NM_001040686	NP_001035776	ENSMUST00000153510	Zfp692	mRNA	0.488565	0.99818	0.521913
NM_001040690	NM_001040690	NP_001035780	ENSMUST00000098574	Rap1gds1	mRNA	3.25796	0.130172	0.00341306
NM_001040691	NM_001040691	NP_001035781	ENSMUST00000031587	Ung	mRNA	-0.56621	0.99818	0.418495
NM_001040695	NM_001040695	NP_001035785	ENSMUST00000094398	Uevld	mRNA	-0.218628	0.99818	0.441358
NM_001040696	NM_001040696	NP_001035786	ENSMUST00000108516	Nlrp1b	mRNA	1.89291	0.99818	0.639487
NM_001040699	NM_001040699	NP_001035789	ENSMUST00000048898	Mtmr7	mRNA	1.96809	0.99818	0.422673
NM_001042407	NM_001042407	NP_001035866	ENSMUST00000103180	Pex10	mRNA	0.390424	0.99818	0.330492
NM_001042408	NM_001042408	NP_001035867		Txnl4a	mRNA	0.545734	0.99818	0.400098
NM_001042411	NM_001042411	NP_001035874	ENSMUST00000081606	P3h1	mRNA	7.1898	0.817675	0.0660165
NM_001042420	NM_001042420	NP_001035885	ENSMUST00000115857	Cabyr	mRNA	-1.48962	0.99818	0.708311
NM_001042421	NM_001042421	NP_001035886	ENSMUST00000031366	Kntc1	mRNA	-0.231021	0.99818	0.639644
NM_001042438	NM_001042438	NP_001035903	ENSMUST00000110168	Zhx1	mRNA	-0.695597	0.857251	0.0760556
NM_001042451	NM_001042451	NP_001035916	ENSMUST00000114268	Snca	mRNA	-5.40401	0.99818	0.159852
NM_001042484	NM_001042484	NP_001035949	ENSMUST00000051094	Golga7	mRNA	0.0595256	0.99818	0.775701
NM_001042485	NM_001042485	NP_001035950		Tmem183a	mRNA	0.483752	0.99818	0.359748
NM_001042487	NM_001042487	NP_001035952	ENSMUST00000099145	Dlgap4	mRNA	-0.649999	0.99818	0.570345
NM_001042488	NM_001042488	NP_001035953	ENSMUST00000109566	Dlgap4	mRNA	0.132953	0.99818	0.843437
NM_001042489	NM_001042489	NP_001035954	ENSMUST00000072602	Hvcn1	mRNA	1.62284	0.447246	0.0216012
NM_001042491	NM_001042491	NP_001035956	ENSMUST00000200645	Anapc5	mRNA	0.234279	0.99818	0.362914
NM_001042499	NM_001042499	NP_001035964	ENSMUST00000023524	Rabl3	mRNA	0.0241734	0.99818	0.921294
NM_001042501	NM_001042501	NP_001035966	ENSMUST00000115527	Fam133b	mRNA	-0.142422	0.99818	0.505952
NM_001042503	NM_001042503	NP_001035968	ENSMUST00000111816	Trim71	mRNA	-4.88631	0.0765324	0.00165588
NM_001042513	NM_001042513	NP_001035978	ENSMUST00000219962	Txnrd1	mRNA	0.0758199	0.99818	0.773629
NM_001042514	NM_001042514	NP_001035979	ENSMUST00000219442	Txnrd1	mRNA	0.194381	0.99818	0.563177
NM_001042523	NM_001042523	NP_001035988	ENSMUST00000219368	Txnrd1	mRNA	-6.43364	0.031534	0.000550621
NM_001042527	NM_001042527	NP_001035992	ENSMUST00000081314	Blm	mRNA	-0.214108	0.99818	0.368422
NM_001042534	NM_001042534	NP_001035999	ENSMUST00000114071	Capg	mRNA	0.0386795	0.99818	0.945507
NM_001042541	NM_001042541	NP_001036006	ENSMUST00000018572	Akap1	mRNA	-0.741045	0.792267	0.0604017
NM_001042556	NM_001042556	NP_001036021	ENSMUST00000045114	Rpf2	mRNA	0.225439	0.99818	0.842165
NM_001042557	NM_001042557	NP_001036022	ENSMUST00000003027	Map2k7	mRNA	-3.60527	0.99818	0.360266
NM_001042558	NM_001042558	NP_001036023	ENSMUST00000020157	Apaf1	mRNA	-0.334285	0.99818	0.497139
NM_001042564	NM_001042564	NP_001036029	ENSMUST00000112282	Cd27	mRNA	3.13161	0.99818	0.431064
NM_001042565	NM_001042565	NP_001036030	ENSMUST00000150416	Wsb1	mRNA	-0.458878	0.99818	0.434241
NM_001042591	NM_001042591	NP_001036056	ENSMUST00000099356	Arrdc3	mRNA	0.395401	0.99818	0.365495
NM_001042592	NM_001042592	NP_001036057	ENSMUST00000048068	Arrdc4	mRNA	2.16612	0.684021	0.044602
NM_001042593	NM_001042593	NP_001036058	ENSMUST00000020153	Hbs1l	mRNA	0.215222	0.99818	0.861252
NM_001042605	NM_001042605	NP_001036070	ENSMUST00000097563	Cd74	mRNA	2.98353	3.70587e-09	2.33804e-12
NM_001042606	NM_001042606	NP_001036071	ENSMUST00000146390	Sstr2	mRNA	1.89291	0.99818	0.639487
NM_001042607	NM_001042607	NP_001036072	ENSMUST00000035142	Ryk	mRNA	0.154714	0.99818	0.829217
NM_001042613	NM_001042613	NP_001036078	ENSMUST00000082424	Selenop	mRNA	2.5071	0.99818	0.384359
NM_001042614	NM_001042614	NP_001036079		Selenop	mRNA	4.72201	0.99818	0.22961
NM_001042620	NM_001042620	NP_001036085	ENSMUST00000199321	Dhx15	mRNA	-1.9789	0.0406236	0.000750795
NM_001042623	NM_001042623	NP_001036088	ENSMUST00000161054	Phc1	mRNA	-0.131937	0.99818	0.741158
NM_001042634	NM_001042634	NP_001036099	ENSMUST00000034868	Clk1	mRNA	-0.283431	0.627656	0.0384802
NM_001042649	NM_001042649	NP_001036114	ENSMUST00000110838	Dcun1d2	mRNA	0.735067	0.99818	0.639599
NM_001042650	NM_001042650	NP_001036115	ENSMUST00000110840	Dcun1d2	mRNA	0.267934	0.99818	0.396694
NM_001042651	NM_001042651	NP_001036116	ENSMUST00000110839	Dcun1d2	mRNA	-0.417063	0.99818	0.757796
NM_001042652	NM_001042652	NP_001036117	ENSMUST00000028771	Nusap1	mRNA	-0.536512	0.99818	0.679574
NM_001042653	NM_001042653	NP_001036118	ENSMUST00000123818	Oip5	mRNA	-0.000254458	0.999793	0.999282
NM_001042655	NM_001042655	NP_001036120	ENSMUST00000047085	Tbc1d17	mRNA	0.431538	0.99818	0.156548
NM_001042659	NM_001042659	NP_001036124	ENSMUST00000116133	Fzd5	mRNA	0.783002	0.99818	0.592866
NM_001042660	NM_001042660	NP_001036125	ENSMUST00000026999	Smad7	mRNA	0.360584	0.99818	0.300936
NM_001042670	NM_001042670	NP_001036135	ENSMUST00000177258	Mterf1b	mRNA	0.168785	0.99818	0.854037
NM_001042672	NM_001042672	NP_001036137		Gpcpd1	mRNA	-0.875634	0.843888	0.0731012
NM_001042673	NM_001042673	NP_001036138	ENSMUST00000073029	Fancc	mRNA	-0.487972	0.99818	0.51872
NM_001042674	NM_001042674	NP_001036139	ENSMUST00000053251	Rbpms	mRNA	3.38985	0.893583	0.0865985
NM_001042675	NM_001042675	NP_001036140	ENSMUST00000033995	Rbpms	mRNA	3.39242	0.813976	0.0650837
NM_001042707	NM_001042707	NP_001036172	ENSMUST00000067646	Ilf3	mRNA	0.157589	0.99818	0.549078
NM_001042708	NM_001042708	NP_001036173	ENSMUST00000216892	Ilf3	mRNA	-0.39612	0.966416	0.11061
NM_001042709	NM_001042709	NP_001036174	ENSMUST00000115414	Ilf3	mRNA	-0.0505003	0.99818	0.969561
NM_001042710	NM_001042710	NP_001036175	ENSMUST00000020573	Prss57	mRNA	0.0577172	0.99818	0.96723
NM_001042711	NM_001042711	NP_001036176	ENSMUST00000098673	Amy2a5	mRNA	0.108244	0.99818	0.950166
NM_001042714	NM_001042714	NP_001036179		Ankdd1b	mRNA	-1.6731	0.99818	0.678353
NM_001042715	NM_001042715	NP_001036180	ENSMUST00000058479	Drc7	mRNA	-0.952141	0.78395	0.0592288
NM_001042719	NM_001042719	NP_001036184	ENSMUST00000087320	Ddhd1	mRNA	-0.691746	0.99818	0.62663
NM_001042727	NM_001042727	NP_001036192	ENSMUST00000063339	Rarg	mRNA	1.12919	0.99818	0.219774
NM_001042752	NM_001042752	NP_001036217	ENSMUST00000214547	Neo1	mRNA	4.64997	0.99818	0.236939
NM_001042760	NM_001042760	NP_001036225	ENSMUST00000105917	Slc22a18	mRNA	-1.19833	0.99818	0.724642
NM_001043228	NM_001043228	NP_001036693	ENSMUST00000112200	Dntt	mRNA	4.40565	0.00976399	0.000132262
NM_001043317	NM_001043317	NP_001036782	ENSMUST00000190617	Cd22	mRNA	1.55847	0.99818	0.612774
NM_001043355	NM_001043355	NP_001036820	ENSMUST00000107100	Map6	mRNA	2.03197	0.99818	0.201866
NM_001044308	NM_001044308	NP_001037773	ENSMUST00000160424	Cacna1i	mRNA	5.26315	0.99818	0.178282
NM_001044371	NM_001044371	NP_001037836	ENSMUST00000177848	Rad17	mRNA	-0.00287326	0.998967	0.990027
NM_001044384	NM_001044384	NP_001037849	ENSMUST00000009530	Timp1	mRNA	3.47724	0.99818	0.380198
NM_001044386	NM_001044386	NP_001037851	ENSMUST00000088102	Zfx	mRNA	0.276968	0.99818	0.923228
NM_001044389	NM_001044389	NP_001037854	ENSMUST00000113824	Clpx	mRNA	0.454597	0.99818	0.31438
NM_001044700	NM_001044700	NP_001038165		Zfp2	mRNA	1.22443	0.99818	0.764116
NM_001044703	NM_001044703	NP_001038168	ENSMUST00000110960	Zscan21	mRNA	0.670905	0.99818	0.758646
NM_001044704	NM_001044704	NP_001038169	ENSMUST00000062350	Zscan21	mRNA	-0.0681926	0.99818	0.865992
NM_001044705	NM_001044705	NP_001038170	ENSMUST00000080732	Zscan21	mRNA	-4.67606	0.99818	0.23328
NM_001044718	NM_001044718	NP_001038183	ENSMUST00000161785	Zfp41	mRNA	0.70889	0.595976	0.0348029
NM_001044719	NM_001044719	NP_001038184	ENSMUST00000114859	Ilrun	mRNA	0.42538	0.99818	0.235085
NM_001044740	NM_001044740	NP_001038205	ENSMUST00000098816	Slc7a2	mRNA	5.57825	0.99818	0.131709
NM_001044741	NM_001044741	NP_001038206	ENSMUST00000109150	Cacnb3	mRNA	2.36437	0.99818	0.28664
NM_001044744	NM_001044744	NP_001038209	ENSMUST00000109745	Gcdh	mRNA	0.407695	0.99818	0.31845
NM_001044747	NM_001044747	NP_001038212	ENSMUST00000085852	Zfp68	mRNA	-0.712337	0.99818	0.125332
NM_001044751	NM_001044751	NP_001038216	ENSMUST00000016338	Hsd11b1	mRNA	-0.919296	0.99818	0.787695
NM_001045482	NM_001045482	NP_001038947	ENSMUST00000049861	Rbak	mRNA	-0.318517	0.99818	0.427737
NM_001045483	NM_001045483	NP_001038948	ENSMUST00000075667	Mapk1ip1	mRNA	0.312153	0.99818	0.560661
NM_001045484	NM_001045484	NP_001038949	ENSMUST00000110143	Mef2b	mRNA	0.83412	0.99818	0.69309
NM_001045486	NM_001045486	NP_001038951	ENSMUST00000068975	Zfp180	mRNA	-0.376552	0.99818	0.248415
NM_001045489	NM_001045489	NP_001038954	ENSMUST00000107409	Mfge8	mRNA	0.316002	0.99818	0.28937
NM_001045513	NM_001045513	NP_001038978	ENSMUST00000140485	Raph1	mRNA	3.4211	0.771637	0.0573364
NM_001045514	NM_001045514	NP_001038979	ENSMUST00000035724	Akna	mRNA	1.12697	0.125096	0.00322899
NM_001045515	NM_001045515	NP_001038980	ENSMUST00000170853	Synj1	mRNA	-0.962028	0.99818	0.681845
NM_001045520	NM_001045520	NP_001038985	ENSMUST00000109260	Clint1	mRNA	-0.241842	0.99818	0.274755
NM_001045523	NM_001045523	NP_001038988	ENSMUST00000036578	Bahd1	mRNA	0.0816115	0.99818	0.923951
NM_001045525	NM_001045525	NP_001038990	ENSMUST00000051620	Cyb5d1	mRNA	-0.131562	0.99818	0.709959
NM_001045526	NM_001045526	NP_001038991	ENSMUST00000108534	Scimp	mRNA	3.47312	0.99818	0.380782
NM_001045527	NM_001045527	NP_001038992	ENSMUST00000093956	Hsf5	mRNA	-0.548259	0.99818	0.892288
NM_001045528	NM_001045528	NP_001038993	ENSMUST00000084527	Fkbp15	mRNA	0.154854	0.99818	0.246149
NM_001045529	NM_001045529	NP_001038994	ENSMUST00000202261	Morc3	mRNA	-0.103243	0.99818	0.544855
NM_001045530	NM_001045530	NP_001038995	ENSMUST00000050574	Ccnjl	mRNA	2.40168	0.99818	0.549962
NM_001045540	NM_001045540	NP_001039005	ENSMUST00000094476	Gm12185	mRNA	1.52264	0.99818	0.180766
NM_001045543	NM_001045543	NP_001039008	ENSMUST00000019069	Heatr9	mRNA	0.665722	0.99818	0.799569
NM_001045550	NM_001045550	NP_001039015	ENSMUST00000107490	Mup2	mRNA	-0.733224	0.99818	0.857231
NM_001045553	NM_001045553	NP_001039018		Zfp868	mRNA	0.280741	0.99818	0.940694
NM_001045558	NM_001045558	NP_001039023	ENSMUST00000018295	Pick1	mRNA	0.402204	0.99818	0.399398
NM_001045559	NM_001045559	NP_001039024	ENSMUST00000087666	Zfp952	mRNA	0.429753	0.99818	0.350556
NM_001045807	NM_001045807	NP_001039272	ENSMUST00000061772	Rbm15	mRNA	-0.183934	0.99818	0.466448
NM_001045863	NM_001045863	NP_001039328	ENSMUST00000173357	Nelfe	mRNA	-0.215575	0.99818	0.473308
NM_001045864	NM_001045864	NP_001039329	ENSMUST00000097343	Nelfe	mRNA	-0.116385	0.99818	0.80782
NM_001045959	NM_001045959	NP_001039424	ENSMUST00000072873	Mink1	mRNA	-0.269019	0.99818	0.220159
NM_001045964	NM_001045964	NP_001039429	ENSMUST00000072237	Mink1	mRNA	-0.196227	0.99818	0.441321
NM_001046637	NM_001046637	NP_001040102	ENSMUST00000163311	Snrpa	mRNA	0.189255	0.99818	0.694491
NM_001047159	NM_001047159	NP_001040624	ENSMUST00000099946	Net1	mRNA	-0.352046	0.99818	0.47838
NM_001047433	NM_001047433	NP_001040898	ENSMUST00000124303	Dph3	mRNA	-0.281205	0.99818	0.529582
NM_001047435	NM_001047435	NP_001040900	ENSMUST00000212430	Pard6a	mRNA	0.577945	0.99818	0.495539
NM_001047436	NM_001047436	NP_001040901	ENSMUST00000098444	Pard6a	mRNA	0.694028	0.99818	0.455198
NM_001047604	NM_001047604	NP_001041069	ENSMUST00000102718	Ttc21b	mRNA	2.12489	0.99818	0.318085
NM_001048005	NM_001048005	NP_001041470	ENSMUST00000030152	1110017D15Rik	mRNA	-0.733224	0.99818	0.857231
NM_001048008	NM_001048008	NP_001041473	ENSMUST00000109830	Agtpbp1	mRNA	-1.13815	0.99818	0.20795
NM_001048054	NM_001048054	NP_001041519	ENSMUST00000129433	Dusp16	mRNA	0.661324	0.99818	0.704768
NM_001048057	NM_001048057	NP_001041522	ENSMUST00000077915	Rpl38	mRNA	0.167347	0.99818	0.683196
NM_001048058	NM_001048058	NP_001041523	ENSMUST00000082092	Rpl38	mRNA	0.923592	0.99818	0.198683
NM_001048060	NM_001048060	NP_001041525	ENSMUST00000109868	Idnk	mRNA	0.280898	0.99818	0.378635
NM_001048061	NM_001048061	NP_001041526	ENSMUST00000109103	Hnrnpab	mRNA	0.180174	0.99818	0.269683
NM_001048143	NM_001048143	NP_001041608	ENSMUST00000179926	Mon1b	mRNA	-0.159568	0.99818	0.643262
NM_001048146	NM_001048146	NP_001041611	ENSMUST00000134433	Azi2	mRNA	-0.480497	0.99818	0.277025
NM_001048148	NM_001048148	NP_001041613	ENSMUST00000108807	Zgpat	mRNA	0.00728634	0.99818	0.972532
NM_001048167	NM_001048167	NP_001041632	ENSMUST00000127492	Map6	mRNA	0.548195	0.99818	0.882387
NM_001048175	NM_001048175	NP_001041640	ENSMUST00000111072	Adam28	mRNA	-0.733224	0.99818	0.857231
NM_001048176	NM_001048176	NP_001041641	ENSMUST00000143974	Cerkl	mRNA	0.0158383	0.998789	0.989021
NM_001048179	NM_001048179	NP_001041644	ENSMUST00000108037	Ccl27a	mRNA	-0.0325552	0.998604	0.984321
NM_001048192	NM_001048192	NP_001041657	ENSMUST00000114700	Agbl5	mRNA	1.10225	0.99818	0.492739
NM_001048204	NM_001048204	NP_001041669	ENSMUST00000120861	Zfp455	mRNA	0.394297	0.99818	0.625654
NM_001048207	NM_001048207	NP_001041672	ENSMUST00000174459	Gypc	mRNA	-0.403118	0.0479185	0.000922964
NM_001048208	NM_001048208	NP_001041673	ENSMUST00000096495	Med14	mRNA	-0.194151	0.99818	0.484257
NM_001048228	NM_001048228	NP_001041693	ENSMUST00000109349	Dbndd2	mRNA	-2.45292	0.99818	0.537876
NM_001048229	NM_001048229	NP_001041694	ENSMUST00000017878	Dbndd2	mRNA	2.71714	0.99818	0.382537
NM_001048250	NM_001048250	NP_001041715	ENSMUST00000095458	Smim15	mRNA	0.0962606	0.99818	0.698499
NM_001048267	NM_001048267	NP_001041732	ENSMUST00000109399	Tnpo1	mRNA	0.645285	0.99818	0.281975
NM_001076676	NM_001076676	NP_001070144	ENSMUST00000026507	Usp33	mRNA	1.18245	0.99818	0.698689
NM_001076679	NM_001076679	NP_001070147	ENSMUST00000108361	Gm9733	mRNA	-0.252119	0.99818	0.891395
NM_001076681	NM_001076681	NP_001070149	ENSMUST00000147875	Lyrm9	mRNA	-0.479913	0.536566	0.0292622
NM_001076789	NM_001076789	NP_001070257	ENSMUST00000118152	Cbx5	mRNA	-0.180382	0.99818	0.476878
NM_001076791	NM_001076791	NP_001070259	ENSMUST00000019572	Zfp874b	mRNA	-0.136898	0.99818	0.675659
NM_001077184	NM_001077184	NP_001070652	ENSMUST00000179781	Bsg	mRNA	-0.192763	0.961307	0.107153
NM_001077189	NM_001077189	NP_001070657	ENSMUST00000027966	Fcgr2b	mRNA	-0.155929	0.99818	0.682273
NM_001077190	NM_001077190	NP_001070658	ENSMUST00000123948	Abi1	mRNA	-4.9342	0.99818	0.208172
NM_001077192	NM_001077192	NP_001070660	ENSMUST00000149719	Abi1	mRNA	-0.0880646	0.99818	0.905124
NM_001077193	NM_001077193	NP_001070661	ENSMUST00000114544	Abi1	mRNA	0.149367	0.99818	0.487918
NM_001077237	NM_001077237	NP_001070705	ENSMUST00000097547	Odr4	mRNA	6.34654	0.83782	0.0711255
NM_001077264	NM_001077264	NP_001070732	ENSMUST00000107857	Ap2a1	mRNA	-0.0325089	0.99818	0.869628
NM_001077265	NM_001077265	NP_001070733	ENSMUST00000172361	Hnrnpd	mRNA	-0.0633343	0.99818	0.819862
NM_001077266	NM_001077266	NP_001070734	ENSMUST00000112939	Hnrnpd	mRNA	-0.0809437	0.99818	0.801774
NM_001077267	NM_001077267	NP_001070735	ENSMUST00000072750	Hnrnpd	mRNA	-0.373101	0.99818	0.270793
NM_001077353	NM_001077353	NP_001070821	ENSMUST00000121676	Gsta3	mRNA	-1.84118	0.99818	0.647
NM_001077360	NM_001077360	NP_001070828	ENSMUST00000043283	Git2	mRNA	-0.121337	0.99818	0.769414
NM_001077363	NM_001077363	NP_001070831	ENSMUST00000172282	Ptbp1	mRNA	0.105975	0.99818	0.643706
NM_001077364	NM_001077364	NP_001070832	ENSMUST00000112996	Tsc22d3	mRNA	-0.656123	0.99818	0.655734
NM_001077405	NM_001077405	NP_001070873	ENSMUST00000102822	Nrp2	mRNA	2.99918	0.649198	0.040669
NM_001077407	NM_001077407	NP_001070875	ENSMUST00000114155	Nrp2	mRNA	1.87303	0.99818	0.63887
NM_001077410	NM_001077410	NP_001070878	ENSMUST00000203083	Gimap8	mRNA	3.31891	0.30362	0.0117816
NM_001077411	NM_001077411	NP_001070879	ENSMUST00000077367	Gba	mRNA	0.161378	0.99818	0.534179
NM_001077495	NM_001077495	NP_001070963	ENSMUST00000055518	Pik3r1	mRNA	-0.143192	0.99818	0.430099
NM_001077496	NM_001077496	NP_001070964	ENSMUST00000179322	Evi2b	mRNA	-0.569996	0.0946009	0.00219602
NM_001077507	NM_001077507	NP_001070975	ENSMUST00000087876	Gnas	mRNA	-0.791095	0.99818	0.354461
NM_001077508	NM_001077508	NP_001070976	ENSMUST00000105672	Tnfrsf9	mRNA	3.29206	0.000676215	6.36175e-06
NM_001077509	NM_001077509	NP_001070977	ENSMUST00000116257	Tnfrsf9	mRNA	2.5492	0.0335185	0.000597193
NM_001077510	NM_001077510	NP_001070978	ENSMUST00000109085	Gnas	mRNA	0.0331798	0.99818	0.814542
NM_001077515	NM_001077515	NP_001070983	ENSMUST00000111212	Slc1a2	mRNA	1.94139	0.99818	0.630715
NM_001077529	NM_001077529	NP_001070997	ENSMUST00000072566	Nme2	mRNA	1.16118	0.687627	0.0451179
NM_001077631	NM_001077631	NP_001071099	ENSMUST00000170517	Ints14	mRNA	0.108481	0.99818	0.453256
NM_001077636	NM_001077636	NP_001071104	ENSMUST00000108080	Pigw	mRNA	-0.0820897	0.99818	0.849856
NM_001077638	NM_001077638	NP_001071106	ENSMUST00000099571	Prmt2	mRNA	-0.0854615	0.99818	0.944531
NM_001077661	NM_001077661	NP_001071129	ENSMUST00000120306	Urgcp	mRNA	-0.210209	0.99818	0.757981
NM_001077684	NM_001077684	NP_001071152	ENSMUST00000094942	Ccdc173	mRNA	0.683989	0.99818	0.737625
NM_001077687	NM_001077687	NP_001071155	ENSMUST00000192145	Lrba	mRNA	1.94918	0.99818	0.611156
NM_001077688	NM_001077688	NP_001071156	ENSMUST00000194759	Lrba	mRNA	-1.76142	0.99818	0.220833
NM_001077696	NM_001077696	NP_001071164	ENSMUST00000107152	Hdac5	mRNA	-0.434688	0.99818	0.435605
NM_001077698	NM_001077698	NP_001071166	ENSMUST00000042286	Fmnl1	mRNA	0.183174	0.99818	0.570116
NM_001077705	NM_001077705	NP_001071173	ENSMUST00000171549	Ptpn6	mRNA	1.00087	0.99818	0.152299
NM_001077707	NM_001077707	NP_001071175	ENSMUST00000044053	Shprh	mRNA	0.23084	0.99818	0.583826
NM_001077709	NM_001077709	NP_001071177	ENSMUST00000169397	Slc39a7	mRNA	2.06516	0.719625	0.0500216
NM_001077712	NM_001077712	NP_001071180	ENSMUST00000115072	Stag2	mRNA	0.690294	0.99818	0.178135
NM_001077713	NM_001077713	NP_001071181	ENSMUST00000040826	Sdhaf3	mRNA	0.45146	0.99818	0.557364
NM_001078167	NM_001078167	NP_001071635	ENSMUST00000079866	Srsf1	mRNA	-0.571279	0.919054	0.0936091
NM_001078646	NM_001078646	NP_001072114	ENSMUST00000106586	Henmt1	mRNA	1.22678	0.99818	0.763672
NM_001078649	NM_001078649	NP_001072117	ENSMUST00000140267	Tmem134	mRNA	0.429099	0.798828	0.061812
NM_001079513	NM_001079513	NP_001072981	ENSMUST00000115142	Zbtb33	mRNA	-0.403053	0.99818	0.559313
NM_001079686	NM_001079686	NP_001073154		Syne1	mRNA	-0.685181	0.446469	0.0214573
NM_001079690	NM_001079690	NP_001073158	ENSMUST00000110495	Slc12a1	mRNA	1.37105	0.99818	0.732673
NM_001079694	NM_001079694	NP_001073162	ENSMUST00000094693	Srsf5	mRNA	-0.320436	0.313097	0.0124388
NM_001079695	NM_001079695	NP_001073163	ENSMUST00000110356	Srsf5	mRNA	-1.59871	0.779429	0.0586043
NM_001079814	NM_001079814	NP_001073282	ENSMUST00000115844	Glyr1	mRNA	0.269325	0.99818	0.153355
NM_001079824	NM_001079824	NP_001073293	ENSMUST00000020263	Hnrnph3	mRNA	1.01004	0.99818	0.796388
NM_001079830	NM_001079830	NP_001073299	ENSMUST00000106860	Trim33	mRNA	-0.329328	0.99818	0.47578
NM_001079849	NM_001079849	NP_001073318	ENSMUST00000109203	Paip1	mRNA	-0.736399	0.99818	0.580204
NM_001079869	NM_001079869	NP_001073338	ENSMUST00000093944	Hoxb3	mRNA	0.0984578	0.99818	0.973961
NM_001079876	NM_001079876	NP_001073345	ENSMUST00000099374	Gas2l3	mRNA	-1.29317	0.99818	0.297533
NM_001079883	NM_001079883	NP_001073352	ENSMUST00000066060	Bcl11b	mRNA	1.7474	0.99818	0.424642
NM_001079903	NM_001079903	NP_001073372	ENSMUST00000135151	Repin1	mRNA	5.64848	0.99818	0.135308
NM_001079904	NM_001079904	NP_001073373		Repin1	mRNA	5.37251	0.99818	0.170732
NM_001079905	NM_001079905	NP_001073374		Repin1	mRNA	0.0838734	0.99818	0.96486
NM_001079908	NM_001079908	NP_001073377	ENSMUST00000117179	Fgfr1	mRNA	-0.606698	0.99818	0.473553
NM_001079909	NM_001079909	NP_001073378	ENSMUST00000119398	Fgfr1	mRNA	-0.516732	0.99818	0.413995
NM_001079929	NM_001079929	NP_001073398	ENSMUST00000182621	Ccdc154	mRNA	-1.85807	0.99818	0.643879
NM_001080118	NM_001080118	NP_001073587	ENSMUST00000107545	Med1	mRNA	-0.424254	0.982875	0.117129
NM_001080126	NM_001080126	NP_001073595	ENSMUST00000165549	Casp8	mRNA	0.256581	0.99818	0.579452
NM_001080127	NM_001080127	NP_001073596	ENSMUST00000088512	Rnps1	mRNA	0.668763	0.693667	0.0458489
NM_001080128	NM_001080128	NP_001073597	ENSMUST00000115371	Rnps1	mRNA	0.047783	0.99818	0.848265
NM_001080129	NM_001080129	NP_001073598	ENSMUST00000072239	Tmpo	mRNA	-0.249644	0.99818	0.262193
NM_001080130	NM_001080130	NP_001073599	ENSMUST00000092219	Tmpo	mRNA	-0.0373571	0.99818	0.896103
NM_001080131	NM_001080131	NP_001073600	ENSMUST00000099355	Tmpo	mRNA	0.404565	0.99818	0.62778
NM_001080132	NM_001080132	NP_001073601	ENSMUST00000105293	Tmpo	mRNA	0.042748	0.99818	0.901752
NM_001080158	NM_001080158	NP_001073627		Cenpm	mRNA	0.467346	0.99818	0.75576
NM_001080384	NM_001080384	NP_001073853	ENSMUST00000107846	Clta	mRNA	0.0113895	0.99818	0.970082
NM_001080386	NM_001080386	NP_001073855	ENSMUST00000107845	Clta	mRNA	0.395911	0.994666	0.121927
NM_001080387	NM_001080387	NP_001073856	ENSMUST00000105853	Srsf10	mRNA	-0.138005	0.99818	0.588063
NM_001080388	NM_001080388	NP_001073857	ENSMUST00000164205	Mark2	mRNA	-0.373641	0.99818	0.430672
NM_001080389	NM_001080389	NP_001073858	ENSMUST00000032557	Mark2	mRNA	-0.355166	0.99818	0.797569
NM_001080390	NM_001080390	NP_001073859	ENSMUST00000025921	Mark2	mRNA	0.125274	0.99818	0.712196
NM_001080548	NM_001080548	NP_001074017	ENSMUST00000114937	Usp6nl	mRNA	-0.277908	0.99818	0.676983
NM_001080552	NM_001080552	NP_001074021	ENSMUST00000087729	Gsg1	mRNA	2.31066	0.99818	0.56554
NM_001080557	NM_001080557	NP_001074026	ENSMUST00000100942	Vamp1	mRNA	0.35894	0.99818	0.493206
NM_001080706	NM_001080706	NP_001074175	ENSMUST00000099494	Btaf1	mRNA	0.0305758	0.99818	0.929056
NM_001080742	NM_001080742	NP_001074211	ENSMUST00000074231	Vamp5	mRNA	0.142455	0.99818	0.822951
NM_001080743	NM_001080743	NP_001074212	ENSMUST00000074651	Grk4	mRNA	-0.0173357	0.99818	0.970472
NM_001080746	NM_001080746	NP_001074215	ENSMUST00000059042	Gtf2i	mRNA	0.866733	0.99818	0.533341
NM_001080747	NM_001080747	NP_001074216	ENSMUST00000082057	Gtf2i	mRNA	1.12566	0.99818	0.700508
NM_001080748	NM_001080748	NP_001074217		Gtf2i	mRNA	0.348404	0.99818	0.602014
NM_001080749	NM_001080749	NP_001074218	ENSMUST00000173341	Gtf2i	mRNA	0.296728	0.99818	0.232186
NM_001080754	NM_001080754	NP_001074223	ENSMUST00000099712	Ambra1	mRNA	0.298309	0.99818	0.303065
NM_001080755	NM_001080755	NP_001074224	ENSMUST00000106100	Zzz3	mRNA	1.05996	0.99818	0.709549
NM_001080769	NM_001080769	NP_001074238	ENSMUST00000114849	Uhrf1bp1	mRNA	-0.352712	0.986603	0.118428
NM_001080774	NM_001080774	NP_001074243	ENSMUST00000102504	Myo1c	mRNA	-5.82227	0.99818	0.136882
NM_001080775	NM_001080775	NP_001074244	ENSMUST00000108431	Myo1c	mRNA	-0.116687	0.99818	0.577359
NM_001080780	NM_001080780	NP_001074249	ENSMUST00000088790	Ret	mRNA	1.68758	0.99818	0.672895
NM_001080794	NM_001080794	NP_001074263	ENSMUST00000169094	G3bp2	mRNA	0.703752	0.99818	0.395044
NM_001080795	NM_001080795	NP_001074264	ENSMUST00000113127	G3bp2	mRNA	0.287286	0.97269	0.112659
NM_001080796	NM_001080796	NP_001074265	ENSMUST00000167918	G3bp2	mRNA	0.42604	0.99818	0.331988
NM_001080797	NM_001080797	NP_001074266	ENSMUST00000164378	G3bp2	mRNA	5.74181	0.99818	0.14284
NM_001080798	NM_001080798	NP_001074267	ENSMUST00000031256	Aff1	mRNA	1.58112	0.99818	0.671494
NM_001080808	NM_001080808	NP_001074277	ENSMUST00000055408	Bicdl1	mRNA	1.53731	0.0132689	0.000195003
NM_001080812	NM_001080812	NP_001074281	ENSMUST00000098630	Cib3	mRNA	1.89761	0.99818	0.634352
NM_001080813	NM_001080813	NP_001074282	ENSMUST00000054212	Rab11fip1	mRNA	-0.861874	0.973523	0.114145
NM_001080814	NM_001080814	NP_001074283	ENSMUST00000082170	Fat3	mRNA	1.16646	0.99818	0.442329
NM_001080815	NM_001080815	NP_001074284	ENSMUST00000094790	Gipr	mRNA	3.54139	0.99818	0.371183
NM_001080816	NM_001080816	NP_001074285	ENSMUST00000200146	Chil5	mRNA	1.22678	0.99818	0.763672
NM_001080818	NM_001080818	NP_001074287	ENSMUST00000090464	Cdc14a	mRNA	0.172769	0.99818	0.610923
NM_001080819	NM_001080819	NP_001074288	ENSMUST00000105897	Arid1a	mRNA	1.63675	0.911528	0.0918446
NM_001080820	NM_001080820	NP_001074289	ENSMUST00000109136	Cass4	mRNA	0.198841	0.99818	0.935745
NM_001080924	NM_001080924	NP_001074393	ENSMUST00000109867	Znrf3	mRNA	3.45165	0.724679	0.050615
NM_001080925	NM_001080925	NP_001074394	ENSMUST00000107479	Rapgefl1	mRNA	1.19502	0.99818	0.761068
NM_001080926	NM_001080926	NP_001074395	ENSMUST00000106731	Lrp8	mRNA	0.61518	0.99818	0.842543
NM_001080927	NM_001080927	NP_001074396	ENSMUST00000113865	Rbpj	mRNA	-0.246317	0.99818	0.329738
NM_001080929	NM_001080929	NP_001074398	ENSMUST00000053288	Cdr2l	mRNA	4.32273	0.99818	0.195033
NM_001080930	NM_001080930	NP_001074399	ENSMUST00000093162	Atxn1l	mRNA	0.339614	0.99818	0.618054
NM_001080931	NM_001080931	NP_001074400	ENSMUST00000043624	Med13	mRNA	-0.322071	0.825832	0.0681923
NM_001080932	NM_001080932	NP_001074401	ENSMUST00000106113	Foxk2	mRNA	0.145198	0.99818	0.292868
NM_001080934	NM_001080934	NP_001074403	ENSMUST00000092445	Slc16a5	mRNA	-2.64347	0.99818	0.505783
NM_001080941	NM_001080941	NP_001074410	ENSMUST00000109732	Zfp429	mRNA	0.190672	0.99818	0.682295
NM_001080944	NM_001080944	NP_001074413	ENSMUST00000040149	Atp8b4	mRNA	1.80391	0.0825602	0.00184145
NM_001080949	NM_001080949	NP_001074418	ENSMUST00000006451	Ttc5	mRNA	0.272311	0.963891	0.108883
NM_001080964	NM_001080964	NP_001074433		Sp2	mRNA	0.299409	0.99818	0.26799
NM_001080965	NM_001080965	NP_001074434	ENSMUST00000086248	Aurkc	mRNA	1.84738	0.99818	0.558852
NM_001080967	NM_001080967	NP_001074436	ENSMUST00000069803	Tmsb15b2	mRNA	-0.733224	0.99818	0.857231
NM_001080968	NM_001080968	NP_001074437	ENSMUST00000239447	Golga2	mRNA	-0.204364	0.99818	0.679563
NM_001080969	NM_001080969	NP_001074438	ENSMUST00000011398	Thg1l	mRNA	-0.0893369	0.99818	0.84038
NM_001080971	NM_001080971	NP_001074440	ENSMUST00000016399	Tubb1	mRNA	0.42439	0.99818	0.854988
NM_001080974	NM_001080974	NP_001074443	ENSMUST00000148633	Sri	mRNA	-0.0643351	0.99818	0.706588
NM_001080977	NM_001080977	NP_001074446	ENSMUST00000036489	Rsbn1l	mRNA	-0.381667	0.652818	0.0411865
NM_001080981	NM_001080981	NP_001074450	ENSMUST00000003450	Ddx23	mRNA	-0.27382	0.99818	0.551549
NM_001080999	NM_001080999	NP_001074468	ENSMUST00000115640	Trmt2a	mRNA	0.479222	0.99818	0.191323
NM_001081000	NM_001081000	NP_001074469	ENSMUST00000100099	Trmt2a	mRNA	-7.94131	0.153699	0.00428747
NM_001081001	NM_001081001	NP_001074470	ENSMUST00000044620	Brca2	mRNA	-0.937937	0.99818	0.49064
NM_001081007	NM_001081007	NP_001074476	ENSMUST00000098596	Zfp382	mRNA	-0.105477	0.99818	0.946073
NM_001081009	NM_001081009	NP_001074478	ENSMUST00000223949	Parp8	mRNA	2.32486	0.51121	0.0267315
NM_001081011	NM_001081011	NP_001074480	ENSMUST00000097588	Srgap2	mRNA	-0.0922747	0.99818	0.638428
NM_001081016	NM_001081016	NP_001074485	ENSMUST00000109554	Zc3h7b	mRNA	0.179167	0.99818	0.737654
NM_001081017	NM_001081017	NP_001074486	ENSMUST00000101099	Unc79	mRNA	1.22678	0.99818	0.763672
NM_001081019	NM_001081019	NP_001074488		Gm12657	mRNA	0.143871	0.99818	0.732723
NM_001081020	NM_001081020	NP_001074489	ENSMUST00000065766	Adamts6	mRNA	0.486372	0.99818	0.546194
NM_001081021	NM_001081021	NP_001074490	ENSMUST00000206685	Zfp780b	mRNA	-0.334935	0.99818	0.689173
NM_001081022	NM_001081022	NP_001074491	ENSMUST00000069660	Katnip	mRNA	-1.02444	0.99818	0.417896
NM_001081023	NM_001081023	NP_001074492	ENSMUST00000112064	Cacna1s	mRNA	4.13628	0.99818	0.294085
NM_001081028	NM_001081028	NP_001074497	ENSMUST00000085809	Sipa1l3	mRNA	-0.235316	0.99818	0.347018
NM_001081029	NM_001081029	NP_001074498	ENSMUST00000115365	Tmem243	mRNA	2.15577	0.150453	0.00416538
NM_001081030	NM_001081030	NP_001074499	ENSMUST00000123791	Sbf1	mRNA	0.69775	0.62002	0.0375807
NM_001081033	NM_001081033	NP_001074502	ENSMUST00000099992	Pde11a	mRNA	-0.785592	0.99818	0.840426
NM_001081034	NM_001081034	NP_001074503	ENSMUST00000005504	Fbxo11	mRNA	-0.323924	0.99818	0.365379
NM_001081039	NM_001081039	NP_001074508	ENSMUST00000040700	Dock9	mRNA	-0.724297	0.184626	0.00559795
NM_001081040	NM_001081040	NP_001074509	ENSMUST00000043211	Coq10a	mRNA	-0.763546	0.99818	0.312545
NM_001081041	NM_001081041	NP_001074510	ENSMUST00000025711	Vps51	mRNA	0.263571	0.99818	0.193759
NM_001081043	NM_001081043	NP_001074512	ENSMUST00000040021	Ptpn23	mRNA	-0.018311	0.99818	0.93623
NM_001081044	NM_001081044	NP_001074513	ENSMUST00000028970	Mylk2	mRNA	1.94139	0.99818	0.630715
NM_001081045	NM_001081045	NP_001074514	ENSMUST00000106977	Kansl1	mRNA	1.36513	0.99818	0.630654
NM_001081047	NM_001081047	NP_001074516	ENSMUST00000030645	Cnksr1	mRNA	-0.805922	0.99818	0.838021
NM_001081050	NM_001081050	NP_001074519	ENSMUST00000075374	Pard3b	mRNA	1.98831	0.99818	0.622269
NM_001081051	NM_001081051	NP_001074520	ENSMUST00000006893	D130043K22Rik	mRNA	1.98831	0.99818	0.622269
NM_001081052	NM_001081052	NP_001074521	ENSMUST00000081569	Nhs	mRNA	1.94139	0.99818	0.630715
NM_001081054	NM_001081054	NP_001074523	ENSMUST00000020012	Qrsl1	mRNA	0.151051	0.99818	0.607624
NM_001081055	NM_001081055	NP_001074524	ENSMUST00000000384	Trappc10	mRNA	0.177861	0.99818	0.411227
NM_001081056	NM_001081056	NP_001074525	ENSMUST00000218004	Xpot	mRNA	0.418764	0.902683	0.0894974
NM_001081058	NM_001081058	NP_001074527	ENSMUST00000042365	Cdk13	mRNA	-0.181828	0.99818	0.747234
NM_001081059	NM_001081059	NP_001074528	ENSMUST00000021800	Mcur1	mRNA	-0.36056	0.99818	0.142681
NM_001081061	NM_001081061	NP_001074530	ENSMUST00000038104	Bdp1	mRNA	-0.405098	0.99818	0.755343
NM_001081062	NM_001081062	NP_001074531	ENSMUST00000038404	Ccno	mRNA	1.04558	0.99818	0.795452
NM_001081064	NM_001081064	NP_001074533		Pdzd2	mRNA	-0.31662	0.82754	0.0684827
NM_001081065	NM_001081065	NP_001074534	ENSMUST00000109967	Zfp707	mRNA	1.93508	0.99818	0.366495
NM_001081066	NM_001081066	NP_001074535	ENSMUST00000043414	Dennd3	mRNA	1.59308	0.600341	0.0352912
NM_001081068	NM_001081068	NP_001074537	ENSMUST00000039449	Ltn1	mRNA	0.164296	0.99818	0.570195
NM_001081069	NM_001081069	NP_001074538	ENSMUST00000025020	Rgs11	mRNA	0.183186	0.99818	0.814729
NM_001081070	NM_001081070	NP_001074539	ENSMUST00000039113	Pdia2	mRNA	0.672274	0.99818	0.769759
NM_001081071	NM_001081071	NP_001074540	ENSMUST00000067545	Lclat1	mRNA	4.69826	0.99818	0.232008
NM_001081072	NM_001081072	NP_001074541	ENSMUST00000025500	Slc27a6	mRNA	3.85604	0.919244	0.0936455
NM_001081073	NM_001081073	NP_001074542	ENSMUST00000097542	Cep76	mRNA	-0.056035	0.99818	0.849174
NM_001081075	NM_001081075	NP_001074544	ENSMUST00000067167	Fra10ac1	mRNA	-0.0579657	0.99818	0.870412
NM_001081076	NM_001081076	NP_001074545	ENSMUST00000069183	Gucy2g	mRNA	1.22443	0.99818	0.764116
NM_001081077	NM_001081077	NP_001074546	ENSMUST00000026218	Cwf19l1	mRNA	-0.912878	0.99818	0.534764
NM_001081078	NM_001081078	NP_001074547	ENSMUST00000073490	Lct	mRNA	-0.973407	0.99818	0.57172
NM_001081079	NM_001081079	NP_001074548	ENSMUST00000027343	Ogfrl1	mRNA	-0.435008	0.819629	0.0663356
NM_001081081	NM_001081081	NP_001074550	ENSMUST00000114513	Gls	mRNA	-0.791651	0.99818	0.550359
NM_001081084	NM_001081084	NP_001074553	ENSMUST00000091436	Cubn	mRNA	0.243784	0.99818	0.742512
NM_001081085	NM_001081085	NP_001074554	ENSMUST00000028329	Sapcd2	mRNA	0.42564	0.972838	0.112842
NM_001081086	NM_001081086	NP_001074555	ENSMUST00000040915	Ppig	mRNA	0.169054	0.99818	0.672175
NM_001081087	NM_001081087	NP_001074556	ENSMUST00000100050	Klhl41	mRNA	-0.632279	0.99818	0.836228
NM_001081088	NM_001081088	NP_001074557	ENSMUST00000080953	Lrp2	mRNA	1.22678	0.99818	0.763672
NM_001081090	NM_001081090	NP_001074559	ENSMUST00000046030	Esf1	mRNA	-0.14423	0.99818	0.538761
NM_001081091	NM_001081091	NP_001074560	ENSMUST00000089776	Cep152	mRNA	-1.24496	0.99818	0.318947
NM_001081092	NM_001081092	NP_001074561	ENSMUST00000041618	Taf4	mRNA	-0.0146434	0.99818	0.971525
NM_001081093	NM_001081093	NP_001074562	ENSMUST00000143514	Arfip1	mRNA	-0.0262592	0.99818	0.924586
NM_001081094	NM_001081094	NP_001074563	ENSMUST00000098534	Znhit6	mRNA	1.43946	0.99818	0.310563
NM_001081098	NM_001081098	NP_001074567	ENSMUST00000106072	Zfp362	mRNA	-0.186875	0.99818	0.453605
NM_001081099	NM_001081099	NP_001074568	ENSMUST00000105866	Aunip	mRNA	0.155687	0.99818	0.702823
NM_001081100	NM_001081100	NP_001074569	ENSMUST00000030915	Morn1	mRNA	-4.71042	0.99818	0.229818
NM_001081101	NM_001081101	NP_001074570	ENSMUST00000087864	Uvssa	mRNA	-0.65378	0.62002	0.0374818
NM_001081102	NM_001081102	NP_001074571	ENSMUST00000066854	Nsd2	mRNA	0.105568	0.99818	0.759061
NM_001081103	NM_001081103	NP_001074572	ENSMUST00000117661	Stim2	mRNA	0.11929	0.99818	0.611688
NM_001081104	NM_001081104	NP_001074573	ENSMUST00000031108	Chrna9	mRNA	-0.679232	0.99818	0.867708
NM_001081105	NM_001081105	NP_001074574	ENSMUST00000201533	Rhoh	mRNA	0.230751	0.99818	0.376502
NM_001081107	NM_001081107	NP_001074576	ENSMUST00000044684	Helq	mRNA	-0.2056	0.99818	0.591776
NM_001081108	NM_001081108	NP_001074577	ENSMUST00000062067	Lamtor4	mRNA	0.241218	0.99818	0.363697
NM_001081109	NM_001081109	NP_001074578	ENSMUST00000041804	Lmtk2	mRNA	-0.366219	0.99818	0.501657
NM_001081110	NM_001081110	NP_001074579	ENSMUST00000066747	Cd8a	mRNA	7.17537	0.0105	0.000145934
NM_001081111	NM_001081111	NP_001074580	ENSMUST00000095664	Tmf1	mRNA	0.0249014	0.99818	0.919287
NM_001081112	NM_001081112	NP_001074581	ENSMUST00000112830	Ankrd26	mRNA	0.536014	0.99818	0.604598
NM_001081113	NM_001081113	NP_001074582	ENSMUST00000048418	Ipo8	mRNA	0.042194	0.99818	0.835877
NM_001081115	NM_001081115	NP_001074584	ENSMUST00000239002	Nccrp1	mRNA	0.562759	0.99818	0.886417
NM_001081116	NM_001081116	NP_001074585	ENSMUST00000107032	Arhgef17	mRNA	3.15984	0.99818	0.426766
NM_001081117	NM_001081117	NP_001074586	ENSMUST00000033310	Mki67	mRNA	-0.61686	0.99818	0.254983
NM_001081118	NM_001081118	NP_001074587	ENSMUST00000106027	Phrf1	mRNA	-0.170555	0.99818	0.489147
NM_001081119	NM_001081119	NP_001074588	ENSMUST00000048216	Abhd13	mRNA	0.0172122	0.99818	0.946398
NM_001081120	NM_001081120	NP_001074589	ENSMUST00000055257	Fam89a	mRNA	3.97984	0.925657	0.0962203
NM_001081127	NM_001081127	NP_001074596	ENSMUST00000092486	Adamts14	mRNA	2.79185	0.0284775	0.000486682
NM_001081128	NM_001081128	NP_001074597	ENSMUST00000099856	Mtr	mRNA	0.260245	0.99818	0.457509
NM_001081130	NM_001081130	NP_001074599	ENSMUST00000228529	Ogdhl	mRNA	0.103295	0.99818	0.714999
NM_001081131	NM_001081131	NP_001074600	ENSMUST00000095147	Dhtkd1	mRNA	-3.21736	0.99818	0.415489
NM_001081132	NM_001081132	NP_001074601	ENSMUST00000060092	Upf2	mRNA	-0.0620884	0.99818	0.786936
NM_001081133	NM_001081133	NP_001074602	ENSMUST00000043589	Kif16b	mRNA	2.91326	0.304768	0.0118442
NM_001081134	NM_001081134	NP_001074603	ENSMUST00000109191	Kcng1	mRNA	4.6774	0.99818	0.234129
NM_001081135	NM_001081135	NP_001074604	ENSMUST00000048790	Prrg3	mRNA	1.89291	0.99818	0.639487
NM_001081139	NM_001081139	NP_001074608	ENSMUST00000048427	Ankrd35	mRNA	-0.380099	0.99818	0.86234
NM_001081141	NM_001081141	NP_001074610	ENSMUST00000107749	Gabbr2	mRNA	0.284054	0.99818	0.944461
NM_001081145	NM_001081145	NP_001074614	ENSMUST00000062626	Tigd2	mRNA	0.373374	0.99818	0.353309
NM_001081147	NM_001081147	NP_001074616	ENSMUST00000053306	Oxtr	mRNA	-0.296029	0.99818	0.924952
NM_001081149	NM_001081149	NP_001074618	ENSMUST00000044331	Kat6a	mRNA	0.0353583	0.99818	0.923873
NM_001081150	NM_001081150	NP_001074619	ENSMUST00000239119	Lonrf1	mRNA	0.122082	0.99818	0.617792
NM_001081151	NM_001081151	NP_001074620	ENSMUST00000064488	Gan	mRNA	-0.730442	0.669511	0.0430223
NM_001081152	NM_001081152	NP_001074621	ENSMUST00000035850	Npat	mRNA	0.43556	0.99818	0.613713
NM_001081154	NM_001081154	NP_001074623	ENSMUST00000090300	Marf1	mRNA	0.0329216	0.99818	0.854805
NM_001081156	NM_001081156	NP_001074625	ENSMUST00000125541	Trnp1	mRNA	0.116468	0.99818	0.965212
NM_001081158	NM_001081158	NP_001074627	ENSMUST00000092915	Cluh	mRNA	0.0643277	0.99818	0.746725
NM_001081162	NM_001081162	NP_001074631	ENSMUST00000099362	Slc4a11	mRNA	6.3411	0.956243	0.105258
NM_001081163	NM_001081163	NP_001074632	ENSMUST00000036372	Chsy1	mRNA	0.0288806	0.99818	0.952008
NM_001081164	NM_001081164	NP_001074633	ENSMUST00000173286	Otud4	mRNA	-0.316029	0.99818	0.188238
NM_001081166	NM_001081166	NP_001074635	ENSMUST00000159939	Phf21b	mRNA	-0.326558	0.99818	0.367269
NM_001081167	NM_001081167	NP_001074636	ENSMUST00000098278	B3gnt6	mRNA	-0.737615	0.99818	0.630224
NM_001081168	NM_001081168	NP_001074637	ENSMUST00000020826	Sap30l	mRNA	0.334182	0.99818	0.253656
NM_001081170	NM_001081170	NP_001074639	ENSMUST00000084891	Pacs2	mRNA	-0.00686928	0.998353	0.981564
NM_001081171	NM_001081171	NP_001074640	ENSMUST00000015791	Lama5	mRNA	-0.429228	0.99818	0.705166
NM_001081174	NM_001081174	NP_001074643	ENSMUST00000097813	Cplane2	mRNA	-0.524099	0.99818	0.589212
NM_001081175	NM_001081175	NP_001074644	ENSMUST00000070181	Itpkb	mRNA	0.146091	0.99818	0.916782
NM_001081176	NM_001081176	NP_001074645	ENSMUST00000048993	Polr3g	mRNA	-0.0694977	0.99818	0.797549
NM_001081177	NM_001081177	NP_001074646	ENSMUST00000100473	Kif13b	mRNA	-6.75531	0.56403	0.03166
NM_001081179	NM_001081179	NP_001074648	ENSMUST00000097281	Heatr5b	mRNA	-0.0594805	0.99818	0.81625
NM_001081181	NM_001081181	NP_001074650	ENSMUST00000027114	Maip1	mRNA	-0.113077	0.99818	0.705631
NM_001081182	NM_001081182	NP_001074651	ENSMUST00000168276	Atp8b2	mRNA	0.515369	0.99818	0.461035
NM_001081184	NM_001081184	NP_001074653	ENSMUST00000097992	Focad	mRNA	7.01674	0.51937	0.0274665
NM_001081188	NM_001081188	NP_001074657	ENSMUST00000026891	Exosc7	mRNA	0.331445	0.99818	0.382307
NM_001081189	NM_001081189	NP_001074658	ENSMUST00000087867	Uprt	mRNA	-0.100394	0.99818	0.709122
NM_001081191	NM_001081191	NP_001074660	ENSMUST00000223282	Eml5	mRNA	2.24714	0.233642	0.00794256
NM_001081193	NM_001081193	NP_001074662	ENSMUST00000119944	Lemd3	mRNA	-0.0769223	0.99818	0.752008
NM_001081194	NM_001081194	NP_001074663	ENSMUST00000107361	Kcnh4	mRNA	1.36085	0.99818	0.711748
NM_001081195	NM_001081195	NP_001074664	ENSMUST00000046305	Arid4a	mRNA	-0.166613	0.99818	0.494361
NM_001081196	NM_001081196	NP_001074665	ENSMUST00000096753	Hnrnpul2	mRNA	0.0216162	0.99818	0.906823
NM_001081199	NM_001081199	NP_001074668	ENSMUST00000095117	Mamdc4	mRNA	0.159915	0.99818	0.826672
NM_001081201	NM_001081201	NP_001074670	ENSMUST00000084892	Dpy19l4	mRNA	0.029335	0.99818	0.910091
NM_001081203	NM_001081203	NP_001074672	ENSMUST00000065263	Sbno1	mRNA	1.66104	0.99818	0.421003
NM_001081204	NM_001081204	NP_001074673	ENSMUST00000100404	B3glct	mRNA	0.187002	0.99818	0.502723
NM_001081205	NM_001081205	NP_001074674	ENSMUST00000087212	Nipal1	mRNA	1.09677	0.99818	0.265865
NM_001081209	NM_001081209	NP_001074678	ENSMUST00000047577	Prdm14	mRNA	-0.733224	0.99818	0.857231
NM_001081210	NM_001081210	NP_001074679	ENSMUST00000027464	Mrpl44	mRNA	0.17227	0.99818	0.503954
NM_001081211	NM_001081211	NP_001074680	ENSMUST00000070690	Ptafr	mRNA	1.24151	0.99818	0.317519
NM_001081212	NM_001081212	NP_001074681	ENSMUST00000040514	Irs2	mRNA	-0.847321	0.241618	0.00829889
NM_001081213	NM_001081213	NP_001074682	ENSMUST00000159692	Ermp1	mRNA	0.200306	0.99818	0.44191
NM_001081214	NM_001081214	NP_001074683	ENSMUST00000111899	Pprc1	mRNA	0.425741	0.99818	0.647476
NM_001081216	NM_001081216	NP_001074685	ENSMUST00000034787	Phip	mRNA	-0.333307	0.99818	0.270016
NM_001081217	NM_001081217	NP_001074686	ENSMUST00000041778	Zfp174	mRNA	-0.0980683	0.99818	0.888471
NM_001081219	NM_001081219	NP_001074688	ENSMUST00000079590	Myo1a	mRNA	0.474828	0.99818	0.672165
NM_001081220	NM_001081220	NP_001074689	ENSMUST00000093942	Gpr179	mRNA	-4.88504	0.99818	0.212795
NM_001081221	NM_001081221	NP_001074690	ENSMUST00000066807	Ercc6	mRNA	-0.296262	0.99818	0.18435
NM_001081222	NM_001081222	NP_001074691	ENSMUST00000025142	Esco1	mRNA	0.109469	0.99818	0.608491
NM_001081223	NM_001081223	NP_001074692	ENSMUST00000047322	Rbbp8	mRNA	-0.436408	0.99818	0.17433
NM_001081225	NM_001081225	NP_001074694	ENSMUST00000096053	Slf2	mRNA	-0.0238633	0.99818	0.941752
NM_001081226	NM_001081226	NP_001074695	ENSMUST00000112025	2310009B15Rik	mRNA	-0.229791	0.99818	0.517673
NM_001081228	NM_001081228	NP_001074697	ENSMUST00000099995	Ttc30a2	mRNA	0.281702	0.99818	0.944922
NM_001081229	NM_001081229	NP_001074698	ENSMUST00000099090	Tsc22d2	mRNA	-0.389241	0.99818	0.543244
NM_001081232	NM_001081232	NP_001074701	ENSMUST00000031091	D5Ertd579e	mRNA	-0.792872	0.783543	0.0590736
NM_001081234	NM_001081234	NP_001074703	ENSMUST00000031189	Pigg	mRNA	3.90553	0.99818	0.322592
NM_001081235	NM_001081235	NP_001074704	ENSMUST00000094463	Mn1	mRNA	1.74023	0.99818	0.42267
NM_001081236	NM_001081236	NP_001074705	ENSMUST00000049138	Spring1	mRNA	0.151613	0.99818	0.647062
NM_001081237	NM_001081237	NP_001074706	ENSMUST00000036003	Klhl42	mRNA	0.175077	0.99818	0.483063
NM_001081238	NM_001081238	NP_001074707	ENSMUST00000098068	Palb2	mRNA	-0.817298	0.99818	0.294793
NM_001081239	NM_001081239	NP_001074708	ENSMUST00000117550	Lilra5	mRNA	2.25834	0.99818	0.56914
NM_001081240	NM_001081240	NP_001074709	ENSMUST00000056237	Prmt9	mRNA	-0.160123	0.99818	0.569169
NM_001081241	NM_001081241	NP_001074710	ENSMUST00000043531	Ripor1	mRNA	-0.314405	0.99818	0.370413
NM_001081242	NM_001081242	NP_001074711	ENSMUST00000040025	Tln2	mRNA	1.17773	0.99818	0.645416
NM_001081243	NM_001081243	NP_001074712	ENSMUST00000093811	Filip1	mRNA	-2.85513	0.99818	0.471334
NM_001081247	NM_001081247	NP_001074716	ENSMUST00000026322	Polr3a	mRNA	-0.0761383	0.99818	0.819008
NM_001081249	NM_001081249	NP_001074718	ENSMUST00000109546	Vcan	mRNA	-0.80954	0.99818	0.799028
NM_001081250	NM_001081250	NP_001074719	ENSMUST00000081911	Myh13	mRNA	-1.23751	0.99818	0.760489
NM_001081251	NM_001081251	NP_001074720	ENSMUST00000112098	Pbrm1	mRNA	0.144553	0.99818	0.469356
NM_001081252	NM_001081252	NP_001074721	ENSMUST00000156203	Uggt2	mRNA	0.250882	0.99818	0.826366
NM_001081255	NM_001081255	NP_001074724	ENSMUST00000023491	Lrch3	mRNA	0.0124827	0.99818	0.973935
NM_001081256	NM_001081256	NP_001074725	ENSMUST00000043775	Kdm3b	mRNA	-0.101019	0.99818	0.46656
NM_001081259	NM_001081259	NP_001074728	ENSMUST00000085635	Flvcr1	mRNA	-0.206651	0.99818	0.457519
NM_001081260	NM_001081260	NP_001074729	ENSMUST00000111605	Tnks1bp1	mRNA	-1.43543	0.99818	0.629967
NM_001081262	NM_001081262	NP_001074731	ENSMUST00000041115	Erich6	mRNA	2.31066	0.99818	0.56554
NM_001081263	NM_001081263	NP_001074732	ENSMUST00000089948	Slc44a5	mRNA	1.22443	0.99818	0.764116
NM_001081264	NM_001081264	NP_001074733	ENSMUST00000097961	Alg6	mRNA	-1.14857	0.99818	0.504587
NM_001081265	NM_001081265	NP_001074734	ENSMUST00000026975	Dnaaf5	mRNA	-0.0227049	0.99818	0.947075
NM_001081266	NM_001081266	NP_001074735	ENSMUST00000101254	Ccdc142	mRNA	-0.288742	0.99818	0.37639
NM_001081267	NM_001081267	NP_001074736	ENSMUST00000107153	Rsf1	mRNA	-0.0368158	0.99818	0.837132
NM_001081268	NM_001081268	NP_001074737	ENSMUST00000121394	Prss53	mRNA	0.121731	0.99818	0.887471
NM_001081269	NM_001081269	NP_001074738	ENSMUST00000142395	Nsd3	mRNA	-0.115692	0.99818	0.54491
NM_001081270	NM_001081270	NP_001074739	ENSMUST00000034592	Dscaml1	mRNA	0.866772	0.99818	0.828343
NM_001081271	NM_001081271	NP_001074740	ENSMUST00000111813	Calhm1	mRNA	1.22678	0.99818	0.763672
NM_001081272	NM_001081272	NP_001074741	ENSMUST00000094916	Ldlrad1	mRNA	-1.79781	0.99818	0.647153
NM_001081274	NM_001081274	NP_001074743	ENSMUST00000084124	Pgd	mRNA	0.143608	0.99818	0.19075
NM_001081278	NM_001081278	NP_001074747	ENSMUST00000161991	Tbc1d4	mRNA	1.62505	0.207837	0.00661026
NM_001081279	NM_001081279	NP_001074748	ENSMUST00000037666	Mfhas1	mRNA	2.89742	0.0330509	0.000582627
NM_001081280	NM_001081280	NP_001074749	ENSMUST00000177551	Nlrc3	mRNA	-0.072487	0.99818	0.915766
NM_001081282	NM_001081282	NP_001074751	ENSMUST00000039213	Ibtk	mRNA	0.0967834	0.99818	0.597926
NM_001081286	NM_001081286	NP_001074755	ENSMUST00000098796	Fat1	mRNA	-0.7098	0.99818	0.860335
NM_001081287	NM_001081287	NP_001074756	ENSMUST00000115869	Mpp7	mRNA	0.493539	0.99818	0.533861
NM_001081288	NM_001081288	NP_001074757	ENSMUST00000041733	Taf2	mRNA	0.0332003	0.99818	0.900327
NM_001081289	NM_001081289	NP_001074758	ENSMUST00000094251	Fam217b	mRNA	2.35353	0.99818	0.532909
NM_001081290	NM_001081290	NP_001074759	ENSMUST00000182660	Prrc2c	mRNA	1.12173	0.99818	0.763438
NM_001081291	NM_001081291	NP_001074760	ENSMUST00000113440	Ccdc88b	mRNA	0.516647	0.976532	0.115536
NM_001081294	NM_001081294	NP_001074763	ENSMUST00000080288	Prr19	mRNA	-1.90768	0.99818	0.630262
NM_001081295	NM_001081295	NP_001074764	ENSMUST00000079300	Arhgef26	mRNA	2.76013	0.99818	0.437508
NM_001081300	NM_001081300	NP_001074769	ENSMUST00000060303	Tshz1	mRNA	-0.262767	0.99818	0.469646
NM_001081304	NM_001081304	NP_001074773	ENSMUST00000027974	Atf6	mRNA	-0.780407	0.125148	0.00323722
NM_001081308	NM_001081308	NP_001074777	ENSMUST00000092889	Taok3	mRNA	-0.495776	0.99818	0.513786
NM_001081309	NM_001081309	NP_001074778	ENSMUST00000065778	Pik3r4	mRNA	0.234357	0.99818	0.308716
NM_001081310	NM_001081310	NP_001074779	ENSMUST00000077517	Tmem236	mRNA	-2.52091	0.99818	0.526311
NM_001081314	NM_001081314	NP_001074783	ENSMUST00000171652	C2cd4b	mRNA	4.67119	0.99818	0.234763
NM_001081316	NM_001081316	NP_001074785	ENSMUST00000035462	Dsel	mRNA	0.736223	0.99818	0.73764
NM_001081319	NM_001081319	NP_001074788	ENSMUST00000043610	Ric1	mRNA	-0.0111638	0.99818	0.974145
NM_001081320	NM_001081320	NP_001074789	ENSMUST00000106655	Cyb561d1	mRNA	-0.289703	0.99818	0.438295
NM_001081321	NM_001081321	NP_001074790	ENSMUST00000201948	Pds5a	mRNA	0.187428	0.99818	0.581315
NM_001081322	NM_001081322	NP_001074791	ENSMUST00000036555	Myo5c	mRNA	1.04558	0.99818	0.795452
NM_001081323	NM_001081323	NP_001074792	ENSMUST00000031344	Mphosph9	mRNA	1.28926	0.99818	0.525022
NM_001081324	NM_001081324	NP_001074793	ENSMUST00000109686	Neto2	mRNA	-1.97281	0.99818	0.622815
NM_001081326	NM_001081326	NP_001074795	ENSMUST00000040603	Agl	mRNA	-0.343139	0.99818	0.158023
NM_001081327	NM_001081327	NP_001074796	ENSMUST00000084628	Hs3st2	mRNA	5.862	0.486124	0.0247703
NM_001081328	NM_001081328	NP_001074797	ENSMUST00000080721	Chsy3	mRNA	1.31393	0.99818	0.743553
NM_001081330	NM_001081330	NP_001074799	ENSMUST00000108659	Dnah2	mRNA	-4.49285	0.99818	0.25237
NM_001081333	NM_001081333	NP_001074802	ENSMUST00000014927	Plekhg4	mRNA	-3.19813	0.99818	0.418351
NM_001081335	NM_001081335	NP_001074804	ENSMUST00000182485	Cul9	mRNA	-0.523489	0.99818	0.260188
NM_001081336	NM_001081336	NP_001074805	ENSMUST00000226342	Dgkh	mRNA	6.71984	0.565247	0.0317493
NM_001081338	NM_001081338	NP_001074807	ENSMUST00000035751	L3mbtl1	mRNA	0.681162	0.99818	0.858873
NM_001081340	NM_001081340	NP_001074809	ENSMUST00000153838	Setd2	mRNA	-0.0618912	0.99818	0.798679
NM_001081343	NM_001081343	NP_001074812	ENSMUST00000108127	C9orf72	mRNA	-0.490118	0.99818	0.246419
NM_001081344	NM_001081344	NP_001074813	ENSMUST00000141722	Stxbp5	mRNA	-0.121957	0.99818	0.827707
NM_001081345	NM_001081345	NP_001074814	ENSMUST00000169922	Chd2	mRNA	-0.370688	0.894263	0.0872587
NM_001081348	NM_001081348	NP_001074817	ENSMUST00000110516	Hecw1	mRNA	-1.59611	0.99818	0.588793
NM_001081349	NM_001081349	NP_001074818	ENSMUST00000028469	Slc43a1	mRNA	0.737443	0.99818	0.80721
NM_001081351	NM_001081351	NP_001074820	ENSMUST00000115383	Cped1	mRNA	0.562759	0.99818	0.886417
NM_001081352	NM_001081352	NP_001074821	ENSMUST00000091466	Ttc37	mRNA	0.0673303	0.99818	0.961017
NM_001081353	NM_001081353	NP_001074822	ENSMUST00000225605	2210408I21Rik	mRNA	1.1153	0.99818	0.512457
NM_001081355	NM_001081355	NP_001074824	ENSMUST00000105778	Prdm2	mRNA	0.865309	0.0184889	0.000291274
NM_001081356	NM_001081356	NP_001074825	ENSMUST00000114576	Vma21	mRNA	0.0826688	0.99818	0.704606
NM_001081358	NM_001081358	NP_001074827	ENSMUST00000106044	Lrrc7	mRNA	-0.679232	0.99818	0.867708
NM_001081359	NM_001081359	NP_001074828	ENSMUST00000226414	Ubr5	mRNA	-0.549161	0.897658	0.0881484
NM_001081362	NM_001081362	NP_001074831	ENSMUST00000100467	Trrap	mRNA	0.12246	0.99818	0.636701
NM_001081363	NM_001081363	NP_001074832	ENSMUST00000171929	Cenpf	mRNA	-0.336925	0.99818	0.283252
NM_001081364	NM_001081364	NP_001074833	ENSMUST00000173194	Arhgap21	mRNA	3.14826	0.99818	0.137561
NM_001081365	NM_001081365	NP_001074834	ENSMUST00000152804	Cystm1	mRNA	2.10999	0.99818	0.595857
NM_001081368	NM_001081368	NP_001074837	ENSMUST00000004576	Tbccd1	mRNA	-0.617802	0.99818	0.156644
NM_001081370	NM_001081370	NP_001074839	ENSMUST00000146006	Shank2	mRNA	1.22443	0.99818	0.764116
NM_001081371	NM_001081371	NP_001074840	ENSMUST00000180611	Dmxl1	mRNA	0.8564	0.99818	0.680609
NM_001081373	NM_001081373	NP_001074842	ENSMUST00000117194	Cep164	mRNA	0.615655	0.99818	0.141392
NM_001081375	NM_001081375	NP_001074844	ENSMUST00000076276	Cnfn	mRNA	-0.886349	0.99818	0.825483
NM_001081378	NM_001081378	NP_001074847	ENSMUST00000066652	Kidins220	mRNA	-1.08005	0.99818	0.424021
NM_001081379	NM_001081379	NP_001074848	ENSMUST00000098334	Ankrd11	mRNA	-0.175568	0.99818	0.729735
NM_001081381	NM_001081381	NP_001074850	ENSMUST00000199592	Elp6	mRNA	0.348152	0.99818	0.334416
NM_001081382	NM_001081382	NP_001074851	ENSMUST00000114583	Zfp777	mRNA	0.861557	0.99818	0.262207
NM_001081383	NM_001081383	NP_001074852	ENSMUST00000045291	Kmt2c	mRNA	-0.0886613	0.99818	0.837057
NM_001081387	NM_001081387	NP_001074856	ENSMUST00000094287	Ctcfl	mRNA	-2.31174	0.99818	0.562273
NM_001081392	NM_001081392	NP_001074861	ENSMUST00000178134	Mdn1	mRNA	5.6875	0.99818	0.146705
NM_001081396	NM_001081396	NP_001074865	ENSMUST00000022992	Tbc1d31	mRNA	0.0924122	0.99818	0.764958
NM_001081399	NM_001081399	NP_001074868	ENSMUST00000059906	Prss33	mRNA	-0.733224	0.99818	0.857231
NM_001081400	NM_001081400	NP_001074869	ENSMUST00000023150	1810013L24Rik	mRNA	-0.0787096	0.99818	0.726849
NM_001081401	NM_001081401	NP_001074870	ENSMUST00000061427	Adamts3	mRNA	-0.657873	0.615025	0.0369419
NM_001081402	NM_001081402	NP_001074871	ENSMUST00000045766	Wdr70	mRNA	-0.000514935	0.999792	0.998734
NM_001081406	NM_001081406	NP_001074875	ENSMUST00000110621	Lrr1	mRNA	-0.293299	0.99818	0.473527
NM_001081409	NM_001081409	NP_001074878	ENSMUST00000229160	Phf20l1	mRNA	0.0329677	0.99818	0.973821
NM_001081411	NM_001081411	NP_001074880	ENSMUST00000026866	Sclt1	mRNA	-0.923212	0.99818	0.224289
NM_001081412	NM_001081412	NP_001074881	ENSMUST00000164107	Bcr	mRNA	2.36154	0.0316093	0.000553694
NM_001081413	NM_001081413	NP_001074882	ENSMUST00000163653	Unc13b	mRNA	-0.828017	0.99818	0.195384
NM_001081415	NM_001081415	NP_001074884	ENSMUST00000095228	Samd1	mRNA	0.229798	0.99818	0.50491
NM_001081418	NM_001081418	NP_001074887	ENSMUST00000094821	Bicra	mRNA	-0.245629	0.99818	0.544658
NM_001081419	NM_001081419	NP_001074888	ENSMUST00000036033	Dip2a	mRNA	0.146033	0.99818	0.836985
NM_001081420	NM_001081420	NP_001074889	ENSMUST00000045368	Abitram	mRNA	0.202138	0.99818	0.401222
NM_001081421	NM_001081421	NP_001074890	ENSMUST00000021558	Galnt16	mRNA	-1.51155	0.99818	0.708923
NM_001081422	NM_001081422	NP_001074891	ENSMUST00000050556	Bod1l	mRNA	-0.303465	0.99818	0.366238
NM_001081423	NM_001081423	NP_001074892	ENSMUST00000040179	Ttll5	mRNA	-0.232752	0.99818	0.882788
NM_001081424	NM_001081424	NP_001074893	ENSMUST00000084830	Chrna10	mRNA	0.284054	0.99818	0.944461
NM_001081425	NM_001081425	NP_001074894	ENSMUST00000037923	Rbm24	mRNA	2.40168	0.99818	0.549962
NM_001081426	NM_001081426	NP_001074895	ENSMUST00000174552	Dip2c	mRNA	0.445596	0.99818	0.748339
NM_001081427	NM_001081427	NP_001074896	ENSMUST00000052678	Flnb	mRNA	5.34532	0.99818	0.172939
NM_001081429	NM_001081429	NP_001074898	ENSMUST00000239439	Ccdc15	mRNA	-0.680418	0.804619	0.0632605
NM_001081431	NM_001081431	NP_001074900	ENSMUST00000094116	Zscan25	mRNA	0.291346	0.99818	0.270678
NM_001081433	NM_001081433	NP_001074902	ENSMUST00000179030	Ankrd44	mRNA	0.951588	0.00613473	7.77499e-05
NM_001081435	NM_001081435	NP_001074904	ENSMUST00000093939	Fbxo47	mRNA	-1.26658	0.99818	0.751149
NM_001081436	NM_001081436	NP_001074905	ENSMUST00000172416	Ino80d	mRNA	-0.43697	0.99818	0.460198
NM_001081437	NM_001081437	NP_001074906	ENSMUST00000113498	Fbln2	mRNA	1.6208	0.99818	0.649334
NM_001081441	NM_001081441	NP_001074910	ENSMUST00000068693	Wdr86	mRNA	1.68758	0.99818	0.672895
NM_001081445	NM_001081445	NP_001074914	ENSMUST00000193547	Ncam1	mRNA	0.192383	0.99818	0.944801
NM_001081446	NM_001081446	NP_001074915	ENSMUST00000106547	Iqck	mRNA	1.89291	0.99818	0.639487
NM_001081448	NM_001081448	NP_001074917	ENSMUST00000094502	Vmn2r84	mRNA	2.86633	0.99818	0.472652
NM_001081453	NM_001081453	NP_001074922	ENSMUST00000085314	Nin	mRNA	0.16107	0.99818	0.909926
NM_001081454	NM_001081454	NP_001074923	ENSMUST00000107362	Furin	mRNA	-0.357552	0.99818	0.777044
NM_001081456	NM_001081456	NP_001074925	ENSMUST00000113747	Plcd4	mRNA	1.22678	0.99818	0.763672
NM_001081457	NM_001081457	NP_001074926	ENSMUST00000109832	Ppp2r5c	mRNA	0.0212283	0.99818	0.941243
NM_001081458	NM_001081458	NP_001074927	ENSMUST00000221715	Ppp2r5c	mRNA	0.113676	0.99818	0.47763
NM_001081462	NM_001081462	NP_001074931	ENSMUST00000100652	Gtf2ird1	mRNA	-3.46328	0.99818	0.379917
NM_001081463	NM_001081463	NP_001074932	ENSMUST00000100650	Gtf2ird1	mRNA	-0.274224	0.99818	0.946141
NM_001081464	NM_001081464	NP_001074933	ENSMUST00000171794	Gtf2ird1	mRNA	0.576067	0.99818	0.77919
NM_001081465	NM_001081465	NP_001074934	ENSMUST00000111244	Gtf2ird1	mRNA	2.11351	0.99818	0.469154
NM_001081466	NM_001081466	NP_001074935	ENSMUST00000111245	Gtf2ird1	mRNA	3.6624	0.99818	0.354547
NM_001081468	NM_001081468	NP_001074937	ENSMUST00000100654	Gtf2ird1	mRNA	1.22678	0.99818	0.763672
NM_001081469	NM_001081469	NP_001074938	ENSMUST00000200944	Gtf2ird1	mRNA	2.68432	0.99818	0.502402
NM_001081470	NM_001081470	NP_001074939	ENSMUST00000202280	Gtf2ird1	mRNA	2.99791	0.99818	0.451755
NM_001081473	NM_001081473	NP_001074942	ENSMUST00000101388	Zxdb	mRNA	1.06262	0.401245	0.0182282
NM_001081475	NM_001081475	NP_001074944	ENSMUST00000030457	Nasp	mRNA	0.106206	0.99818	0.683829
NM_001081477	NM_001081477	NP_001074946	ENSMUST00000150434	Brwd3	mRNA	0.0131956	0.99818	0.972709
NM_001081490	NM_001081490	NP_001074959	ENSMUST00000001402	Fbxo9	mRNA	-1.24143	0.99818	0.333415
NM_001081499	NM_001081499	NP_001074968	ENSMUST00000096313	Tbc1d8b	mRNA	-0.640114	0.99818	0.621677
NM_001081549	NM_001081549	NP_001075018	ENSMUST00000060005	Rcan1	mRNA	0.152097	0.99818	0.492161
NM_001081557	NM_001081557	NP_001075026	ENSMUST00000049790	Camta1	mRNA	1.48803	0.99818	0.702409
NM_001081566	NM_001081566	NP_001075035	ENSMUST00000060441	Pik3r6	mRNA	-4.05181	0.99818	0.302763
NM_001081567	NM_001081567	NP_001075036	ENSMUST00000112847	Mapk10	mRNA	2.43477	0.99818	0.54435
NM_001081633	NM_001081633	NP_001075102	ENSMUST00000232423	Ess2	mRNA	0.345175	0.99818	0.416732
NM_001081635	NM_001081635	NP_001075104	ENSMUST00000037333	Ccnd3	mRNA	-0.682503	0.99818	0.269661
NM_001081636	NM_001081636	NP_001075105	ENSMUST00000171031	Ccnd3	mRNA	0.102997	0.99818	0.91241
NM_001081642	NM_001081642	NP_001075111	ENSMUST00000078775	Xlr4a	mRNA	-0.286806	0.99818	0.52889
NM_001081643	NM_001081643	NP_001075112	ENSMUST00000101486	Xlr3b	mRNA	4.14883	0.0142973	0.000214629
NM_001081650	NM_001081650	NP_001075119	ENSMUST00000107424	Rgs3	mRNA	2.37375	3.24963e-06	9.46711e-09
NM_001081651	NM_001081651	NP_001075120	ENSMUST00000040411	Rab42	mRNA	-0.332737	0.99818	0.867429
NM_001081652	NM_001081652	NP_001075121	ENSMUST00000045713	Nacad	mRNA	1.32565	0.99818	0.577776
NM_001081654	NM_001081654	NP_001075123	ENSMUST00000046735	Tex264	mRNA	-0.00280879	0.999055	0.992224
NM_001081655	NM_001081655	NP_001075124	ENSMUST00000108493	Dact3	mRNA	0.26968	0.99818	0.850439
NM_001081656	NM_001081656	NP_001075125	ENSMUST00000053020	Neurl1b	mRNA	1.54338	0.99818	0.188363
NM_001081678	NM_001081678	NP_001075147	ENSMUST00000115321	Zfp800	mRNA	-0.59582	0.99818	0.200639
NM_001081679	NM_001081679	NP_001075148	ENSMUST00000106970	Tomt	mRNA	-3.22013	0.99818	0.415078
NM_001081680	NM_001081680	NP_001075149	ENSMUST00000091481	Zfp72	mRNA	2.10999	0.99818	0.595857
NM_001081682	NM_001081682	NP_001075151	ENSMUST00000231621	Gnb1l	mRNA	1.82047	0.99818	0.196676
NM_001081684	NM_001081684	NP_001075153	ENSMUST00000063605	Zbtb21	mRNA	0.509282	0.99818	0.726976
NM_001081685	NM_001081685	NP_001075154	ENSMUST00000052089	Zbtb21	mRNA	0.0363372	0.99818	0.938628
NM_001081687	NM_001081687	NP_001075156	ENSMUST00000108347	Gm5150	mRNA	1.55839	0.99818	0.571231
NM_001081688	NM_001081688	NP_001075157	ENSMUST00000105333	Tmprss9	mRNA	3.47724	0.99818	0.380198
NM_001081750	NM_001081750	NP_001075219	ENSMUST00000111417	Zfp664	mRNA	-0.0135061	0.99818	0.928245
NM_001081956	NM_001081956	NP_001075425	ENSMUST00000051906	Akap17b	mRNA	-1.21812	0.99818	0.346171
NM_001081957	NM_001081957	NP_001075426	ENSMUST00000092836	Wfdc17	mRNA	2.1032	0.38954	0.0172684
NM_001081959	NM_001081959	NP_001075428	ENSMUST00000122300	Klc1	mRNA	-0.0810831	0.99818	0.846126
NM_001081960	NM_001081960	NP_001075429	ENSMUST00000166734	Clasp2	mRNA	1.09315	0.99818	0.151222
NM_001081962	NM_001081962	NP_001075431	ENSMUST00000166099	Sap25	mRNA	0.919273	0.99818	0.150148
NM_001081963	NM_001081963	NP_001075432	ENSMUST00000037029	Jcad	mRNA	-3.35257	0.0212364	0.000345592
NM_001081970	NM_001081970	NP_001075439	ENSMUST00000089450	Apol8	mRNA	-0.098162	0.99818	0.963618
NM_001081971	NM_001081971	NP_001075440	ENSMUST00000104937	Ankrd63	mRNA	-0.139731	0.99818	0.945715
NM_001081975	NM_001081975	NP_001075444	ENSMUST00000056732	Mfap1b	mRNA	-0.147318	0.99818	0.598378
NM_001081977	NM_001081977	NP_001075446	ENSMUST00000020971	Rnf144a	mRNA	2.77701	0.99818	0.153382
NM_001081979	NM_001081979	NP_001075448	ENSMUST00000033770	Mecp2	mRNA	-0.12916	0.99818	0.735943
NM_001081982	NM_001081982	NP_001075451	ENSMUST00000099070	Nfix	mRNA	1.0397	0.99818	0.481186
NM_001081983	NM_001081983	NP_001075452	ENSMUST00000113071	Tmsb15b1	mRNA	1.08557	0.99818	0.701773
NM_001081984	NM_001081984	NP_001075453	ENSMUST00000023494	Popdc2	mRNA	0.164364	0.99818	0.945884
NM_001082412	NM_001082412	NP_001075881	ENSMUST00000113069	Slc25a53	mRNA	-0.574106	0.99818	0.429326
NM_001082414	NM_001082414	NP_001075883	ENSMUST00000238545	Sh3d19	mRNA	-0.325011	0.99818	0.478094
NM_001082476	NM_001082476	NP_001075945	ENSMUST00000114349	Ndor1	mRNA	0.0792032	0.99818	0.727638
NM_001082484	NM_001082484	NP_001075953	ENSMUST00000107283	Snx27	mRNA	-0.0314844	0.99818	0.858661
NM_001082485	NM_001082485	NP_001075954	ENSMUST00000174462	Zfp266	mRNA	0.0935114	0.99818	0.947094
NM_001082532	NM_001082532	NP_001076001	ENSMUST00000123680	Pigyl	mRNA	0.231956	0.99818	0.340864
NM_001082536	NM_001082536	NP_001076005	ENSMUST00000239114	Mrtfa	mRNA	0.466252	0.99818	0.250169
NM_001082543	NM_001082543	NP_001076012	ENSMUST00000232150	Stfa1	mRNA	-1.52157	0.99818	0.707015
NM_001082548	NM_001082548	NP_001076017	ENSMUST00000108236	Spint2	mRNA	0.169704	0.99818	0.590371
NM_001082552	NM_001082552	NP_001076021	ENSMUST00000106913	Trim21	mRNA	0.382159	0.99818	0.79829
NM_001082553	NM_001082553	NP_001076022	ENSMUST00000121693	Rab27b	mRNA	-4.85933	0.99818	0.215241
NM_001082960	NM_001082960	NP_001076429	ENSMUST00000064821	Itgam	mRNA	7.28244	0.801796	0.0625852
NM_001082974	NM_001082974	NP_001076443	ENSMUST00000042775	Neurl2	mRNA	0.692516	0.99818	0.63332
NM_001082975	NM_001082975	NP_001076444	ENSMUST00000111325	Sdr39u1	mRNA	0.214005	0.99818	0.367174
NM_001083110	NM_001083110	NP_001076579	ENSMUST00000167246	Pja1	mRNA	0.2729	0.99818	0.1262
NM_001083114	NM_001083114	NP_001076583	ENSMUST00000109256	Pphln1	mRNA	-0.484794	0.99818	0.708947
NM_001083118	NM_001083118	NP_001076587	ENSMUST00000116425	Terf2	mRNA	-0.512359	0.99818	0.721907
NM_001083188	NM_001083188	NP_001076657	ENSMUST00000165964	Lig1	mRNA	0.479776	0.99818	0.488467
NM_001083312	NM_001083312	NP_001076781	ENSMUST00000171263	Gbp7	mRNA	-0.181391	0.99818	0.335654
NM_001083315	NM_001083315	NP_001076784	ENSMUST00000115417	St7	mRNA	-0.828235	0.99818	0.599672
NM_001083316	NM_001083316	NP_001076785	ENSMUST00000168162	Pdgfra	mRNA	-1.26718	0.99818	0.653965
NM_001083317	NM_001083317	NP_001076786	ENSMUST00000050476	Slc35a4	mRNA	0.463945	0.99818	0.138745
NM_001083318	NM_001083318	NP_001076787	ENSMUST00000170036	Etv3	mRNA	0.193178	0.99818	0.782759
NM_001083320	NM_001083320	NP_001076789	ENSMUST00000093769	Magi1	mRNA	1.22443	0.99818	0.764116
NM_001083322	NM_001083322	NP_001076791	ENSMUST00000095412	Klrk1	mRNA	3.81317	0.583722	0.0335994
NM_001083328	NM_001083328	NP_001076797		Mtg2	mRNA	1.16367	0.99818	0.457174
NM_001083329	NM_001083329	NP_001076798	ENSMUST00000108901	Mtg2	mRNA	1.64652	0.578036	0.0329503
NM_001083331	NM_001083331	NP_001076800	ENSMUST00000035283	Nup88	mRNA	0.0737491	0.99818	0.973253
NM_001083334	NM_001083334	NP_001076803	ENSMUST00000091967	Bin1	mRNA	0.493573	0.99818	0.465579
NM_001083341	NM_001083341	NP_001076810	ENSMUST00000221952	Mboat2	mRNA	1.98831	0.99818	0.622269
NM_001083587	NM_001083587	NP_001077056	ENSMUST00000020695	Tns3	mRNA	2.50251	0.99818	0.381749
NM_001083807	NM_001083807	NP_001077276	ENSMUST00000052539	Rusc1	mRNA	1.22443	0.99818	0.764116
NM_001083808	NM_001083808	NP_001077277	ENSMUST00000166687	Rusc1	mRNA	0.238772	0.99818	0.393908
NM_001083809	NM_001083809	NP_001077278	ENSMUST00000111625	Slc43a1	mRNA	-0.422845	0.99818	0.20417
NM_001083810	NM_001083810	NP_001077279	ENSMUST00000171088	Prr5l	mRNA	5.55065	0.99818	0.156801
NM_001083880	NM_001083880	NP_001077349	ENSMUST00000174004	1600012H06Rik	mRNA	0.581941	0.99818	0.577207
NM_001083881	NM_001083881	NP_001077350	ENSMUST00000164837	1600012H06Rik	mRNA	-0.954852	0.99818	0.534033
NM_001083882	NM_001083882	NP_001077351		1600012H06Rik	mRNA	-0.532673	0.99818	0.19923
NM_001083887	NM_001083887	NP_001077356	ENSMUST00000106781	Pars2	mRNA	1.67018	0.99818	0.315308
NM_001083891	NM_001083891	NP_001077360	ENSMUST00000064798	Ndufv3	mRNA	0.0494371	0.99818	0.848068
NM_001083894	NM_001083894	NP_001077363	ENSMUST00000060673	Liph	mRNA	1.98831	0.99818	0.622269
NM_001083895	NM_001083895	NP_001077364	ENSMUST00000113304	Srpx2	mRNA	2.43477	0.99818	0.54435
NM_001083897	NM_001083897	NP_001077366	ENSMUST00000111435	Mpzl1	mRNA	0.264968	0.99818	0.702106
NM_001083903	NM_001083903	NP_001077372	ENSMUST00000182229	Sbsn	mRNA	-0.679232	0.99818	0.867708
NM_001083906	NM_001083906	NP_001077375	ENSMUST00000109912	Nr3c2	mRNA	0.463475	0.99818	0.505773
NM_001083912	NM_001083912	NP_001077381	ENSMUST00000119990	Plekhg2	mRNA	1.41926	0.99818	0.390503
NM_001083918	NM_001083918	NP_001077387	ENSMUST00000084149	Zfp991	mRNA	-0.551902	0.99818	0.558752
NM_001083921	NM_001083921	NP_001077390	ENSMUST00000109847	Rbck1	mRNA	0.085366	0.99818	0.642034
NM_001083922	NM_001083922	NP_001077391	ENSMUST00000146328	Wbp1	mRNA	-0.39062	0.99818	0.582912
NM_001083923	NM_001083923	NP_001077392	ENSMUST00000113936	Wbp1	mRNA	-0.0529881	0.99818	0.915826
NM_001083927	NM_001083927	NP_001077396	ENSMUST00000160882	Tle3	mRNA	-0.262204	0.99818	0.554985
NM_001083928	NM_001083928	NP_001077397	ENSMUST00000034820	Tle3	mRNA	-0.255789	0.99818	0.36504
NM_001083934	NM_001083934	NP_001077403	ENSMUST00000179759	Myom1	mRNA	-4.18239	0.99818	0.163326
NM_001083937	NM_001083937	NP_001077406	ENSMUST00000115660	Slc35a2	mRNA	0.0649414	0.99818	0.828087
NM_001083938	NM_001083938	NP_001077407	ENSMUST00000097420	Rnaset2a	mRNA	0.471023	0.0268128	0.000451484
NM_001083945	NM_001083945	NP_001077414	ENSMUST00000024572	Rsph3b	mRNA	-0.425321	0.99818	0.309907
NM_001083955	NM_001083955	NP_001077424	ENSMUST00000093207	Hba-a2	mRNA	-1.50086	1.98769e-05	1.32043e-07
NM_001083957	NM_001083957	NP_001077426	ENSMUST00000094365	Car1	mRNA	-1.38808	0.99818	0.376161
NM_001083958	NM_001083958	NP_001077427	ENSMUST00000200039	Zfp655	mRNA	0.096986	0.99818	0.943473
NM_001083960	NM_001083960	NP_001077429	ENSMUST00000109125	Spo11	mRNA	-2.58419	0.99818	0.51566
NM_001083967	NM_001083967	NP_001077436	ENSMUST00000114982	Tcf4	mRNA	-3.46328	0.99818	0.379917
NM_001085355	NM_001085355	NP_001078824	ENSMUST00000115797	Arid1b	mRNA	-0.127343	0.99818	0.869237
NM_001085376	NM_001085376	NP_001078845	ENSMUST00000159861	Pappa2	mRNA	1.22443	0.99818	0.764116
NM_001085378	NM_001085378	NP_001078847	ENSMUST00000092995	Myh7b	mRNA	-7.00785	0.429218	0.0202696
NM_001085385	NM_001085385	NP_001078854	ENSMUST00000178207	1600014C10Rik	mRNA	-0.530854	0.99818	0.807534
NM_001085390	NM_001085390	NP_001078859	ENSMUST00000038287	Dusp5	mRNA	1.25264	0.123188	0.00315222
NM_001085407	NM_001085407	NP_001078876	ENSMUST00000028293	Entr1	mRNA	0.834838	0.901782	0.0890387
NM_001085408	NM_001085408	NP_001078877	ENSMUST00000077983	Entr1	mRNA	-0.209744	0.99818	0.531545
NM_001085410	NM_001085410	NP_001078879	ENSMUST00000190591	Nadk2	mRNA	-0.417931	0.99818	0.468459
NM_001085417	NM_001085417	NP_001078886	ENSMUST00000101443	Zfp467	mRNA	2.3736	0.99818	0.539374
NM_001085440	NM_001085440	NP_001078909	ENSMUST00000056907	Smcr8	mRNA	0.188448	0.99818	0.405569
NM_001085448	NM_001085448	NP_001078917	ENSMUST00000111697	Ctnnd1	mRNA	-1.34405	0.99818	0.307021
NM_001085449	NM_001085449	NP_001078918	ENSMUST00000111670	Ctnnd1	mRNA	0.443161	0.99818	0.361414
NM_001085450	NM_001085450	NP_001078919	ENSMUST00000111691	Ctnnd1	mRNA	0.735835	0.878694	0.0831556
NM_001085453	NM_001085453	NP_001078922	ENSMUST00000066177	Ctnnd1	mRNA	-1.04183	0.99818	0.135063
NM_001085472	NM_001085472	NP_001078941	ENSMUST00000148754	Acin1	mRNA	1.20745	0.99818	0.215236
NM_001085473	NM_001085473	NP_001078942	ENSMUST00000147714	Acin1	mRNA	23.0077	3.90023e-07	6.73066e-10
NM_001085491	NM_001085491	NP_001078960	ENSMUST00000106043	Fam229a	mRNA	-1.51155	0.99818	0.708923
NM_001085492	NM_001085492	NP_001078961	ENSMUST00000105682	Rere	mRNA	-0.271833	0.99818	0.246827
NM_001085493	NM_001085493	NP_001078962	ENSMUST00000058183	Ndufaf6	mRNA	0.28112	0.99818	0.643949
NM_001085495	NM_001085495	NP_001078964	ENSMUST00000099078	Arfgef2	mRNA	0.0231993	0.99818	0.922139
NM_001085497	NM_001085497	NP_001078966	ENSMUST00000047655	Slc25a43	mRNA	-0.585861	0.99818	0.350649
NM_001085498	NM_001085498	NP_001078967	ENSMUST00000026434	Chmp6	mRNA	0.26534	0.99818	0.196362
NM_001085500	NM_001085500	NP_001078969	ENSMUST00000107583	Cisd3	mRNA	1.76487	0.869756	0.0798407
NM_001085501	NM_001085501	NP_001078970	ENSMUST00000058678	Ppp1r3d	mRNA	-0.216182	0.99818	0.904515
NM_001085507	NM_001085507	NP_001078976	ENSMUST00000113158	Zbtb34	mRNA	0.199556	0.99818	0.685832
NM_001085509	NM_001085509	NP_001078978	ENSMUST00000105854	Myom3	mRNA	-2.29378	0.99818	0.281905
NM_001085515	NM_001085515	NP_001078984	ENSMUST00000054920	Myorg	mRNA	-0.103202	0.99818	0.939153
NM_001085518	NM_001085518	NP_001078987	ENSMUST00000110521	Slc28a2b	mRNA	3.75115	0.0209707	0.000339711
NM_001085522	NM_001085522	NP_001078991	ENSMUST00000105733	Zfp992	mRNA	-0.974659	0.0300316	0.000521601
NM_001085531	NM_001085531	NP_001079000	ENSMUST00000191112	Gm13283	mRNA	1.22678	0.99818	0.763672
NM_001085532	NM_001085532	NP_001079001	ENSMUST00000179372	Gm13276	mRNA	1.01992	0.99818	0.502425
NM_001085533	NM_001085533	NP_001079002	ENSMUST00000178347	Gm13275	mRNA	1.99104	0.853438	0.0748159
NM_001085535	NM_001085535	NP_001079004	ENSMUST00000093905	Tmem235	mRNA	-1.52157	0.99818	0.707015
NM_001085537	NM_001085537	NP_001079006	ENSMUST00000178196	H2al1k	mRNA	-1.6731	0.99818	0.678353
NM_001085555	NM_001085555	NP_001079024	ENSMUST00000043925	Tcp11	mRNA	-1.40709	0.99818	0.588213
NM_001093749	NM_001093749	NP_001087218	ENSMUST00000114664	Mpzl3	mRNA	2.47197	0.130805	0.00344906
NM_001093750	NM_001093750	NP_001087219	ENSMUST00000038665	Ptchd1	mRNA	2.68432	0.99818	0.502402
NM_001093752	NM_001093752	NP_001087221	ENSMUST00000121326	Srsf11	mRNA	0.118263	0.99818	0.674913
NM_001093753	NM_001093753	NP_001087222	ENSMUST00000072875	Srsf11	mRNA	0.184733	0.99818	0.302503
NM_001093754	NM_001093754	NP_001087223	ENSMUST00000029508	Dennd2d	mRNA	-0.664719	0.99818	0.488581
NM_001093759	NM_001093759	NP_001087228	ENSMUST00000141557	Trappc13	mRNA	-0.731378	0.99818	0.145141
NM_001093760	NM_001093760	NP_001087229	ENSMUST00000144060	Trappc13	mRNA	-0.552039	0.99818	0.402874
NM_001093764	NM_001093764	NP_001087233	ENSMUST00000203328	Myadm	mRNA	0.217601	0.99818	0.697778
NM_001093765	NM_001093765	NP_001087234	ENSMUST00000203566	Myadm	mRNA	-0.256042	0.99818	0.789962
NM_001093766	NM_001093766	NP_001087235	ENSMUST00000164553	Myadm	mRNA	0.159969	0.99818	0.581006
NM_001097617	NM_001097617	NP_001091086	ENSMUST00000162443	C1s1	mRNA	3.65404	0.99818	0.193724
NM_001097621	NM_001097621	NP_001091090	ENSMUST00000128402	Kif26a	mRNA	-1.51155	0.99818	0.708923
NM_001097623	NM_001097623	NP_001091092	ENSMUST00000190080	Trerf1	mRNA	3.32977	0.818572	0.0661195
NM_001097644	NM_001097644	NP_001091113	ENSMUST00000094898	Ccnyl1	mRNA	1.14745	0.99818	0.192676
NM_001097979	NM_001097979	NP_001091448	ENSMUST00000091749	H2bc23	mRNA	-1.39703	0.99818	0.154446
NM_001098203	NM_001098203	NP_001091673		Hic1	mRNA	1.35491	0.99818	0.151901
NM_001098222	NM_001098222	NP_001091692	ENSMUST00000180025	Bhlhb9	mRNA	2.25042	0.161989	0.00465609
NM_001098225	NM_001098225	NP_001091695	ENSMUST00000050166	Adam22	mRNA	3.61753	0.99818	0.129055
NM_001098226	NM_001098226	NP_001091696	ENSMUST00000114799	Tead3	mRNA	2.05747	0.99818	0.598776
NM_001098227	NM_001098227	NP_001091697	ENSMUST00000029912	Sdcbp	mRNA	-0.0309058	0.99818	0.917358
NM_001098230	NM_001098230	NP_001091700	ENSMUST00000108299	Pdp1	mRNA	1.74235	0.99818	0.583172
NM_001098231	NM_001098231	NP_001091701	ENSMUST00000108301	Pdp1	mRNA	3.24194	0.958754	0.106204
NM_001098233	NM_001098233	NP_001091703	ENSMUST00000078058	Purg	mRNA	1.03706	0.99818	0.519863
NM_001098237	NM_001098237	NP_001091707	ENSMUST00000172175	Zbtb3	mRNA	-1.06558	0.99818	0.723324
NM_001098271	NM_001098271	NP_001091741	ENSMUST00000168406	Tmem176a	mRNA	3.25507	0.99818	0.412454
NM_001098425	NM_001098425	NP_001091895	ENSMUST00000133615	Sp3	mRNA	-0.565597	0.930379	0.0972659
NM_001098476	NM_001098476	NP_001091946	ENSMUST00000113234	Grsf1	mRNA	0.0431814	0.998604	0.984324
NM_001098636	NM_001098636	NP_001092106	ENSMUST00000172136	Pwwp2b	mRNA	3.53305	0.99818	0.372347
NM_001098669	NM_001098669	NP_001092139	ENSMUST00000118401	Klrc2	mRNA	-1.84118	0.99818	0.647
NM_001098723	NM_001098723	NP_001092193	ENSMUST00000065806	Yy2	mRNA	-0.376688	0.99818	0.313934
NM_001098789	NM_001098789	NP_001092259	ENSMUST00000035735	Ndufa4l2	mRNA	3.27844	0.99818	0.408987
NM_001098810	NM_001098810	NP_001092280	ENSMUST00000108022	Ptrh2	mRNA	0.205343	0.99818	0.494467
NM_001098836	NM_001098836	NP_001092306	ENSMUST00000107132	Atxn7l3	mRNA	1.47142	0.99818	0.385304
NM_001098837	NM_001098837	NP_001092307	ENSMUST00000073234	Atxn7l3	mRNA	0.0921103	0.99818	0.490417
NM_001098840	NM_001098840	NP_001092310	ENSMUST00000178480	Gm13277	mRNA	0.20574	0.99818	0.903327
NM_001098841	NM_001098841	NP_001092311	ENSMUST00000177771	Gm13278	mRNA	1.92243	0.99818	0.243903
NM_001099217	NM_001099217	NP_001092687	ENSMUST00000100542	Ly6c2	mRNA	1.51027	0.0474349	0.000911009
NM_001099276	NM_001099276	NP_001092746	ENSMUST00000077730	Pik3c2b	mRNA	-0.433539	0.99818	0.338824
NM_001099308	NM_001099308	NP_001092778	ENSMUST00000109058	Gm14391	mRNA	2.61719	0.99818	0.504477
NM_001099314	NM_001099314	NP_001092784	ENSMUST00000107884	Msmp	mRNA	1.22443	0.99818	0.764116
NM_001099319	NM_001099319	NP_001092789	ENSMUST00000094712	Tmem35b	mRNA	-0.2332	0.99818	0.707442
NM_001099327	NM_001099327	NP_001092797	ENSMUST00000108981	Gm14305	mRNA	-0.190723	0.99818	0.914761
NM_001099328	NM_001099328	NP_001092798	ENSMUST00000059452	Zfp831	mRNA	-0.36574	0.99818	0.651686
NM_001099349	NM_001099349	NP_001092819	ENSMUST00000108990	Gm14308	mRNA	-1.85807	0.99818	0.643879
NM_001099624	NM_001099624	NP_001093094	ENSMUST00000118340	Rapgef2	mRNA	-0.603686	0.99818	0.706958
NM_001099631	NM_001099631	NP_001093101	ENSMUST00000105824	Sh2d5	mRNA	1.15535	0.99818	0.156898
NM_001099632	NM_001099632	NP_001093102	ENSMUST00000040498	Rnf39	mRNA	2.36778	0.99818	0.55574
NM_001099635	NM_001099635	NP_001093105	ENSMUST00000165221	Myh3	mRNA	0.87437	0.99818	0.557973
NM_001099636	NM_001099636	NP_001093106	ENSMUST00000094807	Pnmal2	mRNA	1.22443	0.99818	0.764116
NM_001099637	NM_001099637	NP_001093107	ENSMUST00000057037	Cep170	mRNA	-0.20425	0.99818	0.583127
NM_001099664	NM_001099664	NP_001093134	ENSMUST00000095544	Npw	mRNA	-0.733224	0.99818	0.857231
NM_001099674	NM_001099674	NP_001093144	ENSMUST00000185384	Rbis	mRNA	-0.251699	0.99818	0.498171
NM_001099675	NM_001099675	NP_001093145	ENSMUST00000107810	Tomm5	mRNA	0.243791	0.99818	0.5008
NM_001099688	NM_001099688	NP_001093158	ENSMUST00000108504	Fbxo39	mRNA	-2.80784	0.99818	0.478919
NM_001099738	NM_001099738	NP_001093208	ENSMUST00000169982	Dnajc28	mRNA	0.255376	0.99818	0.90297
NM_001099779	NM_001099779	NP_001093249	ENSMUST00000107482	Pklr	mRNA	0.0620955	0.998789	0.98685
NM_001099785	NM_001099785	NP_001093255	ENSMUST00000108065	D3Ertd751e	mRNA	1.08477	0.99818	0.604133
NM_001099792	NM_001099792	NP_001093262	ENSMUST00000168338	Trmt61a	mRNA	-3.75829	0.99818	0.339824
NM_001099793	NM_001099793	NP_001093263		Trmt61a	mRNA	0.316509	0.99818	0.447843
NM_001099917	NM_001099917	NP_001093387	ENSMUST00000105322	Smim24	mRNA	0.195261	0.99818	0.728157
NM_001100109	NM_001100109	NP_001093579	ENSMUST00000110708	Srp54b	mRNA	0.125333	0.99818	0.47043
NM_001100110	NM_001100110	NP_001093580	ENSMUST00000218879	Srp54c	mRNA	0.638769	0.971951	0.112202
NM_001100116	NM_001100116	NP_001093586	ENSMUST00000177978	Fam177a2	mRNA	-0.114695	0.99818	0.664121
NM_001100451	NM_001100451	NP_001093921	ENSMUST00000085177	Msl2	mRNA	0.106413	0.99818	0.642567
NM_001100452	NM_001100452	NP_001093922	ENSMUST00000040624	Bicral	mRNA	-0.201216	0.99818	0.927177
NM_001100454	NM_001100454	NP_001093924	ENSMUST00000176696	Wfikkn1	mRNA	0.507233	0.99818	0.523004
NM_001100460	NM_001100460	NP_001093930	ENSMUST00000169593	Zbtb42	mRNA	-0.156393	0.99818	0.792937
NM_001100462	NM_001100462	NP_001093932	ENSMUST00000052072	Tmem221	mRNA	-0.0244088	0.99818	0.969942
NM_001100591	NM_001100591	NP_001094061		Rc3h2	mRNA	0.80142	0.99818	0.296336
NM_001100606	NM_001100606	NP_001094076	ENSMUST00000038411	Adat3	mRNA	0.171542	0.99818	0.665484
NM_001101430	NM_001101430	NP_001094900	ENSMUST00000147632	Psmg4	mRNA	0.298355	0.99818	0.521876
NM_001101431	NM_001101431	NP_001094901	ENSMUST00000112957	Mkrn2os	mRNA	1.89291	0.99818	0.639487
NM_001101433	NM_001101433	NP_001094903	ENSMUST00000069180	Zcchc24	mRNA	2.05109	0.392283	0.0175325
NM_001101443	NM_001101443	NP_001094913	ENSMUST00000159200	Prrt4	mRNA	-0.785053	0.99818	0.841803
NM_001101445	NM_001101445	NP_001094915	ENSMUST00000165999	Cyp4f17	mRNA	0.724504	0.99818	0.581892
NM_001101471	NM_001101471	NP_001094941	ENSMUST00000154078	Akap5	mRNA	-1.15212	0.617005	0.0372097
NM_001101478	NM_001101478	NP_001094948	ENSMUST00000197653	Zfp267	mRNA	-1.25321	0.99818	0.173576
NM_001101483	NM_001101483	NP_001094953	ENSMUST00000093792	Slc35g2	mRNA	1.22443	0.99818	0.764116
NM_001101484	NM_001101484	NP_001094954		Gm4984	mRNA	-0.733224	0.99818	0.857231
NM_001101488	NM_001101488	NP_001094958	ENSMUST00000073935	Gsg1l	mRNA	3.97949	0.99818	0.313262
NM_001101501	NM_001101501	NP_001094971		Gm15104	mRNA	1.31393	0.99818	0.743553
NM_001101502	NM_001101502	NP_001094972	ENSMUST00000154256	Zfp703	mRNA	1.33949	0.17217	0.0050861
NM_001101506	NM_001101506	NP_001094976	ENSMUST00000127188	Tmem240	mRNA	2.45836	0.99818	0.232717
NM_001101507	NM_001101507	NP_001094977	ENSMUST00000114874	Clec2l	mRNA	2.23273	0.99818	0.303572
NM_001101516	NM_001101516	NP_001094986	ENSMUST00000086395	Gpr25	mRNA	1.79513	0.99818	0.415486
NM_001101531	NM_001101531	NP_001095001	ENSMUST00000168156	Aadacl2fm2	mRNA	1.22678	0.99818	0.763672
NM_001101535	NM_001101535	NP_001095005	ENSMUST00000094805	Ccdc8	mRNA	-0.127959	0.99818	0.8348
NM_001101560	NM_001101560	NP_001095030	ENSMUST00000232647	Cldn20	mRNA	0.440376	0.99818	0.912712
NM_001101561	NM_001101561	NP_001095031		Rpl32l	mRNA	0.1783	0.99818	0.663847
NM_001101598	NM_001101598	NP_001095068	ENSMUST00000125249	Isoc2a	mRNA	0.256798	0.99818	0.140022
NM_001101605	NM_001101605	NP_001095075	ENSMUST00000168254	Ifit1bl1	mRNA	2.96769	0.291139	0.0110695
NM_001101620	NM_001101620	NP_001095090	ENSMUST00000014476	Klra8	mRNA	2.23182	0.99818	0.564546
NM_001101656	NM_001101656	NP_001095126	ENSMUST00000100240	Cd300ld4	mRNA	2.43477	0.99818	0.54435
NM_001101657	NM_001101657	NP_001095127	ENSMUST00000100239	Cd300ld5	mRNA	2.68432	0.99818	0.502402
NM_001101804	NM_001101804	NP_001095274	ENSMUST00000122097	Gm14434	mRNA	1.59357	0.99818	0.675626
NM_001102400	NM_001102400	NP_001095870	ENSMUST00000161812	Dab2	mRNA	-0.211765	0.99818	0.957574
NM_001102404	NM_001102404	NP_001095874	ENSMUST00000069330	Acp5	mRNA	6.03768	0.0112497	0.000158858
NM_001102405	NM_001102405	NP_001095875	ENSMUST00000165735	Acp5	mRNA	0.266435	0.99818	0.523348
NM_001102407	NM_001102407	NP_001095877	ENSMUST00000196456	Rbm8a	mRNA	0.404865	0.97393	0.114706
NM_001102414	NM_001102414	NP_001095884	ENSMUST00000067886	Slc2a9	mRNA	-0.756573	0.99818	0.375049
NM_001102415	NM_001102415	NP_001095885	ENSMUST00000143758	Slc2a9	mRNA	-0.210397	0.99818	0.758634
NM_001102423	NM_001102423	NP_001095893	ENSMUST00000044638	Stx16	mRNA	-0.819636	0.326502	0.0131956
NM_001102424	NM_001102424	NP_001095894		Stx16	mRNA	0.0683736	0.99818	0.875173
NM_001102425	NM_001102425	NP_001095895		Stx16	mRNA	-0.367376	0.99818	0.346132
NM_001102430	NM_001102430	NP_001095900	ENSMUST00000088615	Arfgef1	mRNA	0.217458	0.99818	0.256976
NM_001102436	NM_001102436	NP_001095906	ENSMUST00000227809	Acbd5	mRNA	-0.137527	0.99818	0.871022
NM_001102437	NM_001102437	NP_001095907	ENSMUST00000114529	Acbd5	mRNA	0.211781	0.99818	0.721389
NM_001102438	NM_001102438	NP_001095908	ENSMUST00000114526	Acbd5	mRNA	-0.234195	0.99818	0.596119
NM_001102444	NM_001102444	NP_001095914	ENSMUST00000001108	Add1	mRNA	-6.94381	0.857251	0.0757589
NM_001102446	NM_001102446	NP_001095916	ENSMUST00000112715	Alas2	mRNA	-3.43711	0.7904	0.0600745
NM_001102455	NM_001102455	NP_001095925	ENSMUST00000072634	Aplp2	mRNA	-0.0340498	0.99818	0.887936
NM_001102456	NM_001102456	NP_001095926	ENSMUST00000079758	Aplp2	mRNA	0.78835	0.99818	0.326636
NM_001102458	NM_001102458	NP_001095928	ENSMUST00000110329	Azin1	mRNA	0.0340172	0.99818	0.930005
NM_001102471	NM_001102471	NP_001095941	ENSMUST00000077666	Cnnm2	mRNA	-0.395109	0.99818	0.426762
NM_001102563	NM_001102563	NP_001096033	ENSMUST00000159916	Prrt2	mRNA	0.237091	0.99818	0.91182
NM_001102565	NM_001102565	NP_001096035	ENSMUST00000162961	Alkbh1	mRNA	-0.20109	0.99818	0.491042
NM_001102581	NM_001102581	NP_001096051	ENSMUST00000232090	Vmn2r95	mRNA	-0.733224	0.99818	0.857231
NM_001102611	NM_001102611	NP_001096081	ENSMUST00000044530	Smyd4	mRNA	-0.56633	0.99818	0.180484
NM_001102613	NM_001102613	NP_001096083	ENSMUST00000073325	Phldb3	mRNA	0.214543	0.99818	0.649078
NM_001102615	NM_001102615	NP_001096085	ENSMUST00000084368	Kif19a	mRNA	0.364121	0.99818	0.711607
NM_001102650	NM_001102650	NP_001096120	ENSMUST00000092688	Nt5c3b	mRNA	0.0677198	0.99818	0.770985
NM_001102660	NM_001102660	NP_001096130	ENSMUST00000166306	Gm2663	mRNA	1.04481	0.99818	0.732877
NM_001102670	NM_001102670	NP_001096140	ENSMUST00000119582	Kbtbd8	mRNA	-0.167618	0.99818	0.964618
NM_001103162	NM_001103162	NP_001096632		Scap	mRNA	0.551839	0.99818	0.336148
NM_001103165	NM_001103165	NP_001096635	ENSMUST00000077037	Pcbp2	mRNA	-0.0862008	0.99818	0.871836
NM_001103166	NM_001103166	NP_001096636	ENSMUST00000229618	Pcbp2	mRNA	0.259611	0.99818	0.607943
NM_001103168	NM_001103168	NP_001096638	ENSMUST00000115494	Zglp1	mRNA	1.71338	0.926636	0.0964162
NM_001103171	NM_001103171	NP_001096641	ENSMUST00000094135	Myo15	mRNA	1.98831	0.99818	0.622269
NM_001103177	NM_001103177	NP_001096647	ENSMUST00000111546	Ablim1	mRNA	-3.05027	0.99818	0.440749
NM_001103178	NM_001103178	NP_001096648	ENSMUST00000104902	Ablim1	mRNA	3.00755	0.99818	0.268075
NM_001103179	NM_001103179	NP_001096649		Brwd1	mRNA	-0.643831	0.890686	0.0859763
NM_001103181	NM_001103181	NP_001096651	ENSMUST00000149756	Tulp4	mRNA	-0.829604	0.99818	0.823876
NM_001103182	NM_001103182	NP_001096652	ENSMUST00000192561	Lin9	mRNA	0.24134	0.99818	0.631277
NM_001104529	NM_001104529	NP_001097999	ENSMUST00000186298	Gpr35	mRNA	1.78892	0.99818	0.218167
NM_001104530	NM_001104530	NP_001098000	ENSMUST00000020665	Med7	mRNA	0.564144	0.99818	0.616507
NM_001104531	NM_001104531	NP_001098001	ENSMUST00000170255	Cyp2d11	mRNA	1.22443	0.99818	0.764116
NM_001104551	NM_001104551	NP_001098021	ENSMUST00000176107	Vmn2r99	mRNA	1.22678	0.99818	0.763672
NM_001104556	NM_001104556	NP_001098026	ENSMUST00000170928	Med7	mRNA	-0.462899	0.99818	0.557413
NM_001104557	NM_001104557	NP_001098027		Med7	mRNA	-0.624281	0.99818	0.716201
NM_001104616	NM_001104616	NP_001098086	ENSMUST00000163153	Rdx	mRNA	0.478982	0.99818	0.288116
NM_001104617	NM_001104617	NP_001098087	ENSMUST00000061352	Rdx	mRNA	1.50481	0.99818	0.685392
NM_001104646	NM_001104646	NP_001098116	ENSMUST00000178289	AW209491	mRNA	-0.686142	0.99818	0.743335
NM_001105076	NM_001105076	NP_001098546	ENSMUST00000173960	Vmn2r46	mRNA	-0.733224	0.99818	0.857231
NM_001105196	NM_001105196	NP_001098666	ENSMUST00000079542	Tfe3	mRNA	0.268206	0.99818	0.799779
NM_001105197	NM_001105197	NP_001098667	ENSMUST00000115677	Tfe3	mRNA	-0.980906	0.99818	0.792737
NM_001105201	NM_001105201	NP_001098671	ENSMUST00000073391	Cyp26c1	mRNA	0.025584	0.999055	0.993372
NM_001105557	NM_001105557	NP_001099027	ENSMUST00000041264	Zfp938	mRNA	1.76606	0.99818	0.509002
NM_001105667	NM_001105667	NP_001099137	ENSMUST00000027503	Dtymk	mRNA	-0.0250884	0.99818	0.902261
NM_001109043	NM_001109043	NP_001102513	ENSMUST00000114546	Zfp185	mRNA	-1.7582	0.99818	0.201307
NM_001109045	NM_001109045	NP_001102515	ENSMUST00000033023	Aqp8	mRNA	-0.938737	0.99818	0.157343
NM_001109626	NM_001109626	NP_001103096	ENSMUST00000107538	Cdk12	mRNA	-0.0231726	0.999055	0.9923
NM_001109628	NM_001109628	NP_001103098	ENSMUST00000107539	Cdk12	mRNA	-0.0326459	0.99818	0.945858
NM_001109657	NM_001109657	NP_001103127	ENSMUST00000108682	Gas7	mRNA	2.80183	0.99818	0.435152
NM_001109661	NM_001109661	NP_001103131	ENSMUST00000171600	Bach2	mRNA	3.41825	0.801796	0.0625807
NM_001109684	NM_001109684	NP_001103154	ENSMUST00000172864	Kazn	mRNA	1.79396	0.99818	0.430848
NM_001109686	NM_001109686	NP_001103156	ENSMUST00000114432	Ehmt1	mRNA	0.0556887	0.99818	0.978617
NM_001109687	NM_001109687	NP_001103157	ENSMUST00000046227	Ehmt1	mRNA	0.914973	0.99818	0.694752
NM_001109688	NM_001109688	NP_001103158	ENSMUST00000087485	C2cd5	mRNA	-1.22754	0.99818	0.239036
NM_001109690	NM_001109690	NP_001103160	ENSMUST00000090586	Phf21a	mRNA	-0.391339	0.99818	0.564089
NM_001109691	NM_001109691	NP_001103161	ENSMUST00000111291	Phf21a	mRNA	0.0196551	0.999019	0.991047
NM_001109745	NM_001109745	NP_001103215		Cnbp	mRNA	0.155263	0.99818	0.415323
NM_001109746	NM_001109746	NP_001103216	ENSMUST00000113619	Cnbp	mRNA	0.156405	0.99818	0.486926
NM_001109747	NM_001109747	NP_001103217	ENSMUST00000099985	Cenpw	mRNA	0.251624	0.99818	0.497134
NM_001109748	NM_001109748	NP_001103218	ENSMUST00000032555	Tomm40	mRNA	-0.188434	0.99818	0.578616
NM_001109750	NM_001109750	NP_001103220	ENSMUST00000117945	Dgcr2	mRNA	-0.140972	0.99818	0.535791
NM_001109752	NM_001109752	NP_001103222	ENSMUST00000231415	Dlg4	mRNA	0.55378	0.99818	0.883513
NM_001109753	NM_001109753	NP_001103223	ENSMUST00000085164	Sv2b	mRNA	1.22443	0.99818	0.764116
NM_001109756	NM_001109756	NP_001103226	ENSMUST00000168545	Adcy7	mRNA	0.156476	0.99818	0.958515
NM_001109757	NM_001109757	NP_001103227	ENSMUST00000055941	Atp7a	mRNA	-1.75391	0.99818	0.213513
NM_001109759	NM_001109759	NP_001103229	ENSMUST00000171798	Fam71a	mRNA	0.813662	0.99818	0.75337
NM_001109761	NM_001109761	NP_001103231	ENSMUST00000028748	Capn3	mRNA	2.18763	0.99818	0.1813
NM_001109765	NM_001109765	NP_001103235	ENSMUST00000119661	Ttyh1	mRNA	1.83174	0.99818	0.646484
NM_001109873	NM_001109873	NP_001103343	ENSMUST00000064674	Cbfa2t3	mRNA	1.21305	0.99818	0.409788
NM_001109897	NM_001109897	NP_001103367	ENSMUST00000124189	Trpc2	mRNA	1.03955	0.99818	0.516867
NM_001109902	NM_001109902	NP_001103372	ENSMUST00000121369	Rnft2	mRNA	-0.712157	0.99818	0.859879
NM_001109905	NM_001109905	NP_001103375	ENSMUST00000109235	Stau1	mRNA	-0.0219452	0.99818	0.937098
NM_001109906	NM_001109906	NP_001103376	ENSMUST00000109238	Stau1	mRNA	0.509723	0.99818	0.158553
NM_001109909	NM_001109909	NP_001103379	ENSMUST00000199243	Srrt	mRNA	0.0980998	0.99818	0.677163
NM_001109910	NM_001109910	NP_001103380	ENSMUST00000197466	Srrt	mRNA	0.193113	0.99818	0.668168
NM_001109913	NM_001109913	NP_001103383	ENSMUST00000087582	Hnrnpm	mRNA	0.126623	0.99818	0.17954
NM_001109914	NM_001109914	NP_001103384	ENSMUST00000167323	Apold1	mRNA	-0.569723	0.99818	0.472906
NM_001109971	NM_001109971	NP_001103441	ENSMUST00000178855	Sec61g	mRNA	-0.0880387	0.99818	0.933085
NM_001109972	NM_001109972	NP_001103442	ENSMUST00000109642	Sec61g	mRNA	0.394612	0.99818	0.685184
NM_001109975	NM_001109975	NP_001103445	ENSMUST00000115318	Synpo	mRNA	4.06748	0.99818	0.3024
NM_001109985	NM_001109985	NP_001103455	ENSMUST00000160456	Nos1ap	mRNA	0.000306987	0.999854	0.999687
NM_001109992	NM_001109992	NP_001103462	ENSMUST00000100770	Ptpn11	mRNA	-0.0378595	0.99818	0.862784
NM_001109993	NM_001109993	NP_001103463	ENSMUST00000150165	Tmem141	mRNA	0.425611	0.99818	0.726291
NM_001109995	NM_001109995	NP_001103465	ENSMUST00000021306	Eftud2	mRNA	0.518026	0.99818	0.272015
NM_001110009	NM_001110009	NP_001103479	ENSMUST00000045035	Apoc1	mRNA	1.97328	0.99818	0.195062
NM_001110013	NM_001110013	NP_001103483	ENSMUST00000058154	Tmtc3	mRNA	-0.780795	0.80292	0.0628207
NM_001110015	NM_001110015	NP_001103485	ENSMUST00000053663	Wdr36	mRNA	-0.0602508	0.99818	0.824659
NM_001110016	NM_001110016	NP_001103486	ENSMUST00000166214	Wdr36	mRNA	0.56533	0.99818	0.392981
NM_001110017	NM_001110017	NP_001103487	ENSMUST00000121869	Dzip3	mRNA	-0.3705	0.99818	0.748754
NM_001110100	NM_001110100	NP_001103570		Banp	mRNA	-4.44994	0.99818	0.256996
NM_001110101	NM_001110101	NP_001103571	ENSMUST00000114011	Lsm2	mRNA	0.0117269	0.99818	0.969918
NM_001110129	NM_001110129	NP_001103599	ENSMUST00000106321	Ppih	mRNA	-0.152191	0.99818	0.728283
NM_001110130	NM_001110130	NP_001103600	ENSMUST00000106317	Ppih	mRNA	0.396452	0.99818	0.920521
NM_001110140	NM_001110140	NP_001103610	ENSMUST00000031423	Atp2a2	mRNA	0.0533121	0.99818	0.775626
NM_001110142	NM_001110142	NP_001103612	ENSMUST00000050083	Cul4b	mRNA	21.5403	7.68259e-06	3.5782e-08
NM_001110145	NM_001110145	NP_001103615	ENSMUST00000090852	Ssb	mRNA	-0.106126	0.99818	0.649638
NM_001110147	NM_001110147	NP_001103617	ENSMUST00000115125	Tnk2	mRNA	-0.241285	0.99818	0.706784
NM_001110148	NM_001110148	NP_001103618	ENSMUST00000167400	Mgat1	mRNA	-0.0154254	0.99818	0.977712
NM_001110149	NM_001110149	NP_001103619	ENSMUST00000109194	Mgat1	mRNA	9.86378	5.30031e-05	3.83575e-07
NM_001110150	NM_001110150	NP_001103620	ENSMUST00000101293	Mgat1	mRNA	0.0121861	0.99818	0.964716
NM_001110152	NM_001110152	NP_001103622	ENSMUST00000063682	Pfdn4	mRNA	0.109562	0.99818	0.816282
NM_001110159	NM_001110159	NP_001103629	ENSMUST00000109961	Nxt1	mRNA	0.305202	0.99818	0.673729
NM_001110160	NM_001110160	NP_001103630	ENSMUST00000101436	Lrrc61	mRNA	-0.169203	0.99818	0.825245
NM_001110162	NM_001110162	NP_001103632	ENSMUST00000163100	Cdca2	mRNA	0.0454129	0.99818	0.924437
[truncated: 51,892 more rows]
