# Supplementary material for: mRNA vaccination targeting AML1::ETO fusion gene eliminates leukemia cells via activating T cells
Source: Leukemia. 2026 Apr 10;40(6):1335–9. doi: 10.1038/s41375-026-02940-3 (PMC13233333; doi:10.1038/s41375-026-02940-3)
Supplement: Supplementary file 3 — Dataset 2 [file 41375_2026_2940_MOESM3_ESM.xlsx]

## Sheet: Sheet1
RNA ID	Gene ID	NCBI Protein ID	NCBI RNA ID	Ensembl RNA ID	Symbol	Type	log2 (Case_2 / Case_1)	Qvalue (Case_2 / Case_1)	Pvalue(Case_2 / Case_1)
NM_001001130	22746	NP_001001130	NM_001001130	ENSMUST00000144183	Zfp85	mRNA	-0.345112	0.999939	0.627412
NM_001001144	235623	NP_001001144	NM_001001144	ENSMUST00000098350	Scap	mRNA	0.0346732	0.999939	0.9225
NM_001001152	238690	NP_001001152	NM_001001152	ENSMUST00000045969	Zfp458	mRNA	0.749646	0.999939	0.827527
NM_001001176	407786	NP_001001176	NM_001001176	ENSMUST00000055497	Taf9b	mRNA	5.15757	0.999939	0.187722
NM_001001180	407812	NP_001001180	NM_001001180	ENSMUST00000106052	Zfp941	mRNA	0.435294	0.999939	0.915001
NM_001001181	407819	NP_001001181	NM_001001181	ENSMUST00000237263	BC031181	mRNA	-0.186782	0.999939	0.654648
NM_001001182	407823	NP_001001182	NM_001001182	ENSMUST00000112550	Baz2b	mRNA	0.461514	0.999939	0.795385
NM_001001183	407831	NP_001001183	NM_001001183	ENSMUST00000024984	Tmem204	mRNA	-0.707111	0.999939	0.858311
NM_001001184	408022	NP_001001184	NM_001001184	ENSMUST00000211400	Primpol	mRNA	-0.0382454	0.999939	0.901686
NM_001001186	408065	NP_001001186	NM_001001186	ENSMUST00000057070	Zfp456	mRNA	0.00145992	0.999939	0.997723
NM_001001187	408068	NP_001001187	NM_001001187	ENSMUST00000137496	Zfp738	mRNA	-0.0197499	0.999939	0.965149
NM_001001295	213550	NP_001001295	NM_001001295	ENSMUST00000168844	Dis3l	mRNA	0.628632	0.999939	0.511264
NM_001001309	241226	NP_001001309	NM_001001309	ENSMUST00000028106	Itga8	mRNA	1.39708	0.999939	0.724043
NM_001001321	70484	NP_001001321	NM_001001321	ENSMUST00000099441	Slc35d2	mRNA	-0.192638	0.999939	0.810418
NM_001001326	76954	NP_001001326	NM_001001326	ENSMUST00000079282	Denn2b	mRNA	1.02507	0.999939	0.788299
NM_001001327	69568	NP_001001327	NM_001001327	ENSMUST00000201855	Vkorc1l1	mRNA	1.01591	0.999939	0.415595
NM_001001333	238023	NP_001001333	NM_001001333	ENSMUST00000106117	Hexdc	mRNA	0.209124	0.999939	0.84614
NM_001001335	231999	NP_001001335	NM_001001335	ENSMUST00000101385	Plekha8	mRNA	1.49065	0.999939	0.62242
NM_001001446	226143	NP_001001446	NM_001001446	ENSMUST00000026211	Cyp2c23	mRNA	0.351118	0.999939	0.894341
NM_001001447	232878	NP_001001447	NM_001001447	ENSMUST00000055528	Zscan22	mRNA	-0.342969	0.999939	0.927446
NM_001001488	54670	NP_001001488	NM_001001488	ENSMUST00000025482	Atp8b1	mRNA	-0.922609	0.999939	0.585204
NM_001001489	215928	NP_001001489	NM_001001489	ENSMUST00000164566	Mfsd4b5	mRNA	-2.42912	0.999939	0.544308
NM_001001491	326618	NP_001001491	NM_001001491	ENSMUST00000003575	Tpm4	mRNA	-0.0611542	0.999939	0.952134
NM_001001493	414077	NP_001001493	NM_001001493	ENSMUST00000079764	Wdr83os	mRNA	-0.201438	0.999939	0.613025
NM_001001495	414084	NP_001001495	NM_001001495	ENSMUST00000114236	Tnip3	mRNA	-0.407258	0.999939	0.83771
NM_001001496	414089	NP_001001496	NM_001001496	ENSMUST00000069417	Gja6	mRNA	0.397593	0.999939	0.898829
NM_001001559	384701	NP_001001559	NM_001001559	ENSMUST00000073394	Usp17ld	mRNA	1.105	0.999939	0.784396
NM_001001565	74241	NP_001001565	NM_001001565	ENSMUST00000094818	Chpf	mRNA	0.474482	0.999939	0.654318
NM_001001566	74241	NP_001001566	NM_001001566	ENSMUST00000079205	Chpf	mRNA	0.14004	0.999939	0.779386
NM_001001602	69601	NP_001001602	NM_001001602	ENSMUST00000065001	Dab2ip	mRNA	-0.453178	0.999939	0.742577
NM_001001735	234135	NP_001001735	NM_001001735	ENSMUST00000146919	Nsd3	mRNA	-0.175239	0.999939	0.568438
NM_001001737	414758	NP_001001737	NM_001001737	ENSMUST00000143264	Zfp950	mRNA	-0.833377	0.999939	0.623917
NM_001001738	414801	NP_001001738	NM_001001738	ENSMUST00000095998	Itprip	mRNA	3.32168	0.999939	0.399334
NM_001001792	22685	NP_001001792	NM_001001792	ENSMUST00000172088	Zfp239	mRNA	-0.687687	0.999939	0.643209
NM_001001798	320940	NP_001001798	NM_001001798	ENSMUST00000033480	Atp11c	mRNA	0.0364432	0.999939	0.942452
NM_001001804	384214	NP_001001804	NM_001001804	ENSMUST00000049146	Ephx4	mRNA	2.33476	0.999939	0.557065
NM_001001806	12193	NP_001001806	NM_001001806	ENSMUST00000060366	Zfp36l2	mRNA	0.116167	0.999939	0.770995
NM_001001880	68481	NP_001001880	NM_001001880	ENSMUST00000068705	Mpzl1	mRNA	-0.335137	0.999939	0.918558
NM_001001881	72190	NP_001001881	NM_001001881	ENSMUST00000053336	2510009E07Rik	mRNA	1.77858	0.999939	0.321669
NM_001001882	269400	NP_001001882	NM_001001882	ENSMUST00000054622	Rtel1	mRNA	0.161383	0.999939	0.899519
NM_001001884	380969	NP_001001884	NM_001001884	ENSMUST00000023747	Nckap5l	mRNA	-0.17035	0.999939	0.921884
NM_001001885	381199	NP_001001885	NM_001001885	ENSMUST00000077066	Tmem151a	mRNA	2.39865	0.999939	0.331743
NM_001001892	14972	NP_001001892	NM_001001892	ENSMUST00000025181	H2-K1	mRNA	-0.219931	0.999939	0.672143
NM_001001932	216238	NP_001001932	NM_001001932	ENSMUST00000053484	Eea1	mRNA	-0.0404871	0.999939	0.93198
NM_001001979	70417	NP_001001979	NM_001001979	ENSMUST00000075770	Megf10	mRNA	3.62601	0.999939	0.259109
NM_001001981	195434	NP_001001981	NM_001001981	ENSMUST00000053760	Utp14b	mRNA	2.33158	0.999939	0.229944
NM_001001982	214239	NP_001001982	NM_001001982	ENSMUST00000059997	Ccdc9b	mRNA	0.184181	0.999939	0.651647
NM_001001983	224020	NP_001001983	NM_001001983	ENSMUST00000036161	Pi4ka	mRNA	-6.65416	0.999939	0.0505602
NM_001001984	225876	NP_001001984	NM_001001984	ENSMUST00000075856	Kdm2a	mRNA	0.069824	0.999939	0.870478
NM_001001985	269642	NP_001001985	NM_001001985	ENSMUST00000056355	Nat8l	mRNA	-0.364865	0.999939	0.854427
NM_001001986	329540	NP_001001986	NM_001001986	ENSMUST00000109784	Nol4l	mRNA	4.32597	0.999939	0.270158
NM_001002004	72503	NP_001002004	NM_001002004	ENSMUST00000010421	2610507B11Rik	mRNA	0.12812	0.999939	0.675363
NM_001002008	381066	NP_001002008	NM_001002008	ENSMUST00000088787	Zfp948	mRNA	0.0228746	0.999939	0.957159
NM_001002011	16905	NP_001002011	NM_001002011	ENSMUST00000029699	Lmna	mRNA	0.742159	0.999939	0.0987038
NM_001002012	15512	NP_001002012	NM_001002012	ENSMUST00000080449	Hspa2	mRNA	-0.230784	0.999939	0.798667
NM_001002239	319195	NP_001002239	NM_001002239	ENSMUST00000079716	Rpl17	mRNA	-0.251222	0.999939	0.327527
NM_001002267	72309	NP_001002267	NM_001002267	ENSMUST00000068140	Tmem158	mRNA	0.536981	0.999939	0.376429
NM_001002764	103677	NP_001002764	NM_001002764	ENSMUST00000045281	Smg6	mRNA	0.199927	0.999939	0.357526
NM_001002787	442829	NP_001002787	NM_001002787	ENSMUST00000095107	Ccin	mRNA	2.5722	0.999939	0.516563
NM_001002842	378460	NP_001002842	NM_001002842	ENSMUST00000052079	Pram1	mRNA	0.297757	0.999939	0.775484
NM_001002846	30843	NP_001002846	NM_001002846	ENSMUST00000086458	Fbxl12	mRNA	0.0546333	0.999939	0.942766
NM_001002895	106672	NP_001002895	NM_001002895	ENSMUST00000154473	AI413582	mRNA	-0.0150833	0.999939	0.96975
NM_001002897	213948	NP_001002897	NM_001002897	ENSMUST00000059401	Atg9b	mRNA	0.203178	0.999939	0.741949
NM_001002898	320832	NP_001002898	NM_001002898	ENSMUST00000192700	Sirpb1a	mRNA	0.70512	0.999939	0.672347
NM_001002927	18619	NP_001002927	NM_001002927	ENSMUST00000070375	Penk	mRNA	1.90846	0.999939	0.586345
NM_001002929	445007	NP_001002929	NM_001002929	ENSMUST00000021085	Nup85	mRNA	-0.146528	0.999939	0.677192
NM_001003666	431706	NP_001003666	NM_001003666	ENSMUST00000049705	Zfp457	mRNA	-0.625118	0.999939	0.789385
NM_001003668	406219	NP_001003668	NM_001003668	ENSMUST00000081945	Krt87	mRNA	-2.42912	0.999939	0.544308
NM_001003717	237542	NP_001003717	NM_001003717	ENSMUST00000095310	Osbpl8	mRNA	0.767284	0.999939	0.339876
NM_001003817	13866	NP_001003817	NM_001003817	ENSMUST00000058295	Erbb2	mRNA	1.86983	0.999939	0.187053
NM_001003893	17175	NP_001003893	NM_001003893	ENSMUST00000052060	Masp2	mRNA	-3.0803	0.999939	0.440046
NM_001003898	230908	NP_001003898	NM_001003898	ENSMUST00000165113	Tardbp	mRNA	0.246552	0.999939	0.705554
NM_001003899	230908	NP_001003899	NM_001003899	ENSMUST00000105699	Tardbp	mRNA	0.0755701	0.999939	0.944549
NM_001003908	67300	NP_001003908	NM_001003908	ENSMUST00000103186	Cltc	mRNA	0.159837	0.999939	0.693084
NM_001003909	70797	NP_001003909	NM_001003909	ENSMUST00000043551	Ankib1	mRNA	0.510447	0.999939	0.528803
NM_001003910	103220	NP_001003910	NM_001003910	ENSMUST00000075632	Ttc41	mRNA	0.256519	0.999939	0.947074
NM_001003912	213498	NP_001003912	NM_001003912	ENSMUST00000039476	Arhgef11	mRNA	0.427817	0.999939	0.90984
NM_001003913	216443	NP_001003913	NM_001003913	ENSMUST00000037290	Mars1	mRNA	-0.0380937	0.999939	0.918153
NM_001003916	245522	NP_001003916	NM_001003916	ENSMUST00000044382	Zc4h2	mRNA	-5.42063	0.999939	0.168141
NM_001003917	245860	NP_001003917	NM_001003917	ENSMUST00000040689	Atg9a	mRNA	0.73827	0.999939	0.182307
NM_001003918	252870	NP_001003918	NM_001003918	ENSMUST00000161046	Usp7	mRNA	0.147173	0.999939	0.784837
NM_001003919	320209	NP_001003919	NM_001003919	ENSMUST00000163605	Ddx11	mRNA	1.91813	0.999939	0.495467
NM_001003933	20168	NP_001003933	NM_001003933	ENSMUST00000088171	Rtn3	mRNA	0.0374034	0.999939	0.992294
NM_001003939	103220	NP_001003939	NM_001003939	ENSMUST00000061458	Ttc41	mRNA	-0.0685623	0.999939	0.984546
NM_001003947	81906	NP_001003947	NM_001003947	ENSMUST00000106545	Cyp4x1	mRNA	-0.847199	0.999939	0.460528
NM_001003948	98496	NP_001003948	NM_001003948	ENSMUST00000168574	Pid1	mRNA	-0.764118	0.999939	0.663165
NM_001003949	216157	NP_001003949	NM_001003949	ENSMUST00000052885	Tmem259	mRNA	0.417015	0.999939	0.408934
NM_001003950	216363	NP_001003950	NM_001003950	ENSMUST00000020375	Rab3ip	mRNA	0.435294	0.999939	0.915001
NM_001003953	30841	NP_001003953	NM_001003953	ENSMUST00000046073	Kdm2b	mRNA	-1.06565	0.999939	0.496162
NM_001003955	52055	NP_001003955	NM_001003955	ENSMUST00000204087	Rab11fip5	mRNA	0.885639	0.999939	0.514817
NM_001003960	13436	NP_001003960	NM_001003960	ENSMUST00000081628	Dnmt3b	mRNA	-5.27217	0.999939	0.161861
NM_001003961	13436	NP_001003961	NM_001003961	ENSMUST00000109774	Dnmt3b	mRNA	-2.22143	0.999939	0.579929
NM_001003972	66315	NP_001003972	NM_001003972	ENSMUST00000049128	Senp7	mRNA	-0.522285	0.999939	0.819744
NM_001003973	66315	NP_001003973	NM_001003973	ENSMUST00000201011	Senp7	mRNA	-0.0818095	0.999939	0.933307
NM_001004062	382056	NP_001004062	NM_001004062	ENSMUST00000076615	Crtc1	mRNA	-0.00166764	0.999939	0.996166
NM_001004066	56220	NP_001004066	NM_001004066	ENSMUST00000183125	Zfp386	mRNA	1.52556	0.999939	0.457557
NM_001004139	70227	NP_001004139	NM_001004139	ENSMUST00000108015	Zfp619	mRNA	0.0485861	0.999939	0.947283
NM_001004140	80986	NP_001004140	NM_001004140	ENSMUST00000046916	Ckap2	mRNA	-0.357175	0.999939	0.351523
NM_001004142	195046	NP_001004142	NM_001004142	ENSMUST00000108518	Nlrp1a	mRNA	-0.114711	0.999939	0.934602
NM_001004143	216825	NP_001004143	NM_001004143	ENSMUST00000041683	Usp22	mRNA	0.22123	0.999939	0.551098
NM_001004144	216963	NP_001004144	NM_001004144	ENSMUST00000037285	Git1	mRNA	0.0128549	0.999939	0.997275
NM_001004149	238803	NP_001004149	NM_001004149	ENSMUST00000056558	Zfp366	mRNA	1.23524	0.999939	0.398583
NM_001004154	245670	NP_001004154	NM_001004154	ENSMUST00000039720	Rragb	mRNA	-0.636685	0.999939	0.691689
NM_001004155	268759	NP_001004155	NM_001004155	ENSMUST00000058240	9930012K11Rik	mRNA	-1.46343	0.999939	0.337523
NM_001004157	380713	NP_001004157	NM_001004157	ENSMUST00000042808	Scarf1	mRNA	0.707337	0.999939	0.646426
NM_001004164	432486	NP_001004164	NM_001004164	ENSMUST00000020251	Gnptab	mRNA	0.323044	0.999939	0.537342
NM_001004173	433323	NP_001004173	NM_001004173	ENSMUST00000036172	Sgpp2	mRNA	0.441316	0.999939	0.913824
NM_001004174	433470	NP_001004174	NM_001004174	ENSMUST00000047498	AA467197	mRNA	-1.70626	0.999939	0.669591
NM_001004176	433586	NP_001004176	NM_001004176	ENSMUST00000121440	Maml3	mRNA	0.0245157	0.999939	0.946354
NM_001004177	53883	NP_001004177	NM_001004177		Celsr2	mRNA	-0.594708	0.999939	0.810855
NM_001004178	433752	NP_001004178	NM_001004178	ENSMUST00000079611	Frg2f1	mRNA	0.963953	0.999939	0.398055
NM_001004180	433940	NP_001004180	NM_001004180	ENSMUST00000043650	Fam222a	mRNA	-0.046318	0.999939	0.932236
NM_001004184	434203	NP_001004184	NM_001004184	ENSMUST00000026820	Slc28a1	mRNA	0.441316	0.999939	0.913824
NM_001004185	434204	NP_001004185	NM_001004185	ENSMUST00000165460	Whamm	mRNA	-0.284764	0.999939	0.451717
NM_001004187	434234	NP_001004187	NM_001004187	ENSMUST00000033218	Rexo5	mRNA	-0.238545	0.999939	0.901413
NM_001004190	434377	NP_001004190	NM_001004190	ENSMUST00000068079	Zfp560	mRNA	0.568626	0.999939	0.599769
NM_001004191	434402	NP_001004191	NM_001004191	ENSMUST00000048824	Gm5617	mRNA	0.162726	0.999939	0.792477
NM_001004193	434768	NP_001004193	NM_001004193	ENSMUST00000071885	Rhox8	mRNA	1.35658	0.999939	0.694898
NM_001004293	229715	NP_001004293	NM_001004293	ENSMUST00000106656	Amigo1	mRNA	1.1018	0.999939	0.716042
NM_001004359	67298	NP_001004359	NM_001004359		Gprasp1	mRNA	6.50836	0.999939	0.0959091
NM_001004361	66648	NP_001004361	NM_001004361	ENSMUST00000115817	Tpgs2	mRNA	-0.189322	0.999939	0.64305
NM_001004362	72128	NP_001004362	NM_001004362	ENSMUST00000039271	2610008E11Rik	mRNA	-1.12129	0.999939	0.709171
NM_001004363	77976	NP_001004363	NM_001004363	ENSMUST00000020220	Nuak1	mRNA	2.13765	0.999939	0.435434
NM_001004364	211914	NP_001004364	NM_001004364	ENSMUST00000050990	Asap2	mRNA	0.758998	0.999939	0.472507
NM_001004435	104709	NP_001004435	NM_001004435	ENSMUST00000102613	Pik3r6	mRNA	5.05207	0.999939	0.192709
NM_001004436	218914	NP_001004436	NM_001004436	ENSMUST00000048263	Wapl	mRNA	-0.144822	0.999939	0.697245
NM_001004721	228812	NP_001004721	NM_001004721	ENSMUST00000077626	Pigu	mRNA	-0.220194	0.999939	0.543319
NM_001004762	232889	NP_001004762	NM_001004762	ENSMUST00000043612	Pla2g4c	mRNA	1.65194	0.999939	0.350182
NM_001005223	448850	NP_001005223	NM_001005223	ENSMUST00000103195	Znhit3	mRNA	-0.0312989	0.999939	0.929701
NM_001005247	246694	NP_001005247	NM_001005247	ENSMUST00000014562	Hps5	mRNA	0.39979	0.999939	0.489012
NM_001005248	246694	NP_001005248	NM_001005248		Hps5	mRNA	1.44256	0.999939	0.191058
NM_001005341	77864	NP_001005341	NM_001005341	ENSMUST00000018571	Ypel2	mRNA	0.100082	0.999939	0.874266
NM_001005342	241525	NP_001005342	NM_001005342	ENSMUST00000090729	Ypel4	mRNA	-0.520861	0.999939	0.837152
NM_001005343	381373	NP_001005343	NM_001005343	ENSMUST00000090813	Sp9	mRNA	1.92421	0.999939	0.630376
NM_001005370	278240	NP_001005370	NM_001005370	ENSMUST00000049999	Spin2c	mRNA	0.996374	0.999939	0.784071
NM_001005385	67298	NP_001005385	NM_001005385	ENSMUST00000113145	Gprasp1	mRNA	0.208019	0.999939	0.811505
NM_001005419	211488	NP_001005419	NM_001005419	ENSMUST00000075686	Ado	mRNA	0.240985	0.999939	0.531367
NM_001005420	241289	NP_001005420	NM_001005420	ENSMUST00000040324	Ppp1r26	mRNA	1.54461	0.999939	0.700666
NM_001005421	270152	NP_001005421	NM_001005421	ENSMUST00000050020	Jaml	mRNA	0.0897636	0.999939	0.959781
NM_001005422	380842	NP_001005422	NM_001005422	ENSMUST00000076622	Stmnd1	mRNA	0.441316	0.999939	0.913824
NM_001005423	381269	NP_001005423	NM_001005423	ENSMUST00000048860	Mreg	mRNA	2.47709	0.999939	0.187521
NM_001005424	381353	NP_001005424	NM_001005424	ENSMUST00000188161	Ajm1	mRNA	0.181251	0.999939	0.709987
NM_001005426	381678	NP_001005426	NM_001005426	ENSMUST00000035852	Zcwpw1	mRNA	0.756878	0.999939	0.26809
NM_001005475	245666	NP_001005475	NM_001005475	ENSMUST00000096275	Iqsec2	mRNA	1.68087	0.999939	0.192868
NM_001005506	109658	NP_001005506	NM_001005506	ENSMUST00000084264	Txlna	mRNA	1.08882	0.396429	0.00270658
NM_001005507	226517	NP_001005507	NM_001005507	ENSMUST00000073441	Smg7	mRNA	0.383419	0.999939	0.225932
NM_001005508	226652	NP_001005508	NM_001005508	ENSMUST00000056449	Arhgap30	mRNA	0.128374	0.999939	0.777364
NM_001005509	229317	NP_001005509	NM_001005509	ENSMUST00000029387	Eif2a	mRNA	-0.0763461	0.999939	0.832101
NM_001005510	319565	NP_001005510	NM_001005510	ENSMUST00000044217	Syne2	mRNA	-0.00597636	0.999939	0.996212
NM_001005511	381983	NP_001005511	NM_001005511	ENSMUST00000072580	Lmtk3	mRNA	0.478675	0.999939	0.753205
NM_001005525	208606	NP_001005525	NM_001005525	ENSMUST00000182309	Rsrc2	mRNA	-0.0868741	0.999939	0.73315
NM_001005605	11569	NP_001005605	NM_001005605	ENSMUST00000087614	Aebp2	mRNA	0.0484858	0.999939	0.869586
NM_001005748	218194	NP_001005748	NM_001005748	ENSMUST00000136576	Phactr1	mRNA	1.11652	0.999939	0.77871
NM_001005767	381038	NP_001005767	NM_001005767	ENSMUST00000048642	Parl	mRNA	0.00669606	0.999939	0.98275
NM_001005784	12695	NP_001005784	NM_001005784		Patj	mRNA	-0.614871	0.999939	0.68068
NM_001005787	12695	NP_001005787	NM_001005787	ENSMUST00000030290	Patj	mRNA	-1.33202	0.999939	0.742465
NM_001005788	381549	NP_001005788	NM_001005788	ENSMUST00000106280	Zfp69	mRNA	0.144389	0.999939	0.941274
NM_001005846	68279	NP_001005846	NM_001005846	ENSMUST00000098524	Mcoln2	mRNA	-1.48372	0.999939	0.558318
NM_001005847	11593	NP_001005847	NM_001005847	ENSMUST00000033920	Aga	mRNA	-0.0415693	0.999939	0.920267
NM_001005858	667370	NP_001005858	NM_001005858	ENSMUST00000076249	Ifit3b	mRNA	-0.403292	0.999939	0.868227
NM_001005859	68436	NP_001005859	NM_001005859	ENSMUST00000079085	Rpl34	mRNA	-0.33307	0.999939	0.0823116
NM_001005860	474145	NP_001005860	NM_001005860	ENSMUST00000079379	Clec4a4	mRNA	2.09356	0.999939	0.599668
NM_001005863	102103	NP_001005863	NM_001005863	ENSMUST00000059115	Mtus1	mRNA	0.441316	0.999939	0.913824
NM_001005865	102103	NP_001005865	NM_001005865	ENSMUST00000051379	Mtus1	mRNA	0.172845	0.999939	0.942982
NM_001005867	52915	NP_001005867	NM_001005867	ENSMUST00000102914	Zmiz2	mRNA	22.554	1.15868e-05	7.84544e-09
NM_001005868	59079	NP_001005868	NM_001005868	ENSMUST00000191275	Erbin	mRNA	-0.397157	0.999939	0.530528
NM_001005916	474156	NP_001005916	NM_001005916	ENSMUST00000120016	Zbtb9	mRNA	0.00572013	0.999939	0.98549
NM_001007221	11496	NP_001007222	NM_001007221		Adam22	mRNA	1.95646	0.999939	0.624482
NM_001007268	27389	NP_001007269	NM_001007268	ENSMUST00000075040	Dusp13	mRNA	1.105	0.999939	0.784396
NM_001007461	450219	NP_001007462	NM_001007461	ENSMUST00000073295	Gsdma3	mRNA	0.441316	0.999939	0.913824
NM_001007463	433700	NP_001007464	NM_001007463	ENSMUST00000107870	Spag8	mRNA	0.181105	0.999939	0.963282
NM_001007465	67338	NP_001007466	NM_001007465	ENSMUST00000108173	Rffl	mRNA	-0.12053	0.999939	0.923849
NM_001007567	66432	NP_001007568	NM_001007567	ENSMUST00000035925	Slc7a6os	mRNA	0.0471864	0.999939	0.86885
NM_001007568	71591	NP_001007569	NM_001007568	ENSMUST00000080406	Zfp251	mRNA	-0.162008	0.999939	0.634814
NM_001007569	71691	NP_001007570	NM_001007569	ENSMUST00000038163	Pnmal1	mRNA	1.57835	0.999939	0.694355
NM_001007570	73095	NP_001007571	NM_001007570	ENSMUST00000110127	Slc25a42	mRNA	0.0100963	0.999939	0.980634
NM_001007571	101966	NP_001007572	NM_001007571	ENSMUST00000019506	D8Ertd738e	mRNA	0.210298	0.999939	0.666334
NM_001007572	194352	NP_001007573	NM_001007572	ENSMUST00000031901	Trpv5	mRNA	0.378557	0.999939	0.916297
NM_001007573	215090	NP_001007574	NM_001007573	ENSMUST00000064444	Maneal	mRNA	2.46184	0.999939	0.535203
NM_001007575	238693	NP_001007576	NM_001007575	ENSMUST00000076123	Zfp58	mRNA	0.392797	0.999939	0.490254
NM_001007577	245695	NP_001007578	NM_001007577	ENSMUST00000112188	Tceanc	mRNA	-0.478847	0.999939	0.669113
NM_001007578	278097	NP_001007579	NM_001007578	ENSMUST00000052431	Armcx6	mRNA	0.0188328	0.999939	0.972716
NM_001007581	381406	NP_001007582	NM_001007581	ENSMUST00000039007	Trp53rka	mRNA	0.185281	0.999939	0.595628
NM_001007584	432589	NP_001007585	NM_001007584	ENSMUST00000069852	Gm11541	mRNA	0.441316	0.999939	0.913824
NM_001007589	433693	NP_001007590	NM_001007589	ENSMUST00000084299	Akirin2	mRNA	0.0379414	0.999939	0.8738
NM_001007596	104001	NP_001007597	NM_001007596	ENSMUST00000021497	Rtn1	mRNA	-0.36638	0.999939	0.927975
NM_001008232	230837	NP_001008233	NM_001008232	ENSMUST00000047526	Asap3	mRNA	1.89133	0.999939	0.636408
NM_001008233	231002	NP_001008234	NM_001008233	ENSMUST00000105571	Plekhn1	mRNA	0.99792	0.999939	0.349135
NM_001008238	12175	NP_001008239	NM_001008238	ENSMUST00000085393	Bnip2	mRNA	0.296025	0.999939	0.564732
NM_001008421	217431	NP_001008421	NM_001008421	ENSMUST00000046011	Nol10	mRNA	0.189676	0.999939	0.66781
NM_001008422	233208	NP_001008422	NM_001008422	ENSMUST00000085383	Scaf1	mRNA	-0.196775	0.999939	0.626087
NM_001008423	380768	NP_001008423	NM_001008423	ENSMUST00000073251	Ccdc177	mRNA	0.35951	0.999939	0.871167
NM_001008425	386612	NP_001008425	NM_001008425	ENSMUST00000047436	Thoc6	mRNA	-0.212896	0.999939	0.493533
NM_001008427	434179	NP_001008427	NM_001008427	ENSMUST00000107992	Zfp975	mRNA	1.64347	0.999939	0.682227
NM_001008497	140795	NP_001008497	NM_001008497	ENSMUST00000065220	P2ry14	mRNA	0.703286	0.999939	0.525026
NM_001008498	71820	NP_001008498	NM_001008498	ENSMUST00000113711	Wdr34	mRNA	0.069581	0.999939	0.879644
NM_001008501	240034	NP_001008501	NM_001008501	ENSMUST00000073312	Zfp760	mRNA	0.571725	0.999939	0.609069
NM_001008502	241950	NP_001008502	NM_001008502	ENSMUST00000057975	Bbs12	mRNA	0.625898	0.999939	0.283086
NM_001008506	75553	NP_001008506	NM_001008506	ENSMUST00000110104	Zc3h14	mRNA	0.875827	0.999939	0.142883
NM_001008542	17859	NP_001008542	NM_001008542	ENSMUST00000003870	Mxi1	mRNA	-0.251073	0.999939	0.58891
NM_001008543	17859	NP_001008543	NM_001008543	ENSMUST00000235201	Mxi1	mRNA	-1.75596	0.999939	0.347158
NM_001008545	230908	NP_001008545	NM_001008545	ENSMUST00000172073	Tardbp	mRNA	-0.155554	0.999939	0.895464
NM_001008546	230908	NP_001008546	NM_001008546	ENSMUST00000105702	Tardbp	mRNA	1.11148	0.999939	0.421131
NM_001008547	69282	NP_001008547	NM_001008547	ENSMUST00000073721	1700001J03Rik	mRNA	0.435294	0.999939	0.915001
NM_001008548	207728	NP_001008548	NM_001008548	ENSMUST00000211368	Pde2a	mRNA	-5.45406	0.999939	0.129371
NM_001008549	210104	NP_001008549	NM_001008549	ENSMUST00000107972	Zfp658	mRNA	1.34381	0.999939	0.344465
NM_001008550	211978	NP_001008550	NM_001008550	ENSMUST00000021547	Zfyve26	mRNA	-0.0746045	0.999939	0.904102
NM_001008700	16190	NP_001008700	NM_001008700	ENSMUST00000033004	Il4ra	mRNA	0.677418	0.999939	0.23181
NM_001008702	13132	NP_001008702	NM_001008702	ENSMUST00000078019	Dab2	mRNA	-2.42912	0.999939	0.544308
NM_001008705	231889	NP_001008705	NM_001008705	ENSMUST00000162308	Bud31	mRNA	0.878996	0.999939	0.667817
NM_001008785	243574	NP_001008785	NM_001008785	ENSMUST00000032107	Kbtbd8	mRNA	0.13917	0.999939	0.864346
NM_001008792	73750	NP_001008792	NM_001008792	ENSMUST00000107393	Whrn	mRNA	-4.25211	0.999939	0.283399
NM_001008793	73750	NP_001008793	NM_001008793	ENSMUST00000102867	Whrn	mRNA	0.577894	0.999939	0.863344
NM_001009545	238405	NP_001009545	NM_001009545	ENSMUST00000063317	Adam6b	mRNA	1.12616	0.999939	0.774282
NM_001009546	381204	NP_001009546	NM_001009546	ENSMUST00000044451	Naaladl1	mRNA	0.577503	0.999939	0.503329
NM_001009549	333473	NP_001009549	NM_001009549	ENSMUST00000071711	Zfp36l3	mRNA	-1.55236	0.999939	0.6982
NM_001009573	70450	NP_001009573	NM_001009573	ENSMUST00000075036	Unc13d	mRNA	0.787564	0.999939	0.152567
NM_001009575	494468	NP_001009575	NM_001009575	ENSMUST00000096321	Armcx5	mRNA	0.212301	0.999939	0.658496
NM_001009818	52398	NP_001009818	NM_001009818	ENSMUST00000074733	Septin11	mRNA	0.0175487	0.999939	0.988911
NM_001009819	215493	NP_001009819	NM_001009819	ENSMUST00000030585	A3galt2	mRNA	0.268892	0.999939	0.887179
NM_001009927	237781	NP_001009927	NM_001009927	ENSMUST00000018743	Mief2	mRNA	-0.137773	0.999939	0.808802
NM_001009935	56338	NP_001009935	NM_001009935	ENSMUST00000074519	Txnip	mRNA	0.205372	0.999939	0.673506
NM_001009947	75974	NP_001009947	NM_001009947	ENSMUST00000033419	Dock11	mRNA	0.174912	0.999939	0.621881
NM_001009949	230125	NP_001009949	NM_001009949	ENSMUST00000116341	Slc25a51	mRNA	-0.0116521	0.999939	0.972501
NM_001009951	382010	NP_001009951	NM_001009951	ENSMUST00000040330	Cep44	mRNA	0.512653	0.999939	0.508394
NM_001010825	231630	NP_001010825	NM_001010825	ENSMUST00000065698	Ficd	mRNA	-0.392255	0.999939	0.5415
NM_001010826	233529	NP_001010826	NM_001010826	ENSMUST00000205577	Kctd14	mRNA	2.20477	0.999939	0.579851
NM_001010833	240087	NP_001010833	NM_001010833	ENSMUST00000082337	Mdc1	mRNA	0.365997	0.999939	0.811147
NM_001010836	333654	NP_001010836	NM_001010836	ENSMUST00000047621	Ppp1r13l	mRNA	-7.07413	0.999939	0.0183706
NM_001010930	14548	NP_001010930	NM_001010930	ENSMUST00000114797	Mrps33	mRNA	-0.278738	0.999939	0.799139
NM_001010973	15466	NP_001010973	NM_001010973	ENSMUST00000038101	Hrh2	mRNA	0.990561	0.999939	0.231396
NM_001011814	258055	NP_001011814	NM_001011814	ENSMUST00000051943	Olfr524	mRNA	0.435294	0.999939	0.915001
NM_001011873	381246	NP_001011873	NM_001011873	ENSMUST00000088542	Xkr9	mRNA	0.00182088	0.999939	0.99878
NM_001011875	497106	NP_001011875	NM_001011875	ENSMUST00000089798	Rnase12	mRNA	-0.42071	0.999939	0.715728
NM_001012236	22040	NP_001012236	NM_001012236	ENSMUST00000112053	Trex1	mRNA	0.0188536	0.999939	0.972398
NM_001012265	257963	NP_001012265	NM_001012265	ENSMUST00000077023	Olfr857	mRNA	-1.77083	0.999939	0.660566
NM_001012273	11799	NP_001012273	NM_001012273	ENSMUST00000093906	Birc5	mRNA	0.210165	0.999939	0.780662
NM_001012306	15494	NP_001012306	NM_001012306	ENSMUST00000094050	Hsd3b3	mRNA	-2.22143	0.999939	0.579929
NM_001012309	237859	NP_001012309	NM_001012309	ENSMUST00000102494	Nsrp1	mRNA	0.0130926	0.999939	0.967553
NM_001012310	104910	NP_001012310	NM_001012310	ENSMUST00000057026	Slc25a47	mRNA	0.731949	0.999939	0.663997
NM_001012311	319207	NP_001012311	NM_001012311	ENSMUST00000122872	Pgbd1	mRNA	-3.76057	0.999939	0.344486
NM_001012324	407800	NP_001012324	NM_001012324	ENSMUST00000051504	Ecm2	mRNA	0.441316	0.999939	0.913824
NM_001012325	432769	NP_001012325	NM_001012325	ENSMUST00000109743	Zfp708	mRNA	0.824847	0.999939	0.831609
NM_001012336	17242	NP_001012336	NM_001012336	ENSMUST00000069423	Mdk	mRNA	2.6798	0.999939	0.498713
NM_001012363	117591	NP_001012363	NM_001012363	ENSMUST00000067872	Slc2a9	mRNA	1.2438	0.999939	0.735813
NM_001012396	30963	NP_001012396	NM_001012396	ENSMUST00000091429	Hacd1	mRNA	-0.0682579	0.999939	0.874538
NM_001012400	230696	NP_001012400	NM_001012400	ENSMUST00000141112	AU022252	mRNA	-0.0333756	0.999939	0.940359
NM_001012401	243912	NP_001012401	NM_001012401	ENSMUST00000044048	Hspb6	mRNA	-0.79496	0.999939	0.569149
NM_001012402	328779	NP_001012402	NM_001012402	ENSMUST00000044922	Hs3st6	mRNA	1.89133	0.999939	0.636408
NM_001012434	233529	NP_001012436	NM_001012434	ENSMUST00000050732	Kctd14	mRNA	2.71887	0.999939	0.492312
NM_001012448	432769	NP_001012450	NM_001012448	ENSMUST00000109742	Zfp708	mRNA	1.11126	0.999939	0.715959
NM_001012449	432769	NP_001012451	NM_001012449		Zfp708	mRNA	-0.363321	0.999939	0.885939
NM_001012451	140577	NP_001012454	NM_001012451	ENSMUST00000084750	Ankrd6	mRNA	0.690041	0.999939	0.548228
NM_001012477	20315	NP_001012495	NM_001012477	ENSMUST00000073043	Cxcl12	mRNA	1.89133	0.999939	0.636408
NM_001012517	171167	NP_001012535	NM_001012517	ENSMUST00000066173	Fut10	mRNA	0.468761	0.999939	0.659028
NM_001012518	77683	NP_001012536	NM_001012518	ENSMUST00000147147	Ehmt1	mRNA	1.41634	0.999939	0.130531
NM_001012638	497652	NP_001012656	NM_001012638	ENSMUST00000042608	Acd	mRNA	-0.0465907	0.999939	0.897655
NM_001012667	102032	NP_001012685	NM_001012667	ENSMUST00000163774	Smim19	mRNA	-2.84423	0.999939	0.476471
NM_001013012	67109	NP_001013030	NM_001013012	ENSMUST00000094870	Zfp787	mRNA	-0.0199348	0.999939	0.954514
NM_001013022	70113	NP_001013040	NM_001013022	ENSMUST00000049968	Odf3b	mRNA	0.480986	0.999939	0.632668
NM_001013023	545725	NP_001013041	NM_001013023	ENSMUST00000044746	Mterf1a	mRNA	0.459975	0.999939	0.584211
NM_001013025	73122	NP_001013043	NM_001013025	ENSMUST00000095014	Tgfbrap1	mRNA	0.285438	0.999939	0.695394
NM_001013026	74044	NP_001013044	NM_001013026	ENSMUST00000076941	Ttf2	mRNA	-0.0464889	0.999939	0.919362
NM_001013028	103266	NP_001013046	NM_001013028	ENSMUST00000095383	Tmem263	mRNA	-0.0332099	0.999939	0.936793
NM_001013256	68964	NP_001013274	NM_001013256	ENSMUST00000116359	Ctc1	mRNA	-0.72678	0.999939	0.607256
NM_001013360	504193	NP_001013378	NM_001013360	ENSMUST00000023060	Npcd	mRNA	-1.39637	0.999939	0.672835
NM_001013365	18413	NP_001013383	NM_001013365	ENSMUST00000075221	Osm	mRNA	0.629885	0.999939	0.22354
NM_001013366	101240	NP_001013384	NM_001013366	ENSMUST00000081214	Wdr91	mRNA	0.289911	0.999939	0.33562
NM_001013367	105787	NP_001013385	NM_001013367	ENSMUST00000051186	Prkaa1	mRNA	0.0515537	0.999939	0.894319
NM_001013368	108961	NP_001013386	NM_001013368	ENSMUST00000058745	E2f8	mRNA	-0.188912	0.999939	0.687697
NM_001013370	140742	NP_001013388	NM_001013370	ENSMUST00000041438	Sesn1	mRNA	0.0915311	0.999939	0.746334
NM_001013371	209200	NP_001013389	NM_001013371	ENSMUST00000081933	Dtx3l	mRNA	-0.219653	0.999939	0.64101
NM_001013372	654309	NP_001013390	NM_001013372	ENSMUST00000185301	Nrp	mRNA	0.901911	0.999939	0.544445
NM_001013373	214531	NP_001013391	NM_001013373	ENSMUST00000034597	Tmprss13	mRNA	-1.42239	0.999939	0.471713
NM_001013374	214895	NP_001013392	NM_001013374	ENSMUST00000125304	Lman2l	mRNA	-0.107048	0.999939	0.777088
NM_001013375	217109	NP_001013393	NM_001013375	ENSMUST00000066888	Utp18	mRNA	-0.0852097	0.999939	0.775855
NM_001013376	227522	NP_001013394	NM_001013376	ENSMUST00000062672	Rpp38	mRNA	0.499874	0.999939	0.374325
NM_001013377	230098	NP_001013395	NM_001013377	ENSMUST00000054538	Arhgef39	mRNA	0.316178	0.999939	0.614236
NM_001013378	231915	NP_001013396	NM_001013378	ENSMUST00000100410	Uspl1	mRNA	-0.298988	0.999939	0.873511
NM_001013379	234358	NP_001013397	NM_001013379	ENSMUST00000212681	Zfp930	mRNA	-0.249078	0.999939	0.681477
NM_001013380	234663	NP_001013398	NM_001013380	ENSMUST00000041769	Dync1li2	mRNA	0.232387	0.999939	0.478596
NM_001013381	237926	NP_001013399	NM_001013381	ENSMUST00000040487	Rsad1	mRNA	-0.42627	0.999939	0.405096
NM_001013384	244550	NP_001013402	NM_001013384	ENSMUST00000093380	Podnl1	mRNA	-0.636493	0.999939	0.72008
NM_001013385	268934	NP_001013403	NM_001013385	ENSMUST00000118489	Grm4	mRNA	1.15208	0.999939	0.775315
NM_001013386	276952	NP_001013404	NM_001013386	ENSMUST00000164425	Rasl10b	mRNA	2.09356	0.999939	0.599668
NM_001013389	380836	NP_001013407	NM_001013389	ENSMUST00000021772	Mrs2	mRNA	0.123324	0.999939	0.820578
NM_001013390	399548	NP_001013408	NM_001013390	ENSMUST00000060125	Scn4b	mRNA	-0.133246	0.999939	0.96296
NM_001013391	432508	NP_001013409	NM_001013391	ENSMUST00000069168	Cpsf6	mRNA	-0.212447	0.999939	0.412398
NM_001013405	382117	NP_001013423	NM_001013405	ENSMUST00000052740	Tcaim	mRNA	-0.124288	0.999939	0.937513
NM_001013414	216860	NP_001013432	NM_001013414	ENSMUST00000061837	Neurl4	mRNA	-0.775163	0.999939	0.720168
NM_001013441	237422	NP_001013459	NM_001013441	ENSMUST00000095385	Ric8b	mRNA	0.62443	0.999939	0.5395
NM_001013577	66209	NP_001013595	NM_001013577	ENSMUST00000095063	Inip	mRNA	-0.110901	0.999939	0.748959
NM_001013608	76251	NP_001013626	NM_001013608	ENSMUST00000238465	Ercc6l2	mRNA	-0.0397851	0.999939	0.922374
NM_001013616	94088	NP_001013637	NM_001013616	ENSMUST00000098180	Trim6	mRNA	0.435294	0.999939	0.915001
NM_001013741	13199	NP_001013763	NM_001013741	ENSMUST00000075444	Ddn	mRNA	-1.37519	0.999939	0.514485
NM_001013745	22715	NP_001013767	NM_001013745	ENSMUST00000069250	Zfp57	mRNA	1.105	0.999939	0.784396
NM_001013749	210573	NP_001013771	NM_001013749	ENSMUST00000180252	Tmem151b	mRNA	3.54749	0.999939	0.304476
NM_001013751	214292	NP_001013773	NM_001013751	ENSMUST00000149604	Syna	mRNA	1.26058	0.999939	0.747551
NM_001013753	219228	NP_001013775	NM_001013753	ENSMUST00000071370	Pcdh17	mRNA	0.441316	0.999939	0.913824
NM_001013754	225609	NP_001013776	NM_001013754	ENSMUST00000067743	Gm9949	mRNA	-1.33202	0.999939	0.742465
NM_001013755	230757	NP_001013777	NM_001013755	ENSMUST00000097886	5730409E04Rik	mRNA	-0.467514	0.999939	0.831751
NM_001013756	230824	NP_001013778	NM_001013756	ENSMUST00000105855	Grhl3	mRNA	-2.22143	0.999939	0.579929
NM_001013757	232585	NP_001013779	NM_001013757	ENSMUST00000054530	Vwde	mRNA	-2.22143	0.999939	0.579929
NM_001013758	237403	NP_001013780	NM_001013758	ENSMUST00000053986	Lingo3	mRNA	1.15208	0.999939	0.775315
NM_001013766	268288	NP_001013788	NM_001013766	ENSMUST00000164660	Samd3	mRNA	-2.22143	0.999939	0.579929
NM_001013769	380855	NP_001013791	NM_001013769	ENSMUST00000021997	Rsl1	mRNA	0.360916	0.999939	0.641667
NM_001013770	381236	NP_001013792	NM_001013770	ENSMUST00000112508	Lipo3	mRNA	-0.405482	0.999939	0.819105
NM_001013771	381260	NP_001013793	NM_001013771	ENSMUST00000114243	Gm973	mRNA	0.376667	0.999939	0.785591
NM_001013773	381680	NP_001013795	NM_001013773	ENSMUST00000110929	Nxpe5	mRNA	0.688579	0.999939	0.859506
NM_001013777	382867	NP_001013799	NM_001013777	ENSMUST00000166737	Zfp488	mRNA	-0.0181339	0.999939	0.977106
NM_001013779	383619	NP_001013801	NM_001013779	ENSMUST00000166137	Aim2	mRNA	-0.11439	0.999939	0.911617
NM_001013780	384071	NP_001013802	NM_001013780	ENSMUST00000038661	Slc25a34	mRNA	2.64645	0.999939	0.50421
NM_001013783	432552	NP_001013805	NM_001013783	ENSMUST00000063166	Fam71b	mRNA	1.8251	0.999939	0.623662
NM_001013784	432582	NP_001013806	NM_001013784	ENSMUST00000100866	Ccdc92b	mRNA	0.116928	0.999939	0.768544
NM_001013785	432720	NP_001013807	NM_001013785	ENSMUST00000081326	Akr1c19	mRNA	0.441316	0.999939	0.913824
NM_001013786	432731	NP_001013808	NM_001013786	ENSMUST00000032820	Zscan26	mRNA	-0.261567	0.999939	0.762952
NM_001013792	432940	NP_001013814	NM_001013792	ENSMUST00000059662	Otulin	mRNA	0.014681	0.999939	0.958923
NM_001013799	433294	NP_001013821	NM_001013799	ENSMUST00000061421	Mettl21c	mRNA	-1.33202	0.999939	0.742465
NM_001013802	72899	NP_001013824	NM_001013802	ENSMUST00000110064	Macrod2	mRNA	-1.15604	0.999939	0.523003
NM_001013806	433667	NP_001013828	NM_001013806	ENSMUST00000040787	Ankrd13c	mRNA	-0.149216	0.999939	0.649902
NM_001013813	270118	NP_001013835	NM_001013813	ENSMUST00000159294	Maml2	mRNA	0.634728	0.999939	0.637963
NM_001013814	434437	NP_001013836	NM_001013814	ENSMUST00000035230	Amt	mRNA	0.379218	0.999939	0.922627
NM_001013817	434484	NP_001013839	NM_001013817	ENSMUST00000080204	Sp140	mRNA	-0.313829	0.999939	0.515539
NM_001013829	435684	NP_001013851	NM_001013829	ENSMUST00000110531	Shf	mRNA	0.318161	0.999939	0.515922
NM_001013832	436440	NP_001013854	NM_001013832	ENSMUST00000091648	Gpr31b	mRNA	1.52697	0.999939	0.703973
NM_001013833	19091	NP_001013855	NM_001013833	ENSMUST00000065067	Prkg1	mRNA	0.220612	0.999939	0.914817
NM_001014390	69181	NP_001014412	NM_001014390	ENSMUST00000004281	Dyrk2	mRNA	-0.737679	0.999939	0.625404
NM_001014399	320712	NP_001014421	NM_001014399	ENSMUST00000171000	Abi3bp	mRNA	-4.25211	0.999939	0.283399
NM_001014836	432479	NP_001014836	NM_001014836	ENSMUST00000020456	4930404N11Rik	mRNA	-0.371478	0.999939	0.892802
NM_001014900	332934	NP_001014900	NM_001014900	ENSMUST00000094819	Zmynd12	mRNA	-1.26183	0.999939	0.753201
NM_001014973	217463	NP_001014973	NM_001014973	ENSMUST00000048519	Snx13	mRNA	0.156049	0.999939	0.784324
NM_001014974	67534	NP_001014974	NM_001014974	ENSMUST00000042125	Ttll4	mRNA	0.443205	0.999939	0.266176
NM_001014976	105988	NP_001014976	NM_001014976	ENSMUST00000064924	Espl1	mRNA	0.147899	0.999939	0.902849
NM_001014981	104082	NP_001014981	NM_001014981	ENSMUST00000072726	Wdr7	mRNA	5.48811	0.999939	0.160758
NM_001014995	68521	NP_001014995	NM_001014995	ENSMUST00000041913	Fam189b	mRNA	0.0412759	0.999939	0.930839
NM_001014996	219103	NP_001014996	NM_001014996	ENSMUST00000065302	Cenpj	mRNA	0.178352	0.999939	0.771626
NM_001015046	380711	NP_001015046	NM_001015046	ENSMUST00000102521	Rap1gap2	mRNA	-1.29095	0.999939	0.72936
NM_001015099	217558	NP_001015099	NM_001015099	ENSMUST00000054308	G2e3	mRNA	-0.071524	0.999939	0.961652
NM_001015681	230259	NP_001015681	NM_001015681	ENSMUST00000070150	E130308A19Rik	mRNA	0.0298133	0.999939	0.928393
NM_001015876	100929	NP_001015876	NM_001015876	ENSMUST00000040213	Tyw1	mRNA	-0.261742	0.999939	0.336452
NM_001015889	108143	NP_001015889	NM_001015889	ENSMUST00000167256	Taf9	mRNA	-0.609611	0.999939	0.332502
NM_001017426	216850	NP_001017426	NM_001017426	ENSMUST00000094077	Kdm6b	mRNA	0.181274	0.999939	0.513614
NM_001017429	12856	NP_001017429	NM_001017429	ENSMUST00000050273	Cox17	mRNA	-0.050561	0.999939	0.926192
NM_001017525	74007	NP_001017525	NM_001017525	ENSMUST00000105306	Btbd11	mRNA	-5.65183	0.999939	0.150328
NM_001017955	232875	NP_001017955	NM_001017955	ENSMUST00000211392	Zscan18	mRNA	2.81249	0.999939	0.477154
NM_001017959	16784	NP_001017959	NM_001017959	ENSMUST00000016678	Lamp2	mRNA	0.00263856	0.999939	0.996822
NM_001017966	68817	NP_001017966	NM_001017966	ENSMUST00000102484	Ddi2	mRNA	0.0947549	0.999939	0.829507
NM_001017968	503610	NP_001017968	NM_001017968	ENSMUST00000084238	Zdhhc18	mRNA	0.0224161	0.999939	0.967805
NM_001017983	239554	NP_001017983	NM_001017983	ENSMUST00000016696	Foxred2	mRNA	-0.281677	0.999939	0.446556
NM_001017985	277939	NP_001017985	NM_001017985	ENSMUST00000051777	C2cd3	mRNA	-0.125825	0.999939	0.729692
NM_001018013	73456	NP_001018013	NM_001018013	ENSMUST00000033100	Izumo1	mRNA	-1.77083	0.999939	0.660566
NM_001018042	20687	NP_001018052	NM_001018042	ENSMUST00000102689	Sp3	mRNA	0.368691	0.999939	0.329322
NM_001018063	553127	NP_001018073	NM_001018063	ENSMUST00000088778	Rtl8b	mRNA	0.272244	0.999939	0.827139
NM_001024135	211255	NP_001019306	NM_001024135	ENSMUST00000061222	Kbtbd7	mRNA	-0.0434047	0.999939	0.932164
NM_001024136	75691	NP_001019307	NM_001024136	ENSMUST00000084616	Anks6	mRNA	1.99178	0.999939	0.61805
NM_001024138	209776	NP_001019309	NM_001024138	ENSMUST00000084650	Gpr139	mRNA	0.389403	0.999939	0.649251
NM_001024141	245610	NP_001019312	NM_001024141	ENSMUST00000080929	Nxf3	mRNA	1.33157	0.999939	0.435957
NM_001024142	269529	NP_001019313	NM_001024142	ENSMUST00000052236	Fbxo10	mRNA	-0.122275	0.999939	0.948373
NM_001024205	68564	NP_001019376	NM_001024205	ENSMUST00000100802	Nufip2	mRNA	0.206922	0.999939	0.648013
NM_001024206	245828	NP_001019377	NM_001024206	ENSMUST00000102602	Trappc1	mRNA	-0.0772907	0.999939	0.810168
NM_001024230	432555	NP_001019401	NM_001024230	ENSMUST00000109210	Gm5431	mRNA	0.849269	0.999939	0.690243
NM_001024385	66586	NP_001019556	NM_001024385	ENSMUST00000028835	Crls1	mRNA	0.0388574	0.999939	0.895902
NM_001024458	11518	NP_001019629	NM_001024458	ENSMUST00000114340	Add1	mRNA	0.120324	0.999939	0.689765
NM_001024468	12035	NP_001019639	NM_001024468	ENSMUST00000032402	Bcat1	mRNA	1.6829	0.999939	0.482403
NM_001024474	68203	NP_001019645	NM_001024474	ENSMUST00000057442	Diras2	mRNA	0.435294	0.999939	0.915001
NM_001024504	102323	NP_001019675	NM_001024504	ENSMUST00000045366	Dcun1d2	mRNA	-1.86441	0.999939	0.643476
NM_001024508	105246	NP_001019679	NM_001024508	ENSMUST00000099384	Brd9	mRNA	-0.109389	0.999939	0.668587
NM_001024512	105428	NP_001019683	NM_001024512	ENSMUST00000090499	Fam149b	mRNA	0.519404	0.999939	0.796309
NM_001024526	207214	NP_001019697	NM_001024526	ENSMUST00000100206	Larp4	mRNA	-0.15024	0.999939	0.850288
NM_001024560	225861	NP_001019731	NM_001024560	ENSMUST00000070172	Snx32	mRNA	1.37233	0.999939	0.270392
NM_001024602	217882	NP_001019773	NM_001024602	ENSMUST00000101018	Cep170b	mRNA	2.8844	0.999939	0.256811
NM_001024604	105522	NP_001019775	NM_001024604	ENSMUST00000014640	Ankrd28	mRNA	-0.128158	0.999939	0.868627
NM_001024606	382051	NP_001019777	NM_001024606	ENSMUST00000059588	Pdp2	mRNA	-0.0602213	0.999939	0.859635
NM_001024616	227624	NP_001019787	NM_001024616	ENSMUST00000058137	Rabl6	mRNA	0.168495	0.999939	0.645144
NM_001024617	234515	NP_001019788	NM_001024617	ENSMUST00000042529	Inpp4b	mRNA	1.86738	0.999939	0.371559
NM_001024619	244152	NP_001019790	NM_001024619	ENSMUST00000206414	Tsku	mRNA	2.84735	0.999939	0.471575
NM_001024622	76302	NP_001019793	NM_001024622	ENSMUST00000114444	Pcnp	mRNA	-0.0587492	0.999939	0.888226
NM_001024624	382253	NP_001019795	NM_001024624	ENSMUST00000087104	Cdkl5	mRNA	0.559102	0.999939	0.727054
NM_001024626	408062	NP_001019797	NM_001024626	ENSMUST00000105313	Zfp873	mRNA	0.880829	0.999939	0.813088
NM_001024645	268747	NP_001019816	NM_001024645	ENSMUST00000076236	Carmil3	mRNA	-0.502329	0.999939	0.811568
NM_001024698	232680	NP_001019869	NM_001024698	ENSMUST00000096066	Cpa2	mRNA	0.441316	0.999939	0.913824
NM_001024699	232879	NP_001019870	NM_001024699	ENSMUST00000210282	Zbtb45	mRNA	0.501242	0.999939	0.581137
NM_001024703	244049	NP_001019874	NM_001024703	ENSMUST00000079323	Mctp2	mRNA	-1.89137	0.999939	0.473685
NM_001024712	100042149	NP_001019883	NM_001024712	ENSMUST00000167923	Gm3696	mRNA	-1.72794	0.999939	0.529166
NM_001024714	545055	NP_001019885	NM_001024714	ENSMUST00000089555	Cma2	mRNA	3.03623	0.999939	0.441979
NM_001024716	110253	NP_001019887	NM_001024716	ENSMUST00000109687	Triobp	mRNA	-0.148839	0.999939	0.572553
NM_001024717	545276	NP_001019888	NM_001024717	ENSMUST00000061169	Gal3st3	mRNA	0.736914	0.999939	0.853571
NM_001024721	545384	NP_001019892	NM_001024721	ENSMUST00000139092	Ifi214	mRNA	-0.145968	0.999939	0.918124
NM_001024726	545938	NP_001019897	NM_001024726	ENSMUST00000205534	Zfp607a	mRNA	0.201272	0.999939	0.616263
NM_001024728	546049	NP_001019899	NM_001024728	ENSMUST00000136592	Rps23rg1	mRNA	-2.42912	0.999939	0.544308
NM_001024806	12607	NP_001019977	NM_001024806	ENSMUST00000024885	Cebpz	mRNA	-0.0542684	0.999939	0.843304
NM_001024841	229588	NP_001020012	NM_001024841	ENSMUST00000090815	Gm128	mRNA	-0.36638	0.999939	0.927975
NM_001024846	22720	NP_001020017	NM_001024846	ENSMUST00000109197	Zfp62	mRNA	-2.1394	0.999939	0.577978
NM_001024848	278679	NP_001020019	NM_001024848	ENSMUST00000089469	Apol7b	mRNA	0.548605	0.999939	0.842047
NM_001024849	329575	NP_001020020	NM_001024849	ENSMUST00000108939	Gm14325	mRNA	-0.562262	0.999939	0.751882
NM_001024851	545554	NP_001020022	NM_001024851	ENSMUST00000058943	Ankrd34a	mRNA	-1.21188	0.999939	0.762751
NM_001024853	30056	NP_001020024	NM_001024853		Timm9	mRNA	0.31451	0.999939	0.794078
NM_001024854	30056	NP_001020025	NM_001024854	ENSMUST00000021486	Timm9	mRNA	0.692998	0.999939	0.406436
NM_001024856	140810	NP_001020027	NM_001024856	ENSMUST00000085840	Ttbk2	mRNA	0.0770893	0.999939	0.950523
NM_001024857	140810	NP_001020028	NM_001024857	ENSMUST00000057135	Ttbk2	mRNA	0.233606	0.999939	0.882123
NM_001024910	103080	NP_001020081	NM_001024910	ENSMUST00000220156	Septin10	mRNA	-0.380003	0.999939	0.913892
NM_001024911	103080	NP_001020082	NM_001024911	ENSMUST00000165971	Septin10	mRNA	-1.90839	0.999939	0.224351
NM_001024917	333789	NP_001020088	NM_001024917	ENSMUST00000201489	N4bp2	mRNA	0.992081	0.999939	0.670908
NM_001024919	69556	NP_001020090	NM_001024919	ENSMUST00000058060	Bod1	mRNA	0.442363	0.999939	0.343562
NM_001024920	216964	NP_001020091	NM_001024920	ENSMUST00000060417	Trp53i13	mRNA	-0.181741	0.999939	0.725185
NM_001024922	234374	NP_001020093	NM_001024922	ENSMUST00000008004	Ddx49	mRNA	-0.0132311	0.999939	0.964788
NM_001024926	192986	NP_001020097	NM_001024926	ENSMUST00000079681	Cyb5d2	mRNA	-0.524927	0.999939	0.328149
NM_001024928	384763	NP_001020099	NM_001024928	ENSMUST00000086327	Zfp667	mRNA	2.28125	0.999939	0.119026
NM_001024932	545812	NP_001020103	NM_001024932	ENSMUST00000164886	Pilrb2	mRNA	1.3005	0.999939	0.0539293
NM_001024945	104009	NP_001020116	NM_001024945	ENSMUST00000035325	Qsox1	mRNA	0.471879	0.999939	0.344422
NM_001024950	240068	NP_001020121	NM_001024950	ENSMUST00000131722	Zfp563	mRNA	1.49727	0.999939	0.632871
NM_001024952	381305	NP_001020123	NM_001024952	ENSMUST00000161609	Rc3h1	mRNA	0.14381	0.999939	0.627272
NM_001024954	80720	NP_001020125	NM_001024954	ENSMUST00000081503	Pbx4	mRNA	-0.0191245	0.999939	0.992719
NM_001024955	18708	NP_001020126	NM_001024955	ENSMUST00000035532	Pik3r1	mRNA	-0.351835	0.999939	0.652471
NM_001025067	269473	NP_001020238	NM_001025067	ENSMUST00000046316	Lrig2	mRNA	-1.38292	0.999939	0.51447
NM_001025093	11909	NP_001020264	NM_001025093		Atf2	mRNA	-0.552357	0.999939	0.707538
NM_001025102	212772	NP_001020273	NM_001025102	ENSMUST00000028536	Arl14ep	mRNA	0.129008	0.999939	0.732625
NM_001025103	213573	NP_001020274	NM_001025103	ENSMUST00000053670	Cracr2b	mRNA	1.18467	0.999939	0.75655
NM_001025156	70829	NP_001020327	NM_001025156	ENSMUST00000036025	Ccdc93	mRNA	-0.0565311	0.999939	0.864837
NM_001025163	330463	NP_001020334	NM_001025163	ENSMUST00000207347	Zfp78	mRNA	0.965795	0.999939	0.441731
NM_001025192	13052	NP_001020363	NM_001025192	ENSMUST00000023572	Cxadr	mRNA	-1.30136	0.999939	0.669292
NM_001025245	17196	NP_001020416	NM_001025245	ENSMUST00000091789	Mbp	mRNA	-0.0559547	0.999939	0.853588
NM_001025246	277414	NP_001020417	NM_001025246	ENSMUST00000090554	Trp53i11	mRNA	0.333743	0.999939	0.773858
NM_001025254	17196	NP_001020425	NM_001025254	ENSMUST00000153478	Mbp	mRNA	2.66735	0.999939	0.500762
NM_001025255	17196	NP_001020426	NM_001025255	ENSMUST00000142850	Mbp	mRNA	-2.22143	0.999939	0.579929
NM_001025256	17196	NP_001020427	NM_001025256	ENSMUST00000152071	Mbp	mRNA	-1.67645	0.999939	0.66101
NM_001025257	22339	NP_001020428	NM_001025257		Vegfa	mRNA	2.2691	0.999939	0.211366
NM_001025258	17196	NP_001020429	NM_001025258	ENSMUST00000132369	Mbp	mRNA	2.09748	0.999939	0.579162
NM_001025296	13347	NP_001020467	NM_001025296	ENSMUST00000030816	Dffa	mRNA	-0.0365338	0.999939	0.903027
NM_001025307	20908	NP_001020478	NM_001025307	ENSMUST00000075304	Stx3	mRNA	0.870389	0.999939	0.635348
NM_001025309	224938	NP_001020480	NM_001025309	ENSMUST00000172818	Pja2	mRNA	0.435423	0.999939	0.328921
NM_001025310	50935	NP_001020481	NM_001025310	ENSMUST00000113290	St6galnac6	mRNA	0.0327414	0.999939	0.977797
NM_001025311	50935	NP_001020482	NM_001025311	ENSMUST00000131229	St6galnac6	mRNA	-5.25077	0.999939	0.159766
NM_001025312	140917	NP_001020483	NM_001025312	ENSMUST00000063502	Dclre1b	mRNA	-1.41733	0.999939	0.277937
NM_001025313	21356	NP_001020484	NM_001025313	ENSMUST00000025161	Tapbp	mRNA	-0.113789	0.999939	0.732742
NM_001025358	16593	NP_001020529	NM_001025358		Klc1	mRNA	-1.82925	0.999939	0.529876
NM_001025359	16593	NP_001020530	NM_001025359	ENSMUST00000120544	Klc1	mRNA	0.510083	0.999939	0.664373
NM_001025360	16593	NP_001020531	NM_001025360	ENSMUST00000084941	Klc1	mRNA	0.0269081	0.999939	0.939965
NM_001025361	16593	NP_001020532	NM_001025361		Klc1	mRNA	-0.385607	0.999939	0.83863
NM_001025362	16593	NP_001020533	NM_001025362		Klc1	mRNA	0.659917	0.999939	0.80926
NM_001025363	16593	NP_001020534	NM_001025363		Klc1	mRNA	3.66558	0.999939	0.351402
NM_001025364	20167	NP_001020535	NM_001025364	ENSMUST00000108468	Rtn2	mRNA	-1.04083	0.999939	0.351002
NM_001025365	28010	NP_001020536	NM_001025365	ENSMUST00000030886	Miip	mRNA	0.16449	0.999939	0.695703
NM_001025373	74670	NP_001020544	NM_001025373	ENSMUST00000055349	Zfp943	mRNA	0.283929	0.999939	0.449517
NM_001025375	66317	NP_001020546	NM_001025375	ENSMUST00000121204	Wdr61	mRNA	-0.474589	0.999939	0.27511
NM_001025376	66317	NP_001020547	NM_001025376	ENSMUST00000130368	Wdr61	mRNA	-0.275279	0.999939	0.816787
NM_001025378	18393	NP_001020549	NM_001025378	ENSMUST00000114325	Orc2	mRNA	7.60242	0.999939	0.0130787
NM_001025379	218877	NP_001020550	NM_001025379	ENSMUST00000090180	Sema3g	mRNA	0.805587	0.999939	0.788796
NM_001025383	574404	NP_001020554	NM_001025383	ENSMUST00000179117	Gm14685	mRNA	0.280466	0.999939	0.943707
NM_001025384	574405	NP_001020555	NM_001025384	ENSMUST00000080324	DXBay18	mRNA	-1.33202	0.999939	0.742465
NM_001025388	433182	NP_001020559	NM_001025388	ENSMUST00000076155	Eno1b	mRNA	0.636009	0.999939	0.868069
NM_001025391	24069	NP_001020562	NM_001025391	ENSMUST00000039922	Sufu	mRNA	0.526392	0.999939	0.190464
NM_001025392	72567	NP_001020563	NM_001025392	ENSMUST00000043881	Bclaf1	mRNA	0.595546	0.999939	0.654794
NM_001025393	72567	NP_001020564	NM_001025393	ENSMUST00000092678	Bclaf1	mRNA	-0.290877	0.999939	0.380385
NM_001025395	20779	NP_001020566	NM_001025395	ENSMUST00000029175	Src	mRNA	0.417744	0.999939	0.85162
NM_001025427	15361	NP_001020598	NM_001025427	ENSMUST00000232265	Hmga1	mRNA	-0.126022	0.999939	0.657249
NM_001025428	70834	NP_001020599	NM_001025428	ENSMUST00000092777	Spag9	mRNA	-5.66199	0.999939	0.149581
NM_001025430	70834	NP_001020601	NM_001025430	ENSMUST00000103168	Spag9	mRNA	1.35171	0.999939	0.287971
NM_001025431	228662	NP_001020602	NM_001025431	ENSMUST00000091556	Btbd3	mRNA	4.00757	0.999939	0.30755
NM_001025432	12914	NP_001020603	NM_001025432	ENSMUST00000023165	Crebbp	mRNA	-0.319103	0.999939	0.721821
NM_001025438	108058	NP_001020609	NM_001025438	ENSMUST00000199300	Camk2d	mRNA	1.96541	0.999939	0.214948
NM_001025439	108058	NP_001020610	NM_001025439	ENSMUST00000106399	Camk2d	mRNA	-3.76057	0.999939	0.344486
NM_001025444	66408	NP_001020615	NM_001025444	ENSMUST00000030119	Aptx	mRNA	-0.127142	0.999939	0.742242
NM_001025445	66408	NP_001020616	NM_001025445		Aptx	mRNA	0.206276	0.999939	0.772787
NM_001025559	20679	NP_001020730	NM_001025559	ENSMUST00000166877	Sox6	mRNA	-3.46535	0.999939	0.0810477
NM_001025560	20679	NP_001020731	NM_001025560	ENSMUST00000106612	Sox6	mRNA	0.937362	0.999939	0.5552
NM_001025561	56361	NP_001020732	NM_001025561	ENSMUST00000086643	Pus1	mRNA	-5.55987	0.999939	0.115863
NM_001025562	56361	NP_001020733	NM_001025562	ENSMUST00000170468	Pus1	mRNA	0.641395	0.999939	0.39821
NM_001025567	140477	NP_001020738	NM_001025567	ENSMUST00000124071	Dmbx1	mRNA	-1.77083	0.999939	0.660566
NM_001025568	18575	NP_001020739	NM_001025568	ENSMUST00000166102	Pde1c	mRNA	-1.01223	0.999939	0.788145
NM_001025571	27371	NP_001020742	NM_001025571	ENSMUST00000029709	Sh2d2a	mRNA	-0.107845	0.999939	0.93297
NM_001025572	106585	NP_001020743	NM_001025572	ENSMUST00000038116	Ankrd12	mRNA	-0.471224	0.999939	0.84122
NM_001025576	545428	NP_001020747	NM_001025576	ENSMUST00000164114	Ccdc141	mRNA	1.19769	0.999939	0.766539
NM_001025577	17132	NP_001020748	NM_001025577	ENSMUST00000109104	Maf	mRNA	-0.713286	0.999939	0.590683
NM_001025582	67171	NP_001020753	NM_001025582	ENSMUST00000029507	Dram2	mRNA	-4.46335	0.999939	0.259279
NM_001025586	75692	NP_001020757	NM_001025586	ENSMUST00000095273	Nr2c2ap	mRNA	0.152655	0.999939	0.735577
NM_001025587	75692	NP_001020758	NM_001025587		Nr2c2ap	mRNA	0.238573	0.999939	0.659577
NM_001025589	19727	NP_001020760	NM_001025589	ENSMUST00000075724	Rfxank	mRNA	-0.42842	0.999939	0.227885
NM_001025594	71834	NP_001020765	NM_001025594	ENSMUST00000028125	Zbtb43	mRNA	0.157967	0.999939	0.953592
NM_001025597	22778	NP_001020768	NM_001025597	ENSMUST00000076700	Ikzf1	mRNA	0.240825	0.999939	0.606031
NM_001025599	22670	NP_001020770	NM_001025599	ENSMUST00000053434	Trim26	mRNA	-1.92544	0.999939	0.358598
NM_001025600	54725	NP_001020771	NM_001025600	ENSMUST00000034581	Cadm1	mRNA	2.02075	0.999939	0.509819
NM_001025602	17082	NP_001020773	NM_001025602	ENSMUST00000097772	Il1rl1	mRNA	0.522447	0.999939	0.891618
NM_001025605	217648	NP_001020776	NM_001025605	ENSMUST00000058135	Gm527	mRNA	1.11504	0.999939	0.421556
NM_001025608	213491	NP_001020779	NM_001025608	ENSMUST00000102487	Szrd1	mRNA	-0.0262878	0.999939	0.906936
NM_001025612	382083	NP_001020783	NM_001025612	ENSMUST00000044711	Snx22	mRNA	-0.219585	0.999939	0.953495
NM_001025613	229603	NP_001020784	NM_001025613	ENSMUST00000090785	Otud7b	mRNA	-0.0177822	0.999939	0.98243
NM_001025614	229603	NP_001020785	NM_001025614	ENSMUST00000035519	Otud7b	mRNA	-0.00359187	0.999939	0.994039
NM_001025615	67501	NP_001020786	NM_001025615	ENSMUST00000096127	Ccdc50	mRNA	0.152248	0.999939	0.899019
NM_001025617	76025	NP_001020788	NM_001025617	ENSMUST00000106288	Cant1	mRNA	0.526721	0.999939	0.174712
NM_001025618	76025	NP_001020789	NM_001025618	ENSMUST00000106287	Cant1	mRNA	-1.97141	0.999939	0.319915
NM_001025779	23834	NP_001020950	NM_001025779	ENSMUST00000092706	Cdc6	mRNA	-0.220623	0.999939	0.650175
NM_001025947	74006	NP_001021118	NM_001025947	ENSMUST00000023477	Dnm1l	mRNA	-0.222323	0.999939	0.54388
NM_001026211	67713	NP_001021382	NM_001026211	ENSMUST00000011029	Dnajc19	mRNA	-0.643756	0.999939	0.654505
NM_001026212	56205	NP_001021383	NM_001026212	ENSMUST00000037983	Ensa	mRNA	0.0447609	0.999939	0.838819
NM_001026214	12499	NP_001021385	NM_001026214	ENSMUST00000110272	Entpd5	mRNA	0.218884	0.999939	0.494495
NM_001029836	114249	NP_001025007	NM_001029836	ENSMUST00000042744	Npnt	mRNA	1.71696	0.999939	0.358363
NM_001029837	18707	NP_001025008	NM_001029837	ENSMUST00000177654	Pik3cd	mRNA	-0.350204	0.999939	0.718898
NM_001029842	104681	NP_001025013	NM_001029842	ENSMUST00000070152	Slc16a6	mRNA	0.866875	0.999939	0.356463
NM_001029843	22367	NP_001025014	NM_001029843	ENSMUST00000085026	Vrk1	mRNA	-0.356449	0.999939	0.271523
NM_001029844	22367	NP_001025015	NM_001029844	ENSMUST00000072040	Vrk1	mRNA	-0.0659441	0.999939	0.858163
NM_001029850	14924	NP_001025021	NM_001029850	ENSMUST00000089317	Magi1	mRNA	-4.13683	0.999939	0.297195
NM_001029855	19188	NP_001025026	NM_001029855	ENSMUST00000111378	Psme2	mRNA	0.0370014	0.999939	0.961005
NM_001029856	237877	NP_001025027	NM_001029856	ENSMUST00000017694	Atad5	mRNA	0.586958	0.999939	0.713406
NM_001029868	245469	NP_001025039	NM_001029868	ENSMUST00000002080	Pdzd4	mRNA	1.73543	0.999939	0.65386
NM_001029872	381924	NP_001025043	NM_001029872	ENSMUST00000033051	Itgad	mRNA	4.39023	0.999939	0.26301
NM_001029873	382018	NP_001025044	NM_001029873	ENSMUST00000030170	Unc13a	mRNA	-2.21173	0.999939	0.461302
NM_001029876	382038	NP_001025047	NM_001029876		Urb2	mRNA	-0.702019	0.999939	0.433449
NM_001029878	381338	NP_001025049	NM_001029878	ENSMUST00000147695	Lonrf2	mRNA	-0.123886	0.999939	0.829401
NM_001029889	207806	NP_001025060	NM_001029889	ENSMUST00000169582	Usf3	mRNA	-8.25134	2.56641e-05	5.50275e-08
NM_001029890	72640	NP_001025061	NM_001029890	ENSMUST00000172699	Mex3a	mRNA	0.307355	0.999939	0.55245
NM_001029895	11907	NP_001025066	NM_001029895	ENSMUST00000094017	Ate1	mRNA	0.114254	0.999939	0.910363
NM_001029912	74464	NP_001025083	NM_001029912	ENSMUST00000044823	Zswim5	mRNA	0.764692	0.999939	0.844678
NM_001029930	545007	NP_001025101	NM_001029930	ENSMUST00000096184	Gm5796	mRNA	1.61129	0.999939	0.688211
NM_001029934	237898	NP_001025105	NM_001029934	ENSMUST00000108075	Usp32	mRNA	-0.231887	0.999939	0.674692
NM_001029935	214158	NP_001025106	NM_001029935	ENSMUST00000074067	Trim38	mRNA	-1.86441	0.999939	0.643476
NM_001029936	432572	NP_001025107	NM_001029936	ENSMUST00000202179	Specc1	mRNA	1.24943	0.999939	0.669919
NM_001029938	280408	NP_001025109	NM_001029938	ENSMUST00000042972	Rilp	mRNA	1.08869	0.999939	0.580824
NM_001029978	594844	NP_001025149	NM_001029978	ENSMUST00000060904	Tceal3	mRNA	0.441316	0.999939	0.913824
NM_001029979	224902	NP_001025150	NM_001029979	ENSMUST00000075510	Safb2	mRNA	0.0215715	0.999939	0.93268
NM_001029982	207352	NP_001025153	NM_001029982	ENSMUST00000042942	Sec23ip	mRNA	-0.196155	0.999939	0.726755
NM_001029983	227619	NP_001025154	NM_001029983	ENSMUST00000042390	Man1b1	mRNA	0.126888	0.999939	0.658627
NM_001029984	435653	NP_001025155	NM_001029984	ENSMUST00000094337	Fcrlb	mRNA	1.15208	0.999939	0.775315
NM_001029985	333088	NP_001025156	NM_001029985	ENSMUST00000101614	Kcp	mRNA	-2.20391	0.999939	0.540209
NM_001029988	245827	NP_001025159	NM_001029988	ENSMUST00000108864	Fat2	mRNA	1.54461	0.999939	0.700666
NM_001029990	52535	NP_001025161	NM_001029990	ENSMUST00000047899	Mettl17	mRNA	0.137224	0.999939	0.731118
NM_001029993	76014	NP_001025164	NM_001029993	ENSMUST00000017622	Zc3h18	mRNA	-0.283116	0.999939	0.537782
NM_001029994	76014	NP_001025165	NM_001029994	ENSMUST00000093073	Zc3h18	mRNA	-0.0947355	0.999939	0.727694
NM_001030014	223722	NP_001025185	NM_001030014	ENSMUST00000061882	Mcat	mRNA	0.0796576	0.999939	0.803305
NM_001030274	595136	NP_001025445	NM_001030274	ENSMUST00000030401	Ndufs5	mRNA	0.0557152	0.999939	0.881783
NM_001030293	236576	NP_001025464	NM_001030293		Spry3	mRNA	-2.22143	0.999939	0.579929
NM_001030296	432763	NP_001025467	NM_001030296	ENSMUST00000046533	Prr7	mRNA	0.711941	0.999939	0.434059
NM_001030307	245474	NP_001025478	NM_001030307	ENSMUST00000033776	Dkc1	mRNA	-0.0132145	0.999939	0.980679
NM_001031667	606496	NP_001026837	NM_001031667	ENSMUST00000071739	Gsk3a	mRNA	-0.262381	0.999939	0.44685
NM_001031808	107733	NP_001026978	NM_001031808	ENSMUST00000045604	Mrpl41	mRNA	0.0267658	0.999939	0.945205
NM_001031814	233789	NP_001026984	NM_001031814	ENSMUST00000032891	Smg1	mRNA	0.743921	0.999939	0.1232
NM_001032298	12097	NP_001027469	NM_001032298	ENSMUST00000098956	Bglap2	mRNA	1.54461	0.999939	0.700666
NM_001032378	18613	NP_001027550	NM_001032378	ENSMUST00000103069	Pecam1	mRNA	0.202732	0.999939	0.870543
NM_001032413	73182	NP_001027585	NM_001032413	ENSMUST00000174759	Pear1	mRNA	-1.59074	0.999939	0.583948
NM_001032414	73182	NP_001027586	NM_001032414	ENSMUST00000079083	Pear1	mRNA	-0.359678	0.999939	0.826261
NM_001033039	68874	NP_001028211	NM_001033039	ENSMUST00000061878	Klhdc9	mRNA	1.15208	0.999939	0.775315
NM_001033040	233899	NP_001028212	NM_001033040	ENSMUST00000072155	Ccdc189	mRNA	0.693267	0.999939	0.707787
NM_001033041	266645	NP_001028213	NM_001033041	ENSMUST00000038006	Acmsd	mRNA	-1.08472	0.999939	0.551494
NM_001033122	12515	NP_001028294	NM_001033122	ENSMUST00000032259	Cd69	mRNA	0.521021	0.999939	0.659343
NM_001033123	13999	NP_001028295	NM_001033123	ENSMUST00000109020	Gm14288	mRNA	-1.27172	0.999939	0.519242
NM_001033126	21940	NP_001028298	NM_001033126	ENSMUST00000032486	Cd27	mRNA	-0.778069	0.999939	0.533982
NM_001033128	52028	NP_001028300	NM_001033128	ENSMUST00000053506	Bbs1	mRNA	1.27707	0.999939	0.623661
NM_001033132	66200	NP_001028304	NM_001033132	ENSMUST00000100339	Commd6	mRNA	-0.172786	0.999939	0.68903
NM_001033135	67702	NP_001028307	NM_001033135	ENSMUST00000062525	Rnf149	mRNA	-0.199163	0.999939	0.585309
NM_001033136	67809	NP_001028308	NM_001033136	ENSMUST00000094695	Rmdn3	mRNA	-0.0263733	0.999939	0.949329
NM_001033139	68229	NP_001028311	NM_001033139	ENSMUST00000025924	Spindoc	mRNA	0.242221	0.999939	0.60437
NM_001033140	68332	NP_001028312	NM_001033140	ENSMUST00000098586	Sdhaf1	mRNA	0.24618	0.999939	0.528009
NM_001033142	68718	NP_001028314	NM_001033142	ENSMUST00000014614	Rnf166	mRNA	0.0256921	0.999939	0.945967
NM_001033145	68861	NP_001028317	NM_001033145	ENSMUST00000113028	Dipk2a	mRNA	1.07079	0.999939	0.302137
NM_001033148	69479	NP_001028320	NM_001033148	ENSMUST00000095323	1700029J07Rik	mRNA	-0.0505472	0.999939	0.98128
NM_001033150	69582	NP_001028322	NM_001033150	ENSMUST00000084203	Plekhm2	mRNA	0.362093	0.999939	0.453825
NM_001033155	70604	NP_001028327	NM_001033155	ENSMUST00000090178	Dnajb14	mRNA	0.236085	0.999939	0.633137
NM_001033156	70611	NP_001028328	NM_001033156	ENSMUST00000043204	Fbxo33	mRNA	0.0997496	0.999939	0.792858
NM_001033157	236366	NP_001028329	NM_001033157	ENSMUST00000063216	5730507C01Rik	mRNA	0.441316	0.999939	0.913824
NM_001033158	70784	NP_001028330	NM_001033158	ENSMUST00000085453	Rasl12	mRNA	-2.18321	0.999939	0.575761
NM_001033159	71063	NP_001028331	NM_001033159	ENSMUST00000090522	Zfp597	mRNA	-0.120713	0.999939	0.858481
NM_001033161	71609	NP_001028333	NM_001033161	ENSMUST00000034359	Tradd	mRNA	0.124676	0.999939	0.707786
NM_001033162	71836	NP_001028334	NM_001033162	ENSMUST00000042373	Shcbp1l	mRNA	0.483553	0.999939	0.79619
NM_001033164	72307	NP_001028336	NM_001033164	ENSMUST00000055413	2510002D24Rik	mRNA	-0.207138	0.999939	0.609328
NM_001033165	72429	NP_001028337	NM_001033165	ENSMUST00000095070	Dnajc25	mRNA	0.138869	0.999939	0.833525
NM_001033166	72657	NP_001028338	NM_001033166	ENSMUST00000117299	Selenoh	mRNA	-0.441838	0.999939	0.0527812
NM_001033168	73449	NP_001028340	NM_001033168	ENSMUST00000097617	1700066B19Rik	mRNA	0.294781	0.999939	0.797245
NM_001033170	73813	NP_001028342	NM_001033170	ENSMUST00000129507	Fam83e	mRNA	0.498543	0.999939	0.777103
NM_001033171	74253	NP_001028343	NM_001033171	ENSMUST00000096030	Klrg2	mRNA	0.364779	0.999939	0.926763
NM_001033172	74998	NP_001028344	NM_001033172	ENSMUST00000051996	Rab11fip2	mRNA	0.418547	0.999939	0.59686
NM_001033173	76179	NP_001028345	NM_001033173	ENSMUST00000046929	Usp31	mRNA	0.0686864	0.999939	0.814909
NM_001033174	76303	NP_001028346	NM_001033174	ENSMUST00000025590	Osbp	mRNA	0.0478241	0.999939	0.882791
NM_001033175	76524	NP_001028347	NM_001033175	ENSMUST00000034776	Cln6	mRNA	-0.261167	0.999939	0.481025
NM_001033178	77106	NP_001028350	NM_001033178	ENSMUST00000088940	Tmem181a	mRNA	0.118171	0.999939	0.653896
NM_001033181	77532	NP_001028353	NM_001033181	ENSMUST00000110582	Jrkl	mRNA	0.647348	0.999939	0.370782
NM_001033186	78473	NP_001028358	NM_001033186	ENSMUST00000103154	Skap1	mRNA	-0.457235	0.999939	0.708783
NM_001033189	97130	NP_001028361	NM_001033189	ENSMUST00000052602	C77080	mRNA	0.447664	0.999939	0.430313
NM_001033192	97863	NP_001028364	NM_001033192	ENSMUST00000099547	Fam8a1	mRNA	0.0319451	0.999939	0.943551
NM_001033194	98488	NP_001028366	NM_001033194	ENSMUST00000041638	Gtf3c3	mRNA	0.159549	0.999939	0.670902
NM_001033196	98999	NP_001028368	NM_001033196	ENSMUST00000048988	Znfx1	mRNA	0.257811	0.999939	0.695774
NM_001033201	433702	NP_001028373	NM_001033201	ENSMUST00000030014	Ncbp1	mRNA	-0.22011	0.999939	0.400464
NM_001033202	100756	NP_001028374	NM_001033202	ENSMUST00000031588	Usp30	mRNA	-0.26938	0.999939	0.454088
NM_001033204	101122	NP_001028376	NM_001033204	ENSMUST00000113092	Rpusd3	mRNA	0.0704537	0.999939	0.877135
NM_001033205	101544	NP_001028377	NM_001033205	ENSMUST00000094705	Zfp575	mRNA	1.73359	0.999939	0.258147
NM_001033206	101631	NP_001028378	NM_001033206	ENSMUST00000093993	Pwwp2b	mRNA	-0.258528	0.999939	0.865973
NM_001033207	434341	NP_001028379	NM_001033207	ENSMUST00000053085	Nlrc5	mRNA	0.182682	0.999939	0.911041
NM_001033208	102371	NP_001028380	NM_001033208	ENSMUST00000093823	Myzap	mRNA	-0.0833689	0.999939	0.9143
NM_001033209	102448	NP_001028381	NM_001033209	ENSMUST00000039610	Xylb	mRNA	-0.220094	0.999939	0.907764
NM_001033211	102991	NP_001028383	NM_001033211	ENSMUST00000101698	Ezhip	mRNA	-0.36638	0.999939	0.927975
NM_001033213	104718	NP_001028385	NM_001033213	ENSMUST00000062957	Ttc7b	mRNA	0.15096	0.999939	0.725573
NM_001033217	106042	NP_001028389	NM_001033217	ENSMUST00000048982	Prickle1	mRNA	0.465856	0.999939	0.589246
NM_001033221	106722	NP_001028393	NM_001033221	ENSMUST00000097337	Mpig6b	mRNA	-1.32761	0.999939	0.708429
NM_001033222	107368	NP_001028394	NM_001033222	ENSMUST00000099274	Pdzd8	mRNA	-0.0298445	0.999939	0.939801
NM_001033225	108767	NP_001028397	NM_001033225	ENSMUST00000049357	Pnrc1	mRNA	0.0683429	0.999939	0.900672
NM_001033228	109700	NP_001028400	NM_001033228	ENSMUST00000061673	Itga1	mRNA	0.691679	0.999939	0.371219
NM_001033231	192173	NP_001028403	NM_001033231	ENSMUST00000034913	Mcrip1	mRNA	0.136586	0.999939	0.690924
NM_001033236	207965	NP_001028408	NM_001033236	ENSMUST00000058639	Vcpkmt	mRNA	0.126992	0.999939	0.770143
NM_001033237	208146	NP_001028409	NM_001033237	ENSMUST00000090052	Yeats2	mRNA	-0.591693	0.999939	0.874977
NM_001033238	208650	NP_001028410	NM_001033238	ENSMUST00000114471	Cblb	mRNA	0.243278	0.999939	0.711615
NM_001033242	211286	NP_001028414	NM_001033242	ENSMUST00000022721	Cln5	mRNA	0.0108184	0.999939	0.978856
NM_001033244	211651	NP_001028416	NM_001033244	ENSMUST00000036340	Fancd2	mRNA	-0.455965	0.999939	0.482607
NM_001033245	212032	NP_001028417	NM_001033245	ENSMUST00000052949	Hk3	mRNA	1.23302	0.999939	0.262288
NM_001033248	212539	NP_001028420	NM_001033248	ENSMUST00000010673	Gm266	mRNA	0.435294	0.999939	0.915001
NM_001033249	213011	NP_001028421	NM_001033249	ENSMUST00000108560	Zfp583	mRNA	-1.26183	0.999939	0.753201
NM_001033250	213409	NP_001028422	NM_001033250	ENSMUST00000112357	Lemd1	mRNA	0.435294	0.999939	0.915001
NM_001033251	213439	NP_001028423	NM_001033251	ENSMUST00000120971	Gpr174	mRNA	-2.07934	0.999939	0.578755
NM_001033253	213783	NP_001028425	NM_001033253	ENSMUST00000042438	Plekhg1	mRNA	-0.505291	0.999939	0.850685
NM_001033254	214230	NP_001028426	NM_001033254	ENSMUST00000099557	Pak6	mRNA	0.24764	0.999939	0.566161
NM_001033256	214616	NP_001028428	NM_001033256	ENSMUST00000239506	Spata5l1	mRNA	0.170623	0.999939	0.684328
NM_001033257	215789	NP_001028429	NM_001033257	ENSMUST00000105543	Phactr2	mRNA	3.44566	0.999939	0.381614
NM_001033258	215821	NP_001028430	NM_001033258	ENSMUST00000215836	Arfgef3	mRNA	1.30066	0.999939	0.548453
NM_001033259	215999	NP_001028431	NM_001033259	ENSMUST00000020312	Mcu	mRNA	0.128713	0.999939	0.6533
NM_001033260	216021	NP_001028432	NM_001033260	ENSMUST00000133371	Stox1	mRNA	-0.147831	0.999939	0.871821
NM_001033261	216345	NP_001028433	NM_001033261	ENSMUST00000036044	Zfc3h1	mRNA	0.471334	0.999939	0.234435
NM_001033262	216438	NP_001028434	NM_001033262	ENSMUST00000040307	Marchf9	mRNA	0.194542	0.999939	0.799893
NM_001033263	216439	NP_001028435	NM_001033263	ENSMUST00000039259	Agap2	mRNA	-3.39004	0.999939	0.394768
NM_001033264	216456	NP_001028436	NM_001033264	ENSMUST00000044776	Gls2	mRNA	-0.111999	0.999939	0.923339
NM_001033267	217341	NP_001028439	NM_001033267	ENSMUST00000093909	Qrich2	mRNA	-0.141511	0.999939	0.971724
NM_001033268	218236	NP_001028440	NM_001033268	ENSMUST00000060805	Fam120a	mRNA	-0.0283705	0.999939	0.932948
NM_001033270	218756	NP_001028442	NM_001033270	ENSMUST00000057015	Slc4a7	mRNA	-0.110721	0.999939	0.872758
NM_001033271	219024	NP_001028443	NM_001033271	ENSMUST00000160835	Pip4p1	mRNA	0.517592	0.999939	0.168019
NM_001033272	219140	NP_001028444	NM_001033272	ENSMUST00000022566	Spata13	mRNA	0.996738	0.999939	0.565957
NM_001033273	223739	NP_001028445	NM_001033273	ENSMUST00000047144	5031439G07Rik	mRNA	0.218973	0.999939	0.483664
NM_001033274	223770	NP_001028446	NM_001033274	ENSMUST00000109381	Brd1	mRNA	0.241691	0.999939	0.364024
NM_001033276	381022	NP_001028448	NM_001033276	ENSMUST00000023741	Kmt2d	mRNA	-0.110868	0.999939	0.89568
NM_001033277	223918	NP_001028449	NM_001033277	ENSMUST00000154032	Spryd3	mRNA	-0.152404	0.999939	0.678799
NM_001033279	224647	NP_001028451	NM_001033279	ENSMUST00000114863	Ilrun	mRNA	-0.0411422	0.999939	0.884531
NM_001033281	225518	NP_001028453	NM_001033281	ENSMUST00000091900	Prdm6	mRNA	-0.653845	0.999939	0.612445
NM_001033284	226527	NP_001028456	NM_001033284	ENSMUST00000046743	Cryzl2	mRNA	0.00598339	0.999939	0.988287
NM_001033285	226751	NP_001028457	NM_001033285	ENSMUST00000111117	Cdc42bpa	mRNA	2.92047	0.999939	0.459989
NM_001033289	226999	NP_001028461	NM_001033289	ENSMUST00000027231	Slc9a2	mRNA	0.441316	0.999939	0.913824
NM_001033290	227326	NP_001028462	NM_001033290	ENSMUST00000086975	Gpr55	mRNA	-0.214717	0.999939	0.888339
NM_001033292	227357	NP_001028464	NM_001033292	ENSMUST00000088904	Espnl	mRNA	0.187472	0.999939	0.739508
NM_001033293	227620	NP_001028465	NM_001033293	ENSMUST00000102925	Uap1l1	mRNA	0.181357	0.999939	0.723021
NM_001033294	227674	NP_001028466	NM_001033294	ENSMUST00000113853	Ddx31	mRNA	-0.149345	0.999939	0.745852
NM_001033297	228715	NP_001028469	NM_001033297	ENSMUST00000136628	Smim26	mRNA	-0.193188	0.999939	0.747066
NM_001033298	228730	NP_001028470	NM_001033298	ENSMUST00000099278	Kiz	mRNA	-0.132224	0.999939	0.668261
NM_001033299	228913	NP_001028471	NM_001033299	ENSMUST00000063710	Zfp217	mRNA	-0.528716	0.999939	0.454469
NM_001033300	229363	NP_001028472	NM_001033300	ENSMUST00000029405	Gmps	mRNA	-0.208399	0.999939	0.484399
NM_001033301	229474	NP_001028473	NM_001033301	ENSMUST00000107689	Fhdc1	mRNA	0.457134	0.999939	0.454758
NM_001033302	229599	NP_001028474	NM_001033302	ENSMUST00000036418	Ciart	mRNA	-2.18384	0.999939	0.131205
NM_001033304	229722	NP_001028476	NM_001033304	ENSMUST00000048012	Elapor1	mRNA	0.811094	0.999939	0.713959
NM_001033305	230075	NP_001028477	NM_001033305	ENSMUST00000095128	Ndufb6	mRNA	-0.190073	0.999939	0.634781
NM_001033306	230126	NP_001028478	NM_001033306	ENSMUST00000061986	Shb	mRNA	1.29139	0.999939	0.400838
NM_001033308	230787	NP_001028480	NM_001033308	ENSMUST00000045154	Themis2	mRNA	0.256228	0.999939	0.721696
NM_001033310	231430	NP_001028482	NM_001033310	ENSMUST00000048363	Cox18	mRNA	-0.306093	0.999939	0.567429
NM_001033311	231668	NP_001028483	NM_001033311	ENSMUST00000111967	Vsig10	mRNA	-0.0909557	0.999939	0.827063
NM_001033312	231863	NP_001028484	NM_001033312	ENSMUST00000035985	Fbxl18	mRNA	-0.679872	0.999939	0.635736
NM_001033313	231887	NP_001028485	NM_001033313	ENSMUST00000031627	Pdap1	mRNA	-0.186704	0.999939	0.626609
NM_001033314	232933	NP_001028486	NM_001033314	ENSMUST00000098780	Ccdc61	mRNA	-0.322873	0.999939	0.365119
NM_001033315	233020	NP_001028487	NM_001033315	ENSMUST00000108353	Hipk4	mRNA	-2.92039	0.999939	0.464543
NM_001033317	233649	NP_001028489	NM_001033317	ENSMUST00000033187	Cnga4	mRNA	-2.22143	0.999939	0.579929
NM_001033318	233824	NP_001028490	NM_001033318	ENSMUST00000057576	Cog7	mRNA	-0.134694	0.999939	0.741433
NM_001033319	233977	NP_001028491	NM_001033319	ENSMUST00000168134	Ppfia1	mRNA	2.27799	0.999939	0.548811
NM_001033321	234740	NP_001028493	NM_001033321	ENSMUST00000034429	Tmem231	mRNA	-0.318317	0.999939	0.596064
NM_001033322	234889	NP_001028494	NM_001033322	ENSMUST00000115733	Gucy1a2	mRNA	0.441316	0.999939	0.913824
NM_001033324	235320	NP_001028496	NM_001033324	ENSMUST00000093852	Zbtb16	mRNA	0.295669	0.999939	0.886089
NM_001033326	236082	NP_001028498	NM_001033326		Dhrsx	mRNA	0.190471	0.999939	0.705385
NM_001033328	236848	NP_001028500	NM_001033328	ENSMUST00000101506	Tmem185a	mRNA	0.0152288	0.999939	0.985437
NM_001033329	236915	NP_001028501	NM_001033329	ENSMUST00000113878	Arhgef9	mRNA	-4.25211	0.999939	0.283399
NM_001033331	237436	NP_001028503	NM_001033331	ENSMUST00000105298	Gas2l3	mRNA	0.642635	0.999939	0.572786
NM_001033332	237500	NP_001028504	NM_001033332	ENSMUST00000099318	Tmtc3	mRNA	1.01606	0.999939	0.738129
NM_001033334	627191	NP_001028506	NM_001033334	ENSMUST00000095550	Syndig1l	mRNA	1.70354	0.999939	0.409176
NM_001033336	239273	NP_001028508	NM_001033336	ENSMUST00000036554	Abcc4	mRNA	-0.120343	0.999939	0.857123
NM_001033337	239570	NP_001028509	NM_001033337	ENSMUST00000146088	Ttc38	mRNA	-0.154727	0.999939	0.7146
NM_001033338	239731	NP_001028510	NM_001033338	ENSMUST00000169803	Rimbp3	mRNA	-0.404825	0.999939	0.744071
NM_001033339	240047	NP_001028511	NM_001033339	ENSMUST00000024696	Mmp25	mRNA	5.42956	0.999939	0.120059
NM_001033341	240476	NP_001028513	NM_001033341	ENSMUST00000125763	Zfp407	mRNA	0.0300502	0.999939	0.937662
NM_001033342	240505	NP_001028514	NM_001033342	ENSMUST00000025681	Cdc42bpg	mRNA	-0.194897	0.999939	0.588752
NM_001033343	240667	NP_001028515	NM_001033343	ENSMUST00000063632	Sec31b	mRNA	0.433522	0.999939	0.614341
NM_001033348	241694	NP_001028520	NM_001033348	ENSMUST00000109986	Ralgapa2	mRNA	-1.14627	0.999939	0.409389
NM_001033350	242248	NP_001028522	NM_001033350	ENSMUST00000041577	Bank1	mRNA	1.51817	0.999939	0.321723
NM_001033352	242785	NP_001028524	NM_001033352	ENSMUST00000097773	Klhl21	mRNA	-0.166861	0.999939	0.697149
NM_001033355	243905	NP_001028527	NM_001033355	ENSMUST00000148442	Zfp568	mRNA	0.784455	0.999939	0.83405
NM_001033362	245536	NP_001028534	NM_001033362	ENSMUST00000101358	Gm614	mRNA	1.51849	0.999939	0.251558
NM_001033364	268663	NP_001028536	NM_001033364	ENSMUST00000037145	Cdhr2	mRNA	0.441316	0.999939	0.913824
NM_001033366	268949	NP_001028538	NM_001033366	ENSMUST00000095467	Mucl3	mRNA	0.441316	0.999939	0.913824
NM_001033367	268973	NP_001028539	NM_001033367	ENSMUST00000052124	Nlrc4	mRNA	2.12155	0.999939	0.266266
NM_001033369	269275	NP_001028541	NM_001033369	ENSMUST00000100085	Acvr1c	mRNA	2.41148	0.999939	0.543815
NM_001033371	270091	NP_001028543	NM_001033371	ENSMUST00000067305	Lrrc36	mRNA	0.435294	0.999939	0.915001
NM_001033375	319277	NP_001028547	NM_001033375	ENSMUST00000038388	Washc4	mRNA	0.217939	0.999939	0.691222
NM_001033379	319618	NP_001028551	NM_001033379	ENSMUST00000112777	Dcp1b	mRNA	-0.235017	0.999939	0.564975
NM_001033380	319622	NP_001028552	NM_001033380	ENSMUST00000178344	Itpripl2	mRNA	0.496431	0.999939	0.299251
NM_001033383	319748	NP_001028555	NM_001033383	ENSMUST00000076251	Zfp865	mRNA	-0.00801808	0.999939	0.996457
NM_001033385	544696	NP_001028557	NM_001033385	ENSMUST00000099739	Tbc1d32	mRNA	-0.934614	0.999939	0.696523
NM_001033389	320267	NP_001028561	NM_001033389	ENSMUST00000055244	Fubp3	mRNA	-0.149894	0.999939	0.731381
NM_001033393	320534	NP_001028565	NM_001033393	ENSMUST00000061450	Tmem104	mRNA	0.477766	0.999939	0.140332
NM_001033394	320587	NP_001028566	NM_001033394	ENSMUST00000097742	Tmem88b	mRNA	-1.8403	0.999939	0.64439
NM_001033399	328232	NP_001028571	NM_001033399	ENSMUST00000055341	Gfod1	mRNA	0.154972	0.999939	0.849885
NM_001033405	328833	NP_001028577	NM_001033405	ENSMUST00000233092	Treml2	mRNA	0.304764	0.999939	0.934823
NM_001033410	329360	NP_001028582	NM_001033410	ENSMUST00000091318	Rnf224	mRNA	-0.612048	0.999939	0.705754
NM_001033419	330483	NP_001028591	NM_001033419	ENSMUST00000014830	Ceacam16	mRNA	0.294642	0.999939	0.940207
NM_001033420	330662	NP_001028592	NM_001033420	ENSMUST00000084488	Dock1	mRNA	1.19512	0.999939	0.399786
NM_001033421	330921	NP_001028593	NM_001033421	ENSMUST00000118254	Pate2	mRNA	-2.20187	0.999939	0.580778
NM_001033422	331401	NP_001028594	NM_001033422	ENSMUST00000047037	Thoc2	mRNA	-0.0695202	0.999939	0.88322
NM_001033430	338523	NP_001028602	NM_001033430	ENSMUST00000002305	Kdm7a	mRNA	0.427569	0.999939	0.626946
NM_001033431	378425	NP_001028603	NM_001033431	ENSMUST00000108653	Nlrp12	mRNA	0.441316	0.999939	0.913824
NM_001033432	380629	NP_001028604	NM_001033432	ENSMUST00000037879	Heca	mRNA	-0.506059	0.999939	0.439806
NM_001033433	380705	NP_001028605	NM_001033433	ENSMUST00000051025	Tmem102	mRNA	0.186888	0.999939	0.96243
NM_001033435	380732	NP_001028607	NM_001033435	ENSMUST00000086353	Milr1	mRNA	1.33628	0.999939	0.447543
NM_001033436	380753	NP_001028608	NM_001033436	ENSMUST00000090597	Atxn7l1	mRNA	0.329811	0.999939	0.76718
NM_001033437	380755	NP_001028609	NM_001033437	ENSMUST00000095760	Lsmem1	mRNA	0.441316	0.999939	0.913824
NM_001033439	380916	NP_001028611	NM_001033439	ENSMUST00000088970	Lrch1	mRNA	0.148193	0.999939	0.852656
NM_001033441	380959	NP_001028613	NM_001033441	ENSMUST00000100309	Alg10b	mRNA	0.00336932	0.999939	0.994891
NM_001033443	381113	NP_001028615	NM_001033443	ENSMUST00000086545	Cdkl4	mRNA	-3.39004	0.999939	0.394768
NM_001033445	381126	NP_001028617	NM_001033445	ENSMUST00000049260	Garem1	mRNA	-0.105608	0.999939	0.852521
NM_001033448	381201	NP_001028620	NM_001033448	ENSMUST00000096318	Ap5b1	mRNA	0.783803	0.999939	0.688542
NM_001033449	381259	NP_001028621	NM_001033449	ENSMUST00000094917	Tmem237	mRNA	-2.55345	0.999939	0.426156
NM_001033450	381308	NP_001028622	NM_001033450	ENSMUST00000009340	Ifi211	mRNA	-0.403519	0.999939	0.822695
NM_001033451	381410	NP_001028623	NM_001033451	ENSMUST00000111333	Zfp408	mRNA	-0.50445	0.999939	0.723973
NM_001033453	381511	NP_001028625	NM_001033453	ENSMUST00000108297	Pdp1	mRNA	0.347567	0.999939	0.758151
NM_001033457	433864	NP_001028629	NM_001033457	ENSMUST00000001611	Nom1	mRNA	-0.0793056	0.999939	0.787465
NM_001033458	381633	NP_001028630	NM_001033458	ENSMUST00000094869	Gm1673	mRNA	0.441316	0.999939	0.913824
NM_001033463	381801	NP_001028635	NM_001033463	ENSMUST00000089018	Tatdn2	mRNA	-0.713462	0.999939	0.192991
NM_001033464	381812	NP_001028636	NM_001033464	ENSMUST00000071563	Cracr2a	mRNA	1.49136	0.999939	0.491441
NM_001033466	381990	NP_001028638	NM_001033466	ENSMUST00000100078	Zbtb2	mRNA	0.465149	0.999939	0.296876
NM_001033468	382045	NP_001028640	NM_001033468	ENSMUST00000074570	Adgrg5	mRNA	4.60599	0.999939	0.236085
NM_001033472	382252	NP_001028644	NM_001033472	ENSMUST00000112464	Bclaf3	mRNA	0.509256	0.999939	0.633004
NM_001033474	382423	NP_001028646	NM_001033474	ENSMUST00000099276	Atxn7l3b	mRNA	-0.0132708	0.999939	0.971314
NM_001033475	382620	NP_001028647	NM_001033475	ENSMUST00000037418	Tmed8	mRNA	-0.0157695	0.999939	0.974212
NM_001033484	404710	NP_001028656	NM_001033484	ENSMUST00000071812	Iqgap3	mRNA	-0.498073	0.999939	0.254263
NM_001033488	432628	NP_001028660	NM_001033488	ENSMUST00000045921	Mfsd2b	mRNA	0.0942297	0.999939	0.870717
NM_001033489	433809	NP_001028661	NM_001033489	ENSMUST00000076183	Rnf207	mRNA	0.441316	0.999939	0.913824
NM_001033490	433813	NP_001028662	NM_001033490	ENSMUST00000097737	Pusl1	mRNA	0.0492465	0.999939	0.935019
NM_001033496	449521	NP_001028668	NM_001033496	ENSMUST00000095606	Zfp213	mRNA	-0.122616	0.999939	0.720765
NM_001033498	546134	NP_001028670	NM_001033498	ENSMUST00000098661	Gramd2	mRNA	-2.84423	0.999939	0.476471
NM_001033525	52150	NP_001028697	NM_001033525	ENSMUST00000085818	Kcnk6	mRNA	-0.0494304	0.999939	0.894553
NM_001033528	72344	NP_001028700	NM_001033528	ENSMUST00000092382	Usp36	mRNA	-0.373038	0.999939	0.75531
NM_001033530	101835	NP_001028702	NM_001033530	ENSMUST00000098509	AW146154	mRNA	0.143798	0.999939	0.793023
NM_001033532	225289	NP_001028704	NM_001033532	ENSMUST00000097643	AW554918	mRNA	0.0933824	0.999939	0.818872
NM_001033533	234582	NP_001028705	NM_001033533	ENSMUST00000077955	Ccdc102a	mRNA	0.627938	0.999939	0.596727
NM_001033534	244864	NP_001028706	NM_001033534	ENSMUST00000098782	Layn	mRNA	-2.58127	0.999939	0.496459
NM_001033536	319758	NP_001028708	NM_001033536	ENSMUST00000163401	Rfx7	mRNA	0.261482	0.999939	0.417807
NM_001033537	320655	NP_001028709	NM_001033537	ENSMUST00000090827	Pgap3	mRNA	-0.303659	0.999939	0.67054
NM_001033539	328660	NP_001028711	NM_001033539	ENSMUST00000231941	Bex6	mRNA	-0.223508	0.999939	0.877568
NM_001033541	331493	NP_001028713	NM_001033541	ENSMUST00000101297	Gm5127	mRNA	-2.22143	0.999939	0.579929
NM_001033543	213208	NP_001028715	NM_001033543	ENSMUST00000098458	Il20rb	mRNA	0.475557	0.999939	0.491037
NM_001033548	436022	NP_001028720	NM_001033548	ENSMUST00000094897	Dnaaf3	mRNA	2.05963	0.999939	0.456092
NM_001033550	433926	NP_001028722	NM_001033550	ENSMUST00000112707	Lrrc8b	mRNA	0.237342	0.999939	0.550911
NM_001033573	66980	NP_001028745	NM_001033573	ENSMUST00000076891	Zdhhc6	mRNA	-0.545038	0.999939	0.513048
NM_001033598	216739	NP_001028770	NM_001033598	ENSMUST00000093106	Acsl6	mRNA	0.555902	0.999939	0.874096
NM_001033600	50790	NP_001028772	NM_001033600	ENSMUST00000112903	Acsl4	mRNA	0.334433	0.999939	0.771771
NM_001033606	74205	NP_001028778	NM_001033606	ENSMUST00000142704	Acsl3	mRNA	1.06383	0.999939	0.475879
NM_001033630	69662	NP_001028802	NM_001033630	ENSMUST00000148721	2310061I04Rik	mRNA	-0.127706	0.999939	0.743264
NM_001033632	213002	NP_001028804	NM_001033632	ENSMUST00000081924	Ifitm6	mRNA	-0.882746	0.999939	0.575599
NM_001033634	414872	NP_001028806	NM_001033634	ENSMUST00000043616	Zyg11b	mRNA	0.443485	0.999939	0.165357
NM_001033636	109294	NP_001028808	NM_001033636		Prex2	mRNA	0.441316	0.999939	0.913824
NM_001033669	213980	NP_001028841	NM_001033669	ENSMUST00000150989	Fbxw10	mRNA	-0.340615	0.999939	0.893481
NM_001033711	14017	NP_001028883	NM_001033711	ENSMUST00000170799	Evi2a	mRNA	1.78543	0.999939	0.19079
NM_001033713	17258	NP_001028885	NM_001033713	ENSMUST00000156690	Mef2a	mRNA	-2.73443	0.999939	0.493958
NM_001033759	83921	NP_001028931	NM_001033759	ENSMUST00000025663	Cemip2	mRNA	2.63727	0.999939	0.14142
NM_001033767	240327	NP_001028939	NM_001033767	ENSMUST00000031549	Gm4951	mRNA	-1.63748	0.999939	0.636827
NM_001033779	433632	NP_001028951	NM_001033779	ENSMUST00000098828	Gm5544	mRNA	2.32667	0.999939	0.187015
NM_001033780	433638	NP_001028952	NM_001033780	ENSMUST00000098758	I830077J02Rik	mRNA	-0.129301	0.999939	0.866005
NM_001033789	545253	NP_001028961	NM_001033789	ENSMUST00000115580	Gm5820	mRNA	-0.592135	0.999939	0.881522
NM_001033805	619301	NP_001028977	NM_001033805	ENSMUST00000100638	Tmem253	mRNA	1.56783	0.999939	0.483233
NM_001033820	619331	NP_001028992	NM_001033820	ENSMUST00000080348	Zfp551	mRNA	-1.70868	0.999939	0.659306
NM_001033851	66871	NP_001029023	NM_001033851	ENSMUST00000014777	Cpne8	mRNA	1.50891	0.999939	0.174259
NM_001033865	78294	NP_001029037	NM_001033865	ENSMUST00000102844	Rps27a	mRNA	-0.0399322	0.999939	0.91708
NM_001033872	207818	NP_001029044	NM_001033872	ENSMUST00000172334	Smagp	mRNA	0.524611	0.999939	0.443382
NM_001033874	68870	NP_001029046	NM_001033874	ENSMUST00000074156	Ak8	mRNA	-0.315174	0.999939	0.936288
NM_001033877	233332	NP_001029049	NM_001033877	ENSMUST00000098382	Adamts17	mRNA	1.105	0.999939	0.784396
NM_001033904	433278	NP_001029076	NM_001033904	ENSMUST00000070223	Khdc1c	mRNA	1.95646	0.999939	0.624482
NM_001033908	20933	NP_001029080	NM_001033908	ENSMUST00000015920	Med22	mRNA	6.29903	0.999939	0.107134
NM_001033922	224840	NP_001029094	NM_001033922	ENSMUST00000125426	Treml4	mRNA	1.60181	0.999939	0.199655
NM_001033929	232078	NP_001029101	NM_001033929	ENSMUST00000160918	Thnsl2	mRNA	0.273397	0.999939	0.884444
NM_001033962	22215	NP_001029134	NM_001033962	ENSMUST00000107537	Ube3a	mRNA	0.175596	0.999939	0.656282
NM_001033966	11637	NP_001029138	NM_001033966	ENSMUST00000030583	Ak2	mRNA	-0.0891713	0.999939	0.864483
NM_001033978	381091	NP_001029150	NM_001033978	ENSMUST00000050325	H2-Eb2	mRNA	-0.0530866	0.999939	0.977894
NM_001033981	544763	NP_001029153	NM_001033981	ENSMUST00000101387	Hbq1b	mRNA	1.98808	0.999939	0.618722
NM_001033988	27057	NP_001029160	NM_001033988	ENSMUST00000163336	Ncoa4	mRNA	-5.41704	0.999939	0.16843
NM_001034029	57890	NP_001029201	NM_001034029	ENSMUST00000053569	Il17re	mRNA	1.54461	0.999939	0.700666
NM_001034060	435626	NP_001029232	NM_001034060	ENSMUST00000080167	Rufy4	mRNA	-3.39004	0.999939	0.394768
NM_001034097	619441	NP_001029269	NM_001034097	ENSMUST00000180587	Tnfsfm13	mRNA	1.47492	0.999939	0.471895
NM_001034851	66270	NP_001030023	NM_001034851	ENSMUST00000022881	Retreg1	mRNA	-0.0574411	0.999939	0.97294
NM_001034858	213402	NP_001030030	NM_001034858	ENSMUST00000095729	Armc2	mRNA	-1.33202	0.999939	0.742465
NM_001034859	225594	NP_001030031	NM_001034859	ENSMUST00000090260	Gm4841	mRNA	0.398198	0.999939	0.605431
NM_001034860	229571	NP_001030032	NM_001034860	ENSMUST00000194595	Tdpoz8	mRNA	1.14944	0.999939	0.758753
NM_001034862	234086	NP_001030034	NM_001034862	ENSMUST00000110813	Erich1	mRNA	0.0102336	0.999939	0.979112
NM_001034863	235300	NP_001030035	NM_001034863	ENSMUST00000061833	Tlcd5	mRNA	0.270796	0.999939	0.645593
NM_001034864	236749	NP_001030036	NM_001034864	ENSMUST00000163718	Tesl1	mRNA	-2.17114	0.999939	0.571739
NM_001034866	240023	NP_001030038	NM_001034866	ENSMUST00000163394	Pnldc1	mRNA	0.330928	0.999939	0.905062
NM_001034867	242377	NP_001030039	NM_001034867	ENSMUST00000098181	Pm20d2	mRNA	0.458077	0.999939	0.882449
NM_001034868	243978	NP_001030040	NM_001034868	ENSMUST00000098433	Mrgprx2	mRNA	2.77786	0.999939	0.356946
NM_001034874	380702	NP_001030046	NM_001034874	ENSMUST00000066679	Shisa6	mRNA	1.52697	0.999939	0.703973
NM_001034876	381546	NP_001030048	NM_001034876	ENSMUST00000106422	Ccdc24	mRNA	-1.26891	0.999939	0.751819
NM_001034882	432879	NP_001030054	NM_001034882	ENSMUST00000226192	Kbtbd6	mRNA	-0.84924	0.999939	0.36037
NM_001034885	433091	NP_001030057	NM_001034885	ENSMUST00000056866	Pnpla1	mRNA	0.364779	0.999939	0.926763
NM_001034893	668620	NP_001030065	NM_001034893	ENSMUST00000202535	Zfp936	mRNA	-4.25211	0.999939	0.283399
NM_001034895	103406	NP_001030067	NM_001034895	ENSMUST00000117798	Zfr2	mRNA	-0.251282	0.999939	0.858827
NM_001034900	545471	NP_001030072	NM_001034900	ENSMUST00000109914	Zfp345	mRNA	2.48453	0.999939	0.531343
NM_001034903	545893	NP_001030075	NM_001034903	ENSMUST00000100780	Mansc4	mRNA	-0.81122	0.999939	0.840556
NM_001034907	547176	NP_001030079	NM_001034907	ENSMUST00000082183	Zc3h12b	mRNA	3.11228	0.999939	0.430369
NM_001034909	547347	NP_001030081	NM_001034909	ENSMUST00000097331	Gm6034	mRNA	-2.93942	0.999939	0.291131
NM_001034962	20411	NP_001030134	NM_001034962	ENSMUST00000225786	Sorbs1	mRNA	-0.882656	0.999939	0.82376
NM_001034963	20411	NP_001030135	NM_001034963	ENSMUST00000165212	Sorbs1	mRNA	0.917811	0.999939	0.679558
NM_001034964	20411	NP_001030136	NM_001034964	ENSMUST00000099466	Sorbs1	mRNA	-0.69976	0.999939	0.809037
NM_001035122	105348	NP_001030294	NM_001035122	ENSMUST00000022039	Golm1	mRNA	0.0215705	0.999939	0.962469
NM_001035123	66083	NP_001030295	NM_001035123	ENSMUST00000034096	Setd6	mRNA	-0.176252	0.999939	0.729911
NM_001035226	103573	NP_001030303	NM_001035226	ENSMUST00000109551	Xpo1	mRNA	1.52144	0.999939	0.685577
NM_001035228	20454	NP_001030305	NM_001035228	ENSMUST00000069994	St3gal5	mRNA	-0.205134	0.999939	0.721627
NM_001035231	212276	NP_001030308	NM_001035231	ENSMUST00000181892	Zfp748	mRNA	-0.182241	0.999939	0.703567
NM_001035509	66995	NP_001030586	NM_001035509	ENSMUST00000101227	Zcchc18	mRNA	-1.84557	0.999939	0.595765
NM_001035510	66995	NP_001030587	NM_001035510	ENSMUST00000033804	Zcchc18	mRNA	0.426084	0.999939	0.844608
NM_001035525	100317	NP_001030602	NM_001035525	ENSMUST00000102608	AU040320	mRNA	-0.508845	0.999939	0.862994
NM_001035526	100317	NP_001030603	NM_001035526	ENSMUST00000102607	AU040320	mRNA	0.838816	0.999939	0.827257
NM_001035532	677884	NP_001030609	NM_001035532	ENSMUST00000107598	Pakap	mRNA	0.0173961	0.999939	0.99299
NM_001035533	677884	NP_001030610	NM_001035533	ENSMUST00000043456	Pakap	mRNA	6.49052	0.210306	0.00120247
NM_001035854	71770	NP_001030931	NM_001035854	ENSMUST00000018875	Ap2b1	mRNA	-0.050501	0.999939	0.869174
NM_001036293	641340	NP_001031370	NM_001036293	ENSMUST00000077839	Nrbf2	mRNA	-0.0169292	0.999939	0.950046
NM_001036740	232984	NP_001031817	NM_001036740	ENSMUST00000076034	B3gnt8	mRNA	4.4368	0.999939	0.257914
NM_001037134	12448	NP_001032211	NM_001037134	ENSMUST00000170901	Ccne2	mRNA	-1.05709	0.999939	0.581348
NM_001037136	347722	NP_001032213	NM_001037136	ENSMUST00000190096	Agap1	mRNA	-1.86441	0.999939	0.643476
NM_001037166	237433	NP_001032243	NM_001037166	ENSMUST00000168843	Gm4925	mRNA	0.563944	0.999939	0.844048
NM_001037170	641376	NP_001032247	NM_001037170	ENSMUST00000005817	Tomm40l	mRNA	0.0757	0.999939	0.863351
NM_001037279	72657	NP_001032356	NM_001037279	ENSMUST00000102647	Selenoh	mRNA	-0.0517599	0.999939	0.908662
NM_001037294	225638	NP_001032371	NM_001037294	ENSMUST00000035548	Alpk2	mRNA	2.83664	0.999939	0.0229551
NM_001037298	234839	NP_001032375	NM_001037298	ENSMUST00000067252	Piezo1	mRNA	0.0871834	0.999939	0.886473
NM_001037326	228410	NP_001032403	NM_001037326	ENSMUST00000137961	Cstf3	mRNA	0.343976	0.999939	0.794242
NM_001037493	71699	NP_001032570	NM_001037493	ENSMUST00000032177	Slc41a3	mRNA	0.247375	0.999939	0.692901
NM_001037634	225922	NP_001032723	NM_001037634	ENSMUST00000121793	Oosp2	mRNA	0.435294	0.999939	0.915001
NM_001037665	22640	NP_001032754	NM_001037665	ENSMUST00000077791	Zfp1	mRNA	0.505842	0.999939	0.334288
NM_001037707	22689	NP_001032796	NM_001037707	ENSMUST00000053521	Zfp27	mRNA	0.199224	0.999939	0.896536
NM_001037709	100213	NP_001032798	NM_001037709	ENSMUST00000035645	Rusc2	mRNA	0.500724	0.999939	0.773995
NM_001037713	327959	NP_001032802	NM_001037713	ENSMUST00000146233	Xaf1	mRNA	-0.599937	0.999939	0.283261
NM_001037717	625098	NP_001032806	NM_001037717	ENSMUST00000140523	Slc38a6	mRNA	0.56123	0.999939	0.656682
NM_001037719	208154	NP_001032808	NM_001037719	ENSMUST00000063654	Btla	mRNA	-0.43455	0.999939	0.794215
NM_001037722	11490	NP_001032811	NM_001037722	ENSMUST00000029676	Adam15	mRNA	-0.500664	0.999939	0.605324
NM_001037723	11513	NP_001032812	NM_001037723	ENSMUST00000171456	Adcy7	mRNA	0.511286	0.999939	0.49143
NM_001037724	11513	NP_001032813	NM_001037724	ENSMUST00000098521	Adcy7	mRNA	-0.19792	0.999939	0.66974
NM_001037725	72750	NP_001032814	NM_001037725	ENSMUST00000036540	Fam117b	mRNA	-0.110338	0.999939	0.764861
NM_001037726	12912	NP_001032815	NM_001037726	ENSMUST00000171164	Creb1	mRNA	1.06355	0.999939	0.294562
NM_001037727	232201	NP_001032816	NM_001037727	ENSMUST00000113637	Arhgap25	mRNA	0.00880591	0.999939	0.99097
NM_001037736	234094	NP_001032825	NM_001037736	ENSMUST00000110800	Arhgef10	mRNA	2.01911	0.999939	0.613091
NM_001037737	11863	NP_001032826	NM_001037737	ENSMUST00000102749	Arnt	mRNA	0.283919	0.999939	0.848387
NM_001037741	625249	NP_001032830	NM_001037741	ENSMUST00000097227	Gpx4	mRNA	-0.0105116	0.999939	0.997629
NM_001037742	68736	NP_001032831	NM_001037742	ENSMUST00000162686	Tyw5	mRNA	-0.0260425	0.999939	0.97756
NM_001037746	328099	NP_001032835	NM_001037746	ENSMUST00000139049	Prps1l3	mRNA	0.0299108	0.999939	0.934525
NM_001037747	332579	NP_001032836	NM_001037747	ENSMUST00000028294	Card9	mRNA	0.622691	0.999939	0.5654
NM_001037754	108100	NP_001032843	NM_001037754	ENSMUST00000103021	Baiap2	mRNA	3.49483	0.999939	0.231921
NM_001037755	108100	NP_001032844	NM_001037755	ENSMUST00000026436	Baiap2	mRNA	0.249801	0.999939	0.784987
NM_001037756	52592	NP_001032845	NM_001037756	ENSMUST00000059250	Brms1l	mRNA	-0.192932	0.999939	0.570487
NM_001037757	68767	NP_001032846	NM_001037757	ENSMUST00000116556	Washc1	mRNA	2.54782	0.701155	0.00596076
NM_001037758	12234	NP_001032847	NM_001037758	ENSMUST00000065601	Btrc	mRNA	-0.256056	0.999939	0.664183
NM_001037759	170755	NP_001032848	NM_001037759	ENSMUST00000171265	Sgk3	mRNA	3.74542	0.999939	0.0369485
NM_001037761	12345	NP_001032850	NM_001037761	ENSMUST00000102507	Capzb	mRNA	2.47749	0.999939	0.391536
NM_001037762	66220	NP_001032851	NM_001037762	ENSMUST00000102865	Zdhhc12	mRNA	0.348759	0.999939	0.599277
NM_001037764	19377	NP_001032853	NM_001037764	ENSMUST00000171108	Rai1	mRNA	21.78	1.75947e-05	2.50776e-08
NM_001037800	69165	NP_001032889	NM_001037800	ENSMUST00000171635	Cd209b	mRNA	-1.77083	0.999939	0.660566
NM_001037801	12511	NP_001032890	NM_001037801	ENSMUST00000039043	Cd6	mRNA	-0.102085	0.999939	0.957886
NM_001037810	20737	NP_001032899	NM_001037810	ENSMUST00000143713	Spn	mRNA	0.245889	0.999939	0.675223
NM_001037812	381259	NP_001032901	NM_001037812	ENSMUST00000087475	Tmem237	mRNA	0.207846	0.999939	0.890345
NM_001037841	75458	NP_001032930	NM_001037841	ENSMUST00000098464	Cklf	mRNA	-0.0322454	0.999939	0.986983
NM_001037846	72068	NP_001032935	NM_001037846	ENSMUST00000105267	Cnot2	mRNA	0.293054	0.999939	0.514385
NM_001037847	72068	NP_001032936	NM_001037847		Cnot2	mRNA	-0.143239	0.999939	0.75629
NM_001037848	72068	NP_001032937	NM_001037848	ENSMUST00000020374	Cnot2	mRNA	-0.736005	0.999939	0.770633
NM_001037859	12978	NP_001032948	NM_001037859	ENSMUST00000025523	Csf1r	mRNA	0.737366	0.999939	0.454711
NM_001037863	320940	NP_001032952	NM_001037863	ENSMUST00000101527	Atp11c	mRNA	5.17005	0.999939	0.186646
NM_001037865	213945	NP_001032954	NM_001037865	ENSMUST00000115537	Col28a1	mRNA	2.09356	0.999939	0.599668
NM_001037877	66855	NP_001032966	NM_001037877	ENSMUST00000108840	Tcf25	mRNA	0.0476457	0.999939	0.884899
NM_001037878	66855	NP_001032967	NM_001037878	ENSMUST00000057934	Tcf25	mRNA	-0.228034	0.999939	0.652563
NM_001037905	13132	NP_001032994	NM_001037905	ENSMUST00000110663	Dab2	mRNA	1.19769	0.999939	0.766539
NM_001037909	620078	NP_001032998	NM_001037909	ENSMUST00000064341	C130026I21Rik	mRNA	1.99178	0.999939	0.61805
NM_001037913	622404	NP_001033002	NM_001037913	ENSMUST00000030181	Ccdc107	mRNA	0.379248	0.999939	0.49968
NM_001037916	622665	NP_001033005	NM_001037916	ENSMUST00000051869	Ccdc17	mRNA	0.370832	0.999939	0.698418
NM_001037917	622976	NP_001033006	NM_001037917	ENSMUST00000060013	Gm6377	mRNA	3.34347	0.999939	0.110931
NM_001037918	623661	NP_001033007	NM_001037918	ENSMUST00000041621	Lipt1	mRNA	-2.17519	0.999939	0.280422
NM_001037923	624866	NP_001033012	NM_001037923	ENSMUST00000099075	Lekr1	mRNA	0.865002	0.999939	0.624592
NM_001037925	625360	NP_001033014	NM_001037925	ENSMUST00000225029	BC147527	mRNA	-3.04641	0.999939	0.289629
NM_001037926	626316	NP_001033015	NM_001037926	ENSMUST00000091878	Zfp987	mRNA	-0.759597	0.999939	0.666138
NM_001037927	626359	NP_001033016	NM_001037927	ENSMUST00000035622	Wdr93	mRNA	-2.67191	0.999939	0.504064
NM_001037928	626870	NP_001033017	NM_001037928	ENSMUST00000043285	Gm11992	mRNA	0.441316	0.999939	0.913824
NM_001037938	28200	NP_001033027	NM_001037938	ENSMUST00000022821	Dhrs4	mRNA	-0.295854	0.999939	0.397596
NM_001037940	23950	NP_001033029	NM_001037940	ENSMUST00000008733	Dnajb6	mRNA	-0.00719472	0.999939	0.982104
NM_001037941	23950	NP_001033030	NM_001037941	ENSMUST00000012734	Dnajb6	mRNA	1.76995	0.999939	0.151484
NM_001037955	105352	NP_001033044	NM_001037955	ENSMUST00000095914	Dusp22	mRNA	0.917822	0.999939	0.618617
NM_001037957	13549	NP_001033046	NM_001037957	ENSMUST00000085901	Dyrk1b	mRNA	1.04296	0.999939	0.503895
NM_001037997	14158	NP_001033086	NM_001037997	ENSMUST00000000129	Fer	mRNA	0.215991	0.999939	0.861982
NM_001037999	13167	NP_001033088	NM_001037999	ENSMUST00000151708	Dbi	mRNA	-0.569528	0.999939	0.80348
NM_001038010	14534	NP_001033099	NM_001038010	ENSMUST00000006973	Kat2a	mRNA	0.146418	0.999939	0.734421
NM_001038015	67980	NP_001033104	NM_001038015	ENSMUST00000031117	Gnpda2	mRNA	0.00281655	0.999939	0.994863
NM_001038018	26385	NP_001033107	NM_001038018		Grk6	mRNA	0.0427804	0.999939	0.83105
NM_001038230	66156	NP_001033319	NM_001038230	ENSMUST00000093140	Anapc11	mRNA	-0.0942507	0.999939	0.771471
NM_001038231	23825	NP_001033320	NM_001038231	ENSMUST00000170010	Banf1	mRNA	0.80216	0.999939	0.585647
NM_001038492	19025	NP_001033581	NM_001038492	ENSMUST00000103093	Ctsa	mRNA	0.613401	0.999939	0.580522
NM_001038499	545260	NP_001033588	NM_001038499	ENSMUST00000040359	Arsi	mRNA	1.68108	0.999939	0.602422
NM_001038587	56417	NP_001033676	NM_001038587	ENSMUST00000098924	Adar	mRNA	0.396763	0.999939	0.4941
NM_001038589	59025	NP_001033678	NM_001038589	ENSMUST00000116669	Usp14	mRNA	0.575911	0.999939	0.598854
NM_001038592	69367	NP_001033681	NM_001038592	ENSMUST00000185362	Glrx2	mRNA	-0.178974	0.999939	0.561306
NM_001038594	69367	NP_001033683	NM_001038594	ENSMUST00000129653	Glrx2	mRNA	-0.799808	0.999939	0.840171
NM_001038602	218518	NP_001033691	NM_001038602	ENSMUST00000022137	Marveld2	mRNA	-0.26428	0.999939	0.63047
NM_001038604	23845	NP_001033693	NM_001038604	ENSMUST00000129948	Clec5a	mRNA	1.96087	0.999939	0.509479
NM_001038608	27366	NP_001033697	NM_001038608		Txnl4a	mRNA	0.0568914	0.999939	0.870185
NM_001038609	17762	NP_001033698	NM_001038609	ENSMUST00000100347	Mapt	mRNA	-5.43735	0.999939	0.0286791
NM_001038610	13134	NP_001033699	NM_001038610	ENSMUST00000069334	Dach1	mRNA	0.435294	0.999939	0.915001
NM_001038612	56177	NP_001033701	NM_001038612	ENSMUST00000102879	Olfm1	mRNA	-0.392764	0.999939	0.648619
NM_001038613	56177	NP_001033702	NM_001038613	ENSMUST00000100244	Olfm1	mRNA	-0.395814	0.999939	0.349785
NM_001038614	56177	NP_001033703	NM_001038614	ENSMUST00000152415	Olfm1	mRNA	-0.36151	0.999939	0.729826
NM_001038621	29809	NP_001033710	NM_001038621	ENSMUST00000028052	Rabgap1l	mRNA	5.91186	0.999939	0.0875092
NM_001038624	320360	NP_001033713	NM_001038624	ENSMUST00000055993	Ric3	mRNA	1.98808	0.999939	0.618722
NM_001038625	58172	NP_001033714	NM_001038625	ENSMUST00000109586	Sertad2	mRNA	0.251831	0.999939	0.681656
NM_001038627	75788	NP_001033716	NM_001038627	ENSMUST00000085684	Smurf1	mRNA	0.554092	0.999939	0.508067
NM_001038635	67333	NP_001033724	NM_001038635	ENSMUST00000166282	Stk35	mRNA	-0.0846732	0.999939	0.833856
NM_001038637	14702	NP_001033726	NM_001038637	ENSMUST00000159073	Gng2	mRNA	-0.150293	0.999939	0.772015
NM_001038642	23871	NP_001033731	NM_001038642	ENSMUST00000050797	Ets1	mRNA	-0.0426419	0.999939	0.963843
NM_001038643	108116	NP_001033732	NM_001038643	ENSMUST00000098371	Slco3a1	mRNA	0.842613	0.999939	0.507255
NM_001038651	629016	NP_001033740	NM_001038651	ENSMUST00000081582	Zfp953	mRNA	0.199973	0.999939	0.733518
NM_001038653	80879	NP_001033742	NM_001038653	ENSMUST00000168579	Slc16a3	mRNA	0.051514	0.999939	0.944332
NM_001038654	80879	NP_001033743	NM_001038654	ENSMUST00000100130	Slc16a3	mRNA	-0.558313	0.999939	0.408922
NM_001038663	26413	NP_001033752	NM_001038663	ENSMUST00000115731	Mapk1	mRNA	0.0476303	0.999939	0.878509
NM_001038664	14710	NP_001033753	NM_001038664	ENSMUST00000100532	Gngt2	mRNA	0.780835	0.999939	0.827306
NM_001038695	104263	NP_001033784	NM_001038695	ENSMUST00000065509	Kdm3a	mRNA	-0.151147	0.999939	0.798251
NM_001038696	67225	NP_001033785	NM_001038696	ENSMUST00000092154	Rnpc3	mRNA	1.45565	0.999939	0.192427
NM_001038699	63828	NP_001033788	NM_001038699	ENSMUST00000103014	Fn3k	mRNA	-0.484454	0.999939	0.682473
NM_001038700	14269	NP_001033789	NM_001038700	ENSMUST00000113562	Fnbp1	mRNA	0.0563225	0.999939	0.889007
NM_001038708	57912	NP_001033797	NM_001038708	ENSMUST00000107201	Cdc42se1	mRNA	1.0149	0.999939	0.663487
NM_001038839	18439	NP_001033928	NM_001038839	ENSMUST00000121489	P2rx7	mRNA	0.779718	0.999939	0.421213
NM_001038845	18439	NP_001033934	NM_001038845	ENSMUST00000031425	P2rx7	mRNA	-0.454964	0.999939	0.901579
NM_001038846	226594	NP_001033935	NM_001038846	ENSMUST00000097474	Rcsd1	mRNA	1.46678	0.999939	0.0414017
NM_001038887	18439	NP_001033976	NM_001038887	ENSMUST00000086247	P2rx7	mRNA	0.815413	0.999939	0.577824
NM_001038993	73469	NP_001034082	NM_001038993	ENSMUST00000045793	Rnf38	mRNA	-7.82853	0.999939	0.0453676
NM_001038995	214321	NP_001034084	NM_001038995	ENSMUST00000062182	Gm4787	mRNA	-0.13101	0.999939	0.936363
NM_001038998	69216	NP_001034087	NM_001038998	ENSMUST00000097908	Svbp	mRNA	0.162692	0.999939	0.893106
NM_001039000	16572	NP_001034089	NM_001039000	ENSMUST00000099172	Kif5a	mRNA	2.05503	0.999939	0.508856
NM_001039038	621239	NP_001034127	NM_001039038	ENSMUST00000085027	Nhlrc4	mRNA	-0.707111	0.999939	0.858311
NM_001039039	622320	NP_001034128	NM_001039039	ENSMUST00000054107	Kctd21	mRNA	0.239617	0.999939	0.745944
NM_001039045	67292	NP_001034134	NM_001039045	ENSMUST00000111594	Pigc	mRNA	0.10775	0.999939	0.814653
NM_001039047	216781	NP_001034136	NM_001039047	ENSMUST00000075084	Trim58	mRNA	-0.571471	0.999939	0.450013
NM_001039051	18768	NP_001034140	NM_001039051	ENSMUST00000075992	Pkib	mRNA	1.25997	0.999939	0.707522
NM_001039052	18768	NP_001034141	NM_001039052	ENSMUST00000177325	Pkib	mRNA	-3.28649	0.999939	0.406977
NM_001039059	236904	NP_001034148	NM_001039059	ENSMUST00000113908	Klhl15	mRNA	-4.88059	0.999939	0.215978
NM_001039060	236904	NP_001034149	NM_001039060	ENSMUST00000096369	Klhl15	mRNA	-0.259675	0.999939	0.776589
NM_001039061	236904	NP_001034150	NM_001039061	ENSMUST00000113916	Klhl15	mRNA	1.48372	0.999939	0.147188
NM_001039077	114863	NP_001034166	NM_001039077	ENSMUST00000209525	Plpbp	mRNA	-0.175456	0.999939	0.748761
NM_001039078	114863	NP_001034167	NM_001039078	ENSMUST00000098851	Plpbp	mRNA	-1.69476	0.999939	0.450985
NM_001039079	18762	NP_001034168	NM_001039079	ENSMUST00000103178	Prkcz	mRNA	-5.02213	0.999939	0.202567
NM_001039081	71148	NP_001034170	NM_001039081	ENSMUST00000106857	Mier1	mRNA	0.156362	0.999939	0.612969
NM_001039084	94061	NP_001034173	NM_001039084	ENSMUST00000121477	Mrpl1	mRNA	0.00413127	0.999939	0.999159
NM_001039087	107746	NP_001034176	NM_001039087	ENSMUST00000095087	Rapgef1	mRNA	1.77644	0.999939	0.637718
NM_001039088	72124	NP_001034177	NM_001039088	ENSMUST00000025421	Seh1l	mRNA	-0.0290913	0.999939	0.92444
NM_001039089	20338	NP_001034178	NM_001039089	ENSMUST00000021347	Sel1l	mRNA	0.00480143	0.999939	0.98919
NM_001039090	20482	NP_001034179	NM_001039090	ENSMUST00000118470	Skil	mRNA	0.600515	0.999939	0.755257
NM_001039092	216810	NP_001034181	NM_001039092	ENSMUST00000095254	Tom1l2	mRNA	1.5939	0.999939	0.202003
NM_001039093	216810	NP_001034182	NM_001039093	ENSMUST00000102682	Tom1l2	mRNA	0.395174	0.999939	0.635347
NM_001039103	54153	NP_001034192	NM_001039103	ENSMUST00000100570	Rasa4	mRNA	-5.15717	0.999939	0.189754
NM_001039104	17364	NP_001034193	NM_001039104	ENSMUST00000085222	Trpm1	mRNA	0.441316	0.999939	0.913824
NM_001039106	114874	NP_001034195	NM_001039106	ENSMUST00000051310	Ddhd1	mRNA	-0.063243	0.999939	0.900235
NM_001039115	544922	NP_001034204	NM_001039115	ENSMUST00000062609	Zkscan4	mRNA	-2.23455	0.999939	0.577647
NM_001039122	654459	NP_001034211	NM_001039122	ENSMUST00000099203	Defb25	mRNA	-2.22143	0.999939	0.579929
NM_001039126	65247	NP_001034215	NM_001039126	ENSMUST00000086843	Asb1	mRNA	-0.0938501	0.999939	0.88217
NM_001039129	15382	NP_001034218	NM_001039129	ENSMUST00000036004	Hnrnpa1	mRNA	-0.515636	0.999939	0.086263
NM_001039138	12325	NP_001034227	NM_001039138	ENSMUST00000080440	Camk2g	mRNA	-0.307696	0.999939	0.540727
NM_001039139	12325	NP_001034228	NM_001039139	ENSMUST00000100837	Camk2g	mRNA	0.20215	0.999939	0.730796
NM_001039147	21761	NP_001034236	NM_001039147	ENSMUST00000085248	Morf4l1	mRNA	-0.285282	0.999939	0.841465
NM_001039151	12505	NP_001034240	NM_001039151	ENSMUST00000099673	Cd44	mRNA	0.0516159	0.999939	0.890839
NM_001039153	654470	NP_001034242	NM_001039153	ENSMUST00000111738	Tctn1	mRNA	0.0794013	0.999939	0.831725
NM_001039155	110253	NP_001034244	NM_001039155	ENSMUST00000140228	Triobp	mRNA	-1.86441	0.999939	0.643476
NM_001039157	140499	NP_001034246	NM_001039157	ENSMUST00000105583	Ube2j2	mRNA	0.110843	0.999939	0.799106
NM_001039158	140499	NP_001034247	NM_001039158	ENSMUST00000166489	Ube2j2	mRNA	0.0888995	0.999939	0.784445
NM_001039159	140499	NP_001034248	NM_001039159	ENSMUST00000103175	Ube2j2	mRNA	0.439959	0.999939	0.430999
NM_001039160	74558	NP_001034249	NM_001039160	ENSMUST00000006667	Gvin1	mRNA	-1.24568	0.999939	0.514112
NM_001039162	269713	NP_001034251	NM_001039162	ENSMUST00000036999	Clip2	mRNA	0.727416	0.999939	0.289719
NM_001039169	26987	NP_001034258	NM_001039169	ENSMUST00000113231	Eif4e2	mRNA	-0.563634	0.999939	0.291349
NM_001039170	26987	NP_001034259	NM_001039170	ENSMUST00000113233	Eif4e2	mRNA	0.853049	0.999939	0.327957
NM_001039175	54325	NP_001034264	NM_001039175	ENSMUST00000102673	Elovl1	mRNA	2.73805	0.999939	0.489186
NM_001039176	54325	NP_001034265	NM_001039176	ENSMUST00000067896	Elovl1	mRNA	2.9244	0.999939	0.437565
NM_001039179	76895	NP_001034268	NM_001039179	ENSMUST00000048544	Bicd2	mRNA	-0.0030748	0.999939	0.995881
NM_001039180	76895	NP_001034269	NM_001039180	ENSMUST00000110084	Bicd2	mRNA	3.66558	0.999939	0.351402
NM_001039184	74081	NP_001034273	NM_001039184	ENSMUST00000138762	Cep350	mRNA	0.115661	0.999939	0.736888
NM_001039185	26365	NP_001034274	NM_001039185	ENSMUST00000098669	Ceacam1	mRNA	0.788138	0.999939	0.738432
NM_001039186	26365	NP_001034275	NM_001039186	ENSMUST00000098666	Ceacam1	mRNA	-0.89446	0.999939	0.65075
NM_001039187	26365	NP_001034276	NM_001039187	ENSMUST00000206687	Ceacam1	mRNA	0.572803	0.999939	0.801529
NM_001039188	68750	NP_001034277	NM_001039188	ENSMUST00000110237	Rreb1	mRNA	4.10215	0.999939	0.296098
NM_001039189	69955	NP_001034278	NM_001039189	ENSMUST00000099582	Fars2	mRNA	1.78015	0.999939	0.587844
NM_001039192	63986	NP_001034281	NM_001039192	ENSMUST00000078845	Gmfg	mRNA	-0.233654	0.999939	0.524425
NM_001039194	71361	NP_001034283	NM_001039194	ENSMUST00000099706	Aifm2	mRNA	0.405281	0.999939	0.430838
NM_001039198	239102	NP_001034287	NM_001039198	ENSMUST00000036328	Zfhx2	mRNA	-0.0575727	0.999939	0.960716
NM_001039200	230866	NP_001034289	NM_001039200	ENSMUST00000042096	Emc1	mRNA	0.578006	0.999939	0.240247
NM_001039201	76987	NP_001034290	NM_001039201	ENSMUST00000148955	Hdhd2	mRNA	-2.86563	0.999939	0.471171
NM_001039202	76987	NP_001034291	NM_001039202	ENSMUST00000097521	Hdhd2	mRNA	-1.78493	0.999939	0.60306
NM_001039209	195531	NP_001034298	NM_001039209	ENSMUST00000063704	Zfp982	mRNA	-0.577753	0.999939	0.524539
NM_001039214	240396	NP_001034303	NM_001039214	ENSMUST00000091852	Mex3c	mRNA	0.0702517	0.999939	0.860459
NM_001039219	619597	NP_001034308	NM_001039219	ENSMUST00000097632	Gal3st2c	mRNA	-1.50623	0.999939	0.706816
NM_001039220	621080	NP_001034309	NM_001039220	ENSMUST00000098825	AI429214	mRNA	1.57835	0.999939	0.694355
NM_001039223	623781	NP_001034312	NM_001039223	ENSMUST00000239130	Gm14137	mRNA	2.97687	0.999939	0.140444
NM_001039239	630579	NP_001034328	NM_001039239	ENSMUST00000099449	Zfp808	mRNA	-0.395177	0.999939	0.472938
NM_001039244	633640	NP_001034333	NM_001039244		Tmem267	mRNA	-1.23911	0.999939	0.0132935
NM_001039351	70769	NP_001034440	NM_001039351	ENSMUST00000223728	Nolc1	mRNA	0.290769	0.999939	0.597229
NM_001039352	70769	NP_001034441	NM_001039352	ENSMUST00000165017	Nolc1	mRNA	-0.374359	0.999939	0.402727
NM_001039353	70769	NP_001034442	NM_001039353		Nolc1	mRNA	-0.00820302	0.999939	0.986642
NM_001039356	15361	NP_001034445	NM_001039356	ENSMUST00000118599	Hmga1	mRNA	-0.719275	0.999939	0.331573
NM_001039363	22084	NP_001034452	NM_001039363	ENSMUST00000097373	Tsc2	mRNA	-0.0118537	0.999939	0.996964
NM_001039368	17749	NP_001034457	NM_001039368	ENSMUST00000057177	Polr2k	mRNA	-0.485136	0.999939	0.428241
NM_001039371	242126	NP_001034460	NM_001039371	ENSMUST00000106928	Slc22a15	mRNA	-0.267617	0.999939	0.819995
NM_001039373	17763	NP_001034462	NM_001039373	ENSMUST00000033542	Mtcp1	mRNA	0.215784	0.999939	0.732411
NM_001039376	83679	NP_001034465	NM_001039376		Pde4dip	mRNA	5.11706	0.999939	0.191246
NM_001039385	381677	NP_001034474	NM_001039385	ENSMUST00000041543	Vgf	mRNA	0.510883	0.999939	0.757261
NM_001039386	56876	NP_001034475	NM_001039386	ENSMUST00000100334	Nsmf	mRNA	-0.0494308	0.999939	0.980285
NM_001039387	56876	NP_001034476	NM_001039387	ENSMUST00000006646	Nsmf	mRNA	0.370084	0.999939	0.757184
NM_001039388	207615	NP_001034477	NM_001039388	ENSMUST00000054251	Wdr37	mRNA	0.464904	0.999939	0.656955
NM_001039389	207615	NP_001034478	NM_001039389	ENSMUST00000176922	Wdr37	mRNA	-0.270081	0.999939	0.779562
NM_001039390	18769	NP_001034479	NM_001039390	ENSMUST00000099105	Pkig	mRNA	0.208571	0.999939	0.857398
NM_001039391	18769	NP_001034480	NM_001039391	ENSMUST00000064703	Pkig	mRNA	-0.0258877	0.999939	0.955791
NM_001039392	19240	NP_001034481	NM_001039392	ENSMUST00000114049	Tmsb10	mRNA	0.310712	0.999939	0.823548
NM_001039394	69834	NP_001034483	NM_001039394	ENSMUST00000078647	Rab43	mRNA	-0.00779677	0.999939	0.982713
NM_001039466	360213	NP_001034555	NM_001039466	ENSMUST00000090924	Trim46	mRNA	-1.43614	0.999939	0.448356
NM_001039472	16565	NP_001034561	NM_001039472	ENSMUST00000075164	Kif21b	mRNA	0.111762	0.999939	0.870892
NM_001039474	56070	NP_001034563	NM_001039474	ENSMUST00000237602	Tcerg1	mRNA	0.00441015	0.999939	0.99372
NM_001039478	321000	NP_001034567	NM_001039478	ENSMUST00000098751	Lrif1	mRNA	-0.846601	0.999939	0.827967
NM_001039482	226541	NP_001034571	NM_001039482	ENSMUST00000111611	Klhl20	mRNA	-0.054671	0.999939	0.865006
NM_001039483	68944	NP_001034572	NM_001039483	ENSMUST00000195015	Tmco1	mRNA	-0.218223	0.999939	0.485924
NM_001039484	16513	NP_001034573	NM_001039484	ENSMUST00000056136	Kcnj10	mRNA	0.718684	0.999939	0.480705
NM_001039485	667742	NP_001034574	NM_001039485	ENSMUST00000047480	Piezo2	mRNA	0.441316	0.999939	0.913824
NM_001039488	321000	NP_001034577	NM_001039488	ENSMUST00000098750	Lrif1	mRNA	-0.734486	0.999939	0.128562
NM_001039493	241075	NP_001034582	NM_001039493	ENSMUST00000097713	Plekhm3	mRNA	0.65109	0.999939	0.827456
NM_001039494	67077	NP_001034583	NM_001039494	ENSMUST00000057716	Catsperz	mRNA	-0.537484	0.999939	0.846788
NM_001039507	16890	NP_001034596	NM_001039507	ENSMUST00000054301	Lipe	mRNA	-0.694642	0.999939	0.580804
NM_001039509	56695	NP_001034598	NM_001039509	ENSMUST00000027370	Pnkd	mRNA	-0.197174	0.999939	0.83157
NM_001039511	117198	NP_001034600	NM_001039511	ENSMUST00000111887	Ivns1abp	mRNA	0.357683	0.999939	0.51967
NM_001039512	117198	NP_001034601	NM_001039512	ENSMUST00000097543	Ivns1abp	mRNA	2.82659	0.999939	0.130727
NM_001039514	330817	NP_001034603	NM_001039514	ENSMUST00000078665	Dhps	mRNA	-0.153308	0.999939	0.597642
NM_001039515	11861	NP_001034604	NM_001039515	ENSMUST00000101472	Arl4a	mRNA	0.0790106	0.999939	0.870053
NM_001039519	235459	NP_001034608	NM_001039519	ENSMUST00000118198	Gtf2a2	mRNA	-0.203423	0.999939	0.584896
NM_001039520	13430	NP_001034609	NM_001039520	ENSMUST00000173397	Dnm2	mRNA	-0.0639652	0.999939	0.834578
NM_001039521	106298	NP_001034610	NM_001039521	ENSMUST00000023363	Rrn3	mRNA	0.0152907	0.999939	0.956057
NM_001039522	235497	NP_001034611	NM_001039522	ENSMUST00000048937	Leo1	mRNA	-0.18887	0.999939	0.51696
NM_001039530	547253	NP_001034619	NM_001039530	ENSMUST00000042665	Parp14	mRNA	-0.0911063	0.999939	0.865502
NM_001039532	654801	NP_001034621	NM_001039532	ENSMUST00000062428	Zfp784	mRNA	0.18821	0.999939	0.76322
NM_001039533	94184	NP_001034622	NM_001039533	ENSMUST00000115804	Pdxdc1	mRNA	2.09225	0.999939	0.322622
NM_001039534	214580	NP_001034623	NM_001039534	ENSMUST00000075610	Pstk	mRNA	-0.0690978	0.999939	0.858657
NM_001039536	327942	NP_001034625	NM_001039536	ENSMUST00000014389	Pigl	mRNA	-0.516219	0.999939	0.158771
NM_001039537	16878	NP_001034626	NM_001039537	ENSMUST00000040750	Lif	mRNA	1.29438	0.999939	0.666745
NM_001039543	17349	NP_001034632	NM_001039543	ENSMUST00000061322	Mlf1	mRNA	0.441316	0.999939	0.913824
NM_001039546	17920	NP_001034635	NM_001039546	ENSMUST00000035889	Myo6	mRNA	0.04914	0.999939	0.980128
NM_001039551	94218	NP_001034640	NM_001039551	ENSMUST00000097776	Cnnm3	mRNA	-0.225658	0.999939	0.730162
NM_001039552	381062	NP_001034641	NM_001039552	ENSMUST00000097393	Ermard	mRNA	1.19355	0.999939	0.281328
NM_001039554	654812	NP_001034643	NM_001039554	ENSMUST00000030840	Angptl7	mRNA	-1.2558	0.999939	0.754328
NM_001039556	623474	NP_001034645	NM_001039556	ENSMUST00000070755	Rad54b	mRNA	-0.130655	0.999939	0.836732
NM_001039558	654818	NP_001034647	NM_001039558	ENSMUST00000068293	Smco3	mRNA	0.389996	0.999939	0.922499
NM_001039562	654824	NP_001034651	NM_001039562	ENSMUST00000053558	Ankrd37	mRNA	-0.16051	0.999939	0.813822
NM_001039578	213027	NP_001034667	NM_001039578	ENSMUST00000239400	Evi5l	mRNA	0.187132	0.999939	0.763926
NM_001039581	27410	NP_001034670	NM_001039581	ENSMUST00000079594	Abca3	mRNA	-0.227666	0.999939	0.641593
NM_001039644	66967	NP_001034733	NM_001039644	ENSMUST00000059498	Edem3	mRNA	-0.0889275	0.999939	0.820987
NM_001039645	233879	NP_001034734	NM_001039645	ENSMUST00000106339	Asphd1	mRNA	-1.33202	0.999939	0.742465
NM_001039646	626578	NP_001034735	NM_001039646	ENSMUST00000065588	Gbp10	mRNA	-0.212878	0.999939	0.902859
NM_001039657	17771	NP_001034746	NM_001039657	ENSMUST00000025840	Tesmin	mRNA	-0.240653	0.999939	0.902814
NM_001039658	17771	NP_001034747	NM_001039658	ENSMUST00000151341	Tesmin	mRNA	-2.80995	0.999939	0.311023
NM_001039669	320678	NP_001034758	NM_001039669	ENSMUST00000117675	Iffo1	mRNA	0.608757	0.999939	0.607632
NM_001039676	214922	NP_001034765	NM_001039676	ENSMUST00000047726	Slc39a2	mRNA	-1.77083	0.999939	0.660566
NM_001039677	230810	NP_001034766	NM_001039677	ENSMUST00000105874	Slc30a2	mRNA	-0.102101	0.999939	0.867061
NM_001039684	380718	NP_001034773	NM_001039684	ENSMUST00000038196	Mks1	mRNA	0.530569	0.999939	0.609706
NM_001039692	75415	NP_001034781	NM_001039692	ENSMUST00000182559	Arhgap12	mRNA	0.452096	0.999939	0.809277
NM_001039700	244646	NP_001034789	NM_001039700	ENSMUST00000109242	Pkd1l3	mRNA	-0.275151	0.999939	0.565808
NM_001039701	16181	NP_001034790	NM_001039701	ENSMUST00000114482	Il1rn	mRNA	3.397	0.999939	0.38851
NM_001039710	67876	NP_001034799	NM_001039710	ENSMUST00000027125	Coq10b	mRNA	0.187225	0.999939	0.599816
NM_001039723	330189	NP_001034812	NM_001039723	ENSMUST00000067505	Tmem120b	mRNA	-0.566707	0.999939	0.520721
NM_001039824	68165	NP_001034913	NM_001039824	ENSMUST00000010348	Fdx2	mRNA	0.258651	0.999939	0.65535
NM_001039878	97387	NP_001034967	NM_001039878	ENSMUST00000108495	Strn4	mRNA	0.011654	0.999939	0.9642
NM_001039934	17756	NP_001035023	NM_001039934	ENSMUST00000114017	Map2	mRNA	2.09356	0.999939	0.599668
NM_001039939	228790	NP_001035028	NM_001039939	ENSMUST00000109790	Asxl1	mRNA	-0.0943931	0.999939	0.862534
NM_001039951	67370	NP_001035040	NM_001039951	ENSMUST00000123589	Zfp606	mRNA	2.07496	0.999939	0.168747
NM_001039959	66395	NP_001035048	NM_001039959	ENSMUST00000092955	Ahnak	mRNA	2.37832	0.999939	0.543933
NM_001039965	66869	NP_001035054	NM_001039965	ENSMUST00000238418	Zfp869	mRNA	0.161018	0.999939	0.672959
NM_001039967	66869	NP_001035056	NM_001039967	ENSMUST00000238408	Zfp869	mRNA	0.459733	0.999939	0.679049
NM_001040005	672511	NP_001035094	NM_001040005	ENSMUST00000093902	Rnf213	mRNA	0.0181596	0.999939	0.971637
NM_001040026	52892	NP_001035115	NM_001040026	ENSMUST00000092996	Sco1	mRNA	-0.0033917	0.999939	0.994567
NM_001040072	277154	NP_001035161	NM_001040072	ENSMUST00000168479	Nynrin	mRNA	0.974396	0.999939	0.218798
NM_001040085	83671	NP_001035174	NM_001040085	ENSMUST00000107211	Sytl2	mRNA	-0.0152152	0.999939	0.993062
NM_001040111	69710	NP_001035200	NM_001040111	ENSMUST00000107010	Arap1	mRNA	0.0369885	0.999939	0.925475
NM_001040112	69710	NP_001035201	NM_001040112	ENSMUST00000084895	Arap1	mRNA	-3.0803	0.999939	0.440046
NM_001040130	51875	NP_001035219	NM_001040130	ENSMUST00000142087	Tmem141	mRNA	0.445126	0.999939	0.664806
NM_001040131	13690	NP_001035221	NM_001040131	ENSMUST00000161051	Eif4g2	mRNA	0.0591557	0.999939	0.867382
NM_001040187	67040	NP_001035277	NM_001040187	ENSMUST00000229877	Ddx17	mRNA	-0.0333662	0.999939	0.890424
NM_001040395	68646	NP_001035485	NM_001040395		Nadk2	mRNA	-0.15158	0.999939	0.816992
NM_001040396	69227	NP_001035486	NM_001040396	ENSMUST00000107924	Selenot	mRNA	0.00987384	0.999939	0.979751
NM_001040398	208043	NP_001035488	NM_001040398	ENSMUST00000163030	Setd1b	mRNA	0.114043	0.999939	0.728833
NM_001040399	214048	NP_001035489	NM_001040399	ENSMUST00000191805	Larp1b	mRNA	0.438955	0.999939	0.714635
NM_001040400	214133	NP_001035490	NM_001040400	ENSMUST00000098603	Tet2	mRNA	0.243489	0.999939	0.461292
NM_001040403	14252	NP_001035493	NM_001040403	ENSMUST00000072289	Flot2	mRNA	0.0193913	0.999939	0.915805
NM_001040435	21335	NP_001035525	NM_001040435	ENSMUST00000114426	Tacc3	mRNA	-0.208466	0.999939	0.681928
NM_001040459	208431	NP_001035549	NM_001040459	ENSMUST00000103005	Shroom4	mRNA	1.53434	0.999939	0.423023
NM_001040611	170676	NP_001035701	NM_001040611	ENSMUST00000176204	Peg10	mRNA	0.435294	0.999939	0.915001
NM_001040631	235312	NP_001035721	NM_001040631	ENSMUST00000114816	C1qtnf5	mRNA	-0.805193	0.999939	0.841715
NM_001040632	235312	NP_001035722	NM_001040632	ENSMUST00000114821	C1qtnf5	mRNA	-4.25211	0.999939	0.283399
NM_001040654	12578	NP_001035744	NM_001040654	ENSMUST00000060501	Cdkn2a	mRNA	-1.77083	0.999939	0.660566
NM_001040682	94040	NP_001035772	NM_001040682	ENSMUST00000109936	Clmn	mRNA	-4.97191	0.999939	0.207253
NM_001040683	94112	NP_001035773	NM_001040683	ENSMUST00000080936	Med15	mRNA	-1.36243	0.999939	0.650394
NM_001040684	101502	NP_001035774	NM_001040684		Hsd3b7	mRNA	0.404237	0.999939	0.739934
NM_001040686	103836	NP_001035776	NM_001040686	ENSMUST00000153510	Zfp692	mRNA	0.400691	0.999939	0.636361
NM_001040690	229877	NP_001035780	NM_001040690	ENSMUST00000098574	Rap1gds1	mRNA	0.584416	0.999939	0.729291
NM_001040691	22256	NP_001035781	NM_001040691	ENSMUST00000031587	Ung	mRNA	-0.603666	0.999939	0.40517
NM_001040695	54122	NP_001035785	NM_001040695	ENSMUST00000094398	Uevld	mRNA	-0.0483143	0.999939	0.919344
NM_001040696	637515	NP_001035786	NM_001040696	ENSMUST00000108516	Nlrp1b	mRNA	-2.25515	0.999939	0.411998
NM_001040699	54384	NP_001035789	NM_001040699	ENSMUST00000048898	Mtmr7	mRNA	-1.27143	0.999939	0.689738
NM_001042407	668173	NP_001035866	NM_001042407	ENSMUST00000103180	Pex10	mRNA	0.12976	0.999939	0.776087
NM_001042408	27366	NP_001035867	NM_001042408		Txnl4a	mRNA	-0.0284471	0.999939	0.980994
NM_001042411	56401	NP_001035874	NM_001042411	ENSMUST00000081606	P3h1	mRNA	6.41805	0.999939	0.10063
NM_001042420	71132	NP_001035885	NM_001042420	ENSMUST00000115857	Cabyr	mRNA	0.441316	0.999939	0.913824
NM_001042421	208628	NP_001035886	NM_001042421	ENSMUST00000031366	Kntc1	mRNA	-0.097783	0.999939	0.879937
NM_001042438	22770	NP_001035903	NM_001042438	ENSMUST00000110168	Zhx1	mRNA	-0.0908564	0.999939	0.890529
NM_001042451	20617	NP_001035916	NM_001042451	ENSMUST00000114268	Snca	mRNA	-4.1483	0.999939	0.295803
NM_001042484	57437	NP_001035949	NM_001042484	ENSMUST00000051094	Golga7	mRNA	0.0318697	0.999939	0.899315
NM_001042485	57439	NP_001035950	NM_001042485		Tmem183a	mRNA	0.333565	0.999939	0.599552
NM_001042487	228836	NP_001035952	NM_001042487	ENSMUST00000099145	Dlgap4	mRNA	-1.14916	0.999939	0.306561
NM_001042488	228836	NP_001035953	NM_001042488	ENSMUST00000109566	Dlgap4	mRNA	0.0825228	0.999939	0.897639
NM_001042489	74096	NP_001035954	NM_001042489	ENSMUST00000072602	Hvcn1	mRNA	-0.485172	0.999939	0.779573
NM_001042491	59008	NP_001035956	NM_001042491	ENSMUST00000200645	Anapc5	mRNA	-0.018856	0.999939	0.963963
NM_001042499	67657	NP_001035964	NM_001042499	ENSMUST00000023524	Rabl3	mRNA	0.0958573	0.999939	0.774875
NM_001042501	68152	NP_001035966	NM_001042501	ENSMUST00000115527	Fam133b	mRNA	0.0896041	0.999939	0.857473
NM_001042503	636931	NP_001035968	NM_001042503	ENSMUST00000111816	Trim71	mRNA	-0.188013	0.999939	0.962372
NM_001042513	50493	NP_001035978	NM_001042513	ENSMUST00000219962	Txnrd1	mRNA	0.179184	0.999939	0.61501
NM_001042514	50493	NP_001035979	NM_001042514	ENSMUST00000219442	Txnrd1	mRNA	0.215604	0.999939	0.725712
NM_001042523	50493	NP_001035988	NM_001042523	ENSMUST00000219368	Txnrd1	mRNA	-2.73443	0.999939	0.493958
NM_001042527	12144	NP_001035992	NM_001042527	ENSMUST00000081314	Blm	mRNA	-0.0856807	0.999939	0.85561
NM_001042534	12332	NP_001035999	NM_001042534	ENSMUST00000114071	Capg	mRNA	0.228919	0.999939	0.658119
NM_001042541	11640	NP_001036006	NM_001042541	ENSMUST00000018572	Akap1	mRNA	1.14584	0.999939	0.281245
NM_001042556	67239	NP_001036021	NM_001042556	ENSMUST00000045114	Rpf2	mRNA	0.751514	0.999939	0.587131
NM_001042557	26400	NP_001036022	NM_001042557	ENSMUST00000003027	Map2k7	mRNA	-7.24171	0.544696	0.00420426
NM_001042558	11783	NP_001036023	NM_001042558	ENSMUST00000020157	Apaf1	mRNA	0.127014	0.999939	0.835493
NM_001042564	21940	NP_001036029	NM_001042564	ENSMUST00000112282	Cd27	mRNA	2.33476	0.999939	0.557065
NM_001042565	78889	NP_001036030	NM_001042565	ENSMUST00000150416	Wsb1	mRNA	1.19305	0.999939	0.263286
NM_001042580	12512	NP_001036045	NM_001042580	ENSMUST00000105229	Cd63	mRNA	-2.73443	0.999939	0.493958
NM_001042591	105171	NP_001036056	NM_001042591	ENSMUST00000099356	Arrdc3	mRNA	0.703257	0.999939	0.183717
NM_001042592	66412	NP_001036057	NM_001042592	ENSMUST00000048068	Arrdc4	mRNA	0.298939	0.999939	0.833367
NM_001042593	56422	NP_001036058	NM_001042593	ENSMUST00000020153	Hbs1l	mRNA	-0.255896	0.999939	0.870612
NM_001042605	16149	NP_001036070	NM_001042605	ENSMUST00000097563	Cd74	mRNA	0.014678	0.999939	0.988639
NM_001042606	20606	NP_001036071	NM_001042606	ENSMUST00000146390	Sstr2	mRNA	-1.21492	0.999939	0.758648
NM_001042607	20187	NP_001036072	NM_001042607	ENSMUST00000035142	Ryk	mRNA	1.36734	0.999939	0.227857
NM_001042613	20363	NP_001036078	NM_001042613	ENSMUST00000082424	Selenop	mRNA	5.85291	0.999939	0.0921513
NM_001042614	20363	NP_001036079	NM_001042614		Selenop	mRNA	-3.1787	0.999939	0.15624
NM_001042620	13204	NP_001036085	NM_001042620	ENSMUST00000199321	Dhx15	mRNA	-0.340898	0.999939	0.783406
NM_001042623	13619	NP_001036088	NM_001042623	ENSMUST00000161054	Phc1	mRNA	0.237612	0.999939	0.760698
NM_001042634	12747	NP_001036099	NM_001042634	ENSMUST00000034868	Clk1	mRNA	-0.115465	0.999939	0.755329
NM_001042649	102323	NP_001036114	NM_001042649	ENSMUST00000110838	Dcun1d2	mRNA	1.07684	0.999939	0.592853
NM_001042650	102323	NP_001036115	NM_001042650	ENSMUST00000110840	Dcun1d2	mRNA	-0.013833	0.999939	0.977281
NM_001042651	102323	NP_001036116	NM_001042651	ENSMUST00000110839	Dcun1d2	mRNA	-0.625485	0.999939	0.767488
NM_001042652	108907	NP_001036117	NM_001042652	ENSMUST00000028771	Nusap1	mRNA	-0.465588	0.999939	0.730767
NM_001042653	70645	NP_001036118	NM_001042653	ENSMUST00000123818	Oip5	mRNA	-0.342859	0.999939	0.430001
NM_001042655	233204	NP_001036120	NM_001042655	ENSMUST00000047085	Tbc1d17	mRNA	0.236188	0.999939	0.558054
NM_001042659	14367	NP_001036124	NM_001042659	ENSMUST00000116133	Fzd5	mRNA	-0.541028	0.999939	0.737633
NM_001042660	17131	NP_001036125	NM_001042660	ENSMUST00000026999	Smad7	mRNA	0.136019	0.999939	0.800871
NM_001042670	208595	NP_001036135	NM_001042670	ENSMUST00000177258	Mterf1b	mRNA	0.975954	0.999939	0.354308
NM_001042672	74182	NP_001036137	NM_001042672		Gpcpd1	mRNA	0.595269	0.999939	0.350302
NM_001042673	14088	NP_001036138	NM_001042673	ENSMUST00000073029	Fancc	mRNA	-0.255181	0.999939	0.774413
NM_001042674	19663	NP_001036139	NM_001042674	ENSMUST00000053251	Rbpms	mRNA	1.90833	0.999939	0.276503
NM_001042675	19663	NP_001036140	NM_001042675	ENSMUST00000033995	Rbpms	mRNA	1.66827	0.999939	0.393374
NM_001042707	16201	NP_001036172	NM_001042707	ENSMUST00000067646	Ilf3	mRNA	0.033213	0.999939	0.948587
NM_001042708	16201	NP_001036173	NM_001042708	ENSMUST00000216892	Ilf3	mRNA	-0.0238615	0.999939	0.946821
NM_001042709	16201	NP_001036174	NM_001042709	ENSMUST00000115414	Ilf3	mRNA	-0.353049	0.999939	0.803525
NM_001042710	73106	NP_001036175	NM_001042710	ENSMUST00000020573	Prss57	mRNA	1.029	0.999939	0.596005
NM_001042711	109959	NP_001036176	NM_001042711	ENSMUST00000098673	Amy2a5	mRNA	-1.30645	0.999939	0.630317
NM_001042715	330830	NP_001036180	NM_001042715	ENSMUST00000058479	Drc7	mRNA	-0.624664	0.999939	0.277583
NM_001042719	114874	NP_001036184	NM_001042719	ENSMUST00000087320	Ddhd1	mRNA	-0.972416	0.999939	0.495452
NM_001042726	18530	NP_001036191	NM_001042726	ENSMUST00000195355	Pcdh8	mRNA	-1.77083	0.999939	0.660566
NM_001042727	19411	NP_001036192	NM_001042727	ENSMUST00000063339	Rarg	mRNA	0.566681	0.999939	0.620784
NM_001042752	18007	NP_001036217	NM_001042752	ENSMUST00000214547	Neo1	mRNA	3.85634	0.999939	0.32647
NM_001042760	18400	NP_001036225	NM_001042760	ENSMUST00000105917	Slc22a18	mRNA	0.308885	0.999939	0.937288
NM_001043228	21673	NP_001036693	NM_001043228	ENSMUST00000112200	Dntt	mRNA	-0.324821	0.999939	0.69548
NM_001043317	12483	NP_001036782	NM_001043317	ENSMUST00000190617	Cd22	mRNA	-1.06603	0.999939	0.659476
NM_001043355	17760	NP_001036820	NM_001043355	ENSMUST00000107100	Map6	mRNA	-0.114863	0.999939	0.94875
NM_001044308	239556	NP_001037773	NM_001044308	ENSMUST00000160424	Cacna1i	mRNA	5.48811	0.999939	0.160758
NM_001044371	19356	NP_001037836	NM_001044371	ENSMUST00000177848	Rad17	mRNA	0.14403	0.999939	0.744201
NM_001044384	21857	NP_001037849	NM_001044384	ENSMUST00000009530	Timp1	mRNA	2.70485	0.999939	0.494605
NM_001044386	22764	NP_001037851	NM_001044386	ENSMUST00000088102	Zfx	mRNA	-1.53602	0.999939	0.564719
NM_001044389	270166	NP_001037854	NM_001044389	ENSMUST00000113824	Clpx	mRNA	0.313568	0.999939	0.778052
NM_001044700	22678	NP_001038165	NM_001044700		Zfp2	mRNA	-1.88462	0.999939	0.637062
NM_001044703	22697	NP_001038168	NM_001044703	ENSMUST00000110960	Zscan21	mRNA	5.594	0.999939	0.10168
NM_001044704	22697	NP_001038169	NM_001044704	ENSMUST00000062350	Zscan21	mRNA	0.754859	0.999939	0.262878
NM_001044718	22701	NP_001038183	NM_001044718	ENSMUST00000161785	Zfp41	mRNA	0.194016	0.999939	0.727339
NM_001044719	224647	NP_001038184	NM_001044719	ENSMUST00000114859	Ilrun	mRNA	-0.194059	0.999939	0.605481
NM_001044740	11988	NP_001038205	NM_001044740	ENSMUST00000098816	Slc7a2	mRNA	4.78186	0.999939	0.214589
NM_001044741	12297	NP_001038206	NM_001044741	ENSMUST00000109150	Cacnb3	mRNA	3.14533	0.999939	0.270646
NM_001044744	270076	NP_001038209	NM_001044744	ENSMUST00000109745	Gcdh	mRNA	-0.0382132	0.999939	0.935242
NM_001044747	24135	NP_001038212	NM_001044747	ENSMUST00000085852	Zfp68	mRNA	0.127597	0.999939	0.845452
NM_001044751	15483	NP_001038216	NM_001044751	ENSMUST00000016338	Hsd11b1	mRNA	-1.18057	0.999939	0.760776
NM_001045482	57782	NP_001038947	NM_001045482	ENSMUST00000049861	Rbak	mRNA	0.112805	0.999939	0.815628
NM_001045483	69546	NP_001038948	NM_001045483	ENSMUST00000075667	Mapk1ip1	mRNA	0.251905	0.999939	0.760095
NM_001045484	17259	NP_001038949	NM_001045484	ENSMUST00000110143	Mef2b	mRNA	-1.05758	0.999939	0.636585
NM_001045486	210135	NP_001038951	NM_001045486	ENSMUST00000068975	Zfp180	mRNA	-0.242838	0.999939	0.580713
NM_001045489	17304	NP_001038954	NM_001045489	ENSMUST00000107409	Mfge8	mRNA	0.192784	0.999939	0.574808
NM_001045513	77300	NP_001038978	NM_001045513	ENSMUST00000140485	Raph1	mRNA	0.778749	0.999939	0.627939
NM_001045514	100182	NP_001038979	NM_001045514	ENSMUST00000035724	Akna	mRNA	-0.113324	0.999939	0.902289
NM_001045515	104015	NP_001038980	NM_001045515	ENSMUST00000170853	Synj1	mRNA	-0.822075	0.999939	0.769424
NM_001045520	216705	NP_001038985	NM_001045520	ENSMUST00000109260	Clint1	mRNA	0.123741	0.999939	0.697734
NM_001045523	228536	NP_001038988	NM_001045523	ENSMUST00000036578	Bahd1	mRNA	-0.590069	0.999939	0.528182
NM_001045525	327951	NP_001038990	NM_001045525	ENSMUST00000051620	Cyb5d1	mRNA	-0.21121	0.999939	0.681857
NM_001045526	327957	NP_001038991	NM_001045526	ENSMUST00000108534	Scimp	mRNA	2.6798	0.999939	0.498713
NM_001045527	327992	NP_001038992	NM_001045527	ENSMUST00000093956	Hsf5	mRNA	0.441316	0.999939	0.913824
NM_001045528	338355	NP_001038993	NM_001045528	ENSMUST00000084527	Fkbp15	mRNA	0.181973	0.999939	0.357904
NM_001045529	338467	NP_001038994	NM_001045529	ENSMUST00000202261	Morc3	mRNA	0.0181263	0.999939	0.94784
NM_001045530	380694	NP_001038995	NM_001045530	ENSMUST00000050574	Ccnjl	mRNA	1.61129	0.999939	0.688211
NM_001045540	620913	NP_001039005	NM_001045540	ENSMUST00000094476	Gm12185	mRNA	0.373268	0.999939	0.819978
NM_001045543	629303	NP_001039008	NM_001045543	ENSMUST00000019069	Heatr9	mRNA	1.94895	0.999939	0.46544
NM_001045553	234362	NP_001039018	NM_001045553		Zfp868	mRNA	2.71166	0.999939	0.484679
NM_001045558	18693	NP_001039023	NM_001045558	ENSMUST00000018295	Pick1	mRNA	0.480334	0.999939	0.391933
NM_001045559	240067	NP_001039024	NM_001045559	ENSMUST00000087666	Zfp952	mRNA	-0.0618235	0.999939	0.897667
NM_001045807	229700	NP_001039272	NM_001045807	ENSMUST00000061772	Rbm15	mRNA	-0.0105171	0.999939	0.974725
NM_001045863	27632	NP_001039328	NM_001045863	ENSMUST00000173357	Nelfe	mRNA	-0.540968	0.999939	0.212478
NM_001045864	27632	NP_001039329	NM_001045864	ENSMUST00000097343	Nelfe	mRNA	-0.159841	0.999939	0.770955
NM_001045959	50932	NP_001039424	NM_001045959	ENSMUST00000072873	Mink1	mRNA	-0.0574993	0.999939	0.839869
NM_001045964	50932	NP_001039429	NM_001045964	ENSMUST00000072237	Mink1	mRNA	0.0192007	0.999939	0.964546
NM_001046637	53607	NP_001040102	NM_001046637	ENSMUST00000163311	Snrpa	mRNA	0.0871789	0.999939	0.895336
NM_001047159	56349	NP_001040624	NM_001047159	ENSMUST00000099946	Net1	mRNA	-0.501894	0.999939	0.401716
NM_001047433	105638	NP_001040898	NM_001047433	ENSMUST00000124303	Dph3	mRNA	-0.286798	0.999939	0.653053
NM_001047435	56513	NP_001040900	NM_001047435	ENSMUST00000212430	Pard6a	mRNA	0.244999	0.999939	0.787351
NM_001047436	56513	NP_001040901	NM_001047436	ENSMUST00000098444	Pard6a	mRNA	0.828018	0.999939	0.37435
NM_001047604	73668	NP_001041069	NM_001047604	ENSMUST00000102718	Ttc21b	mRNA	-1.12427	0.999939	0.707631
NM_001048008	67269	NP_001041473	NM_001048008	ENSMUST00000109830	Agtpbp1	mRNA	0.820174	0.999939	0.516983
NM_001048054	70686	NP_001041519	NM_001048054	ENSMUST00000129433	Dusp16	mRNA	-1.68682	0.999939	0.402307
NM_001048057	67671	NP_001041522	NM_001048057	ENSMUST00000077915	Rpl38	mRNA	-0.170041	0.999939	0.741533
NM_001048058	67671	NP_001041523	NM_001048058	ENSMUST00000082092	Rpl38	mRNA	0.0669301	0.999939	0.925897
NM_001048060	75731	NP_001041525	NM_001048060	ENSMUST00000109868	Idnk	mRNA	-0.070712	0.999939	0.871505
NM_001048061	15384	NP_001041526	NM_001048061	ENSMUST00000109103	Hnrnpab	mRNA	-0.200601	0.999939	0.543843
NM_001048143	270096	NP_001041608	NM_001048143	ENSMUST00000179926	Mon1b	mRNA	-0.102812	0.999939	0.719151
NM_001048146	27215	NP_001041611	NM_001048146	ENSMUST00000134433	Azi2	mRNA	0.48347	0.999939	0.350601
NM_001048148	229007	NP_001041613	NM_001048148	ENSMUST00000108807	Zgpat	mRNA	-0.0854267	0.999939	0.850362
NM_001048167	17760	NP_001041632	NM_001048167	ENSMUST00000127492	Map6	mRNA	-2.19938	0.999939	0.564441
NM_001048175	13522	NP_001041640	NM_001048175	ENSMUST00000111072	Adam28	mRNA	-2.17752	0.999939	0.587592
NM_001048176	228094	NP_001041641	NM_001048176	ENSMUST00000143974	Cerkl	mRNA	0.712189	0.999939	0.635633
NM_001048177	16452	NP_001041642	NM_001048177	ENSMUST00000025705	Jak2	mRNA	-4.05805	0.999939	0.306881
NM_001048179	20301	NP_001041644	NM_001048179	ENSMUST00000108037	Ccl27a	mRNA	0.897779	0.999939	0.702895
NM_001048192	231093	NP_001041657	NM_001048192	ENSMUST00000114700	Agbl5	mRNA	1.88286	0.999939	0.34884
NM_001048204	218311	NP_001041669	NM_001048204	ENSMUST00000120861	Zfp455	mRNA	0.989612	0.999939	0.282116
NM_001048207	71683	NP_001041672	NM_001048207	ENSMUST00000174459	Gypc	mRNA	-0.0925465	0.999939	0.840521
NM_001048208	26896	NP_001041673	NM_001048208	ENSMUST00000096495	Med14	mRNA	-0.187816	0.999939	0.666689
NM_001048228	52840	NP_001041693	NM_001048228	ENSMUST00000109349	Dbndd2	mRNA	-2.23455	0.999939	0.577647
NM_001048229	52840	NP_001041694	NM_001048229	ENSMUST00000017878	Dbndd2	mRNA	4.64879	0.999939	0.235588
NM_001048250	75616	NP_001041715	NM_001048250	ENSMUST00000095458	Smim15	mRNA	0.0504107	0.999939	0.875191
NM_001048267	238799	NP_001041732	NM_001048267	ENSMUST00000109399	Tnpo1	mRNA	-1.34359	0.999939	0.112098
NM_001076676	170822	NP_001070144	NM_001076676	ENSMUST00000026507	Usp33	mRNA	0.692479	0.999939	0.746886
NM_001076679	751864	NP_001070147	NM_001076679	ENSMUST00000108361	Gm9733	mRNA	1.81169	0.999939	0.54832
NM_001076681	66274	NP_001070149	NM_001076681	ENSMUST00000147875	Lyrm9	mRNA	-0.0260729	0.999939	0.949123
NM_001076789	12419	NP_001070257	NM_001076789	ENSMUST00000118152	Cbx5	mRNA	0.0434109	0.999939	0.926976
NM_001076791	408067	NP_001070259	NM_001076791	ENSMUST00000019572	Zfp874b	mRNA	-0.110459	0.999939	0.819858
NM_001077184	12215	NP_001070652	NM_001077184	ENSMUST00000179781	Bsg	mRNA	-0.194186	0.999939	0.554325
NM_001077189	14130	NP_001070657	NM_001077189	ENSMUST00000027966	Fcgr2b	mRNA	0.35875	0.999939	0.337308
NM_001077192	11308	NP_001070660	NM_001077192	ENSMUST00000149719	Abi1	mRNA	-0.25919	0.999939	0.773115
NM_001077193	11308	NP_001070661	NM_001077193	ENSMUST00000114544	Abi1	mRNA	0.373129	0.999939	0.502307
NM_001077237	226499	NP_001070705	NM_001077237	ENSMUST00000097547	Odr4	mRNA	2.98805	0.999939	0.303109
NM_001077264	11771	NP_001070732	NM_001077264	ENSMUST00000107857	Ap2a1	mRNA	-0.116097	0.999939	0.744791
NM_001077265	11991	NP_001070733	NM_001077265	ENSMUST00000172361	Hnrnpd	mRNA	-0.147914	0.999939	0.725841
NM_001077266	11991	NP_001070734	NM_001077266	ENSMUST00000112939	Hnrnpd	mRNA	-0.161443	0.999939	0.69254
NM_001077267	11991	NP_001070735	NM_001077267	ENSMUST00000072750	Hnrnpd	mRNA	-0.276148	0.999939	0.403484
NM_001077353	14859	NP_001070821	NM_001077353	ENSMUST00000121676	Gsta3	mRNA	-1.86441	0.999939	0.643476
NM_001077360	26431	NP_001070828	NM_001077360	ENSMUST00000043283	Git2	mRNA	0.0448341	0.999939	0.971752
NM_001077363	19205	NP_001070831	NM_001077363	ENSMUST00000172282	Ptbp1	mRNA	-0.156853	0.999939	0.597014
NM_001077364	14605	NP_001070832	NM_001077364	ENSMUST00000112996	Tsc22d3	mRNA	0.36703	0.999939	0.859492
NM_001077405	18187	NP_001070873	NM_001077405	ENSMUST00000102822	Nrp2	mRNA	0.258122	0.999939	0.855111
NM_001077407	18187	NP_001070875	NM_001077407	ENSMUST00000114155	Nrp2	mRNA	2.01911	0.999939	0.613091
NM_001077410	243374	NP_001070878	NM_001077410	ENSMUST00000203083	Gimap8	mRNA	-0.0806074	0.999939	0.950372
NM_001077411	14466	NP_001070879	NM_001077411	ENSMUST00000077367	Gba	mRNA	0.0164973	0.999939	0.953383
NM_001077495	18708	NP_001070963	NM_001077495	ENSMUST00000055518	Pik3r1	mRNA	-0.0142893	0.999939	0.970498
NM_001077496	216984	NP_001070964	NM_001077496	ENSMUST00000179322	Evi2b	mRNA	-0.1113	0.999939	0.73485
NM_001077507	14683	NP_001070975	NM_001077507	ENSMUST00000087876	Gnas	mRNA	0.151744	0.999939	0.892109
NM_001077508	21942	NP_001070976	NM_001077508	ENSMUST00000105672	Tnfrsf9	mRNA	-0.284534	0.999939	0.863336
NM_001077509	21942	NP_001070977	NM_001077509	ENSMUST00000116257	Tnfrsf9	mRNA	0.00280447	0.999939	0.9985
NM_001077510	14683	NP_001070978	NM_001077510	ENSMUST00000109085	Gnas	mRNA	-0.202537	0.999939	0.405784
NM_001077515	20511	NP_001070983	NM_001077515	ENSMUST00000111212	Slc1a2	mRNA	1.15208	0.999939	0.775315
NM_001077529	18103	NP_001070997	NM_001077529	ENSMUST00000072566	Nme2	mRNA	0.422763	0.999939	0.590544
NM_001077595	27428	NP_001071063	NM_001077595	ENSMUST00000113054	Shroom3	mRNA	-3.14888	0.999939	0.429771
NM_001077631	69882	NP_001071099	NM_001077631	ENSMUST00000170517	Ints14	mRNA	0.00344233	0.999939	0.992402
NM_001077636	70325	NP_001071104	NM_001077636	ENSMUST00000108080	Pigw	mRNA	-0.0802414	0.999939	0.900407
NM_001077638	15468	NP_001071106	NM_001077638	ENSMUST00000099571	Prmt2	mRNA	1.95783	0.999939	0.334169
NM_001077661	72046	NP_001071129	NM_001077661	ENSMUST00000120306	Urgcp	mRNA	-0.193839	0.999939	0.767378
NM_001077684	75051	NP_001071152	NM_001077684	ENSMUST00000094942	Ccdc173	mRNA	1.58731	0.999939	0.524428
NM_001077687	80877	NP_001071155	NM_001077687	ENSMUST00000192145	Lrba	mRNA	1.40593	0.999939	0.714412
NM_001077688	80877	NP_001071156	NM_001077688	ENSMUST00000194759	Lrba	mRNA	1.98194	0.999939	0.514105
NM_001077696	15184	NP_001071164	NM_001077696	ENSMUST00000107152	Hdac5	mRNA	0.70216	0.999939	0.591331
NM_001077698	57778	NP_001071166	NM_001077698	ENSMUST00000042286	Fmnl1	mRNA	-0.0314893	0.999939	0.949763
NM_001077705	15170	NP_001071173	NM_001077705	ENSMUST00000171549	Ptpn6	mRNA	-0.596603	0.999939	0.545462
NM_001077707	268281	NP_001071175	NM_001077707	ENSMUST00000044053	Shprh	mRNA	-0.108544	0.999939	0.858808
NM_001077709	14977	NP_001071177	NM_001077709	ENSMUST00000169397	Slc39a7	mRNA	2.24706	0.999939	0.133328
NM_001077712	20843	NP_001071180	NM_001077712	ENSMUST00000115072	Stag2	mRNA	1.29041	0.999939	0.288442
NM_001077713	71238	NP_001071181	NM_001077713	ENSMUST00000040826	Sdhaf3	mRNA	0.358503	0.999939	0.672874
NM_001078167	110809	NP_001071635	NM_001078167	ENSMUST00000079866	Srsf1	mRNA	0.187011	0.999939	0.600452
NM_001078646	66715	NP_001072114	NM_001078646	ENSMUST00000106586	Henmt1	mRNA	0.441316	0.999939	0.913824
NM_001078649	66990	NP_001072117	NM_001078649	ENSMUST00000140267	Tmem134	mRNA	0.205024	0.999939	0.538344
NM_001079513	56805	NP_001072981	NM_001079513	ENSMUST00000115142	Zbtb33	mRNA	0.343299	0.999939	0.679079
NM_001079686	64009	NP_001073154	NM_001079686		Syne1	mRNA	0.114401	0.999939	0.747502
NM_001079690	20495	NP_001073158	NM_001079690	ENSMUST00000110495	Slc12a1	mRNA	0.238257	0.999939	0.952088
NM_001079694	20384	NP_001073162	NM_001079694	ENSMUST00000094693	Srsf5	mRNA	-0.0201133	0.999939	0.924155
NM_001079695	20384	NP_001073163	NM_001079695	ENSMUST00000110356	Srsf5	mRNA	-1.1188	0.999939	0.229511
NM_001079814	74022	NP_001073282	NM_001079814	ENSMUST00000115844	Glyr1	mRNA	-0.0902172	0.999939	0.739052
NM_001079824	432467	NP_001073293	NM_001079824	ENSMUST00000020263	Hnrnph3	mRNA	2.33476	0.999939	0.557065
NM_001079830	94093	NP_001073299	NM_001079830	ENSMUST00000106860	Trim33	mRNA	0.473461	0.999939	0.704077
NM_001079849	218693	NP_001073318	NM_001079849	ENSMUST00000109203	Paip1	mRNA	1.59543	0.999939	0.572845
NM_001079869	15410	NP_001073338	NM_001079869	ENSMUST00000093944	Hoxb3	mRNA	1.67201	0.999939	0.661155
NM_001079876	237436	NP_001073345	NM_001079876	ENSMUST00000099374	Gas2l3	mRNA	-1.2434	0.999939	0.338356
NM_001079883	58208	NP_001073352	NM_001079883	ENSMUST00000066060	Bcl11b	mRNA	1.43645	0.999939	0.627372
NM_001079903	58887	NP_001073372	NM_001079903	ENSMUST00000135151	Repin1	mRNA	-1.46462	0.999939	0.455984
NM_001079904	58887	NP_001073373	NM_001079904		Repin1	mRNA	4.57488	0.999939	0.24321
NM_001079905	58887	NP_001073374	NM_001079905		Repin1	mRNA	3.58156	0.999939	0.362758
NM_001079908	14182	NP_001073377	NM_001079908	ENSMUST00000117179	Fgfr1	mRNA	0.794807	0.999939	0.304832
NM_001079909	14182	NP_001073378	NM_001079909	ENSMUST00000119398	Fgfr1	mRNA	0.656992	0.999939	0.184275
NM_001079929	207209	NP_001073398	NM_001079929	ENSMUST00000182621	Ccdc154	mRNA	-3.43202	0.999939	0.388857
NM_001080118	19014	NP_001073587	NM_001080118	ENSMUST00000107545	Med1	mRNA	-0.0533925	0.999939	0.90279
NM_001080126	12370	NP_001073595	NM_001080126	ENSMUST00000165549	Casp8	mRNA	1.02418	0.999939	0.0653372
NM_001080127	19826	NP_001073596	NM_001080127	ENSMUST00000088512	Rnps1	mRNA	0.028596	0.999939	0.948762
NM_001080128	19826	NP_001073597	NM_001080128	ENSMUST00000115371	Rnps1	mRNA	-0.0453634	0.999939	0.897334
NM_001080129	21917	NP_001073598	NM_001080129	ENSMUST00000072239	Tmpo	mRNA	-0.288011	0.999939	0.40085
NM_001080130	21917	NP_001073599	NM_001080130	ENSMUST00000092219	Tmpo	mRNA	0.0325458	0.999939	0.925804
NM_001080131	21917	NP_001073600	NM_001080131	ENSMUST00000099355	Tmpo	mRNA	-0.4936	0.999939	0.32487
NM_001080132	21917	NP_001073601	NM_001080132	ENSMUST00000105293	Tmpo	mRNA	-0.123013	0.999939	0.83457
NM_001080158	66570	NP_001073627	NM_001080158		Cenpm	mRNA	0.212364	0.999939	0.857233
NM_001080384	12757	NP_001073853	NM_001080384	ENSMUST00000107846	Clta	mRNA	-0.0897849	0.999939	0.829479
NM_001080386	12757	NP_001073855	NM_001080386	ENSMUST00000107845	Clta	mRNA	-0.168452	0.999939	0.651952
NM_001080387	14105	NP_001073856	NM_001080387	ENSMUST00000105853	Srsf10	mRNA	0.14303	0.999939	0.735208
NM_001080388	13728	NP_001073857	NM_001080388	ENSMUST00000164205	Mark2	mRNA	-0.885748	0.999939	0.116443
NM_001080389	13728	NP_001073858	NM_001080389	ENSMUST00000032557	Mark2	mRNA	0.9913	0.999939	0.710754
NM_001080390	13728	NP_001073859	NM_001080390	ENSMUST00000025921	Mark2	mRNA	-0.00639166	0.999939	0.98628
NM_001080548	98910	NP_001074017	NM_001080548	ENSMUST00000114937	Usp6nl	mRNA	-0.19983	0.999939	0.808847
NM_001080552	14840	NP_001074021	NM_001080552	ENSMUST00000087729	Gsg1	mRNA	0.280466	0.999939	0.943707
NM_001080557	22317	NP_001074026	NM_001080557	ENSMUST00000100942	Vamp1	mRNA	0.286436	0.999939	0.724662
NM_001080706	107182	NP_001074175	NM_001080706	ENSMUST00000099494	Btaf1	mRNA	0.50327	0.999939	0.233597
NM_001080711	381375	NP_001074180	NM_001080711	ENSMUST00000099986	Pjvk	mRNA	-3.11027	0.999939	0.435538
NM_001080712	665186	NP_001074181	NM_001080712	ENSMUST00000097849	Zpld2	mRNA	-1.77083	0.999939	0.660566
NM_001080742	53620	NP_001074211	NM_001080742	ENSMUST00000074231	Vamp5	mRNA	-0.380079	0.999939	0.646206
NM_001080743	14772	NP_001074212	NM_001080743	ENSMUST00000074651	Grk4	mRNA	-0.0803526	0.999939	0.895097
NM_001080746	14886	NP_001074215	NM_001080746	ENSMUST00000059042	Gtf2i	mRNA	0.707666	0.999939	0.335951
NM_001080747	14886	NP_001074216	NM_001080747	ENSMUST00000082057	Gtf2i	mRNA	-0.399058	0.999939	0.812208
NM_001080748	14886	NP_001074217	NM_001080748		Gtf2i	mRNA	0.222958	0.999939	0.618912
NM_001080749	14886	NP_001074218	NM_001080749	ENSMUST00000173341	Gtf2i	mRNA	-0.21773	0.999939	0.50155
NM_001080754	228361	NP_001074223	NM_001080754	ENSMUST00000099712	Ambra1	mRNA	-0.259711	0.999939	0.481405
NM_001080755	108946	NP_001074224	NM_001080755	ENSMUST00000106100	Zzz3	mRNA	0.600701	0.999939	0.818068
NM_001080769	224648	NP_001074238	NM_001080769	ENSMUST00000114849	Uhrf1bp1	mRNA	-0.0913871	0.999939	0.840367
NM_001080773	18607	NP_001074242	NM_001080773	ENSMUST00000115411	Pdpk1	mRNA	-2.22143	0.999939	0.579929
NM_001080774	17913	NP_001074243	NM_001080774	ENSMUST00000102504	Myo1c	mRNA	-8.25041	0.00056903	1.63748e-06
NM_001080775	17913	NP_001074244	NM_001080775	ENSMUST00000108431	Myo1c	mRNA	0.166262	0.999939	0.632415
NM_001080780	19713	NP_001074249	NM_001080780	ENSMUST00000088790	Ret	mRNA	-1.95238	0.999939	0.585452
NM_001080794	23881	NP_001074263	NM_001080794	ENSMUST00000169094	G3bp2	mRNA	0.469019	0.999939	0.705594
NM_001080795	23881	NP_001074264	NM_001080795	ENSMUST00000113127	G3bp2	mRNA	-0.125555	0.999939	0.722973
NM_001080796	23881	NP_001074265	NM_001080796	ENSMUST00000167918	G3bp2	mRNA	0.26539	0.999939	0.689619
NM_001080797	23881	NP_001074266	NM_001080797	ENSMUST00000164378	G3bp2	mRNA	4.96998	0.999939	0.204451
NM_001080798	17355	NP_001074267	NM_001080798	ENSMUST00000031256	Aff1	mRNA	0.968534	0.999939	0.615376
NM_001080808	75665	NP_001074277	NM_001080808	ENSMUST00000055408	Bicdl1	mRNA	-0.563718	0.999939	0.537535
NM_001080812	234421	NP_001074281	NM_001080812	ENSMUST00000098630	Cib3	mRNA	-0.461415	0.999939	0.875585
NM_001080813	75767	NP_001074282	NM_001080813	ENSMUST00000054212	Rab11fip1	mRNA	-0.313155	0.999939	0.62349
NM_001080814	270120	NP_001074283	NM_001080814	ENSMUST00000082170	Fat3	mRNA	0.323501	0.999939	0.8685
NM_001080815	381853	NP_001074284	NM_001080815	ENSMUST00000094790	Gipr	mRNA	0.849757	0.999939	0.82678
NM_001080816	229687	NP_001074285	NM_001080816	ENSMUST00000200146	Chil5	mRNA	-1.2558	0.999939	0.754328
NM_001080818	229776	NP_001074287	NM_001080818	ENSMUST00000090464	Cdc14a	mRNA	0.624105	0.999939	0.171254
NM_001080819	93760	NP_001074288	NM_001080819	ENSMUST00000105897	Arid1a	mRNA	0.759754	0.999939	0.128648
NM_001080820	320664	NP_001074289	NM_001080820	ENSMUST00000109136	Cass4	mRNA	0.516263	0.999939	0.873075
NM_001080924	407821	NP_001074393	NM_001080924	ENSMUST00000109867	Znrf3	mRNA	-0.234599	0.999939	0.883351
NM_001080925	268480	NP_001074394	NM_001080925	ENSMUST00000107479	Rapgefl1	mRNA	0.637619	0.999939	0.870434
NM_001080926	16975	NP_001074395	NM_001080926	ENSMUST00000106731	Lrp8	mRNA	2.12675	0.999939	0.577013
NM_001080927	19664	NP_001074396	NM_001080927	ENSMUST00000113865	Rbpj	mRNA	0.391341	0.999939	0.316329
NM_001080928	19664	NP_001074397	NM_001080928	ENSMUST00000087360	Rbpj	mRNA	-9.68773	0.0876498	0.000398948
NM_001080929	237988	NP_001074398	NM_001080929	ENSMUST00000053288	Cdr2l	mRNA	2.02597	0.999939	0.477476
NM_001080930	52335	NP_001074399	NM_001080930	ENSMUST00000093162	Atxn1l	mRNA	-0.0327554	0.999939	0.982738
NM_001080931	327987	NP_001074400	NM_001080931	ENSMUST00000043624	Med13	mRNA	0.0639667	0.999939	0.874289
NM_001080932	68837	NP_001074401	NM_001080932	ENSMUST00000106113	Foxk2	mRNA	0.143385	0.999939	0.600124
NM_001080941	72807	NP_001074410	NM_001080941	ENSMUST00000109732	Zfp429	mRNA	-0.214663	0.999939	0.786138
NM_001080944	241633	NP_001074413	NM_001080944	ENSMUST00000040149	Atp8b4	mRNA	2.19021	0.999939	0.0262226
NM_001080949	219022	NP_001074418	NM_001080949	ENSMUST00000006451	Ttc5	mRNA	0.0195019	0.999939	0.934659
NM_001080964	78912	NP_001074433	NM_001080964		Sp2	mRNA	0.0624272	0.999939	0.856496
NM_001080965	20871	NP_001074434	NM_001080965	ENSMUST00000086248	Aurkc	mRNA	1.20078	0.999939	0.711494
NM_001080968	99412	NP_001074437	NM_001080968	ENSMUST00000239447	Golga2	mRNA	-0.0625916	0.999939	0.912806
NM_001080969	66628	NP_001074438	NM_001080969	ENSMUST00000011398	Thg1l	mRNA	-0.340871	0.999939	0.478947
NM_001080971	545486	NP_001074440	NM_001080971	ENSMUST00000016399	Tubb1	mRNA	-1.48854	0.999939	0.438828
NM_001080974	109552	NP_001074443	NM_001080974	ENSMUST00000148633	Sri	mRNA	-0.117725	0.999939	0.61882
NM_001080977	242860	NP_001074446	NM_001080977	ENSMUST00000036489	Rsbn1l	mRNA	0.0598772	0.999939	0.82095
NM_001080981	74351	NP_001074450	NM_001080981	ENSMUST00000003450	Ddx23	mRNA	-0.300585	0.999939	0.569593
NM_001080999	15547	NP_001074468	NM_001080999	ENSMUST00000115640	Trmt2a	mRNA	0.336737	0.999939	0.388635
NM_001081000	15547	NP_001074469	NM_001081000	ENSMUST00000100099	Trmt2a	mRNA	-6.25093	0.999939	0.110959
NM_001081001	12190	NP_001074470	NM_001081001	ENSMUST00000044620	Brca2	mRNA	-0.696385	0.999939	0.628662
NM_001081007	233060	NP_001074476	NM_001081007	ENSMUST00000098596	Zfp382	mRNA	-0.00307275	0.999939	0.997185
NM_001081009	52552	NP_001074478	NM_001081009	ENSMUST00000223949	Parp8	mRNA	0.504106	0.999939	0.651653
NM_001081011	14270	NP_001074480	NM_001081011	ENSMUST00000097588	Srgap2	mRNA	0.103174	0.999939	0.730658
NM_001081016	20286	NP_001074485	NM_001081016	ENSMUST00000109554	Zc3h7b	mRNA	0.460754	0.999939	0.542208
NM_001081017	217843	NP_001074486	NM_001081017	ENSMUST00000101099	Unc79	mRNA	0.441316	0.999939	0.913824
NM_001081019	667250	NP_001074488	NM_001081019		Gm12657	mRNA	-0.0354628	0.999939	0.947559
NM_001081020	108154	NP_001074489	NM_001081020	ENSMUST00000065766	Adamts6	mRNA	1.24687	0.999939	0.202365
NM_001081021	338354	NP_001074490	NM_001081021	ENSMUST00000206685	Zfp780b	mRNA	-0.971566	0.999939	0.272756
NM_001081022	233865	NP_001074491	NM_001081022	ENSMUST00000069660	Katnip	mRNA	1.61036	0.999939	0.538729
NM_001081023	12292	NP_001074492	NM_001081023	ENSMUST00000112064	Cacna1s	mRNA	3.35634	0.999939	0.39433
NM_001081028	74206	NP_001074497	NM_001081028	ENSMUST00000085809	Sipa1l3	mRNA	0.109357	0.999939	0.858083
NM_001081029	652925	NP_001074498	NM_001081029	ENSMUST00000115365	Tmem243	mRNA	0.726668	0.999939	0.59791
NM_001081030	77980	NP_001074499	NM_001081030	ENSMUST00000123791	Sbf1	mRNA	-0.0148129	0.999939	0.983988
NM_001081033	241489	NP_001074502	NM_001081033	ENSMUST00000099992	Pde11a	mRNA	1.54461	0.999939	0.700666
NM_001081034	225055	NP_001074503	NM_001081034	ENSMUST00000005504	Fbxo11	mRNA	1.04063	0.999939	0.364985
NM_001081039	105445	NP_001074508	NM_001081039	ENSMUST00000040700	Dock9	mRNA	-0.267754	0.999939	0.513318
NM_001081040	210582	NP_001074509	NM_001081040	ENSMUST00000043211	Coq10a	mRNA	-0.832245	0.999939	0.335121
NM_001081041	68505	NP_001074510	NM_001081041	ENSMUST00000025711	Vps51	mRNA	0.0991575	0.999939	0.732871
NM_001081043	104831	NP_001074512	NM_001081043	ENSMUST00000040021	Ptpn23	mRNA	0.274773	0.999939	0.305091
NM_001081044	228785	NP_001074513	NM_001081044	ENSMUST00000028970	Mylk2	mRNA	1.15208	0.999939	0.775315
NM_001081045	76719	NP_001074514	NM_001081045	ENSMUST00000106977	Kansl1	mRNA	6.88198	0.999939	0.025246
NM_001081047	194231	NP_001074516	NM_001081047	ENSMUST00000030645	Cnksr1	mRNA	-0.799808	0.999939	0.840171
NM_001081050	72823	NP_001074519	NM_001081050	ENSMUST00000075374	Pard3b	mRNA	-3.15855	0.999939	0.417805
NM_001081051	210108	NP_001074520	NM_001081051	ENSMUST00000006893	D130043K22Rik	mRNA	-0.0488202	0.999939	0.990231
NM_001081052	195727	NP_001074521	NM_001081052	ENSMUST00000081569	Nhs	mRNA	1.15208	0.999939	0.775315
NM_001081054	76563	NP_001074523	NM_001081054	ENSMUST00000020012	Qrsl1	mRNA	0.340484	0.999939	0.461511
NM_001081055	216131	NP_001074524	NM_001081055	ENSMUST00000000384	Trappc10	mRNA	0.214026	0.999939	0.631394
NM_001081056	73192	NP_001074525	NM_001081056	ENSMUST00000218004	Xpot	mRNA	0.250967	0.999939	0.470932
NM_001081058	69562	NP_001074527	NM_001081058	ENSMUST00000042365	Cdk13	mRNA	0.32857	0.999939	0.597418
NM_001081059	76137	NP_001074528	NM_001081059	ENSMUST00000021800	Mcur1	mRNA	-0.12837	0.999939	0.655995
NM_001081061	544971	NP_001074530	NM_001081061	ENSMUST00000038104	Bdp1	mRNA	-1.59664	0.999939	0.455453
NM_001081062	218630	NP_001074531	NM_001081062	ENSMUST00000038404	Ccno	mRNA	-0.707111	0.999939	0.858311
NM_001081064	68070	NP_001074533	NM_001081064		Pdzd2	mRNA	0.181789	0.999939	0.787232
NM_001081065	69020	NP_001074534	NM_001081065	ENSMUST00000109967	Zfp707	mRNA	-0.613299	0.999939	0.715957
NM_001081066	105841	NP_001074535	NM_001081066	ENSMUST00000043414	Dennd3	mRNA	0.823229	0.999939	0.600992
NM_001081068	78913	NP_001074537	NM_001081068	ENSMUST00000039449	Ltn1	mRNA	0.00523538	0.999939	0.98966
NM_001081069	50782	NP_001074538	NM_001081069	ENSMUST00000025020	Rgs11	mRNA	-0.163391	0.999939	0.904613
NM_001081070	69191	NP_001074539	NM_001081070	ENSMUST00000039113	Pdia2	mRNA	-0.309878	0.999939	0.820313
NM_001081071	225010	NP_001074540	NM_001081071	ENSMUST00000067545	Lclat1	mRNA	3.90078	0.999939	0.320832
NM_001081072	225579	NP_001074541	NM_001081072	ENSMUST00000025500	Slc27a6	mRNA	-0.300665	0.999939	0.861903
NM_001081073	225659	NP_001074542	NM_001081073	ENSMUST00000097542	Cep76	mRNA	-0.0557442	0.999939	0.893406
NM_001081075	70567	NP_001074544	NM_001081075	ENSMUST00000067167	Fra10ac1	mRNA	-0.149191	0.999939	0.687409
NM_001081076	73707	NP_001074545	NM_001081076	ENSMUST00000069183	Gucy2g	mRNA	0.435294	0.999939	0.915001
NM_001081077	72502	NP_001074546	NM_001081077	ENSMUST00000026218	Cwf19l1	mRNA	-1.89662	0.999939	0.404851
NM_001081078	226413	NP_001074547	NM_001081078	ENSMUST00000073490	Lct	mRNA	0.063785	0.999939	0.98108
NM_001081079	70155	NP_001074548	NM_001081079	ENSMUST00000027343	Ogfrl1	mRNA	-0.129381	0.999939	0.672606
NM_001081081	14660	NP_001074550	NM_001081081	ENSMUST00000114513	Gls	mRNA	-0.474793	0.999939	0.747683
NM_001081084	65969	NP_001074553	NM_001081084	ENSMUST00000091436	Cubn	mRNA	0.148343	0.999939	0.855122
NM_001081085	72080	NP_001074554	NM_001081085	ENSMUST00000028329	Sapcd2	mRNA	-0.141369	0.999939	0.735855
NM_001081086	228005	NP_001074555	NM_001081086	ENSMUST00000040915	Ppig	mRNA	0.369641	0.999939	0.490294
NM_001081087	228003	NP_001074556	NM_001081087	ENSMUST00000100050	Klhl41	mRNA	0.344382	0.999939	0.93158
NM_001081088	14725	NP_001074557	NM_001081088	ENSMUST00000080953	Lrp2	mRNA	0.441316	0.999939	0.913824
NM_001081090	66580	NP_001074559	NM_001081090	ENSMUST00000046030	Esf1	mRNA	-0.0751817	0.999939	0.840721
NM_001081091	99100	NP_001074560	NM_001081091	ENSMUST00000089776	Cep152	mRNA	-1.61328	0.999939	0.44741
NM_001081092	228980	NP_001074561	NM_001081092	ENSMUST00000041618	Taf4	mRNA	0.321882	0.999939	0.486214
NM_001081093	99889	NP_001074562	NM_001081093	ENSMUST00000143514	Arfip1	mRNA	0.143063	0.999939	0.738382
NM_001081094	229937	NP_001074563	NM_001081094	ENSMUST00000098534	Znhit6	mRNA	0.646745	0.999939	0.619269
NM_001081098	230761	NP_001074567	NM_001081098	ENSMUST00000106072	Zfp362	mRNA	-0.130483	0.999939	0.684201
NM_001081099	69885	NP_001074568	NM_001081099	ENSMUST00000105866	Aunip	mRNA	0.131684	0.999939	0.853582
NM_001081100	76866	NP_001074569	NM_001081100	ENSMUST00000030915	Morn1	mRNA	-3.97604	0.999939	0.23745
NM_001081101	71101	NP_001074570	NM_001081101	ENSMUST00000087864	Uvssa	mRNA	-0.0760094	0.999939	0.882697
NM_001081102	107823	NP_001074571	NM_001081102	ENSMUST00000066854	Nsd2	mRNA	-0.179725	0.999939	0.677523
NM_001081103	116873	NP_001074572	NM_001081103	ENSMUST00000117661	Stim2	mRNA	0.0396326	0.999939	0.89681
NM_001081105	74734	NP_001074574	NM_001081105	ENSMUST00000201533	Rhoh	mRNA	0.196501	0.999939	0.652199
NM_001081107	191578	NP_001074576	NM_001081107	ENSMUST00000044684	Helq	mRNA	-0.263363	0.999939	0.521866
NM_001081108	66096	NP_001074577	NM_001081108	ENSMUST00000062067	Lamtor4	mRNA	0.114144	0.999939	0.748118
NM_001081109	231876	NP_001074578	NM_001081109	ENSMUST00000041804	Lmtk2	mRNA	0.0995459	0.999939	0.887948
NM_001081110	12525	NP_001074579	NM_001081110	ENSMUST00000066747	Cd8a	mRNA	-0.122825	0.999939	0.951727
NM_001081111	232286	NP_001074580	NM_001081111	ENSMUST00000095664	Tmf1	mRNA	0.0588144	0.999939	0.885108
NM_001081112	232339	NP_001074581	NM_001081112	ENSMUST00000112830	Ankrd26	mRNA	1.16534	0.999939	0.571044
NM_001081113	320727	NP_001074582	NM_001081113	ENSMUST00000048418	Ipo8	mRNA	0.0669804	0.999939	0.848305
NM_001081115	233038	NP_001074584	NM_001081115	ENSMUST00000239002	Nccrp1	mRNA	0.644824	0.999939	0.870452
NM_001081116	207212	NP_001074585	NM_001081116	ENSMUST00000107032	Arhgef17	mRNA	1.12616	0.999939	0.774282
NM_001081117	17345	NP_001074586	NM_001081117	ENSMUST00000033310	Mki67	mRNA	-0.172359	0.999939	0.815478
NM_001081118	101471	NP_001074587	NM_001081118	ENSMUST00000106027	Phrf1	mRNA	0.971049	0.999939	0.426146
NM_001081119	68904	NP_001074588	NM_001081119	ENSMUST00000048216	Abhd13	mRNA	0.397296	0.999939	0.453022
NM_001081120	69627	NP_001074589	NM_001081120	ENSMUST00000055257	Fam89a	mRNA	2.30396	0.999939	0.347429
NM_001081127	237360	NP_001074596	NM_001081127	ENSMUST00000092486	Adamts14	mRNA	0.746618	0.999939	0.572302
NM_001081128	238505	NP_001074597	NM_001081128	ENSMUST00000099856	Mtr	mRNA	-0.0671871	0.999939	0.877906
NM_001081130	239017	NP_001074599	NM_001081130	ENSMUST00000228529	Ogdhl	mRNA	0.181424	0.999939	0.755871
NM_001081131	209692	NP_001074600	NM_001081131	ENSMUST00000095147	Dhtkd1	mRNA	-2.67191	0.999939	0.504064
NM_001081132	326622	NP_001074601	NM_001081132	ENSMUST00000060092	Upf2	mRNA	-0.0251139	0.999939	0.909385
NM_001081133	16558	NP_001074602	NM_001081133	ENSMUST00000043589	Kif16b	mRNA	0.112382	0.999939	0.948336
NM_001081134	241794	NP_001074603	NM_001081134	ENSMUST00000109191	Kcng1	mRNA	3.88298	0.999939	0.323083
NM_001081135	208748	NP_001074604	NM_001081135	ENSMUST00000048790	Prrg3	mRNA	1.105	0.999939	0.784396
NM_001081139	213121	NP_001074608	NM_001081139	ENSMUST00000048427	Ankrd35	mRNA	5.51635	0.999939	0.0298735
NM_001081141	242425	NP_001074610	NM_001081141	ENSMUST00000107749	Gabbr2	mRNA	-0.805193	0.999939	0.841715
NM_001081145	68140	NP_001074614	NM_001081145	ENSMUST00000062626	Tigd2	mRNA	-0.364008	0.999939	0.561848
NM_001081147	18430	NP_001074616	NM_001081147	ENSMUST00000053306	Oxtr	mRNA	-0.984414	0.999939	0.758095
NM_001081149	244349	NP_001074618	NM_001081149	ENSMUST00000044331	Kat6a	mRNA	0.127057	0.999939	0.846014
NM_001081150	244421	NP_001074619	NM_001081150	ENSMUST00000239119	Lonrf1	mRNA	0.150511	0.999939	0.779702
NM_001081151	209239	NP_001074620	NM_001081151	ENSMUST00000064488	Gan	mRNA	0.13139	0.999939	0.819193
NM_001081152	244879	NP_001074621	NM_001081152	ENSMUST00000035850	Npat	mRNA	1.11388	0.999939	0.341184
NM_001081154	223989	NP_001074623	NM_001081154	ENSMUST00000090300	Marf1	mRNA	0.138231	0.999939	0.674827
NM_001081156	69539	NP_001074625	NM_001081156	ENSMUST00000125541	Trnp1	mRNA	1.8868	0.999939	0.628403
NM_001081158	74148	NP_001074627	NM_001081158	ENSMUST00000092915	Cluh	mRNA	0.355801	0.999939	0.635057
NM_001081160	74762	NP_001074629	NM_001081160	ENSMUST00000073556	Mdga1	mRNA	-5.66199	0.999939	0.149581
NM_001081162	269356	NP_001074631	NM_001081162	ENSMUST00000099362	Slc4a11	mRNA	5.54726	0.999939	0.156261
NM_001081163	269941	NP_001074632	NM_001081163	ENSMUST00000036372	Chsy1	mRNA	-0.16632	0.999939	0.805868
NM_001081164	73945	NP_001074633	NM_001081164	ENSMUST00000173286	Otud4	mRNA	0.840565	0.999939	0.0632042
NM_001081166	271305	NP_001074635	NM_001081166	ENSMUST00000159939	Phf21b	mRNA	0.238861	0.999939	0.668073
NM_001081167	272411	NP_001074636	NM_001081167	ENSMUST00000098278	B3gnt6	mRNA	0.365789	0.999939	0.865864
NM_001081168	50724	NP_001074637	NM_001081168	ENSMUST00000020826	Sap30l	mRNA	0.175821	0.999939	0.622745
NM_001081170	217893	NP_001074639	NM_001081170	ENSMUST00000084891	Pacs2	mRNA	0.0857245	0.999939	0.779817
NM_001081171	16776	NP_001074640	NM_001081171	ENSMUST00000015791	Lama5	mRNA	5.07332	0.486479	0.00353184
NM_001081174	76166	NP_001074643	NM_001081174	ENSMUST00000097813	Cplane2	mRNA	-0.785607	0.999939	0.468879
NM_001081175	320404	NP_001074644	NM_001081175	ENSMUST00000070181	Itpkb	mRNA	-0.211137	0.999939	0.88991
NM_001081176	67486	NP_001074645	NM_001081176	ENSMUST00000048993	Polr3g	mRNA	-0.299063	0.999939	0.3423
NM_001081177	16554	NP_001074646	NM_001081177	ENSMUST00000100473	Kif13b	mRNA	-5.66199	0.999939	0.149581
NM_001081179	320473	NP_001074648	NM_001081179	ENSMUST00000097281	Heatr5b	mRNA	0.0136984	0.999939	0.967627
NM_001081181	68115	NP_001074650	NM_001081181	ENSMUST00000027114	Maip1	mRNA	-0.210526	0.999939	0.66466
NM_001081182	54667	NP_001074651	NM_001081182	ENSMUST00000168276	Atp8b2	mRNA	-0.0211569	0.999939	0.978886
NM_001081184	230393	NP_001074653	NM_001081184	ENSMUST00000097992	Focad	mRNA	-0.768086	0.999939	0.800536
NM_001081188	66446	NP_001074657	NM_001081188	ENSMUST00000026891	Exosc7	mRNA	0.127956	0.999939	0.784634
NM_001081189	331487	NP_001074658	NM_001081189	ENSMUST00000087867	Uprt	mRNA	0.00812061	0.999939	0.983881
NM_001081191	319670	NP_001074660	NM_001081191	ENSMUST00000223282	Eml5	mRNA	1.09793	0.999939	0.429011
NM_001081193	380664	NP_001074662	NM_001081193	ENSMUST00000119944	Lemd3	mRNA	-0.0284392	0.999939	0.937195
NM_001081194	380728	NP_001074663	NM_001081194	ENSMUST00000107361	Kcnh4	mRNA	2.50691	0.999939	0.527551
NM_001081195	238247	NP_001074664	NM_001081195	ENSMUST00000046305	Arid4a	mRNA	0.172553	0.999939	0.635527
NM_001081196	68693	NP_001074665	NM_001081196	ENSMUST00000096753	Hnrnpul2	mRNA	-0.105714	0.999939	0.708062
NM_001081199	381352	NP_001074668	NM_001081199	ENSMUST00000095117	Mamdc4	mRNA	0.592671	0.999939	0.473282
NM_001081201	381510	NP_001074670	NM_001081201	ENSMUST00000084892	Dpy19l4	mRNA	-0.106616	0.999939	0.811949
NM_001081203	243272	NP_001074672	NM_001081203	ENSMUST00000065263	Sbno1	mRNA	0.184472	0.999939	0.931986
NM_001081204	381694	NP_001074673	NM_001081204	ENSMUST00000100404	B3glct	mRNA	-0.217424	0.999939	0.653893
NM_001081205	70701	NP_001074674	NM_001081205	ENSMUST00000087212	Nipal1	mRNA	0.60395	0.999939	0.676788
NM_001081210	69163	NP_001074679	NM_001081210	ENSMUST00000027464	Mrpl44	mRNA	-0.135621	0.999939	0.687232
NM_001081211	19204	NP_001074680	NM_001081211	ENSMUST00000070690	Ptafr	mRNA	1.33362	0.999939	0.367562
NM_001081212	384783	NP_001074681	NM_001081212	ENSMUST00000040514	Irs2	mRNA	0.72082	0.999939	0.137213
NM_001081213	226090	NP_001074682	NM_001081213	ENSMUST00000159692	Ermp1	mRNA	0.0680864	0.999939	0.871158
NM_001081214	226169	NP_001074683	NM_001081214	ENSMUST00000111899	Pprc1	mRNA	1.79259	0.999939	0.190002
NM_001081216	83946	NP_001074685	NM_001081216	ENSMUST00000034787	Phip	mRNA	0.0767517	0.999939	0.848453
NM_001081217	385674	NP_001074686	NM_001081217	ENSMUST00000041778	Zfp174	mRNA	0.191074	0.999939	0.803647
NM_001081219	432516	NP_001074688	NM_001081219	ENSMUST00000079590	Myo1a	mRNA	0.912215	0.999939	0.531486
NM_001081221	319955	NP_001074690	NM_001081221	ENSMUST00000066807	Ercc6	mRNA	0.338598	0.999939	0.569308
NM_001081222	77805	NP_001074691	NM_001081222	ENSMUST00000025142	Esco1	mRNA	0.0328728	0.999939	0.927436
NM_001081223	225182	NP_001074692	NM_001081223	ENSMUST00000047322	Rbbp8	mRNA	0.185554	0.999939	0.699873
NM_001081225	226151	NP_001074694	NM_001081225	ENSMUST00000096053	Slf2	mRNA	0.0878608	0.999939	0.797016
NM_001081226	69549	NP_001074695	NM_001081226	ENSMUST00000112025	2310009B15Rik	mRNA	-0.155597	0.999939	0.772052
NM_001081227	381310	NP_001074696	NM_001081227	ENSMUST00000136521	Stum	mRNA	-3.11027	0.999939	0.435538
NM_001081228	620631	NP_001074697	NM_001081228	ENSMUST00000099995	Ttc30a2	mRNA	0.435294	0.999939	0.915001
NM_001081229	72033	NP_001074698	NM_001081229	ENSMUST00000099090	Tsc22d2	mRNA	0.350475	0.999939	0.699104
NM_001081232	320661	NP_001074701	NM_001081232	ENSMUST00000031091	D5Ertd579e	mRNA	0.0759827	0.999939	0.912086
NM_001081234	433931	NP_001074703	NM_001081234	ENSMUST00000031189	Pigg	mRNA	-3.15944	0.999939	0.403107
NM_001081235	433938	NP_001074704	NM_001081235	ENSMUST00000094463	Mn1	mRNA	0.679982	0.999939	0.800211
NM_001081236	76792	NP_001074705	NM_001081236	ENSMUST00000049138	Spring1	mRNA	0.183955	0.999939	0.686422
NM_001081237	232539	NP_001074706	NM_001081237	ENSMUST00000036003	Klhl42	mRNA	0.064923	0.999939	0.844677
NM_001081238	233826	NP_001074707	NM_001081238	ENSMUST00000098068	Palb2	mRNA	-0.770167	0.999939	0.363341
NM_001081239	232801	NP_001074708	NM_001081239	ENSMUST00000117550	Lilra5	mRNA	2.46184	0.999939	0.535203
NM_001081240	102182	NP_001074709	NM_001081240	ENSMUST00000056237	Prmt9	mRNA	0.407707	0.999939	0.738438
NM_001081241	75687	NP_001074710	NM_001081241	ENSMUST00000043531	Ripor1	mRNA	-0.00471442	0.999939	0.993446
NM_001081242	70549	NP_001074711	NM_001081242	ENSMUST00000040025	Tln2	mRNA	-0.739024	0.999939	0.831751
NM_001081247	218832	NP_001074716	NM_001081247	ENSMUST00000026322	Polr3a	mRNA	0.195753	0.999939	0.631579
NM_001081249	13003	NP_001074718	NM_001081249	ENSMUST00000109546	Vcan	mRNA	-1.34144	0.999939	0.681726
NM_001081251	66923	NP_001074720	NM_001081251	ENSMUST00000112098	Pbrm1	mRNA	-0.105234	0.999939	0.800527
NM_001081252	66435	NP_001074721	NM_001081252	ENSMUST00000156203	Uggt2	mRNA	-0.349649	0.999939	0.768926
NM_001081255	70144	NP_001074724	NM_001081255	ENSMUST00000023491	Lrch3	mRNA	0.435608	0.999939	0.613367
NM_001081256	277250	NP_001074725	NM_001081256	ENSMUST00000043775	Kdm3b	mRNA	0.00704501	0.999939	0.974834
NM_001081259	226844	NP_001074728	NM_001081259	ENSMUST00000085635	Flvcr1	mRNA	-0.139088	0.999939	0.73688
NM_001081260	228140	NP_001074729	NM_001081260	ENSMUST00000111605	Tnks1bp1	mRNA	-4.74737	0.999939	0.174723
NM_001081262	545527	NP_001074731	NM_001081262	ENSMUST00000041115	Erich6	mRNA	0.280466	0.999939	0.943707
NM_001081263	242259	NP_001074732	NM_001081263	ENSMUST00000089948	Slc44a5	mRNA	-0.372405	0.999939	0.926798
NM_001081264	320438	NP_001074733	NM_001081264	ENSMUST00000097961	Alg6	mRNA	-1.58726	0.999939	0.469699
NM_001081265	433956	NP_001074734	NM_001081265	ENSMUST00000026975	Dnaaf5	mRNA	0.0533788	0.999939	0.899592
NM_001081266	243510	NP_001074735	NM_001081266	ENSMUST00000101254	Ccdc142	mRNA	-0.18443	0.999939	0.60125
NM_001081267	233532	NP_001074736	NM_001081267	ENSMUST00000107153	Rsf1	mRNA	-0.00833713	0.999939	0.981127
NM_001081268	330657	NP_001074737	NM_001081268	ENSMUST00000121394	Prss53	mRNA	0.669235	0.999939	0.622125
NM_001081269	234135	NP_001074738	NM_001081269	ENSMUST00000142395	Nsd3	mRNA	0.146434	0.999939	0.739974
NM_001081270	114873	NP_001074739	NM_001081270	ENSMUST00000034592	Dscaml1	mRNA	0.331836	0.999939	0.933383
NM_001081271	546729	NP_001074740	NM_001081271	ENSMUST00000111813	Calhm1	mRNA	0.441316	0.999939	0.913824
NM_001081272	546840	NP_001074741	NM_001081272	ENSMUST00000094916	Ldlrad1	mRNA	0.441316	0.999939	0.913824
NM_001081274	110208	NP_001074743	NM_001081274	ENSMUST00000084124	Pgd	mRNA	-0.0953309	0.999939	0.583316
NM_001081278	210789	NP_001074747	NM_001081278	ENSMUST00000161991	Tbc1d4	mRNA	-0.368462	0.999939	0.829392
NM_001081279	52065	NP_001074748	NM_001081279	ENSMUST00000037666	Mfhas1	mRNA	0.0335394	0.999939	0.980708
NM_001081280	268857	NP_001074749	NM_001081280	ENSMUST00000177551	Nlrc3	mRNA	0.364697	0.999939	0.701146
NM_001081282	108837	NP_001074751	NM_001081282	ENSMUST00000039213	Ibtk	mRNA	0.00295447	0.999939	0.992874
NM_001081286	14107	NP_001074755	NM_001081286	ENSMUST00000098796	Fat1	mRNA	-1.2558	0.999939	0.754328
NM_001081287	75739	NP_001074756	NM_001081287	ENSMUST00000115869	Mpp7	mRNA	7.30798	0.00111566	3.33641e-06
NM_001081288	319944	NP_001074757	NM_001081288	ENSMUST00000041733	Taf2	mRNA	-0.00849324	0.999939	0.980774
NM_001081289	71532	NP_001074758	NM_001081289	ENSMUST00000094251	Fam217b	mRNA	2.55073	0.999939	0.520163
NM_001081290	226562	NP_001074759	NM_001081290	ENSMUST00000182660	Prrc2c	mRNA	22.1008	1.45689e-05	1.54943e-08
NM_001081291	78317	NP_001074760	NM_001081291	ENSMUST00000113440	Ccdc88b	mRNA	0.495329	0.999939	0.235934
NM_001081293	75137	NP_001074762	NM_001081293	ENSMUST00000090791	Rprd2	mRNA	-4.89283	0.999939	0.214793
NM_001081294	623131	NP_001074763	NM_001081294	ENSMUST00000080288	Prr19	mRNA	-0.81122	0.999939	0.840556
NM_001081295	622434	NP_001074764	NM_001081295	ENSMUST00000079300	Arhgef26	mRNA	0.548605	0.999939	0.842047
NM_001081300	110796	NP_001074769	NM_001081300	ENSMUST00000060303	Tshz1	mRNA	-0.0614233	0.999939	0.921291
NM_001081304	226641	NP_001074773	NM_001081304	ENSMUST00000027974	Atf6	mRNA	0.231756	0.999939	0.538877
NM_001081308	330177	NP_001074777	NM_001081308	ENSMUST00000092889	Taok3	mRNA	-0.315701	0.999939	0.833583
NM_001081309	75669	NP_001074778	NM_001081309	ENSMUST00000065778	Pik3r4	mRNA	0.110886	0.999939	0.691085
NM_001081314	75697	NP_001074783	NM_001081314	ENSMUST00000171652	C2cd4b	mRNA	-0.892705	0.999939	0.785576
NM_001081315	268936	NP_001074784	NM_001081315	ENSMUST00000004985	Brpf3	mRNA	-5.21526	0.999939	0.185279
NM_001081316	319901	NP_001074785	NM_001081316	ENSMUST00000035462	Dsel	mRNA	1.31015	0.999939	0.654123
NM_001081319	226089	NP_001074788	NM_001081319	ENSMUST00000043610	Ric1	mRNA	0.171852	0.999939	0.729915
NM_001081320	72023	NP_001074789	NM_001081320	ENSMUST00000106655	Cyb561d1	mRNA	-0.729797	0.999939	0.180796
NM_001081321	71521	NP_001074790	NM_001081321	ENSMUST00000201948	Pds5a	mRNA	0.555405	0.999939	0.35588
NM_001081322	208943	NP_001074791	NM_001081322	ENSMUST00000036555	Myo5c	mRNA	1.19769	0.999939	0.766539
NM_001081323	269702	NP_001074792	NM_001081323	ENSMUST00000031344	Mphosph9	mRNA	-0.654322	0.999939	0.737681
NM_001081324	74513	NP_001074793	NM_001081324	ENSMUST00000109686	Neto2	mRNA	-2.67191	0.999939	0.504064
NM_001081326	77559	NP_001074795	NM_001081326	ENSMUST00000040603	Agl	mRNA	-0.0410499	0.999939	0.912609
NM_001081327	195646	NP_001074796	NM_001081327	ENSMUST00000084628	Hs3st2	mRNA	5.07134	0.999939	0.0600564
NM_001081328	78923	NP_001074797	NM_001081328	ENSMUST00000080721	Chsy3	mRNA	1.52697	0.999939	0.703973
NM_001081335	78309	NP_001074804	NM_001081335	ENSMUST00000182485	Cul9	mRNA	0.120076	0.999939	0.819866
NM_001081336	380921	NP_001074805	NM_001081336	ENSMUST00000226342	Dgkh	mRNA	5.92483	0.999939	0.0681774
NM_001081338	241764	NP_001074807	NM_001081338	ENSMUST00000035751	L3mbtl1	mRNA	-0.213879	0.999939	0.950984
NM_001081340	235626	NP_001074809	NM_001081340	ENSMUST00000153838	Setd2	mRNA	-0.163019	0.999939	0.610078
NM_001081341	244891	NP_001074810	NM_001081341	ENSMUST00000217647	Scaper	mRNA	-4.35	0.999939	0.272036
NM_001081343	73205	NP_001074812	NM_001081343	ENSMUST00000108127	C9orf72	mRNA	-0.172633	0.999939	0.729357
NM_001081344	78808	NP_001074813	NM_001081344	ENSMUST00000141722	Stxbp5	mRNA	0.371673	0.999939	0.575873
NM_001081345	244059	NP_001074814	NM_001081345	ENSMUST00000169922	Chd2	mRNA	-0.00607006	0.999939	0.988163
NM_001081348	94253	NP_001074817	NM_001081348	ENSMUST00000110516	Hecw1	mRNA	4.02478	0.999939	0.305445
NM_001081349	72401	NP_001074818	NM_001081349	ENSMUST00000028469	Slc43a1	mRNA	-1.30113	0.999939	0.580957
NM_001081351	214642	NP_001074820	NM_001081351	ENSMUST00000115383	Cped1	mRNA	0.194198	0.999939	0.960634
NM_001081352	218343	NP_001074821	NM_001081352	ENSMUST00000091466	Ttc37	mRNA	-0.236852	0.999939	0.880298
NM_001081353	72371	NP_001074822	NM_001081353	ENSMUST00000225605	2210408I21Rik	mRNA	0.915573	0.999939	0.60529
NM_001081355	110593	NP_001074824	NM_001081355	ENSMUST00000105778	Prdm2	mRNA	0.344546	0.999939	0.539888
NM_001081356	67048	NP_001074825	NM_001081356	ENSMUST00000114576	Vma21	mRNA	0.0314098	0.999939	0.948195
NM_001081358	242274	NP_001074827	NM_001081358	ENSMUST00000106044	Lrrc7	mRNA	-1.33202	0.999939	0.742465
NM_001081359	70790	NP_001074828	NM_001081359	ENSMUST00000226414	Ubr5	mRNA	0.124097	0.999939	0.784513
NM_001081362	100683	NP_001074831	NM_001081362	ENSMUST00000100467	Trrap	mRNA	0.240331	0.999939	0.406518
NM_001081363	108000	NP_001074832	NM_001081363	ENSMUST00000171929	Cenpf	mRNA	0.134523	0.999939	0.777136
NM_001081364	71435	NP_001074833	NM_001081364	ENSMUST00000173194	Arhgap21	mRNA	0.377756	0.999939	0.841517
NM_001081365	66060	NP_001074834	NM_001081365	ENSMUST00000152804	Cystm1	mRNA	-0.616481	0.999939	0.821841
NM_001081368	70573	NP_001074837	NM_001081368	ENSMUST00000004576	Tbccd1	mRNA	-0.393233	0.999939	0.530606
NM_001081370	210274	NP_001074839	NM_001081370	ENSMUST00000146006	Shank2	mRNA	0.435294	0.999939	0.915001
NM_001081371	240283	NP_001074840	NM_001081371	ENSMUST00000180611	Dmxl1	mRNA	1.05528	0.999939	0.490087
NM_001081373	214552	NP_001074842	NM_001081373	ENSMUST00000117194	Cep164	mRNA	-0.0907536	0.999939	0.827563
NM_001081375	72383	NP_001074844	NM_001081375	ENSMUST00000076276	Cnfn	mRNA	0.441316	0.999939	0.913824
NM_001081378	77480	NP_001074847	NM_001081378	ENSMUST00000066652	Kidins220	mRNA	0.273313	0.999939	0.9246
NM_001081379	77087	NP_001074848	NM_001081379	ENSMUST00000098334	Ankrd11	mRNA	-0.116861	0.999939	0.854149
NM_001081381	72341	NP_001074850	NM_001081381	ENSMUST00000199592	Elp6	mRNA	0.110608	0.999939	0.81031
NM_001081382	72306	NP_001074851	NM_001081382	ENSMUST00000114583	Zfp777	mRNA	0.972595	0.999939	0.432245
NM_001081383	231051	NP_001074852	NM_001081383	ENSMUST00000045291	Kmt2c	mRNA	0.364037	0.999939	0.575438
NM_001081387	664799	NP_001074856	NM_001081387	ENSMUST00000094287	Ctcfl	mRNA	-1.77083	0.999939	0.660566
NM_001081392	100019	NP_001074861	NM_001081392	ENSMUST00000178134	Mdn1	mRNA	4.89371	0.999939	0.211556
NM_001081396	210544	NP_001074865	NM_001081396	ENSMUST00000022992	Tbc1d31	mRNA	0.216165	0.999939	0.65062
NM_001081400	69053	NP_001074869	NM_001081400	ENSMUST00000023150	1810013L24Rik	mRNA	0.317404	0.999939	0.343884
NM_001081401	330119	NP_001074870	NM_001081401	ENSMUST00000061427	Adamts3	mRNA	0.248946	0.999939	0.692088
NM_001081402	545085	NP_001074871	NM_001081402	ENSMUST00000045766	Wdr70	mRNA	-0.161415	0.999939	0.648755
NM_001081405	665255	NP_001074874	NM_001081405	ENSMUST00000086297	Vmn2r28	mRNA	-1.33202	0.999939	0.742465
NM_001081406	69706	NP_001074875	NM_001081406	ENSMUST00000110621	Lrr1	mRNA	-0.669974	0.999939	0.222807
NM_001081409	239510	NP_001074878	NM_001081409	ENSMUST00000229160	Phf20l1	mRNA	0.842951	0.999939	0.62946
NM_001081411	67161	NP_001074880	NM_001081411	ENSMUST00000026866	Sclt1	mRNA	-0.937115	0.999939	0.260975
NM_001081412	110279	NP_001074881	NM_001081412	ENSMUST00000164107	Bcr	mRNA	-0.615869	0.999939	0.72482
NM_001081413	22249	NP_001074882	NM_001081413	ENSMUST00000163653	Unc13b	mRNA	0.742046	0.999939	0.544722
NM_001081415	666704	NP_001074884	NM_001081415	ENSMUST00000095228	Samd1	mRNA	0.247539	0.999939	0.585315
NM_001081418	243842	NP_001074887	NM_001081418	ENSMUST00000094821	Bicra	mRNA	-0.222764	0.999939	0.7055
NM_001081419	64451	NP_001074888	NM_001081419	ENSMUST00000036033	Dip2a	mRNA	0.661901	0.999939	0.293323
NM_001081420	230234	NP_001074889	NM_001081420	ENSMUST00000045368	Abitram	mRNA	0.107894	0.999939	0.734852
NM_001081422	665775	NP_001074891	NM_001081422	ENSMUST00000050556	Bod1l	mRNA	0.214397	0.999939	0.580626
NM_001081423	320244	NP_001074892	NM_001081423	ENSMUST00000040179	Ttll5	mRNA	-1.19176	0.999939	0.682839
NM_001081424	504186	NP_001074893	NM_001081424	ENSMUST00000084830	Chrna10	mRNA	-0.805193	0.999939	0.841715
NM_001081425	666794	NP_001074894	NM_001081425	ENSMUST00000037923	Rbm24	mRNA	1.61129	0.999939	0.688211
NM_001081426	208440	NP_001074895	NM_001081426	ENSMUST00000174552	Dip2c	mRNA	0.284365	0.999939	0.621132
NM_001081427	286940	NP_001074896	NM_001081427	ENSMUST00000052678	Flnb	mRNA	-0.820137	0.999939	0.827392
NM_001081429	245902	NP_001074898	NM_001081429	ENSMUST00000239439	Ccdc15	mRNA	0.0350373	0.999939	0.934757
NM_001081431	666311	NP_001074900	NM_001081431	ENSMUST00000094116	Zscan25	mRNA	0.356997	0.999939	0.299287
NM_001081433	329154	NP_001074902	NM_001081433	ENSMUST00000179030	Ankrd44	mRNA	0.123463	0.999939	0.896719
NM_001081435	72973	NP_001074904	NM_001081435	ENSMUST00000093939	Fbxo47	mRNA	0.441316	0.999939	0.913824
NM_001081436	227195	NP_001074905	NM_001081436	ENSMUST00000172416	Ino80d	mRNA	-0.604246	0.999939	0.403088
NM_001081437	14115	NP_001074906	NM_001081437	ENSMUST00000113498	Fbln2	mRNA	2.92047	0.999939	0.459989
NM_001081441	269633	NP_001074910	NM_001081441	ENSMUST00000068693	Wdr86	mRNA	1.89133	0.999939	0.636408
NM_001081445	17967	NP_001074914	NM_001081445	ENSMUST00000193547	Ncam1	mRNA	1.14876	0.999939	0.77238
NM_001081446	434232	NP_001074915	NM_001081446	ENSMUST00000106547	Iqck	mRNA	-0.882656	0.999939	0.82376
NM_001081448	625068	NP_001074917	NM_001081448	ENSMUST00000094502	Vmn2r84	mRNA	0.188764	0.999939	0.961542
NM_001081453	18080	NP_001074922	NM_001081453	ENSMUST00000085314	Nin	mRNA	3.33897	0.999939	0.0174265
NM_001081454	18550	NP_001074923	NM_001081454	ENSMUST00000107362	Furin	mRNA	1.47056	0.999939	0.15673
NM_001081456	18802	NP_001074925	NM_001081456	ENSMUST00000113747	Plcd4	mRNA	0.441316	0.999939	0.913824
NM_001081457	26931	NP_001074926	NM_001081457	ENSMUST00000109832	Ppp2r5c	mRNA	0.231399	0.999939	0.493717
NM_001081458	26931	NP_001074927	NM_001081458	ENSMUST00000221715	Ppp2r5c	mRNA	0.0395087	0.999939	0.850257
NM_001081463	57080	NP_001074932	NM_001081463	ENSMUST00000100650	Gtf2ird1	mRNA	0.441316	0.999939	0.913824
NM_001081464	57080	NP_001074933	NM_001081464	ENSMUST00000171794	Gtf2ird1	mRNA	1.65904	0.999939	0.615435
NM_001081465	57080	NP_001074934	NM_001081465	ENSMUST00000111244	Gtf2ird1	mRNA	5.26016	0.999939	0.142015
NM_001081466	57080	NP_001074935	NM_001081466	ENSMUST00000111245	Gtf2ird1	mRNA	-0.196507	0.999939	0.959324
NM_001081467	57080	NP_001074936	NM_001081467	ENSMUST00000074114	Gtf2ird1	mRNA	-1.77083	0.999939	0.660566
NM_001081468	57080	NP_001074937	NM_001081468	ENSMUST00000100654	Gtf2ird1	mRNA	-1.2558	0.999939	0.754328
NM_001081469	57080	NP_001074938	NM_001081469	ENSMUST00000200944	Gtf2ird1	mRNA	1.89133	0.999939	0.636408
NM_001081470	57080	NP_001074939	NM_001081470	ENSMUST00000202280	Gtf2ird1	mRNA	-2.58799	0.999939	0.499823
NM_001081473	668166	NP_001074942	NM_001081473	ENSMUST00000101388	Zxdb	mRNA	0.0308205	0.999939	0.968637
NM_001081475	50927	NP_001074944	NM_001081475	ENSMUST00000030457	Nasp	mRNA	-0.119232	0.999939	0.738728
NM_001081477	382236	NP_001074946	NM_001081477	ENSMUST00000150434	Brwd3	mRNA	0.131707	0.999939	0.842199
NM_001081490	71538	NP_001074959	NM_001081490	ENSMUST00000001402	Fbxo9	mRNA	-0.678554	0.999939	0.725142
NM_001081499	245638	NP_001074968	NM_001081499	ENSMUST00000096313	Tbc1d8b	mRNA	0.337649	0.999939	0.862598
NM_001081549	54720	NP_001075018	NM_001081549	ENSMUST00000060005	Rcan1	mRNA	0.327315	0.999939	0.598601
NM_001081557	100072	NP_001075026	NM_001081557	ENSMUST00000049790	Camta1	mRNA	0.256519	0.999939	0.947074
NM_001081567	26414	NP_001075036	NM_001081567	ENSMUST00000112847	Mapk10	mRNA	1.64347	0.999939	0.682227
NM_001081633	27886	NP_001075102	NM_001081633	ENSMUST00000232423	Ess2	mRNA	0.580599	0.999939	0.621216
NM_001081635	12445	NP_001075104	NM_001081635	ENSMUST00000037333	Ccnd3	mRNA	-0.859999	0.999939	0.195685
NM_001081636	12445	NP_001075105	NM_001081636	ENSMUST00000171031	Ccnd3	mRNA	0.099953	0.999939	0.93457
NM_001081642	434794	NP_001075111	NM_001081642	ENSMUST00000078775	Xlr4a	mRNA	-0.677271	0.999939	0.131972
NM_001081643	574437	NP_001075112	NM_001081643	ENSMUST00000101486	Xlr3b	mRNA	1.45044	0.999939	0.395176
NM_001081650	50780	NP_001075119	NM_001081650	ENSMUST00000107424	Rgs3	mRNA	-0.625615	0.999939	0.713726
NM_001081651	242681	NP_001075120	NM_001081651	ENSMUST00000040411	Rab42	mRNA	0.186987	0.999939	0.944248
NM_001081652	192950	NP_001075121	NM_001081652	ENSMUST00000045713	Nacad	mRNA	1.12845	0.999939	0.707326
NM_001081654	21767	NP_001075123	NM_001081654	ENSMUST00000046735	Tex264	mRNA	0.345709	0.999939	0.389981
NM_001081655	629378	NP_001075124	NM_001081655	ENSMUST00000108493	Dact3	mRNA	0.46401	0.999939	0.736293
NM_001081656	240055	NP_001075125	NM_001081656	ENSMUST00000053020	Neurl1b	mRNA	1.87986	0.999939	0.191362
NM_001081678	627049	NP_001075147	NM_001081678	ENSMUST00000115321	Zfp800	mRNA	-0.145303	0.999939	0.799267
NM_001081679	791260	NP_001075148	NM_001081679	ENSMUST00000106970	Tomt	mRNA	-2.7039	0.999939	0.49888
NM_001081680	238722	NP_001075149	NM_001081680	ENSMUST00000091481	Zfp72	mRNA	0.353232	0.999939	0.927939
NM_001081682	13972	NP_001075151	NM_001081682	ENSMUST00000231621	Gnb1l	mRNA	0.0603566	0.999939	0.942894
NM_001081684	114565	NP_001075153	NM_001081684	ENSMUST00000063605	Zbtb21	mRNA	0.450936	0.999939	0.703522
NM_001081685	114565	NP_001075154	NM_001081685	ENSMUST00000052089	Zbtb21	mRNA	-0.121833	0.999939	0.840586
NM_001081687	381484	NP_001075156	NM_001081687	ENSMUST00000108347	Gm5150	mRNA	2.98653	0.999939	0.449662
NM_001081688	432478	NP_001075157	NM_001081688	ENSMUST00000105333	Tmprss9	mRNA	2.70485	0.999939	0.494605
NM_001081750	269704	NP_001075219	NM_001081750	ENSMUST00000111417	Zfp664	mRNA	0.16069	0.999939	0.568773
NM_001081956	338351	NP_001075425	NM_001081956	ENSMUST00000051906	Akap17b	mRNA	1.34493	0.999939	0.479152
NM_001081957	100034251	NP_001075426	NM_001081957	ENSMUST00000092836	Wfdc17	mRNA	-0.0943465	0.999939	0.944878
NM_001081959	16593	NP_001075428	NM_001081959	ENSMUST00000122300	Klc1	mRNA	0.412475	0.999939	0.488543
NM_001081960	76499	NP_001075429	NM_001081960	ENSMUST00000166734	Clasp2	mRNA	-0.27186	0.999939	0.741605
NM_001081962	751865	NP_001075431	NM_001081962	ENSMUST00000166099	Sap25	mRNA	0.947759	0.999939	0.227461
NM_001081963	240185	NP_001075432	NM_001081963	ENSMUST00000037029	Jcad	mRNA	0.558369	0.999939	0.844685
NM_001081970	239552	NP_001075439	NM_001081970	ENSMUST00000089450	Apol8	mRNA	1.65314	0.999939	0.67211
NM_001081971	383787	NP_001075440	NM_001081971	ENSMUST00000104937	Ankrd63	mRNA	1.8112	0.999939	0.610925
NM_001081975	100034361	NP_001075444	NM_001081975	ENSMUST00000056732	Mfap1b	mRNA	-0.334918	0.999939	0.3436
NM_001081977	108089	NP_001075446	NM_001081977	ENSMUST00000020971	Rnf144a	mRNA	6.29145	0.129341	0.00066412
NM_001081979	17257	NP_001075448	NM_001081979	ENSMUST00000033770	Mecp2	mRNA	-0.331928	0.999939	0.613967
NM_001081981	18032	NP_001075450	NM_001081981	ENSMUST00000109764	Nfix	mRNA	-6.43124	0.999939	0.100881
NM_001081982	18032	NP_001075451	NM_001081982	ENSMUST00000099070	Nfix	mRNA	1.50302	0.999939	0.229094
NM_001081983	666244	NP_001075452	NM_001081983	ENSMUST00000113071	Tmsb15b1	mRNA	1.29763	0.999939	0.740574
NM_001081984	64082	NP_001075453	NM_001081984	ENSMUST00000023494	Popdc2	mRNA	4.11241	0.999939	0.183744
NM_001082412	67062	NP_001075881	NM_001082412	ENSMUST00000113069	Slc25a53	mRNA	-0.435787	0.999939	0.648174
NM_001082414	27059	NP_001075883	NM_001082414	ENSMUST00000238545	Sh3d19	mRNA	0.0626232	0.999939	0.900771
NM_001082476	78797	NP_001075945	NM_001082476	ENSMUST00000114349	Ndor1	mRNA	-0.110346	0.999939	0.611433
NM_001082484	76742	NP_001075953	NM_001082484	ENSMUST00000107283	Snx27	mRNA	-0.0831353	0.999939	0.831268
NM_001082485	77519	NP_001075954	NM_001082485	ENSMUST00000174462	Zfp266	mRNA	0.848157	0.999939	0.456984
NM_001082532	66268	NP_001076001	NM_001082532	ENSMUST00000123680	Pigyl	mRNA	-0.0679062	0.999939	0.845611
NM_001082536	223701	NP_001076005	NM_001082536	ENSMUST00000239114	Mrtfa	mRNA	1.3838	0.113355	0.000554323
NM_001082548	20733	NP_001076017	NM_001082548	ENSMUST00000108236	Spint2	mRNA	-0.00873644	0.999939	0.985411
NM_001082552	20821	NP_001076021	NM_001082552	ENSMUST00000106913	Trim21	mRNA	0.973119	0.999939	0.618016
NM_001082960	16409	NP_001076429	NM_001082960	ENSMUST00000064821	Itgam	mRNA	-1.893	0.999939	0.540117
NM_001082974	415115	NP_001076443	NM_001082974	ENSMUST00000042775	Neurl2	mRNA	-0.0459153	0.999939	0.974066
NM_001082975	654795	NP_001076444	NM_001082975	ENSMUST00000111325	Sdr39u1	mRNA	-0.291889	0.999939	0.396364
NM_001083110	18744	NP_001076579	NM_001083110	ENSMUST00000167246	Pja1	mRNA	0.0577117	0.999939	0.813194
NM_001083114	223828	NP_001076583	NM_001083114	ENSMUST00000109256	Pphln1	mRNA	-0.693801	0.999939	0.616715
NM_001083118	21750	NP_001076587	NM_001083118	ENSMUST00000116425	Terf2	mRNA	-0.441421	0.999939	0.769815
NM_001083188	16881	NP_001076657	NM_001083188	ENSMUST00000165964	Lig1	mRNA	0.550056	0.999939	0.633455
NM_001083312	229900	NP_001076781	NM_001083312	ENSMUST00000171263	Gbp7	mRNA	0.128434	0.999939	0.751542
NM_001083315	64213	NP_001076784	NM_001083315	ENSMUST00000115417	St7	mRNA	0.140649	0.999939	0.946885
NM_001083316	18595	NP_001076785	NM_001083316	ENSMUST00000168162	Pdgfra	mRNA	-2.74139	0.999939	0.44641
NM_001083317	67843	NP_001076786	NM_001083317	ENSMUST00000050476	Slc35a4	mRNA	0.145088	0.999939	0.722342
NM_001083318	27049	NP_001076787	NM_001083318	ENSMUST00000170036	Etv3	mRNA	0.576009	0.999939	0.267419
NM_001083320	14924	NP_001076789	NM_001083320	ENSMUST00000093769	Magi1	mRNA	0.435294	0.999939	0.915001
NM_001083322	27007	NP_001076791	NM_001083322	ENSMUST00000095412	Klrk1	mRNA	5.78809	0.78955	0.00723199
NM_001083328	52856	NP_001076797	NM_001083328		Mtg2	mRNA	1.12526	0.999939	0.362407
NM_001083329	52856	NP_001076798	NM_001083329	ENSMUST00000108901	Mtg2	mRNA	0.354965	0.999939	0.661756
NM_001083331	19069	NP_001076800	NM_001083331	ENSMUST00000035283	Nup88	mRNA	0.344887	0.999939	0.869895
NM_001083334	30948	NP_001076803	NM_001083334	ENSMUST00000091967	Bin1	mRNA	0.103499	0.999939	0.894944
NM_001083341	67216	NP_001076810	NM_001083341	ENSMUST00000221952	Mboat2	mRNA	-3.60986	0.999939	0.0809612
NM_001083587	319939	NP_001077056	NM_001083587	ENSMUST00000020695	Tns3	mRNA	6.43462	0.999939	0.0459295
NM_001083616	12289	NP_001077085	NM_001083616	ENSMUST00000224198	Cacna1d	mRNA	-5.92338	0.999939	0.131315
NM_001083807	72296	NP_001077276	NM_001083807	ENSMUST00000052539	Rusc1	mRNA	0.435294	0.999939	0.915001
NM_001083808	72296	NP_001077277	NM_001083808	ENSMUST00000166687	Rusc1	mRNA	0.0316955	0.999939	0.930466
NM_001083809	72401	NP_001077278	NM_001083809	ENSMUST00000111625	Slc43a1	mRNA	0.196741	0.999939	0.742292
NM_001083810	72446	NP_001077279	NM_001083810	ENSMUST00000171088	Prr5l	mRNA	1.52066	0.999939	0.690076
NM_001083880	67912	NP_001077349	NM_001083880	ENSMUST00000174004	1600012H06Rik	mRNA	1.49562	0.999939	0.449337
NM_001083881	67912	NP_001077350	NM_001083881	ENSMUST00000164837	1600012H06Rik	mRNA	-1.31959	0.999939	0.377956
NM_001083882	67912	NP_001077351	NM_001083882		1600012H06Rik	mRNA	0.105684	0.999939	0.823002
NM_001083887	230577	NP_001077356	NM_001083887	ENSMUST00000106781	Pars2	mRNA	1.64443	0.999939	0.40688
NM_001083891	78330	NP_001077360	NM_001083891	ENSMUST00000064798	Ndufv3	mRNA	-0.261774	0.999939	0.49428
NM_001083894	239759	NP_001077363	NM_001083894	ENSMUST00000060673	Liph	mRNA	-1.735	0.999939	0.537413
NM_001083895	68792	NP_001077364	NM_001083895	ENSMUST00000113304	Srpx2	mRNA	1.64347	0.999939	0.682227
NM_001083897	68481	NP_001077366	NM_001083897	ENSMUST00000111435	Mpzl1	mRNA	0.20311	0.999939	0.844388
NM_001083901	66631	NP_001077370	NM_001083901	ENSMUST00000054730	Mfsd14b	mRNA	-3.34581	0.999939	0.401055
NM_001083903	282619	NP_001077372	NM_001083903	ENSMUST00000182229	Sbsn	mRNA	-1.33202	0.999939	0.742465
NM_001083906	110784	NP_001077375	NM_001083906	ENSMUST00000109912	Nr3c2	mRNA	0.266833	0.999939	0.820284
NM_001083912	101497	NP_001077381	NM_001083912	ENSMUST00000119990	Plekhg2	mRNA	3.61754	0.999939	0.160715
NM_001083918	666532	NP_001077387	NM_001083918	ENSMUST00000084149	Zfp991	mRNA	2.30393	0.999939	0.239099
NM_001083921	24105	NP_001077390	NM_001083921	ENSMUST00000109847	Rbck1	mRNA	-0.0476892	0.999939	0.855562
NM_001083922	22377	NP_001077391	NM_001083922	ENSMUST00000146328	Wbp1	mRNA	-1.04632	0.999939	0.176822
NM_001083923	22377	NP_001077392	NM_001083923	ENSMUST00000113936	Wbp1	mRNA	0.144317	0.999939	0.805955
NM_001083927	21887	NP_001077396	NM_001083927	ENSMUST00000160882	Tle3	mRNA	-0.604084	0.999939	0.441784
NM_001083928	21887	NP_001077397	NM_001083928	ENSMUST00000034820	Tle3	mRNA	-0.927262	0.999939	0.0788389
NM_001083934	17929	NP_001077403	NM_001083934	ENSMUST00000179759	Myom1	mRNA	-1.86441	0.999939	0.643476
NM_001083937	22232	NP_001077406	NM_001083937	ENSMUST00000115660	Slc35a2	mRNA	0.200957	0.999939	0.64617
NM_001083938	100037283	NP_001077407	NM_001083938	ENSMUST00000097420	Rnaset2a	mRNA	-0.172523	0.999939	0.66571
NM_001083945	100037282	NP_001077414	NM_001083945	ENSMUST00000024572	Rsph3b	mRNA	-0.125062	0.999939	0.788549
NM_001083955	110257	NP_001077424	NM_001083955	ENSMUST00000093207	Hba-a2	mRNA	-0.546206	0.999939	0.205047
NM_001083957	12346	NP_001077426	NM_001083957	ENSMUST00000094365	Car1	mRNA	-0.218967	0.999939	0.86539
NM_001083958	72611	NP_001077427	NM_001083958	ENSMUST00000200039	Zfp655	mRNA	0.246409	0.999939	0.86155
NM_001085355	239985	NP_001078824	NM_001085355	ENSMUST00000115797	Arid1b	mRNA	2.26954	0.999939	0.0758188
NM_001085376	23850	NP_001078845	NM_001085376	ENSMUST00000159861	Pappa2	mRNA	-1.26183	0.999939	0.753201
NM_001085378	668940	NP_001078847	NM_001085378	ENSMUST00000092995	Myh7b	mRNA	-4.41457	0.999939	0.264717
NM_001085385	72244	NP_001078854	NM_001085385	ENSMUST00000178207	1600014C10Rik	mRNA	-2.32935	0.999939	0.279648
NM_001085390	240672	NP_001078859	NM_001085390	ENSMUST00000038287	Dusp5	mRNA	0.131111	0.999939	0.879749
NM_001085407	68112	NP_001078876	NM_001085407	ENSMUST00000028293	Entr1	mRNA	0.32293	0.999939	0.518452
NM_001085408	68112	NP_001078877	NM_001085408	ENSMUST00000077983	Entr1	mRNA	0.226461	0.999939	0.579941
NM_001085410	68646	NP_001078879	NM_001085410	ENSMUST00000190591	Nadk2	mRNA	-0.607663	0.999939	0.398925
NM_001085417	68910	NP_001078886	NM_001085417	ENSMUST00000101443	Zfp467	mRNA	-0.328422	0.999939	0.907004
NM_001085440	237782	NP_001078909	NM_001085440	ENSMUST00000056907	Smcr8	mRNA	0.0981839	0.999939	0.840043
NM_001085448	12388	NP_001078917	NM_001085448	ENSMUST00000111697	Ctnnd1	mRNA	-0.174083	0.999939	0.919498
NM_001085449	12388	NP_001078918	NM_001085449	ENSMUST00000111670	Ctnnd1	mRNA	0.479473	0.999939	0.333728
NM_001085450	12388	NP_001078919	NM_001085450	ENSMUST00000111691	Ctnnd1	mRNA	0.544781	0.999939	0.171858
NM_001085453	12388	NP_001078922	NM_001085453	ENSMUST00000066177	Ctnnd1	mRNA	-0.256034	0.999939	0.847185
NM_001085472	56215	NP_001078941	NM_001085472	ENSMUST00000148754	Acin1	mRNA	1.08623	0.999939	0.291879
NM_001085473	56215	NP_001078942	NM_001085473	ENSMUST00000147714	Acin1	mRNA	22.772	1.06685e-05	5.61835e-09
NM_001085492	68703	NP_001078961	NM_001085492	ENSMUST00000105682	Rere	mRNA	0.270685	0.999939	0.365872
NM_001085493	76947	NP_001078962	NM_001085493	ENSMUST00000058183	Ndufaf6	mRNA	-0.728709	0.999939	0.172169
NM_001085495	99371	NP_001078964	NM_001085495	ENSMUST00000099078	Arfgef2	mRNA	0.688919	0.999939	0.259633
NM_001085497	194744	NP_001078966	NM_001085497	ENSMUST00000047655	Slc25a43	mRNA	-0.0191257	0.999939	0.979167
NM_001085498	208092	NP_001078967	NM_001085498	ENSMUST00000026434	Chmp6	mRNA	-0.0737896	0.999939	0.775271
NM_001085500	217149	NP_001078969	NM_001085500	ENSMUST00000107583	Cisd3	mRNA	-0.205726	0.999939	0.885212
NM_001085501	228966	NP_001078970	NM_001085501	ENSMUST00000058678	Ppp1r3d	mRNA	-0.326644	0.999939	0.861147
NM_001085507	241311	NP_001078976	NM_001085507	ENSMUST00000113158	Zbtb34	mRNA	0.280246	0.999939	0.729265
NM_001085509	242702	NP_001078978	NM_001085509	ENSMUST00000105854	Myom3	mRNA	2.01911	0.999939	0.613091
NM_001085515	329828	NP_001078984	NM_001085515	ENSMUST00000054920	Myorg	mRNA	1.18791	0.999939	0.447431
NM_001085518	381417	NP_001078987	NM_001085518	ENSMUST00000110521	Slc28a2b	mRNA	1.43326	0.999939	0.407649
NM_001085522	433791	NP_001078991	NM_001085522	ENSMUST00000105733	Zfp992	mRNA	0.148169	0.999939	0.737667
NM_001085531	545645	NP_001079000	NM_001085531	ENSMUST00000191112	Gm13283	mRNA	-2.4244	0.999939	0.542736
NM_001085532	545649	NP_001079001	NM_001085532	ENSMUST00000179372	Gm13276	mRNA	0.478222	0.999939	0.787734
NM_001085533	545652	NP_001079002	NM_001085533	ENSMUST00000178347	Gm13275	mRNA	1.04835	0.999939	0.367663
NM_001085537	547154	NP_001079006	NM_001085537	ENSMUST00000178196	H2al1k	mRNA	-1.33202	0.999939	0.742465
NM_001085555	21463	NP_001079024	NM_001085555	ENSMUST00000043925	Tcp11	mRNA	-1.6775	0.999939	0.63887
NM_001093749	319742	NP_001087218	NM_001093749	ENSMUST00000114664	Mpzl3	mRNA	-0.381851	0.999939	0.790494
NM_001093750	211612	NP_001087219	NM_001093750	ENSMUST00000038665	Ptchd1	mRNA	1.89133	0.999939	0.636408
NM_001093752	69207	NP_001087221	NM_001093752	ENSMUST00000121326	Srsf11	mRNA	-0.0548621	0.999939	0.903298
NM_001093753	69207	NP_001087222	NM_001093753	ENSMUST00000072875	Srsf11	mRNA	-0.0667499	0.999939	0.8485
NM_001093754	72121	NP_001087223	NM_001093754	ENSMUST00000029508	Dennd2d	mRNA	0.113393	0.999939	0.929028
NM_001093759	66975	NP_001087228	NM_001093759	ENSMUST00000141557	Trappc13	mRNA	-0.225597	0.999939	0.711326
NM_001093760	66975	NP_001087229	NM_001093760	ENSMUST00000144060	Trappc13	mRNA	-0.695608	0.999939	0.202274
NM_001093764	50918	NP_001087233	NM_001093764	ENSMUST00000203328	Myadm	mRNA	0.407617	0.999939	0.537451
NM_001093765	50918	NP_001087234	NM_001093765	ENSMUST00000203566	Myadm	mRNA	1.46218	0.999939	0.130359
NM_001093766	50918	NP_001087235	NM_001093766	ENSMUST00000164553	Myadm	mRNA	-0.390525	0.999939	0.424137
NM_001097617	50908	NP_001091086	NM_001097617	ENSMUST00000162443	C1s1	mRNA	0.420574	0.999939	0.86227
NM_001097621	668303	NP_001091090	NM_001097621	ENSMUST00000128402	Kif26a	mRNA	-1.77083	0.999939	0.660566
NM_001097623	224829	NP_001091092	NM_001097623	ENSMUST00000190080	Trerf1	mRNA	-0.358335	0.999939	0.830276
NM_001097644	227210	NP_001091113	NM_001097644	ENSMUST00000094898	Ccnyl1	mRNA	-0.323615	0.999939	0.730713
NM_001097979	665596	NP_001091448	NM_001097979	ENSMUST00000091749	H2bc23	mRNA	0.400993	0.999939	0.830387
NM_001098203	15248	NP_001091673	NM_001098203		Hic1	mRNA	0.233062	0.999939	0.847381
NM_001098222	70237	NP_001091692	NM_001098222	ENSMUST00000180025	Bhlhb9	mRNA	0.330282	0.999939	0.845563
NM_001098225	11496	NP_001091695	NM_001098225	ENSMUST00000050166	Adam22	mRNA	1.31972	0.999939	0.458423
NM_001098226	21678	NP_001091696	NM_001098226	ENSMUST00000114799	Tead3	mRNA	0.353232	0.999939	0.927939
NM_001098227	53378	NP_001091697	NM_001098227	ENSMUST00000029912	Sdcbp	mRNA	0.04942	0.999939	0.901331
NM_001098230	381511	NP_001091700	NM_001098230	ENSMUST00000108299	Pdp1	mRNA	0.220709	0.999939	0.941942
NM_001098231	381511	NP_001091701	NM_001098231	ENSMUST00000108301	Pdp1	mRNA	1.35034	0.999939	0.566553
NM_001098233	75029	NP_001091703	NM_001098233	ENSMUST00000078058	Purg	mRNA	-0.0377587	0.999939	0.970862
NM_001098237	75291	NP_001091707	NM_001098237	ENSMUST00000172175	Zbtb3	mRNA	0.255361	0.999939	0.93453
NM_001098271	66058	NP_001091741	NM_001098271	ENSMUST00000168406	Tmem176a	mRNA	2.46184	0.999939	0.535203
NM_001098404	18171	NP_001091874	NM_001098404		Nr1i2	mRNA	-1.77083	0.999939	0.660566
NM_001098425	20687	NP_001091895	NM_001098425	ENSMUST00000133615	Sp3	mRNA	-0.706014	0.999939	0.138171
NM_001098476	231413	NP_001091946	NM_001098476	ENSMUST00000113234	Grsf1	mRNA	2.038	0.999939	0.463565
NM_001098636	101631	NP_001092106	NM_001098636	ENSMUST00000172136	Pwwp2b	mRNA	2.73805	0.999939	0.489186
NM_001098723	100073351	NP_001092193	NM_001098723	ENSMUST00000065806	Yy2	mRNA	0.0245187	0.999939	0.960209
NM_001098789	407790	NP_001092259	NM_001098789	ENSMUST00000035735	Ndufa4l2	mRNA	2.48453	0.999939	0.531343
NM_001098810	217057	NP_001092280	NM_001098810	ENSMUST00000108022	Ptrh2	mRNA	-0.045649	0.999939	0.892438
NM_001098836	217218	NP_001092306	NM_001098836	ENSMUST00000107132	Atxn7l3	mRNA	-0.353146	0.999939	0.864543
NM_001098837	217218	NP_001092307	NM_001098837	ENSMUST00000073234	Atxn7l3	mRNA	0.0308793	0.999939	0.889622
NM_001098840	545650	NP_001092310	NM_001098840	ENSMUST00000178480	Gm13277	mRNA	1.1748	0.999939	0.611031
NM_001098841	545651	NP_001092311	NM_001098841	ENSMUST00000177771	Gm13278	mRNA	0.280622	0.999939	0.837737
NM_001099217	100041546	NP_001092687	NM_001099217	ENSMUST00000100542	Ly6c2	mRNA	-0.299834	0.999939	0.803017
NM_001099276	240752	NP_001092746	NM_001099276	ENSMUST00000077730	Pik3c2b	mRNA	0.615416	0.999939	0.367729
NM_001099296	72690	NP_001092766	NM_001099296	ENSMUST00000060050	Grrp1	mRNA	-2.84423	0.999939	0.476471
NM_001099308	665001	NP_001092778	NM_001099308	ENSMUST00000109058	Gm14391	mRNA	1.62374	0.999939	0.675096
NM_001099314	100039672	NP_001092784	NM_001099314	ENSMUST00000107884	Msmp	mRNA	-0.81122	0.999939	0.840556
NM_001099319	100039968	NP_001092789	NM_001099319	ENSMUST00000094712	Tmem35b	mRNA	-0.270566	0.999939	0.699054
NM_001099327	100043387	NP_001092797	NM_001099327	ENSMUST00000108981	Gm14305	mRNA	-1.21321	0.999939	0.592056
NM_001099328	100043757	NP_001092798	NM_001099328	ENSMUST00000059452	Zfp831	mRNA	-0.71308	0.999939	0.701746
NM_001099348	100042555	NP_001092818	NM_001099348	ENSMUST00000098121	Gm13305	mRNA	-1.77083	0.999939	0.660566
NM_001099349	100043381	NP_001092819	NM_001099349	ENSMUST00000108990	Gm14308	mRNA	-2.42912	0.999939	0.544308
NM_001099624	76089	NP_001093094	NM_001099624	ENSMUST00000118340	Rapgef2	mRNA	0.543818	0.999939	0.746592
NM_001099631	230863	NP_001093101	NM_001099631	ENSMUST00000105824	Sh2d5	mRNA	0.0342371	0.999939	0.973646
NM_001099632	386454	NP_001093102	NM_001099632	ENSMUST00000040498	Rnf39	mRNA	0.331836	0.999939	0.933383
NM_001099635	17883	NP_001093105	NM_001099635	ENSMUST00000165221	Myh3	mRNA	-1.21776	0.999939	0.573374
NM_001099636	434128	NP_001093106	NM_001099636	ENSMUST00000094807	Pnmal2	mRNA	0.435294	0.999939	0.915001
NM_001099637	545389	NP_001093107	NM_001099637	ENSMUST00000057037	Cep170	mRNA	0.387135	0.999939	0.453662
NM_001099674	69126	NP_001093144	NM_001099674	ENSMUST00000185384	Rbis	mRNA	-0.126625	0.999939	0.742126
NM_001099675	68512	NP_001093145	NM_001099675	ENSMUST00000107810	Tomm5	mRNA	-0.0991042	0.999939	0.80152
NM_001099738	246738	NP_001093208	NM_001099738	ENSMUST00000169982	Dnajc28	mRNA	-0.474193	0.999939	0.813814
NM_001099779	18770	NP_001093249	NM_001099779	ENSMUST00000107482	Pklr	mRNA	4.02478	0.999939	0.305445
NM_001099785	73852	NP_001093255	NM_001099785	ENSMUST00000108065	D3Ertd751e	mRNA	0.80508	0.999939	0.455367
NM_001099793	328162	NP_001093263	NM_001099793		Trmt61a	mRNA	0.00582189	0.999939	0.988982
NM_001099917	72273	NP_001093387	NM_001099917	ENSMUST00000105322	Smim24	mRNA	-0.258901	0.999939	0.658185
NM_001100109	665155	NP_001093579	NM_001100109	ENSMUST00000110708	Srp54b	mRNA	-0.186974	0.999939	0.498545
NM_001100110	100101806	NP_001093580	NM_001100110	ENSMUST00000218879	Srp54c	mRNA	0.20073	0.999939	0.647189
NM_001100116	100101807	NP_001093586	NM_001100116	ENSMUST00000177978	Fam177a2	mRNA	0.0271167	0.999939	0.933338
NM_001100451	77853	NP_001093921	NM_001100451	ENSMUST00000085177	Msl2	mRNA	-0.106989	0.999939	0.833438
NM_001100452	210982	NP_001093922	NM_001100452	ENSMUST00000040624	Bicral	mRNA	0.297802	0.999939	0.886368
NM_001100454	215001	NP_001093924	NM_001100454	ENSMUST00000176696	Wfikkn1	mRNA	1.06201	0.999939	0.280043
NM_001100460	382639	NP_001093930	NM_001100460	ENSMUST00000169593	Zbtb42	mRNA	0.748383	0.999939	0.482302
NM_001100462	434325	NP_001093932	NM_001100462	ENSMUST00000052072	Tmem221	mRNA	-0.25243	0.999939	0.698546
NM_001100591	319817	NP_001094061	NM_001100591		Rc3h2	mRNA	0.825588	0.999939	0.45075
NM_001100606	100113398	NP_001094076	NM_001100606	ENSMUST00000038411	Adat3	mRNA	0.184554	0.999939	0.660296
NM_001101430	69666	NP_001094900	NM_001101430	ENSMUST00000147632	Psmg4	mRNA	-0.197471	0.999939	0.668916
NM_001101431	70291	NP_001094901	NM_001101431	ENSMUST00000112957	Mkrn2os	mRNA	1.105	0.999939	0.784396
NM_001101433	71918	NP_001094903	NM_001101433	ENSMUST00000069180	Zcchc24	mRNA	0.773845	0.999939	0.579763
NM_001101443	101359	NP_001094913	NM_001101443	ENSMUST00000159200	Prrt4	mRNA	-1.44554	0.999939	0.713222
NM_001101445	208285	NP_001094915	NM_001101445	ENSMUST00000165999	Cyp4f17	mRNA	2.07057	0.999939	0.369009
NM_001101471	238276	NP_001094941	NM_001101471	ENSMUST00000154078	Akap5	mRNA	0.190098	0.999939	0.789197
NM_001101478	241944	NP_001094948	NM_001101478	ENSMUST00000197653	Zfp267	mRNA	-0.196101	0.999939	0.876832
NM_001101483	245020	NP_001094953	NM_001101483	ENSMUST00000093792	Slc35g2	mRNA	0.435294	0.999939	0.915001
NM_001101488	269994	NP_001094958	NM_001101488	ENSMUST00000073935	Gsg1l	mRNA	3.18601	0.999939	0.419284
NM_001101501	333588	NP_001094971	NM_001101501		Gm15104	mRNA	0.719281	0.999939	0.857062
NM_001101502	353310	NP_001094972	NM_001101502	ENSMUST00000154256	Zfp703	mRNA	-0.161796	0.999939	0.726546
NM_001101503	380787	NP_001094973	NM_001101503	ENSMUST00000150384	Lbhd2	mRNA	-2.22143	0.999939	0.579929
NM_001101506	381582	NP_001094976	NM_001101506	ENSMUST00000127188	Tmem240	mRNA	0.737383	0.999939	0.765644
NM_001101507	665180	NP_001094977	NM_001101507	ENSMUST00000114874	Clec2l	mRNA	2.69703	0.999939	0.304138
NM_001101516	383563	NP_001094986	NM_001101516	ENSMUST00000086395	Gpr25	mRNA	0.810367	0.999939	0.722115
NM_001101531	433597	NP_001095001	NM_001101531	ENSMUST00000168156	Aadacl2fm2	mRNA	0.441316	0.999939	0.913824
NM_001101535	434130	NP_001095005	NM_001101535	ENSMUST00000094805	Ccdc8	mRNA	-0.269787	0.999939	0.71951
NM_001101560	621628	NP_001095030	NM_001101560	ENSMUST00000232647	Cldn20	mRNA	1.15208	0.999939	0.775315
NM_001101561	621697	NP_001095031	NM_001101561		Rpl32l	mRNA	0.146218	0.999939	0.752784
NM_001101597	638580	NP_001095067	NM_001101597		Gm7244	mRNA	-1.33202	0.999939	0.742465
NM_001101598	664994	NP_001095068	NM_001101598	ENSMUST00000125249	Isoc2a	mRNA	0.0425661	0.999939	0.89107
NM_001101605	667373	NP_001095075	NM_001101605	ENSMUST00000168254	Ifit1bl1	mRNA	2.52399	0.999939	0.0483175
NM_001101620	16639	NP_001095090	NM_001101620	ENSMUST00000014476	Klra8	mRNA	3.55981	0.999939	0.365737
NM_001101656	100043123	NP_001095126	NM_001101656	ENSMUST00000100240	Cd300ld4	mRNA	1.64347	0.999939	0.682227
NM_001101657	100043125	NP_001095127	NM_001101657	ENSMUST00000100239	Cd300ld5	mRNA	1.89133	0.999939	0.636408
NM_001101804	668039	NP_001095274	NM_001101804	ENSMUST00000122097	Gm14434	mRNA	1.4022	0.999939	0.714684
NM_001102400	13132	NP_001095870	NM_001102400	ENSMUST00000161812	Dab2	mRNA	1.105	0.999939	0.784396
NM_001102404	11433	NP_001095874	NM_001102404	ENSMUST00000069330	Acp5	mRNA	0.0406176	0.999939	0.981781
NM_001102405	11433	NP_001095875	NM_001102405	ENSMUST00000165735	Acp5	mRNA	-0.118743	0.999939	0.838321
NM_001102407	60365	NP_001095877	NM_001102407	ENSMUST00000196456	Rbm8a	mRNA	-0.0970058	0.999939	0.740636
NM_001102414	117591	NP_001095884	NM_001102414	ENSMUST00000067886	Slc2a9	mRNA	-0.166226	0.999939	0.863421
NM_001102415	117591	NP_001095885	NM_001102415	ENSMUST00000143758	Slc2a9	mRNA	0.734996	0.999939	0.545341
NM_001102423	228960	NP_001095893	NM_001102423	ENSMUST00000044638	Stx16	mRNA	0.228269	0.999939	0.841783
NM_001102424	228960	NP_001095894	NM_001102424		Stx16	mRNA	0.65269	0.999939	0.111991
NM_001102425	228960	NP_001095895	NM_001102425		Stx16	mRNA	-0.0854925	0.999939	0.899509
NM_001102430	211673	NP_001095900	NM_001102430	ENSMUST00000088615	Arfgef1	mRNA	0.215575	0.999939	0.569314
NM_001102436	74159	NP_001095906	NM_001102436	ENSMUST00000227809	Acbd5	mRNA	-0.75729	0.999939	0.344449
NM_001102437	74159	NP_001095907	NM_001102437	ENSMUST00000114529	Acbd5	mRNA	0.478518	0.999939	0.509994
NM_001102438	74159	NP_001095908	NM_001102438	ENSMUST00000114526	Acbd5	mRNA	0.40298	0.999939	0.60341
NM_001102446	11656	NP_001095916	NM_001102446	ENSMUST00000112715	Alas2	mRNA	-0.475654	0.999939	0.900679
NM_001102455	11804	NP_001095925	NM_001102455	ENSMUST00000072634	Aplp2	mRNA	-0.121218	0.999939	0.805329
NM_001102456	11804	NP_001095926	NM_001102456	ENSMUST00000079758	Aplp2	mRNA	-0.0744995	0.999939	0.91865
NM_001102458	54375	NP_001095928	NM_001102458	ENSMUST00000110329	Azin1	mRNA	-0.200886	0.999939	0.667527
NM_001102471	94219	NP_001095941	NM_001102471	ENSMUST00000077666	Cnnm2	mRNA	-0.0788841	0.999939	0.887433
NM_001102563	69017	NP_001096033	NM_001102563	ENSMUST00000159916	Prrt2	mRNA	1.14343	0.999939	0.679739
NM_001102565	211064	NP_001096035	NM_001102565	ENSMUST00000162961	Alkbh1	mRNA	0.0392454	0.999939	0.90368
NM_001102611	319822	NP_001096081	NM_001102611	ENSMUST00000044530	Smyd4	mRNA	0.267607	0.999939	0.811006
NM_001102613	232970	NP_001096083	NM_001102613	ENSMUST00000073325	Phldb3	mRNA	0.38497	0.999939	0.370711
NM_001102615	286942	NP_001096085	NM_001102615	ENSMUST00000084368	Kif19a	mRNA	0.934475	0.999939	0.603337
NM_001102650	68106	NP_001096120	NM_001102650	ENSMUST00000092688	Nt5c3b	mRNA	0.0599981	0.999939	0.874019
NM_001102660	100040208	NP_001096130	NM_001102660	ENSMUST00000166306	Gm2663	mRNA	-3.36724	0.999939	0.21467
NM_001102670	243574	NP_001096140	NM_001102670	ENSMUST00000119582	Kbtbd8	mRNA	-2.49085	0.999939	0.239015
NM_001103162	235623	NP_001096632	NM_001103162		Scap	mRNA	-0.299731	0.999939	0.533729
NM_001103165	18521	NP_001096635	NM_001103165	ENSMUST00000077037	Pcbp2	mRNA	1.29177	0.999939	0.50836
NM_001103166	18521	NP_001096636	NM_001103166	ENSMUST00000229618	Pcbp2	mRNA	-0.365273	0.999939	0.248336
NM_001103168	100009600	NP_001096638	NM_001103168	ENSMUST00000115494	Zglp1	mRNA	1.48222	0.999939	0.260085
NM_001103171	17910	NP_001096641	NM_001103171	ENSMUST00000094135	Myo15	mRNA	1.19769	0.999939	0.766539
NM_001103178	226251	NP_001096648	NM_001103178	ENSMUST00000104902	Ablim1	mRNA	-0.858995	0.999939	0.73681
NM_001103179	93871	NP_001096649	NM_001103179		Brwd1	mRNA	0.301202	0.999939	0.459679
NM_001103181	68842	NP_001096651	NM_001103181	ENSMUST00000149756	Tulp4	mRNA	1.24954	0.999939	0.728884
NM_001103182	72568	NP_001096652	NM_001103182	ENSMUST00000192561	Lin9	mRNA	0.453402	0.999939	0.684583
NM_001103367	24004	NP_001096837	NM_001103367	ENSMUST00000112338	Rai2	mRNA	-1.77083	0.999939	0.660566
NM_001104529	64095	NP_001097999	NM_001104529	ENSMUST00000186298	Gpr35	mRNA	-0.123964	0.999939	0.941948
NM_001104530	66213	NP_001098000	NM_001104530	ENSMUST00000020665	Med7	mRNA	-0.0403002	0.999939	0.97632
NM_001104531	545123	NP_001098001	NM_001104531	ENSMUST00000170255	Cyp2d11	mRNA	0.435294	0.999939	0.915001
NM_001104551	665376	NP_001098021	NM_001104551	ENSMUST00000176107	Vmn2r99	mRNA	0.441316	0.999939	0.913824
NM_001104556	66213	NP_001098026	NM_001104556	ENSMUST00000170928	Med7	mRNA	-0.661458	0.999939	0.380939
NM_001104557	66213	NP_001098027	NM_001104557		Med7	mRNA	-0.726462	0.999939	0.693477
NM_001104616	19684	NP_001098086	NM_001104616	ENSMUST00000163153	Rdx	mRNA	-0.120468	0.999939	0.83108
NM_001104617	19684	NP_001098087	NM_001104617	ENSMUST00000061352	Rdx	mRNA	2.82789	0.999939	0.474686
NM_001104646	105351	NP_001098116	NM_001104646	ENSMUST00000178289	AW209491	mRNA	-0.331643	0.999939	0.88208
NM_001105196	209446	NP_001098666	NM_001105196	ENSMUST00000079542	Tfe3	mRNA	-0.762795	0.999939	0.361136
NM_001105197	209446	NP_001098667	NM_001105197	ENSMUST00000115677	Tfe3	mRNA	-1.33345	0.999939	0.721148
NM_001105201	546726	NP_001098671	NM_001105201	ENSMUST00000073391	Cyp26c1	mRNA	0.280466	0.999939	0.943707
NM_001105557	237411	NP_001099027	NM_001105557	ENSMUST00000041264	Zfp938	mRNA	-1.21917	0.999939	0.645905
NM_001105667	21915	NP_001099137	NM_001105667	ENSMUST00000027503	Dtymk	mRNA	-0.145703	0.999939	0.6983
NM_001109043	22673	NP_001102513	NM_001109043	ENSMUST00000114546	Zfp185	mRNA	0.227117	0.999939	0.934099
NM_001109045	11833	NP_001102515	NM_001109045	ENSMUST00000033023	Aqp8	mRNA	0.225	0.999939	0.843038
NM_001109626	69131	NP_001103096	NM_001109626	ENSMUST00000107538	Cdk12	mRNA	-0.0698931	0.999939	0.977921
NM_001109628	69131	NP_001103098	NM_001109628	ENSMUST00000107539	Cdk12	mRNA	0.0644109	0.999939	0.905759
NM_001109657	14457	NP_001103127	NM_001109657	ENSMUST00000108682	Gas7	mRNA	-0.778136	0.999939	0.791506
NM_001109661	12014	NP_001103131	NM_001109661	ENSMUST00000171600	Bach2	mRNA	2.04479	0.999939	0.284819
NM_001109684	71529	NP_001103154	NM_001109684	ENSMUST00000172864	Kazn	mRNA	2.84492	0.999939	0.456687
NM_001109686	77683	NP_001103156	NM_001109686	ENSMUST00000114432	Ehmt1	mRNA	-0.610737	0.999939	0.671407
NM_001109687	77683	NP_001103157	NM_001109687	ENSMUST00000046227	Ehmt1	mRNA	0.98168	0.999939	0.740059
NM_001109688	74741	NP_001103158	NM_001109688	ENSMUST00000087485	C2cd5	mRNA	0.0711961	0.999939	0.962859
NM_001109690	192285	NP_001103160	NM_001109690	ENSMUST00000090586	Phf21a	mRNA	0.203372	0.999939	0.862864
NM_001109691	192285	NP_001103161	NM_001109691	ENSMUST00000111291	Phf21a	mRNA	2.06045	0.999939	0.340174
NM_001109745	12785	NP_001103215	NM_001109745		Cnbp	mRNA	-0.0184598	0.999939	0.93164
NM_001109746	12785	NP_001103216	NM_001109746	ENSMUST00000113619	Cnbp	mRNA	-0.151588	0.999939	0.628382
NM_001109747	66311	NP_001103217	NM_001109747	ENSMUST00000099985	Cenpw	mRNA	-0.232374	0.999939	0.679681
NM_001109748	53333	NP_001103218	NM_001109748	ENSMUST00000032555	Tomm40	mRNA	-0.131262	0.999939	0.806648
NM_001109750	13356	NP_001103220	NM_001109750	ENSMUST00000117945	Dgcr2	mRNA	-0.0550183	0.999939	0.886447
NM_001109752	13385	NP_001103222	NM_001109752	ENSMUST00000231415	Dlg4	mRNA	3.90078	0.999939	0.320832
NM_001109753	64176	NP_001103223	NM_001109753	ENSMUST00000085164	Sv2b	mRNA	0.435294	0.999939	0.915001
NM_001109756	11513	NP_001103226	NM_001109756	ENSMUST00000168545	Adcy7	mRNA	-1.35027	0.999939	0.535773
NM_001109757	11977	NP_001103227	NM_001109757	ENSMUST00000055941	Atp7a	mRNA	0.122122	0.999939	0.941959
NM_001109759	619288	NP_001103229	NM_001109759	ENSMUST00000171798	Fam71a	mRNA	1.1643	0.999939	0.75413
NM_001109761	12335	NP_001103231	NM_001109761	ENSMUST00000028748	Capn3	mRNA	-0.136076	0.999939	0.918905
NM_001109765	57776	NP_001103235	NM_001109765	ENSMUST00000119661	Ttyh1	mRNA	1.99178	0.999939	0.61805
NM_001109873	12398	NP_001103343	NM_001109873	ENSMUST00000064674	Cbfa2t3	mRNA	-1.00557	0.999939	0.60962
NM_001109897	22064	NP_001103367	NM_001109897	ENSMUST00000124189	Trpc2	mRNA	0.3399	0.999939	0.859001
NM_001109902	269695	NP_001103372	NM_001109902	ENSMUST00000121369	Rnft2	mRNA	0.435294	0.999939	0.915001
NM_001109905	20853	NP_001103375	NM_001109905	ENSMUST00000109235	Stau1	mRNA	0.0957225	0.999939	0.760372
NM_001109906	20853	NP_001103376	NM_001109906	ENSMUST00000109238	Stau1	mRNA	0.0145973	0.999939	0.966894
NM_001109909	83701	NP_001103379	NM_001109909	ENSMUST00000199243	Srrt	mRNA	0.0748941	0.999939	0.855113
NM_001109910	83701	NP_001103380	NM_001109910	ENSMUST00000197466	Srrt	mRNA	-0.880953	0.999939	0.0660002
NM_001109913	76936	NP_001103383	NM_001109913	ENSMUST00000087582	Hnrnpm	mRNA	-0.0963058	0.999939	0.695034
NM_001109914	381823	NP_001103384	NM_001109914	ENSMUST00000167323	Apold1	mRNA	0.0632825	0.999939	0.961618
NM_001109971	20335	NP_001103441	NM_001109971	ENSMUST00000178855	Sec61g	mRNA	0.164231	0.999939	0.880286
NM_001109972	20335	NP_001103442	NM_001109972	ENSMUST00000109642	Sec61g	mRNA	0.441798	0.999939	0.676544
NM_001109975	104027	NP_001103445	NM_001109975	ENSMUST00000115318	Synpo	mRNA	3.29266	0.999939	0.403553
NM_001109985	70729	NP_001103455	NM_001109985	ENSMUST00000160456	Nos1ap	mRNA	1.33552	0.999939	0.293653
NM_001109991	12822	NP_001103461	NM_001109991	ENSMUST00000105409	Col18a1	mRNA	-5.92338	0.999939	0.131315
NM_001109992	19247	NP_001103462	NM_001109992	ENSMUST00000100770	Ptpn11	mRNA	-0.189338	0.999939	0.588438
NM_001109993	51875	NP_001103463	NM_001109993	ENSMUST00000150165	Tmem141	mRNA	0.513566	0.999939	0.753544
NM_001109995	20624	NP_001103465	NM_001109995	ENSMUST00000021306	Eftud2	mRNA	0.0760042	0.999939	0.850432
NM_001110009	11812	NP_001103479	NM_001110009	ENSMUST00000045035	Apoc1	mRNA	0.53205	0.999939	0.74801
NM_001110013	237500	NP_001103483	NM_001110013	ENSMUST00000058154	Tmtc3	mRNA	-0.601556	0.999939	0.281937
NM_001110015	225348	NP_001103485	NM_001110015	ENSMUST00000053663	Wdr36	mRNA	-0.250348	0.999939	0.418399
NM_001110016	225348	NP_001103486	NM_001110016	ENSMUST00000166214	Wdr36	mRNA	0.066744	0.999939	0.946276
NM_001110017	224170	NP_001103487	NM_001110017	ENSMUST00000121869	Dzip3	mRNA	0.784956	0.999939	0.629386
NM_001110101	27756	NP_001103571	NM_001110101	ENSMUST00000114011	Lsm2	mRNA	-0.33601	0.999939	0.351515
NM_001110129	66101	NP_001103599	NM_001110129	ENSMUST00000106321	Ppih	mRNA	-0.156009	0.999939	0.762253
NM_001110130	66101	NP_001103600	NM_001110130	ENSMUST00000106317	Ppih	mRNA	1.54461	0.999939	0.700666
NM_001110140	11938	NP_001103610	NM_001110140	ENSMUST00000031423	Atp2a2	mRNA	0.0217506	0.999939	0.953005
NM_001110142	72584	NP_001103612	NM_001110142	ENSMUST00000050083	Cul4b	mRNA	2.32394	0.999939	0.520261
NM_001110145	20823	NP_001103615	NM_001110145	ENSMUST00000090852	Ssb	mRNA	0.0460801	0.999939	0.893559
NM_001110147	51789	NP_001103617	NM_001110147	ENSMUST00000115125	Tnk2	mRNA	-0.826753	0.999939	0.198748
NM_001110148	17308	NP_001103618	NM_001110148	ENSMUST00000167400	Mgat1	mRNA	-0.331638	0.999939	0.716821
NM_001110149	17308	NP_001103619	NM_001110149	ENSMUST00000109194	Mgat1	mRNA	9.09645	0.00203358	6.31097e-06
NM_001110150	17308	NP_001103620	NM_001110150	ENSMUST00000101293	Mgat1	mRNA	-0.138566	0.999939	0.68964
NM_001110152	109054	NP_001103622	NM_001110152	ENSMUST00000063682	Pfdn4	mRNA	-0.0951868	0.999939	0.838699
NM_001110159	56488	NP_001103629	NM_001110159	ENSMUST00000109961	Nxt1	mRNA	-0.0723661	0.999939	0.937657
NM_001110160	243371	NP_001103630	NM_001110160	ENSMUST00000101436	Lrrc61	mRNA	1.10234	0.999939	0.315721
NM_001110162	108912	NP_001103632	NM_001110162	ENSMUST00000163100	Cdca2	mRNA	-0.188781	0.999939	0.761357
NM_001110192	16331	NP_001103662	NM_001110192	ENSMUST00000042275	Inpp5d	mRNA	-0.0534693	0.999939	0.91115
NM_001110193	16331	NP_001103663	NM_001110193	ENSMUST00000168783	Inpp5d	mRNA	0.201619	0.999939	0.686092
NM_001110195	52665	NP_001103665	NM_001110195	ENSMUST00000160399	Echdc1	mRNA	-0.344711	0.999939	0.77576
NM_001110196	68031	NP_001103666	NM_001110196	ENSMUST00000160372	Rnf146	mRNA	-0.521428	0.999939	0.423275
NM_001110197	68031	NP_001103667	NM_001110197	ENSMUST00000037548	Rnf146	mRNA	0.34589	0.999939	0.58621
NM_001110198	68031	NP_001103668	NM_001110198		Rnf146	mRNA	-0.459431	0.999939	0.828988
NM_001110201	77254	NP_001103671	NM_001110201	ENSMUST00000108238	Yif1b	mRNA	-0.507714	0.999939	0.084111
NM_001110205	11477	NP_001103675	NM_001110205	ENSMUST00000056376	Acvr1	mRNA	-1.00216	0.999939	0.601087
NM_001110208	11652	NP_001103678	NM_001110208	ENSMUST00000108344	Akt2	mRNA	-0.203324	0.999939	0.628047
NM_001110209	69605	NP_001103679	NM_001110209	ENSMUST00000111993	Lnpk	mRNA	0.307567	0.999939	0.797367
NM_001110211	11749	NP_001103681	NM_001110211	ENSMUST00000102727	Anxa6	mRNA	0.111463	0.999939	0.876072
NM_001110212	227331	NP_001103682	NM_001110212	ENSMUST00000172794	Gigyf2	mRNA	-0.822046	0.999939	0.124111
NM_001110214	227525	NP_001103684	NM_001110214	ENSMUST00000100463	Dclre1c	mRNA	-0.125411	0.999939	0.945754
NM_001110218	319468	NP_001103688	NM_001110218	ENSMUST00000067918	Ppm1h	mRNA	-0.0500424	0.999939	0.972066
NM_001110228	14007	NP_001103698	NM_001110228	ENSMUST00000114934	Celf2	mRNA	-0.301545	0.999939	0.827016
NM_001110229	14007	NP_001103699	NM_001110229		Celf2	mRNA	-0.366915	0.999939	0.653686
NM_001110230	14007	NP_001103700	NM_001110230	ENSMUST00000182706	Celf2	mRNA	1.16261	0.999939	0.273357
[truncated: 51,169 more rows]
