# Supplementary material for: mRNA vaccination targeting AML1::ETO fusion gene eliminates leukemia cells via activating T cells
Source: Leukemia. 2026 Apr 10;40(6):1335–9. doi: 10.1038/s41375-026-02940-3 (PMC13233333; doi:10.1038/s41375-026-02940-3)
Supplement: Supplementary file 4 — Dataset 3 [file 41375_2026_2940_MOESM4_ESM.xlsx]

## Sheet: Sheet1
RNA ID	NCBI RNA ID	NCBI Protein ID	Ensembl RNA ID	Symbol	Type	log2 (Case_4 / Control_2)	Qvalue (Case_4 / Control_2)	Pvalue(Case_4 / Control_2)
NM_001001130	NM_001001130	NP_001001130	ENSMUST00000144183	Zfp85	mRNA	0.155887	0.999298	0.763993
NM_001001144	NM_001001144	NP_001001144	ENSMUST00000098350	Scap	mRNA	0.156696	0.999298	0.0933579
NM_001001152	NM_001001152	NP_001001152	ENSMUST00000045969	Zfp458	mRNA	-1.25531	0.999298	0.375115
NM_001001176	NM_001001176	NP_001001176	ENSMUST00000055497	Taf9b	mRNA	-0.794308	0.999298	0.697524
NM_001001181	NM_001001181	NP_001001181	ENSMUST00000237263	BC031181	mRNA	-0.133133	0.999298	0.678807
NM_001001182	NM_001001182	NP_001001182	ENSMUST00000112550	Baz2b	mRNA	-0.822197	0.999298	0.264448
NM_001001183	NM_001001183	NP_001001183	ENSMUST00000024984	Tmem204	mRNA	2.46732	0.999298	0.515077
NM_001001184	NM_001001184	NP_001001184	ENSMUST00000211400	Primpol	mRNA	0.201859	0.999298	0.342025
NM_001001186	NM_001001186	NP_001001186	ENSMUST00000057070	Zfp456	mRNA	0.0209572	0.999298	0.961263
NM_001001187	NM_001001187	NP_001001187	ENSMUST00000137496	Zfp738	mRNA	-0.06667	0.999298	0.818177
NM_001001295	NM_001001295	NP_001001295	ENSMUST00000168844	Dis3l	mRNA	0.598923	0.999298	0.0827313
NM_001001297	NM_001001297	NP_001001297	ENSMUST00000102952	Thnsl1	mRNA	1.47441	0.999298	0.715555
NM_001001309	NM_001001309	NP_001001309	ENSMUST00000028106	Itga8	mRNA	3.48695	0.999298	0.377028
NM_001001321	NM_001001321	NP_001001321	ENSMUST00000099441	Slc35d2	mRNA	-0.0709196	0.999298	0.908387
NM_001001326	NM_001001326	NP_001001326	ENSMUST00000079282	Denn2b	mRNA	-3.82284	0.236758	0.0049834
NM_001001327	NM_001001327	NP_001001327	ENSMUST00000201855	Vkorc1l1	mRNA	-0.316725	0.999298	0.447512
NM_001001333	NM_001001333	NP_001001333	ENSMUST00000106117	Hexdc	mRNA	-0.47343	0.999298	0.283843
NM_001001334	NM_001001334	NP_001001334	ENSMUST00000095132	Spag6	mRNA	0.808615	0.999298	0.842914
NM_001001335	NM_001001335	NP_001001335	ENSMUST00000101385	Plekha8	mRNA	-0.307752	0.999298	0.928047
NM_001001445	NM_001001445	NP_001001445	ENSMUST00000102526	Trpv1	mRNA	-0.119624	0.999298	0.976584
NM_001001446	NM_001001446	NP_001001446	ENSMUST00000026211	Cyp2c23	mRNA	0.76481	0.999298	0.837843
NM_001001447	NM_001001447	NP_001001447	ENSMUST00000055528	Zscan22	mRNA	-6.90191	0.674178	0.0275639
NM_001001452	NM_001001452	NP_001001452	ENSMUST00000057398	Tas2r143	mRNA	-0.119624	0.999298	0.976584
NM_001001488	NM_001001488	NP_001001488	ENSMUST00000025482	Atp8b1	mRNA	-0.859494	0.999298	0.576166
NM_001001489	NM_001001489	NP_001001489	ENSMUST00000164566	Mfsd4b5	mRNA	-1.74999	0.999298	0.435435
NM_001001491	NM_001001491	NP_001001491	ENSMUST00000003575	Tpm4	mRNA	0.818654	0.999298	0.0841317
NM_001001493	NM_001001493	NP_001001493	ENSMUST00000079764	Wdr83os	mRNA	0.031285	0.999298	0.883995
NM_001001495	NM_001001495	NP_001001495	ENSMUST00000114236	Tnip3	mRNA	0.92752	0.999298	0.504403
NM_001001496	NM_001001496	NP_001001496	ENSMUST00000069417	Gja6	mRNA	0.443068	0.999298	0.911827
NM_001001559	NM_001001559	NP_001001559	ENSMUST00000073394	Usp17ld	mRNA	-1.17839	0.999298	0.772289
NM_001001565	NM_001001565	NP_001001565	ENSMUST00000094818	Chpf	mRNA	0.338415	0.999298	0.665447
NM_001001566	NM_001001566	NP_001001566	ENSMUST00000079205	Chpf	mRNA	1.19917	0.139756	0.00228565
NM_001001602	NM_001001602	NP_001001602	ENSMUST00000065001	Dab2ip	mRNA	0.439292	0.999298	0.67858
NM_001001735	NM_001001735	NP_001001735	ENSMUST00000146919	Nsd3	mRNA	0.361478	0.999298	0.151078
NM_001001737	NM_001001737	NP_001001737	ENSMUST00000143264	Zfp950	mRNA	-1.59609	0.999298	0.243463
NM_001001792	NM_001001792	NP_001001792	ENSMUST00000172088	Zfp239	mRNA	0.857184	0.999298	0.565574
NM_001001798	NM_001001798	NP_001001798	ENSMUST00000033480	Atp11c	mRNA	-0.111713	0.999298	0.648449
NM_001001806	NM_001001806	NP_001001806	ENSMUST00000060366	Zfp36l2	mRNA	-0.128848	0.999298	0.57317
NM_001001880	NM_001001880	NP_001001880	ENSMUST00000068705	Mpzl1	mRNA	-0.941369	0.999298	0.656559
NM_001001881	NM_001001881	NP_001001881	ENSMUST00000053336	2510009E07Rik	mRNA	2.27833	0.999298	0.17609
NM_001001882	NM_001001882	NP_001001882	ENSMUST00000054622	Rtel1	mRNA	0.0663254	0.999298	0.818982
NM_001001884	NM_001001884	NP_001001884	ENSMUST00000023747	Nckap5l	mRNA	1.41218	0.990496	0.0680291
NM_001001885	NM_001001885	NP_001001885	ENSMUST00000077066	Tmem151a	mRNA	0.443508	0.999298	0.759986
NM_001001892	NM_001001892	NP_001001892	ENSMUST00000025181	H2-K1	mRNA	0.620648	0.663608	0.0268943
NM_001001932	NM_001001932	NP_001001932	ENSMUST00000053484	Eea1	mRNA	-0.468085	0.999298	0.0784031
NM_001001979	NM_001001979	NP_001001979	ENSMUST00000075770	Megf10	mRNA	-4.24517	0.999298	0.172476
NM_001001981	NM_001001981	NP_001001981	ENSMUST00000053760	Utp14b	mRNA	3.8002	0.999298	0.0749064
NM_001001982	NM_001001982	NP_001001982	ENSMUST00000059997	Ccdc9b	mRNA	-0.161471	0.999298	0.590706
NM_001001983	NM_001001983	NP_001001983	ENSMUST00000036161	Pi4ka	mRNA	0.921163	0.999298	0.750007
NM_001001984	NM_001001984	NP_001001984	ENSMUST00000075856	Kdm2a	mRNA	-0.338009	0.999298	0.164718
NM_001001985	NM_001001985	NP_001001985	ENSMUST00000056355	Nat8l	mRNA	2.12203	0.999298	0.141359
NM_001001986	NM_001001986	NP_001001986	ENSMUST00000109784	Nol4l	mRNA	-5.67151	0.999298	0.147718
NM_001002004	NM_001002004	NP_001002004	ENSMUST00000010421	2610507B11Rik	mRNA	0.0977981	0.999298	0.523162
NM_001002005	NM_001002005	NP_001002005	ENSMUST00000162424	Panx2	mRNA	0.808615	0.999298	0.842914
NM_001002008	NM_001002008	NP_001002008	ENSMUST00000088787	Zfp948	mRNA	-0.267065	0.999298	0.520025
NM_001002011	NM_001002011	NP_001002011	ENSMUST00000029699	Lmna	mRNA	-0.184645	0.999298	0.57007
NM_001002012	NM_001002012	NP_001002012	ENSMUST00000080449	Hspa2	mRNA	-0.215034	0.999298	0.621971
NM_001002239	NM_001002239	NP_001002239	ENSMUST00000079716	Rpl17	mRNA	-0.0723977	0.999298	0.599761
NM_001002267	NM_001002267	NP_001002267	ENSMUST00000068140	Tmem158	mRNA	-0.398423	0.999298	0.418451
NM_001002764	NM_001002764	NP_001002764	ENSMUST00000045281	Smg6	mRNA	-0.073228	0.999298	0.673956
NM_001002787	NM_001002787	NP_001002787	ENSMUST00000095107	Ccin	mRNA	0.285239	0.999298	0.849439
NM_001002842	NM_001002842	NP_001002842	ENSMUST00000052079	Pram1	mRNA	1.09749	0.999298	0.203785
NM_001002846	NM_001002846	NP_001002846	ENSMUST00000086458	Fbxl12	mRNA	0.743925	0.999298	0.141669
NM_001002895	NM_001002895	NP_001002895	ENSMUST00000154473	AI413582	mRNA	-0.134468	0.999298	0.638208
NM_001002897	NM_001002897	NP_001002897	ENSMUST00000059401	Atg9b	mRNA	0.91478	0.677697	0.0278207
NM_001002898	NM_001002898	NP_001002898	ENSMUST00000192700	Sirpb1a	mRNA	1.25444	0.999298	0.640964
NM_001002929	NM_001002929	NP_001002929	ENSMUST00000021085	Nup85	mRNA	0.0784449	0.999298	0.713301
NM_001003405	NM_001003405	NP_001003405	ENSMUST00000064324	Try5	mRNA	-1.72959	0.999298	0.664842
NM_001003666	NM_001003666	NP_001003666	ENSMUST00000049705	Zfp457	mRNA	-1.33862	0.999298	0.739032
NM_001003668	NM_001003668	NP_001003668	ENSMUST00000081945	Krt87	mRNA	0.824335	0.999298	0.837461
NM_001003672	NM_001003672	NP_001003672	ENSMUST00000047479	Pcdhac2	mRNA	1.47441	0.999298	0.715555
NM_001003685	NM_001003685	NP_001003685	ENSMUST00000063578	Ghrhr	mRNA	-1.08141	0.999298	0.790749
NM_001003717	NM_001003717	NP_001003717	ENSMUST00000095310	Osbpl8	mRNA	-0.549008	0.999298	0.233091
NM_001003817	NM_001003817	NP_001003817	ENSMUST00000058295	Erbb2	mRNA	2.33055	0.999298	0.171364
NM_001003893	NM_001003893	NP_001003893	ENSMUST00000052060	Masp2	mRNA	0.292067	0.999298	0.928365
NM_001003898	NM_001003898	NP_001003898	ENSMUST00000165113	Tardbp	mRNA	1.60228	0.787305	0.03762
NM_001003899	NM_001003899	NP_001003899	ENSMUST00000105699	Tardbp	mRNA	0.864419	0.999298	0.213786
NM_001003908	NM_001003908	NP_001003908	ENSMUST00000103186	Cltc	mRNA	0.19563	0.999298	0.463983
NM_001003909	NM_001003909	NP_001003909	ENSMUST00000043551	Ankib1	mRNA	0.349634	0.999298	0.567726
NM_001003910	NM_001003910	NP_001003910	ENSMUST00000075632	Ttc41	mRNA	4.6656	0.999298	0.234533
NM_001003912	NM_001003912	NP_001003912	ENSMUST00000039476	Arhgef11	mRNA	-7.06579	0.0271803	0.000278198
NM_001003913	NM_001003913	NP_001003913	ENSMUST00000037290	Mars1	mRNA	0.327233	0.510706	0.0170618
NM_001003916	NM_001003916	NP_001003916	ENSMUST00000044382	Zc4h2	mRNA	-0.475811	0.999298	0.902714
NM_001003917	NM_001003917	NP_001003917	ENSMUST00000040689	Atg9a	mRNA	-0.766158	0.964313	0.0620536
NM_001003918	NM_001003918	NP_001003918	ENSMUST00000161046	Usp7	mRNA	0.468576	0.999298	0.160708
NM_001003919	NM_001003919	NP_001003919	ENSMUST00000163605	Ddx11	mRNA	0.448386	0.999298	0.886443
NM_001003933	NM_001003933	NP_001003933	ENSMUST00000088171	Rtn3	mRNA	-0.0215811	0.999514	0.992032
NM_001003934	NM_001003934	NP_001003934	ENSMUST00000065304	Rtn3	mRNA	-0.0855227	0.999298	0.982474
NM_001003939	NM_001003939	NP_001003939	ENSMUST00000061458	Ttc41	mRNA	1.51485	0.999298	0.560666
NM_001003947	NM_001003947	NP_001003947	ENSMUST00000106545	Cyp4x1	mRNA	-0.449099	0.999298	0.611721
NM_001003948	NM_001003948	NP_001003948	ENSMUST00000168574	Pid1	mRNA	3.5714	0.644422	0.0255287
NM_001003949	NM_001003949	NP_001003949	ENSMUST00000052885	Tmem259	mRNA	0.241317	0.999298	0.429867
NM_001003950	NM_001003950	NP_001003950	ENSMUST00000020375	Rab3ip	mRNA	1.60646	0.999298	0.690808
NM_001003953	NM_001003953	NP_001003953	ENSMUST00000046073	Kdm2b	mRNA	0.952334	0.999298	0.533174
NM_001003955	NM_001003955	NP_001003955	ENSMUST00000204087	Rab11fip5	mRNA	-0.908878	0.999298	0.493112
NM_001003960	NM_001003960	NP_001003960	ENSMUST00000081628	Dnmt3b	mRNA	-4.6432	0.999298	0.0758315
NM_001003963	NM_001003963	NP_001003963	ENSMUST00000088976	Dnmt3b	mRNA	5.14296	0.999298	0.189494
NM_001003972	NM_001003972	NP_001003972	ENSMUST00000049128	Senp7	mRNA	3.39723	0.999298	0.389736
NM_001003973	NM_001003973	NP_001003973	ENSMUST00000201011	Senp7	mRNA	-0.358139	0.999298	0.55197
NM_001004062	NM_001004062	NP_001004062	ENSMUST00000076615	Crtc1	mRNA	-1.16016	0.999298	0.280895
NM_001004066	NM_001004066	NP_001004066	ENSMUST00000183125	Zfp386	mRNA	0.524532	0.999298	0.647153
NM_001004139	NM_001004139	NP_001004139	ENSMUST00000108015	Zfp619	mRNA	-0.662195	0.999298	0.221933
NM_001004140	NM_001004140	NP_001004140	ENSMUST00000046916	Ckap2	mRNA	-0.100887	0.999298	0.638395
NM_001004142	NM_001004142	NP_001004142	ENSMUST00000108518	Nlrp1a	mRNA	3.8041	0.999298	0.229688
NM_001004143	NM_001004143	NP_001004143	ENSMUST00000041683	Usp22	mRNA	0.0174003	0.999298	0.945941
NM_001004144	NM_001004144	NP_001004144	ENSMUST00000037285	Git1	mRNA	0.301374	0.999298	0.83972
NM_001004149	NM_001004149	NP_001004149	ENSMUST00000056558	Zfp366	mRNA	0.3285	0.999298	0.84661
NM_001004150	NM_001004150	NP_001004150	ENSMUST00000049530	A4galt	mRNA	-3.61438	0.999298	0.360444
NM_001004154	NM_001004154	NP_001004154	ENSMUST00000039720	Rragb	mRNA	1.52634	0.999298	0.289843
NM_001004155	NM_001004155	NP_001004155	ENSMUST00000058240	9930012K11Rik	mRNA	0.725637	0.999298	0.620011
NM_001004157	NM_001004157	NP_001004157	ENSMUST00000042808	Scarf1	mRNA	0.118974	0.999298	0.931389
NM_001004164	NM_001004164	NP_001004164	ENSMUST00000020251	Gnptab	mRNA	-0.43688	0.999298	0.253477
NM_001004173	NM_001004173	NP_001004173	ENSMUST00000036172	Sgpp2	mRNA	1.94081	0.999298	0.629486
NM_001004174	NM_001004174	NP_001004174	ENSMUST00000047498	AA467197	mRNA	-0.667779	0.999298	0.808689
NM_001004176	NM_001004176	NP_001004176	ENSMUST00000121440	Maml3	mRNA	-0.295157	0.999298	0.332696
NM_001004177	NM_001004177	NP_001004177		Celsr2	mRNA	5.25715	0.128767	0.00203336
NM_001004178	NM_001004178	NP_001004178	ENSMUST00000079611	Frg2f1	mRNA	-0.586395	0.999298	0.424617
NM_001004180	NM_001004180	NP_001004180	ENSMUST00000043650	Fam222a	mRNA	-0.161062	0.999298	0.695665
NM_001004184	NM_001004184	NP_001004184	ENSMUST00000026820	Slc28a1	mRNA	-1.17839	0.999298	0.772289
NM_001004185	NM_001004185	NP_001004185	ENSMUST00000165460	Whamm	mRNA	0.331596	0.999298	0.0754206
NM_001004187	NM_001004187	NP_001004187	ENSMUST00000033218	Rexo5	mRNA	1.3561	0.999298	0.511859
NM_001004190	NM_001004190	NP_001004190	ENSMUST00000068079	Zfp560	mRNA	0.83024	0.999298	0.432191
NM_001004191	NM_001004191	NP_001004191	ENSMUST00000048824	Gm5617	mRNA	-0.0559507	0.999298	0.877989
NM_001004193	NM_001004193	NP_001004193	ENSMUST00000071885	Rhox8	mRNA	1.60646	0.999298	0.690808
NM_001004293	NM_001004293	NP_001004293	ENSMUST00000106656	Amigo1	mRNA	-2.22719	0.999298	0.259573
NM_001004359	NM_001004359	NP_001004359		Gprasp1	mRNA	-2.39167	0.999298	0.249926
NM_001004361	NM_001004361	NP_001004361	ENSMUST00000115817	Tpgs2	mRNA	0.351935	0.999298	0.205716
NM_001004362	NM_001004362	NP_001004362	ENSMUST00000039271	2610008E11Rik	mRNA	2.47506	0.999298	0.510967
NM_001004363	NM_001004363	NP_001004363	ENSMUST00000020220	Nuak1	mRNA	-0.82538	0.999298	0.82704
NM_001004364	NM_001004364	NP_001004364	ENSMUST00000050990	Asap2	mRNA	-0.675222	0.999298	0.0752998
NM_001004365	NM_001004365	NP_001004365	ENSMUST00000088244	Actr3b	mRNA	-5.29009	0.999298	0.177292
NM_001004435	NM_001004435	NP_001004435	ENSMUST00000102613	Pik3r6	mRNA	1.23226	0.999298	0.74397
NM_001004436	NM_001004436	NP_001004436	ENSMUST00000048263	Wapl	mRNA	0.104362	0.999298	0.606033
NM_001004721	NM_001004721	NP_001004721	ENSMUST00000077626	Pigu	mRNA	0.0447661	0.999298	0.832912
NM_001004762	NM_001004762	NP_001004762	ENSMUST00000043612	Pla2g4c	mRNA	1.79544	0.999298	0.632163
NM_001005223	NM_001005223	NP_001005223	ENSMUST00000103195	Znhit3	mRNA	0.43303	0.999298	0.263053
NM_001005247	NM_001005247	NP_001005247	ENSMUST00000014562	Hps5	mRNA	-0.336349	0.999298	0.809578
NM_001005248	NM_001005248	NP_001005248		Hps5	mRNA	-1.40965	0.999298	0.275305
NM_001005341	NM_001005341	NP_001005341	ENSMUST00000018571	Ypel2	mRNA	-1.20798	0.163487	0.00290472
NM_001005342	NM_001005342	NP_001005342	ENSMUST00000090729	Ypel4	mRNA	-1.13837	0.999298	0.56308
NM_001005343	NM_001005343	NP_001005343	ENSMUST00000090813	Sp9	mRNA	-2.3004	0.999298	0.566992
NM_001005358	NM_001005358	NP_001005358	ENSMUST00000127027	Zfp960	mRNA	3.7899	0.999298	0.261724
NM_001005370	NM_001005370	NP_001005370	ENSMUST00000049999	Spin2c	mRNA	0.827292	0.999298	0.740132
NM_001005385	NM_001005385	NP_001005385	ENSMUST00000113145	Gprasp1	mRNA	0.635293	0.999298	0.239547
NM_001005419	NM_001005419	NP_001005419	ENSMUST00000075686	Ado	mRNA	0.211259	0.999298	0.429891
NM_001005421	NM_001005421	NP_001005421	ENSMUST00000050020	Jaml	mRNA	1.50094	0.997905	0.0695992
NM_001005422	NM_001005422	NP_001005422	ENSMUST00000076622	Stmnd1	mRNA	0.808615	0.999298	0.842914
NM_001005423	NM_001005423	NP_001005423	ENSMUST00000048860	Mreg	mRNA	0.987852	0.999298	0.514674
NM_001005424	NM_001005424	NP_001005424	ENSMUST00000188161	Ajm1	mRNA	-0.231111	0.999298	0.608011
NM_001005426	NM_001005426	NP_001005426	ENSMUST00000035852	Zcwpw1	mRNA	0.464603	0.999298	0.316049
NM_001005475	NM_001005475	NP_001005475	ENSMUST00000096275	Iqsec2	mRNA	2.42064	0.999298	0.416625
NM_001005506	NM_001005506	NP_001005506	ENSMUST00000084264	Txlna	mRNA	-0.0241293	0.999298	0.933465
NM_001005507	NM_001005507	NP_001005507	ENSMUST00000073441	Smg7	mRNA	0.0764797	0.999298	0.735069
NM_001005508	NM_001005508	NP_001005508	ENSMUST00000056449	Arhgap30	mRNA	0.0406447	0.999298	0.890049
NM_001005509	NM_001005509	NP_001005509	ENSMUST00000029387	Eif2a	mRNA	-0.110725	0.999298	0.612517
NM_001005510	NM_001005510	NP_001005510	ENSMUST00000044217	Syne2	mRNA	1.18242	0.24364	0.0051873
NM_001005511	NM_001005511	NP_001005511	ENSMUST00000072580	Lmtk3	mRNA	-0.638378	0.999298	0.799792
NM_001005525	NM_001005525	NP_001005525	ENSMUST00000182309	Rsrc2	mRNA	-0.177852	0.999298	0.42142
NM_001005605	NM_001005605	NP_001005605	ENSMUST00000087614	Aebp2	mRNA	-0.0696129	0.999298	0.722387
NM_001005748	NM_001005748	NP_001005748	ENSMUST00000136576	Phactr1	mRNA	0.894434	0.999298	0.823723
NM_001005767	NM_001005767	NP_001005767	ENSMUST00000048642	Parl	mRNA	-0.00407806	0.999298	0.973655
NM_001005784	NM_001005784	NP_001005784		Patj	mRNA	1.52829	0.999298	0.499017
NM_001005787	NM_001005787	NP_001005787	ENSMUST00000030290	Patj	mRNA	1.31418	0.999298	0.590714
NM_001005788	NM_001005788	NP_001005788	ENSMUST00000106280	Zfp69	mRNA	1.16534	0.999298	0.757685
NM_001005846	NM_001005846	NP_001005846	ENSMUST00000098524	Mcoln2	mRNA	0.972021	0.999298	0.662127
NM_001005847	NM_001005847	NP_001005847	ENSMUST00000033920	Aga	mRNA	-0.208614	0.999298	0.534784
NM_001005858	NM_001005858	NP_001005858	ENSMUST00000076249	Ifit3b	mRNA	1.77592	0.999298	0.558558
NM_001005859	NM_001005859	NP_001005859	ENSMUST00000079085	Rpl34	mRNA	-0.238674	0.999298	0.164148
NM_001005860	NM_001005860	NP_001005860	ENSMUST00000079379	Clec4a4	mRNA	1.84957	0.999298	0.646012
NM_001005865	NM_001005865	NP_001005865	ENSMUST00000051379	Mtus1	mRNA	2.0572	0.999298	0.346509
NM_001005867	NM_001005867	NP_001005867	ENSMUST00000102914	Zmiz2	mRNA	23.1369	3.35515e-06	3.19013e-09
NM_001005868	NM_001005868	NP_001005868	ENSMUST00000191275	Erbin	mRNA	-0.251301	0.999298	0.523687
NM_001005916	NM_001005916	NP_001005916	ENSMUST00000120016	Zbtb9	mRNA	0.165461	0.999298	0.494173
NM_001007077	NM_001007077	NP_001007078	ENSMUST00000085144	Pramel25	mRNA	-3.39902	0.999298	0.390641
NM_001007221	NM_001007221	NP_001007222		Adam22	mRNA	1.91967	0.999298	0.6333
NM_001007268	NM_001007268	NP_001007269	ENSMUST00000075040	Dusp13	mRNA	-0.216617	0.999298	0.957576
NM_001007460	NM_001007460	NP_001007461		Zdhhc23	mRNA	4.53603	0.999298	0.247987
NM_001007462	NM_001007462	NP_001007463	ENSMUST00000093059	Pabpn1l	mRNA	0.808615	0.999298	0.842914
NM_001007463	NM_001007463	NP_001007464	ENSMUST00000107870	Spag8	mRNA	2.30477	0.999298	0.564245
NM_001007465	NM_001007465	NP_001007466	ENSMUST00000108173	Rffl	mRNA	-0.0930607	0.999298	0.698123
NM_001007567	NM_001007567	NP_001007568	ENSMUST00000035925	Slc7a6os	mRNA	0.0510922	0.999298	0.80619
NM_001007568	NM_001007568	NP_001007569	ENSMUST00000080406	Zfp251	mRNA	0.0926092	0.999298	0.673429
NM_001007569	NM_001007569	NP_001007570	ENSMUST00000038163	Pnmal1	mRNA	-0.953942	0.999298	0.813752
NM_001007570	NM_001007570	NP_001007571	ENSMUST00000110127	Slc25a42	mRNA	-0.303954	0.999298	0.446607
NM_001007571	NM_001007571	NP_001007572	ENSMUST00000019506	D8Ertd738e	mRNA	0.306059	0.999298	0.360595
NM_001007572	NM_001007572	NP_001007573	ENSMUST00000031901	Trpv5	mRNA	-0.488217	0.999298	0.830696
NM_001007573	NM_001007573	NP_001007574	ENSMUST00000064444	Maneal	mRNA	1.76638	0.999298	0.600988
NM_001007575	NM_001007575	NP_001007576	ENSMUST00000076123	Zfp58	mRNA	-0.385378	0.999298	0.387948
NM_001007577	NM_001007577	NP_001007578	ENSMUST00000112188	Tceanc	mRNA	-0.223436	0.999298	0.657042
NM_001007578	NM_001007578	NP_001007579	ENSMUST00000052431	Armcx6	mRNA	0.887934	0.400654	0.0113852
NM_001007581	NM_001007581	NP_001007582	ENSMUST00000039007	Trp53rka	mRNA	0.293829	0.999298	0.269942
NM_001007589	NM_001007589	NP_001007590	ENSMUST00000084299	Akirin2	mRNA	-0.0563461	0.999298	0.641395
NM_001007596	NM_001007596	NP_001007597	ENSMUST00000021497	Rtn1	mRNA	1.60646	0.999298	0.690808
NM_001008232	NM_001008232	NP_001008233	ENSMUST00000047526	Asap3	mRNA	2.31801	0.999298	0.561929
NM_001008233	NM_001008233	NP_001008234	ENSMUST00000105571	Plekhn1	mRNA	-0.412995	0.999298	0.47764
NM_001008238	NM_001008238	NP_001008239	ENSMUST00000085393	Bnip2	mRNA	-0.154569	0.999298	0.56916
NM_001008421	NM_001008421	NP_001008421	ENSMUST00000046011	Nol10	mRNA	0.638128	0.782278	0.0371924
NM_001008422	NM_001008422	NP_001008422	ENSMUST00000085383	Scaf1	mRNA	-0.214272	0.999298	0.608101
NM_001008423	NM_001008423	NP_001008423	ENSMUST00000073251	Ccdc177	mRNA	1.4828	0.999298	0.709905
NM_001008425	NM_001008425	NP_001008425	ENSMUST00000047436	Thoc6	mRNA	-0.143992	0.999298	0.354569
NM_001008427	NM_001008427	NP_001008427	ENSMUST00000107992	Zfp975	mRNA	3.474	0.999298	0.378847
NM_001008497	NM_001008497	NP_001008497	ENSMUST00000065220	P2ry14	mRNA	-0.956667	0.999298	0.112004
NM_001008498	NM_001008498	NP_001008498	ENSMUST00000113711	Wdr34	mRNA	-0.0208457	0.999298	0.931827
NM_001008501	NM_001008501	NP_001008501	ENSMUST00000073312	Zfp760	mRNA	0.655769	0.999298	0.489706
NM_001008502	NM_001008502	NP_001008502	ENSMUST00000057975	Bbs12	mRNA	-0.651378	0.999298	0.0719879
NM_001008506	NM_001008506	NP_001008506	ENSMUST00000110104	Zc3h14	mRNA	0.229508	0.999298	0.661614
NM_001008542	NM_001008542	NP_001008542	ENSMUST00000003870	Mxi1	mRNA	-0.570173	0.999298	0.164969
NM_001008543	NM_001008543	NP_001008543	ENSMUST00000235201	Mxi1	mRNA	-2.19185	0.999298	0.465451
NM_001008545	NM_001008545	NP_001008545	ENSMUST00000172073	Tardbp	mRNA	-1.80655	0.999298	0.373816
NM_001008546	NM_001008546	NP_001008546	ENSMUST00000105702	Tardbp	mRNA	1.51293	0.999298	0.134654
NM_001008547	NM_001008547	NP_001008547	ENSMUST00000073721	1700001J03Rik	mRNA	0.808615	0.999298	0.842914
NM_001008548	NM_001008548	NP_001008548	ENSMUST00000211368	Pde2a	mRNA	1.43442	0.999298	0.613114
NM_001008549	NM_001008549	NP_001008549	ENSMUST00000107972	Zfp658	mRNA	1.56414	0.999298	0.111498
NM_001008550	NM_001008550	NP_001008550	ENSMUST00000021547	Zfyve26	mRNA	-0.123246	0.999298	0.762477
NM_001008700	NM_001008700	NP_001008700	ENSMUST00000033004	Il4ra	mRNA	0.124737	0.999298	0.768398
NM_001008702	NM_001008702	NP_001008702	ENSMUST00000078019	Dab2	mRNA	2.49914	0.999298	0.530705
NM_001008705	NM_001008705	NP_001008705	ENSMUST00000162308	Bud31	mRNA	-0.135732	0.999298	0.950873
NM_001008785	NM_001008785	NP_001008785	ENSMUST00000032107	Kbtbd8	mRNA	0.446192	0.999298	0.320031
NM_001008791	NM_001008791	NP_001008791	ENSMUST00000084510	Whrn	mRNA	5.2552	0.999298	0.179906
NM_001008793	NM_001008793	NP_001008793	ENSMUST00000102867	Whrn	mRNA	5.59908	0.999298	0.136369
NM_001009545	NM_001009545	NP_001009545	ENSMUST00000063317	Adam6b	mRNA	1.78365	0.999298	0.474512
NM_001009546	NM_001009546	NP_001009546	ENSMUST00000044451	Naaladl1	mRNA	-1.06654	0.999298	0.0979916
NM_001009549	NM_001009549	NP_001009549	ENSMUST00000071711	Zfp36l3	mRNA	-0.620805	0.999298	0.801358
NM_001009573	NM_001009573	NP_001009573	ENSMUST00000075036	Unc13d	mRNA	0.655236	0.999298	0.210792
NM_001009575	NM_001009575	NP_001009575	ENSMUST00000096321	Armcx5	mRNA	0.0505417	0.999298	0.875581
NM_001009818	NM_001009818	NP_001009818	ENSMUST00000074733	Septin11	mRNA	1.71461	0.198911	0.00383967
NM_001009819	NM_001009819	NP_001009819	ENSMUST00000030585	A3galt2	mRNA	-0.600986	0.999298	0.643828
NM_001009927	NM_001009927	NP_001009927	ENSMUST00000018743	Mief2	mRNA	0.439332	0.999298	0.314928
NM_001009930	NM_001009930	NP_001009930	ENSMUST00000075528	Brsk2	mRNA	0.808615	0.999298	0.842914
NM_001009935	NM_001009935	NP_001009935	ENSMUST00000074519	Txnip	mRNA	0.235235	0.999298	0.467993
NM_001009947	NM_001009947	NP_001009947	ENSMUST00000033419	Dock11	mRNA	0.00796329	0.999298	0.961845
NM_001009949	NM_001009949	NP_001009949	ENSMUST00000116341	Slc25a51	mRNA	-0.0160122	0.999298	0.935113
NM_001009951	NM_001009951	NP_001009951	ENSMUST00000040330	Cep44	mRNA	0.182504	0.999298	0.794209
NM_001009978	NM_001009978	NP_001009978	ENSMUST00000102652	Pde1a	mRNA	0.808615	0.999298	0.842914
NM_001009981	NM_001009981	NP_001009981	ENSMUST00000209992	Slc10a7	mRNA	1.8518	0.999298	0.623427
NM_001010825	NM_001010825	NP_001010825	ENSMUST00000065698	Ficd	mRNA	-0.625434	0.999298	0.663721
NM_001010826	NM_001010826	NP_001010826	ENSMUST00000205577	Kctd14	mRNA	0.559895	0.999298	0.826369
NM_001010833	NM_001010833	NP_001010833	ENSMUST00000082337	Mdc1	mRNA	-0.242461	0.999298	0.628269
NM_001010836	NM_001010836	NP_001010836	ENSMUST00000047621	Ppp1r13l	mRNA	-3.58742	0.999298	0.364142
NM_001010930	NM_001010930	NP_001010930	ENSMUST00000114797	Mrps33	mRNA	0.0295625	0.999298	0.970362
NM_001010973	NM_001010973	NP_001010973	ENSMUST00000038101	Hrh2	mRNA	0.224693	0.999298	0.769667
NM_001011800	NM_001011800	NP_001011800	ENSMUST00000075756	Olfr212	mRNA	-0.216617	0.999298	0.957576
NM_001011873	NM_001011873	NP_001011873	ENSMUST00000088542	Xkr9	mRNA	-0.528147	0.999298	0.729445
NM_001011875	NM_001011875	NP_001011875	ENSMUST00000089798	Rnase12	mRNA	0.744912	0.999298	0.535136
NM_001012236	NM_001012236	NP_001012236	ENSMUST00000112053	Trex1	mRNA	0.658214	0.859317	0.0460455
NM_001012273	NM_001012273	NP_001012273	ENSMUST00000093906	Birc5	mRNA	-0.321295	0.999298	0.599045
NM_001012305	NM_001012305	NP_001012305	ENSMUST00000082290	Slc39a12	mRNA	1.47441	0.999298	0.715555
NM_001012309	NM_001012309	NP_001012309	ENSMUST00000102494	Nsrp1	mRNA	-0.0622228	0.999298	0.800021
NM_001012310	NM_001012310	NP_001012310	ENSMUST00000057026	Slc25a47	mRNA	-1.50402	0.883111	0.0495717
NM_001012311	NM_001012311	NP_001012311	ENSMUST00000122872	Pgbd1	mRNA	-4.18436	0.999298	0.287918
NM_001012323	NM_001012323	NP_001012323	ENSMUST00000074018	Mup20	mRNA	-2.33248	0.999298	0.550506
NM_001012324	NM_001012324	NP_001012324	ENSMUST00000051504	Ecm2	mRNA	-1.28824	0.999298	0.74875
NM_001012325	NM_001012325	NP_001012325	ENSMUST00000109743	Zfp708	mRNA	1.91967	0.999298	0.6333
NM_001012363	NM_001012363	NP_001012363	ENSMUST00000067872	Slc2a9	mRNA	8.96714	0.0924811	0.00132416
NM_001012396	NM_001012396	NP_001012396	ENSMUST00000091429	Hacd1	mRNA	-0.0625696	0.999298	0.84005
NM_001012400	NM_001012400	NP_001012400	ENSMUST00000141112	AU022252	mRNA	0.144647	0.999298	0.657479
NM_001012401	NM_001012401	NP_001012401	ENSMUST00000044048	Hspb6	mRNA	0.427417	0.999298	0.840804
NM_001012448	NM_001012448	NP_001012450	ENSMUST00000109742	Zfp708	mRNA	1.55192	0.999298	0.271372
NM_001012449	NM_001012449	NP_001012451		Zfp708	mRNA	-5.93646	0.295098	0.00688749
NM_001012451	NM_001012451	NP_001012454	ENSMUST00000084750	Ankrd6	mRNA	-0.865449	0.999298	0.518883
NM_001012477	NM_001012477	NP_001012495	ENSMUST00000073043	Cxcl12	mRNA	2.29047	0.999298	0.56675
NM_001012517	NM_001012517	NP_001012535	ENSMUST00000066173	Fut10	mRNA	-0.91249	0.999298	0.119919
NM_001012518	NM_001012518	NP_001012536	ENSMUST00000147147	Ehmt1	mRNA	0.625606	0.999298	0.646888
NM_001012638	NM_001012638	NP_001012656	ENSMUST00000042608	Acd	mRNA	0.0808467	0.999298	0.760724
NM_001013012	NM_001013012	NP_001013030	ENSMUST00000094870	Zfp787	mRNA	-0.049341	0.999298	0.879255
NM_001013019	NM_001013019	NP_001013037	ENSMUST00000096257	Lrrn4cl	mRNA	-2.34955	0.999298	0.558379
NM_001013022	NM_001013022	NP_001013040	ENSMUST00000049968	Odf3b	mRNA	-0.328974	0.999298	0.741607
NM_001013023	NM_001013023	NP_001013041	ENSMUST00000044746	Mterf1a	mRNA	-0.161159	0.999298	0.771122
NM_001013024	NM_001013024	NP_001013042	ENSMUST00000072312	Usp13	mRNA	-1.17839	0.999298	0.772289
NM_001013025	NM_001013025	NP_001013043	ENSMUST00000095014	Tgfbrap1	mRNA	-0.331479	0.999298	0.667176
NM_001013026	NM_001013026	NP_001013044	ENSMUST00000076941	Ttf2	mRNA	0.0278279	0.999298	0.93012
NM_001013028	NM_001013028	NP_001013046	ENSMUST00000095383	Tmem263	mRNA	-0.173455	0.999298	0.485572
NM_001013256	NM_001013256	NP_001013274	ENSMUST00000116359	Ctc1	mRNA	-0.230939	0.999298	0.867838
NM_001013360	NM_001013360	NP_001013378	ENSMUST00000023060	Npcd	mRNA	-2.49197	0.999298	0.434817
NM_001013362	NM_001013362	NP_001013380	ENSMUST00000089299	Npcd	mRNA	-3.00694	0.999298	0.436487
NM_001013365	NM_001013365	NP_001013383	ENSMUST00000075221	Osm	mRNA	-0.554957	0.999298	0.216489
NM_001013366	NM_001013366	NP_001013384	ENSMUST00000081214	Wdr91	mRNA	-0.0425125	0.999298	0.804222
NM_001013367	NM_001013367	NP_001013385	ENSMUST00000051186	Prkaa1	mRNA	-0.12682	0.999298	0.572778
NM_001013368	NM_001013368	NP_001013386	ENSMUST00000058745	E2f8	mRNA	-0.441617	0.999298	0.437738
NM_001013369	NM_001013369	NP_001013387	ENSMUST00000075087	Pfdn4	mRNA	2.29047	0.999298	0.56675
NM_001013370	NM_001013370	NP_001013388	ENSMUST00000041438	Sesn1	mRNA	0.172128	0.999298	0.592406
NM_001013371	NM_001013371	NP_001013389	ENSMUST00000081933	Dtx3l	mRNA	-0.128871	0.999298	0.525091
NM_001013372	NM_001013372	NP_001013390	ENSMUST00000185301	Nrp	mRNA	1.11404	0.999298	0.305709
NM_001013373	NM_001013373	NP_001013391	ENSMUST00000034597	Tmprss13	mRNA	-1.72959	0.999298	0.664842
NM_001013374	NM_001013374	NP_001013392	ENSMUST00000125304	Lman2l	mRNA	-0.134602	0.999298	0.622938
NM_001013375	NM_001013375	NP_001013393	ENSMUST00000066888	Utp18	mRNA	0.0847257	0.999298	0.652722
NM_001013376	NM_001013376	NP_001013394	ENSMUST00000062672	Rpp38	mRNA	0.0480287	0.999298	0.932056
NM_001013377	NM_001013377	NP_001013395	ENSMUST00000054538	Arhgef39	mRNA	0.324513	0.999298	0.338452
NM_001013378	NM_001013378	NP_001013396	ENSMUST00000100410	Uspl1	mRNA	0.594968	0.999298	0.318541
NM_001013379	NM_001013379	NP_001013397	ENSMUST00000212681	Zfp930	mRNA	-0.331425	0.999298	0.138903
NM_001013380	NM_001013380	NP_001013398	ENSMUST00000041769	Dync1li2	mRNA	-0.0383945	0.999298	0.827548
NM_001013381	NM_001013381	NP_001013399	ENSMUST00000040487	Rsad1	mRNA	-0.13011	0.999298	0.924393
NM_001013384	NM_001013384	NP_001013402	ENSMUST00000093380	Podnl1	mRNA	1.70375	0.999298	0.461328
NM_001013387	NM_001013387	NP_001013405	ENSMUST00000115333	Zfp182	mRNA	-5.38354	0.999298	0.169663
NM_001013389	NM_001013389	NP_001013407	ENSMUST00000021772	Mrs2	mRNA	0.0092171	0.999298	0.986462
NM_001013390	NM_001013390	NP_001013408	ENSMUST00000060125	Scn4b	mRNA	0.808615	0.999298	0.842914
NM_001013391	NM_001013391	NP_001013409	ENSMUST00000069168	Cpsf6	mRNA	-0.113569	0.999298	0.511963
NM_001013405	NM_001013405	NP_001013423	ENSMUST00000052740	Tcaim	mRNA	-0.189961	0.999298	0.743354
NM_001013414	NM_001013414	NP_001013432	ENSMUST00000061837	Neurl4	mRNA	0.420562	0.999298	0.84472
NM_001013441	NM_001013441	NP_001013459	ENSMUST00000095385	Ric8b	mRNA	0.167796	0.999298	0.701863
NM_001013577	NM_001013577	NP_001013595	ENSMUST00000095063	Inip	mRNA	0.154525	0.999298	0.479192
NM_001013580	NM_001013580	NP_001013598	ENSMUST00000160717	Pard3	mRNA	0.808615	0.999298	0.842914
NM_001013581	NM_001013581	NP_001013599	ENSMUST00000162456	Pard3	mRNA	0.915576	0.999298	0.819587
NM_001013608	NM_001013608	NP_001013626	ENSMUST00000238465	Ercc6l2	mRNA	-0.260881	0.999298	0.212014
NM_001013741	NM_001013741	NP_001013763	ENSMUST00000075444	Ddn	mRNA	-0.427447	0.999298	0.849129
NM_001013749	NM_001013749	NP_001013771	ENSMUST00000180252	Tmem151b	mRNA	1.85524	0.999298	0.424392
NM_001013751	NM_001013751	NP_001013773	ENSMUST00000149604	Syna	mRNA	0.808615	0.999298	0.842914
NM_001013753	NM_001013753	NP_001013775	ENSMUST00000071370	Pcdh17	mRNA	0.808615	0.999298	0.842914
NM_001013754	NM_001013754	NP_001013776	ENSMUST00000067743	Gm9949	mRNA	-0.501135	0.999298	0.854354
NM_001013755	NM_001013755	NP_001013777	ENSMUST00000097886	5730409E04Rik	mRNA	0.117594	0.999298	0.976486
NM_001013756	NM_001013756	NP_001013778	ENSMUST00000105855	Grhl3	mRNA	0.808615	0.999298	0.842914
NM_001013757	NM_001013757	NP_001013779	ENSMUST00000054530	Vwde	mRNA	-1.17839	0.999298	0.772289
NM_001013758	NM_001013758	NP_001013780	ENSMUST00000053986	Lingo3	mRNA	-0.667989	0.999298	0.869259
NM_001013766	NM_001013766	NP_001013788	ENSMUST00000164660	Samd3	mRNA	2.89703	0.999298	0.465263
NM_001013769	NM_001013769	NP_001013791	ENSMUST00000021997	Rsl1	mRNA	0.6299	0.999298	0.379657
NM_001013770	NM_001013770	NP_001013792	ENSMUST00000112508	Lipo3	mRNA	2.43295	0.999298	0.202977
NM_001013771	NM_001013771	NP_001013793	ENSMUST00000114243	Gm973	mRNA	-2.31179	0.999298	0.251672
NM_001013777	NM_001013777	NP_001013799	ENSMUST00000166737	Zfp488	mRNA	-0.501739	0.999298	0.319566
NM_001013778	NM_001013778	NP_001013800	ENSMUST00000051118	Tvp23a	mRNA	-1.62977	0.999298	0.687982
NM_001013779	NM_001013779	NP_001013801	ENSMUST00000166137	Aim2	mRNA	-0.808018	0.914705	0.0539396
NM_001013780	NM_001013780	NP_001013802	ENSMUST00000038661	Slc25a34	mRNA	-1.68231	0.999298	0.585189
NM_001013783	NM_001013783	NP_001013805	ENSMUST00000063166	Fam71b	mRNA	1.9	0.844579	0.0442513
NM_001013784	NM_001013784	NP_001013806	ENSMUST00000100866	Ccdc92b	mRNA	-0.643888	0.291531	0.00674502
NM_001013785	NM_001013785	NP_001013807	ENSMUST00000081326	Akr1c19	mRNA	-1.08141	0.999298	0.790749
NM_001013786	NM_001013786	NP_001013808	ENSMUST00000032820	Zscan26	mRNA	0.413791	0.999298	0.535998
NM_001013792	NM_001013792	NP_001013814	ENSMUST00000059662	Otulin	mRNA	-0.0127598	0.999298	0.934298
NM_001013802	NM_001013802	NP_001013824	ENSMUST00000110064	Macrod2	mRNA	-0.212267	0.999298	0.835484
NM_001013806	NM_001013806	NP_001013828	ENSMUST00000040787	Ankrd13c	mRNA	0.0768464	0.999298	0.693006
NM_001013811	NM_001013811	NP_001013833	ENSMUST00000125685	Fam169b	mRNA	4.53603	0.999298	0.247987
NM_001013813	NM_001013813	NP_001013835	ENSMUST00000159294	Maml2	mRNA	1.75881	0.560251	0.0202634
NM_001013814	NM_001013814	NP_001013836	ENSMUST00000035230	Amt	mRNA	0.124602	0.999298	0.928961
NM_001013817	NM_001013817	NP_001013839	ENSMUST00000080204	Sp140	mRNA	0.077395	0.999298	0.677918
NM_001013829	NM_001013829	NP_001013851	ENSMUST00000110531	Shf	mRNA	-0.301063	0.999298	0.294031
NM_001013833	NM_001013833	NP_001013855	ENSMUST00000065067	Prkg1	mRNA	-1.61992	0.353006	0.00917664
NM_001014390	NM_001014390	NP_001014412	ENSMUST00000004281	Dyrk2	mRNA	1.71666	0.0746604	0.00100694
NM_001014394	NM_001014394	NP_001014416	ENSMUST00000088117	Adgrf3	mRNA	2.29047	0.999298	0.56675
NM_001014398	NM_001014398	NP_001014420	ENSMUST00000093837	Trcg1	mRNA	-0.119624	0.999298	0.976584
NM_001014399	NM_001014399	NP_001014421	ENSMUST00000171000	Abi3bp	mRNA	1.47441	0.999298	0.715555
NM_001014836	NM_001014836	NP_001014836	ENSMUST00000020456	4930404N11Rik	mRNA	-1.76509	0.999298	0.470587
NM_001014900	NM_001014900	NP_001014900	ENSMUST00000094819	Zmynd12	mRNA	-0.216617	0.999298	0.957576
NM_001014973	NM_001014973	NP_001014973	ENSMUST00000048519	Snx13	mRNA	-0.237231	0.999298	0.482607
NM_001014974	NM_001014974	NP_001014974	ENSMUST00000042125	Ttll4	mRNA	0.0774229	0.999298	0.633845
NM_001014976	NM_001014976	NP_001014976	ENSMUST00000064924	Espl1	mRNA	0.313297	0.999298	0.146705
NM_001014995	NM_001014995	NP_001014995	ENSMUST00000041913	Fam189b	mRNA	-0.439408	0.999298	0.323174
NM_001014996	NM_001014996	NP_001014996	ENSMUST00000065302	Cenpj	mRNA	0.094621	0.999298	0.823901
NM_001014997	NM_001014997	NP_001014997	ENSMUST00000095409	Klrh1	mRNA	0.808615	0.999298	0.842914
NM_001015046	NM_001015046	NP_001015046	ENSMUST00000102521	Rap1gap2	mRNA	-0.543852	0.999298	0.853057
NM_001015099	NM_001015099	NP_001015099	ENSMUST00000054308	G2e3	mRNA	0.0677795	0.999298	0.857928
NM_001015507	NM_001015507	NP_001015507	ENSMUST00000159645	Dcaf1	mRNA	2.37271	0.999298	0.255605
NM_001015681	NM_001015681	NP_001015681	ENSMUST00000070150	E130308A19Rik	mRNA	-0.318964	0.999298	0.275581
NM_001015876	NM_001015876	NP_001015876	ENSMUST00000040213	Tyw1	mRNA	-0.0115859	0.999298	0.954074
NM_001015889	NM_001015889	NP_001015889	ENSMUST00000167256	Taf9	mRNA	-0.623592	0.999298	0.155717
NM_001017426	NM_001017426	NP_001017426	ENSMUST00000094077	Kdm6b	mRNA	0.0658051	0.999298	0.617409
NM_001017429	NM_001017429	NP_001017429	ENSMUST00000050273	Cox17	mRNA	0.00343328	0.999476	0.991592
NM_001017525	NM_001017525	NP_001017525	ENSMUST00000105306	Btbd11	mRNA	-1.55982	0.999298	0.503771
NM_001017955	NM_001017955	NP_001017955	ENSMUST00000211392	Zscan18	mRNA	4.28977	0.999298	0.275043
NM_001017959	NM_001017959	NP_001017959	ENSMUST00000016678	Lamp2	mRNA	-0.442994	0.999298	0.381087
NM_001017966	NM_001017966	NP_001017966	ENSMUST00000102484	Ddi2	mRNA	0.0718855	0.999298	0.853495
NM_001017968	NM_001017968	NP_001017968	ENSMUST00000084238	Zdhhc18	mRNA	0.207678	0.999298	0.511092
NM_001017983	NM_001017983	NP_001017983	ENSMUST00000016696	Foxred2	mRNA	0.106194	0.999298	0.64457
NM_001017985	NM_001017985	NP_001017985	ENSMUST00000051777	C2cd3	mRNA	0.27564	0.999298	0.310406
NM_001018042	NM_001018042	NP_001018052	ENSMUST00000102689	Sp3	mRNA	0.0938276	0.999298	0.67005
NM_001018063	NM_001018063	NP_001018073	ENSMUST00000088778	Rtl8b	mRNA	2.58713	0.317551	0.00774592
NM_001024135	NM_001024135	NP_001019306	ENSMUST00000061222	Kbtbd7	mRNA	0.190488	0.999298	0.580743
NM_001024136	NM_001024136	NP_001019307	ENSMUST00000084616	Anks6	mRNA	3.63811	0.999298	0.356209
NM_001024138	NM_001024138	NP_001019309	ENSMUST00000084650	Gpr139	mRNA	-2.29826	0.0286808	0.000300293
NM_001024141	NM_001024141	NP_001019312	ENSMUST00000080929	Nxf3	mRNA	-1.23508	0.999298	0.525715
NM_001024142	NM_001024142	NP_001019313	ENSMUST00000052236	Fbxo10	mRNA	-0.0825092	0.999298	0.863829
NM_001024205	NM_001024205	NP_001019376	ENSMUST00000100802	Nufip2	mRNA	-0.255999	0.999298	0.386605
NM_001024206	NM_001024206	NP_001019377	ENSMUST00000102602	Trappc1	mRNA	-0.0679108	0.999298	0.724582
NM_001024230	NM_001024230	NP_001019401	ENSMUST00000109210	Gm5431	mRNA	3.30181	0.999298	0.332511
NM_001024385	NM_001024385	NP_001019556	ENSMUST00000028835	Crls1	mRNA	0.307283	0.999298	0.211294
NM_001024458	NM_001024458	NP_001019629	ENSMUST00000114340	Add1	mRNA	-0.257033	0.999298	0.293862
NM_001024468	NM_001024468	NP_001019639	ENSMUST00000032402	Bcat1	mRNA	2.34888	0.999298	0.104254
NM_001024504	NM_001024504	NP_001019675	ENSMUST00000045366	Dcun1d2	mRNA	-8.1749	0.218116	0.004401
NM_001024508	NM_001024508	NP_001019679	ENSMUST00000099384	Brd9	mRNA	0.0792044	0.999298	0.791989
NM_001024512	NM_001024512	NP_001019683	ENSMUST00000090499	Fam149b	mRNA	0.326117	0.999298	0.549669
NM_001024526	NM_001024526	NP_001019697	ENSMUST00000100206	Larp4	mRNA	0.0729783	0.999298	0.828585
NM_001024560	NM_001024560	NP_001019731	ENSMUST00000070172	Snx32	mRNA	-0.731421	0.999298	0.468323
NM_001024602	NM_001024602	NP_001019773	ENSMUST00000101018	Cep170b	mRNA	0.871494	0.999298	0.682352
NM_001024604	NM_001024604	NP_001019775	ENSMUST00000014640	Ankrd28	mRNA	-0.571964	0.999298	0.470066
NM_001024606	NM_001024606	NP_001019777	ENSMUST00000059588	Pdp2	mRNA	0.041561	0.999298	0.83251
NM_001024616	NM_001024616	NP_001019787	ENSMUST00000058137	Rabl6	mRNA	0.181557	0.999298	0.180964
NM_001024617	NM_001024617	NP_001019788	ENSMUST00000042529	Inpp4b	mRNA	-0.838355	0.999298	0.575126
NM_001024619	NM_001024619	NP_001019790	ENSMUST00000206414	Tsku	mRNA	2.92376	0.999298	0.461033
NM_001024622	NM_001024622	NP_001019793	ENSMUST00000114444	Pcnp	mRNA	-0.019214	0.999298	0.954784
NM_001024624	NM_001024624	NP_001019795	ENSMUST00000087104	Cdkl5	mRNA	-0.0991173	0.999298	0.938587
NM_001024626	NM_001024626	NP_001019797	ENSMUST00000105313	Zfp873	mRNA	1.27753	0.999298	0.475597
NM_001024645	NM_001024645	NP_001019816	ENSMUST00000076236	Carmil3	mRNA	-0.6102	0.999298	0.334954
NM_001024699	NM_001024699	NP_001019870	ENSMUST00000210282	Zbtb45	mRNA	-0.364332	0.999298	0.491462
NM_001024702	NM_001024702	NP_001019873	ENSMUST00000064462	C1ql4	mRNA	0.808615	0.999298	0.842914
NM_001024703	NM_001024703	NP_001019874	ENSMUST00000079323	Mctp2	mRNA	-2.40052	0.999298	0.423797
NM_001024714	NM_001024714	NP_001019885	ENSMUST00000089555	Cma2	mRNA	-2.91316	0.999298	0.464227
NM_001024716	NM_001024716	NP_001019887	ENSMUST00000109687	Triobp	mRNA	-0.0210577	0.999298	0.925502
NM_001024717	NM_001024717	NP_001019888	ENSMUST00000061169	Gal3st3	mRNA	1.84957	0.999298	0.646012
NM_001024721	NM_001024721	NP_001019892	ENSMUST00000139092	Ifi214	mRNA	2.14492	0.0409877	0.000457729
NM_001024726	NM_001024726	NP_001019897	ENSMUST00000205534	Zfp607a	mRNA	-0.213427	0.999298	0.627861
NM_001024728	NM_001024728	NP_001019899	ENSMUST00000136592	Rps23rg1	mRNA	1.60646	0.999298	0.690808
NM_001024806	NM_001024806	NP_001019977	ENSMUST00000024885	Cebpz	mRNA	0.0994528	0.999298	0.549891
NM_001024841	NM_001024841	NP_001020012	ENSMUST00000090815	Gm128	mRNA	0.570393	0.999298	0.884246
NM_001024846	NM_001024846	NP_001020017	ENSMUST00000109197	Zfp62	mRNA	-1.03311	0.999298	0.748555
NM_001024848	NM_001024848	NP_001020019	ENSMUST00000089469	Apol7b	mRNA	0.0727729	0.999298	0.959268
NM_001024849	NM_001024849	NP_001020020	ENSMUST00000108939	Gm14325	mRNA	1.16631	0.999298	0.215001
NM_001024851	NM_001024851	NP_001020022	ENSMUST00000058943	Ankrd34a	mRNA	0.808615	0.999298	0.842914
NM_001024853	NM_001024853	NP_001020024		Timm9	mRNA	-0.130089	0.999298	0.84713
NM_001024854	NM_001024854	NP_001020025	ENSMUST00000021486	Timm9	mRNA	0.214855	0.999298	0.758222
NM_001024856	NM_001024856	NP_001020027	ENSMUST00000085840	Ttbk2	mRNA	-0.389589	0.999298	0.779303
NM_001024857	NM_001024857	NP_001020028	ENSMUST00000057135	Ttbk2	mRNA	-0.912608	0.999298	0.177665
NM_001024910	NM_001024910	NP_001020081	ENSMUST00000220156	Septin10	mRNA	-0.490401	0.999298	0.901931
NM_001024911	NM_001024911	NP_001020082	ENSMUST00000165971	Septin10	mRNA	-4.36047	0.731453	0.0320543
NM_001024917	NM_001024917	NP_001020088	ENSMUST00000201489	N4bp2	mRNA	-0.235523	0.999298	0.913456
NM_001024919	NM_001024919	NP_001020090	ENSMUST00000058060	Bod1	mRNA	0.467246	0.999298	0.304301
NM_001024920	NM_001024920	NP_001020091	ENSMUST00000060417	Trp53i13	mRNA	0.497206	0.999298	0.316076
NM_001024922	NM_001024922	NP_001020093	ENSMUST00000008004	Ddx49	mRNA	0.153347	0.999298	0.119182
NM_001024926	NM_001024926	NP_001020097	ENSMUST00000079681	Cyb5d2	mRNA	-0.0432107	0.999298	0.929857
NM_001024928	NM_001024928	NP_001020099	ENSMUST00000086327	Zfp667	mRNA	-0.753306	0.999298	0.579017
NM_001024932	NM_001024932	NP_001020103	ENSMUST00000164886	Pilrb2	mRNA	-0.0498397	0.999298	0.93035
NM_001024945	NM_001024945	NP_001020116	ENSMUST00000035325	Qsox1	mRNA	-0.394412	0.999298	0.181173
NM_001024950	NM_001024950	NP_001020121	ENSMUST00000131722	Zfp563	mRNA	-0.0654533	0.999298	0.972036
NM_001024952	NM_001024952	NP_001020123	ENSMUST00000161609	Rc3h1	mRNA	-0.192995	0.999298	0.211192
NM_001024954	NM_001024954	NP_001020125	ENSMUST00000081503	Pbx4	mRNA	-1.03394	0.999298	0.477646
NM_001024955	NM_001024955	NP_001020126	ENSMUST00000035532	Pik3r1	mRNA	0.842238	0.999298	0.239211
NM_001025067	NM_001025067	NP_001020238	ENSMUST00000046316	Lrig2	mRNA	-0.26101	0.999298	0.851904
NM_001025093	NM_001025093	NP_001020264		Atf2	mRNA	-0.0621805	0.999298	0.898289
NM_001025102	NM_001025102	NP_001020273	ENSMUST00000028536	Arl14ep	mRNA	-0.291812	0.999298	0.279418
NM_001025103	NM_001025103	NP_001020274	ENSMUST00000053670	Cracr2b	mRNA	2.78045	0.999298	0.451444
NM_001025156	NM_001025156	NP_001020327	ENSMUST00000036025	Ccdc93	mRNA	-0.0832343	0.999298	0.802882
NM_001025163	NM_001025163	NP_001020334	ENSMUST00000207347	Zfp78	mRNA	-1.92896	0.999298	0.501532
NM_001025192	NM_001025192	NP_001020363	ENSMUST00000023572	Cxadr	mRNA	2.29793	0.999298	0.56008
NM_001025245	NM_001025245	NP_001020416	ENSMUST00000091789	Mbp	mRNA	0.0345402	0.999298	0.841356
NM_001025246	NM_001025246	NP_001020417	ENSMUST00000090554	Trp53i11	mRNA	2.44982	0.999298	0.0747339
NM_001025255	NM_001025255	NP_001020426	ENSMUST00000142850	Mbp	mRNA	-1.07971	0.999298	0.75334
NM_001025256	NM_001025256	NP_001020427	ENSMUST00000152071	Mbp	mRNA	-3.36849	0.999298	0.395044
NM_001025257	NM_001025257	NP_001020428		Vegfa	mRNA	-0.444063	0.999298	0.80042
NM_001025258	NM_001025258	NP_001020429	ENSMUST00000132369	Mbp	mRNA	-2.89657	0.999298	0.466868
NM_001025259	NM_001025259	NP_001020430	ENSMUST00000133193	Mbp	mRNA	-3.69436	0.999298	0.349618
NM_001025264	NM_001025264	NP_001020435	ENSMUST00000063496	Tpd52	mRNA	4.93095	0.999298	0.208632
NM_001025296	NM_001025296	NP_001020467	ENSMUST00000030816	Dffa	mRNA	-0.0537255	0.999298	0.729719
NM_001025307	NM_001025307	NP_001020478	ENSMUST00000075304	Stx3	mRNA	0.134144	0.999298	0.882247
NM_001025309	NM_001025309	NP_001020480	ENSMUST00000172818	Pja2	mRNA	-0.452511	0.999298	0.124497
NM_001025310	NM_001025310	NP_001020481	ENSMUST00000113290	St6galnac6	mRNA	-0.141796	0.999298	0.842047
NM_001025311	NM_001025311	NP_001020482	ENSMUST00000131229	St6galnac6	mRNA	0.0773037	0.999298	0.964724
NM_001025312	NM_001025312	NP_001020483	ENSMUST00000063502	Dclre1b	mRNA	0.585029	0.999298	0.531102
NM_001025313	NM_001025313	NP_001020484	ENSMUST00000025161	Tapbp	mRNA	0.149616	0.999298	0.434347
NM_001025358	NM_001025358	NP_001020529		Klc1	mRNA	-0.180089	0.999298	0.905895
NM_001025359	NM_001025359	NP_001020530	ENSMUST00000120544	Klc1	mRNA	0.00548467	0.999621	0.993018
NM_001025360	NM_001025360	NP_001020531	ENSMUST00000084941	Klc1	mRNA	0.188085	0.999298	0.566352
NM_001025361	NM_001025361	NP_001020532		Klc1	mRNA	-0.513063	0.999298	0.858705
NM_001025362	NM_001025362	NP_001020533		Klc1	mRNA	0.211536	0.999298	0.92399
NM_001025363	NM_001025363	NP_001020534		Klc1	mRNA	-3.21052	0.999298	0.418306
NM_001025364	NM_001025364	NP_001020535	ENSMUST00000108468	Rtn2	mRNA	-0.806405	0.999298	0.390442
NM_001025365	NM_001025365	NP_001020536	ENSMUST00000030886	Miip	mRNA	0.417695	0.999298	0.194877
NM_001025371	NM_001025371	NP_001020542	ENSMUST00000056312	Serinc4	mRNA	1.06143	0.999298	0.776726
NM_001025372	NM_001025372	NP_001020543	ENSMUST00000070756	Adcyap1r1	mRNA	-1.08141	0.999298	0.790749
NM_001025373	NM_001025373	NP_001020544	ENSMUST00000055349	Zfp943	mRNA	-0.342141	0.999298	0.244876
NM_001025375	NM_001025375	NP_001020546	ENSMUST00000121204	Wdr61	mRNA	-0.0701845	0.999298	0.72029
NM_001025376	NM_001025376	NP_001020547	ENSMUST00000130368	Wdr61	mRNA	0.368806	0.999298	0.734055
NM_001025378	NM_001025378	NP_001020549	ENSMUST00000114325	Orc2	mRNA	21.5587	1.26305e-05	3.46691e-08
NM_001025383	NM_001025383	NP_001020554	ENSMUST00000179117	Gm14685	mRNA	-3.37638	0.999298	0.393904
NM_001025384	NM_001025384	NP_001020555	ENSMUST00000080324	DXBay18	mRNA	1.97461	0.999298	0.62331
NM_001025391	NM_001025391	NP_001020562	ENSMUST00000039922	Sufu	mRNA	0.0534596	0.999298	0.77944
NM_001025392	NM_001025392	NP_001020563	ENSMUST00000043881	Bclaf1	mRNA	-0.0818939	0.999298	0.600119
NM_001025393	NM_001025393	NP_001020564	ENSMUST00000092678	Bclaf1	mRNA	-0.100888	0.999298	0.648851
NM_001025395	NM_001025395	NP_001020566	ENSMUST00000029175	Src	mRNA	-0.644899	0.999298	0.862788
NM_001025426	NM_001025426	NP_001020597	ENSMUST00000087897	Depdc5	mRNA	-4.97256	0.999298	0.205147
NM_001025427	NM_001025427	NP_001020598	ENSMUST00000232265	Hmga1	mRNA	-0.0412517	0.999298	0.84368
NM_001025430	NM_001025430	NP_001020601	ENSMUST00000103168	Spag9	mRNA	-0.314971	0.999298	0.587679
NM_001025431	NM_001025431	NP_001020602	ENSMUST00000091556	Btbd3	mRNA	1.15388	0.999298	0.744551
NM_001025432	NM_001025432	NP_001020603	ENSMUST00000023165	Crebbp	mRNA	-0.679486	0.999298	0.355823
NM_001025438	NM_001025438	NP_001020609	ENSMUST00000199300	Camk2d	mRNA	2.57948	0.999298	0.136339
NM_001025444	NM_001025444	NP_001020615	ENSMUST00000030119	Aptx	mRNA	0.0028226	0.999688	0.9949
NM_001025445	NM_001025445	NP_001020616		Aptx	mRNA	0.221743	0.999298	0.742291
NM_001025559	NM_001025559	NP_001020730	ENSMUST00000166877	Sox6	mRNA	-1.45275	0.999298	0.316807
NM_001025560	NM_001025560	NP_001020731	ENSMUST00000106612	Sox6	mRNA	0.922706	0.999298	0.755709
NM_001025561	NM_001025561	NP_001020732	ENSMUST00000086643	Pus1	mRNA	-5.58116	0.999298	0.135662
NM_001025562	NM_001025562	NP_001020733	ENSMUST00000170468	Pus1	mRNA	0.481786	0.999298	0.350418
NM_001025568	NM_001025568	NP_001020739	ENSMUST00000166102	Pde1c	mRNA	-1.79548	0.999298	0.435216
NM_001025571	NM_001025571	NP_001020742	ENSMUST00000029709	Sh2d2a	mRNA	1.29691	0.950302	0.0600806
NM_001025572	NM_001025572	NP_001020743	ENSMUST00000038116	Ankrd12	mRNA	-0.362764	0.999298	0.904844
NM_001025575	NM_001025575	NP_001020746	ENSMUST00000094489	Cfhr2	mRNA	-1.17839	0.999298	0.772289
NM_001025576	NM_001025576	NP_001020747	ENSMUST00000164114	Ccdc141	mRNA	0.808615	0.999298	0.842914
NM_001025577	NM_001025577	NP_001020748	ENSMUST00000109104	Maf	mRNA	0.940859	0.999298	0.234187
NM_001025582	NM_001025582	NP_001020753	ENSMUST00000029507	Dram2	mRNA	1.25482	0.999298	0.606921
NM_001025586	NM_001025586	NP_001020757	ENSMUST00000095273	Nr2c2ap	mRNA	0.0500489	0.999298	0.848856
NM_001025587	NM_001025587	NP_001020758		Nr2c2ap	mRNA	0.0962805	0.999298	0.786285
NM_001025589	NM_001025589	NP_001020760	ENSMUST00000075724	Rfxank	mRNA	0.110542	0.999298	0.737888
NM_001025594	NM_001025594	NP_001020765	ENSMUST00000028125	Zbtb43	mRNA	0.0020863	0.999688	0.996652
NM_001025597	NM_001025597	NP_001020768	ENSMUST00000076700	Ikzf1	mRNA	0.272836	0.999298	0.220325
NM_001025599	NM_001025599	NP_001020770	ENSMUST00000053434	Trim26	mRNA	1.70628	0.999298	0.4567
NM_001025600	NM_001025600	NP_001020771	ENSMUST00000034581	Cadm1	mRNA	-1.08383	0.999298	0.783311
NM_001025602	NM_001025602	NP_001020773	ENSMUST00000097772	Il1rl1	mRNA	-4.9668	0.999298	0.20568
NM_001025605	NM_001025605	NP_001020776	ENSMUST00000058135	Gm527	mRNA	-0.105687	0.999298	0.914345
NM_001025608	NM_001025608	NP_001020779	ENSMUST00000102487	Szrd1	mRNA	0.108448	0.999298	0.378993
NM_001025610	NM_001025610	NP_001020781	ENSMUST00000056035	Ms4a7	mRNA	-0.667989	0.999298	0.869259
NM_001025612	NM_001025612	NP_001020783	ENSMUST00000044711	Snx22	mRNA	-5.7065	0.999298	0.145208
NM_001025613	NM_001025613	NP_001020784	ENSMUST00000090785	Otud7b	mRNA	-1.40293	0.999298	0.624027
NM_001025614	NM_001025614	NP_001020785	ENSMUST00000035519	Otud7b	mRNA	-0.544091	0.999298	0.259237
NM_001025615	NM_001025615	NP_001020786	ENSMUST00000096127	Ccdc50	mRNA	-0.624584	0.999298	0.181927
NM_001025617	NM_001025617	NP_001020788	ENSMUST00000106288	Cant1	mRNA	0.0558141	0.999298	0.864745
NM_001025618	NM_001025618	NP_001020789	ENSMUST00000106287	Cant1	mRNA	-0.16356	0.999298	0.913086
NM_001025779	NM_001025779	NP_001020950	ENSMUST00000092706	Cdc6	mRNA	0.165152	0.999298	0.617185
NM_001025947	NM_001025947	NP_001021118	ENSMUST00000023477	Dnm1l	mRNA	-0.135154	0.999298	0.624111
NM_001026211	NM_001026211	NP_001021382	ENSMUST00000011029	Dnajc19	mRNA	0.0330123	0.999298	0.962316
NM_001026212	NM_001026212	NP_001021383	ENSMUST00000037983	Ensa	mRNA	-0.0966119	0.999298	0.415997
NM_001026214	NM_001026214	NP_001021385	ENSMUST00000110272	Entpd5	mRNA	0.268768	0.999298	0.471589
NM_001029836	NM_001029836	NP_001025007	ENSMUST00000042744	Npnt	mRNA	-0.850794	0.999298	0.55715
NM_001029837	NM_001029837	NP_001025008	ENSMUST00000177654	Pik3cd	mRNA	1.07148	0.923977	0.0556389
NM_001029842	NM_001029842	NP_001025013	ENSMUST00000070152	Slc16a6	mRNA	1.57036	0.999298	0.284064
NM_001029843	NM_001029843	NP_001025014	ENSMUST00000085026	Vrk1	mRNA	-0.0532175	0.999298	0.83289
NM_001029844	NM_001029844	NP_001025015	ENSMUST00000072040	Vrk1	mRNA	-0.0326709	0.999298	0.891046
NM_001029850	NM_001029850	NP_001025021	ENSMUST00000089317	Magi1	mRNA	-1.65807	0.999298	0.455691
NM_001029855	NM_001029855	NP_001025026	ENSMUST00000111378	Psme2	mRNA	0.313498	0.999298	0.551062
NM_001029856	NM_001029856	NP_001025027	ENSMUST00000017694	Atad5	mRNA	-0.682653	0.999298	0.624638
NM_001029868	NM_001029868	NP_001025039	ENSMUST00000002080	Pdzd4	mRNA	2.63299	0.999298	0.50819
NM_001029873	NM_001029873	NP_001025044	ENSMUST00000030170	Unc13a	mRNA	-0.915202	0.999298	0.553195
NM_001029876	NM_001029876	NP_001025047		Urb2	mRNA	0.280553	0.999298	0.539557
NM_001029878	NM_001029878	NP_001025049	ENSMUST00000147695	Lonrf2	mRNA	0.270308	0.999298	0.561832
NM_001029889	NM_001029889	NP_001025060	ENSMUST00000169582	Usf3	mRNA	8.96634	1.28157e-06	6.45109e-10
NM_001029890	NM_001029890	NP_001025061	ENSMUST00000172699	Mex3a	mRNA	-0.0849592	0.999298	0.832584
NM_001029895	NM_001029895	NP_001025066	ENSMUST00000094017	Ate1	mRNA	-0.869348	0.999298	0.246125
NM_001029912	NM_001029912	NP_001025083	ENSMUST00000044823	Zswim5	mRNA	-0.292206	0.999298	0.935656
NM_001029929	NM_001029929	NP_001025100	ENSMUST00000039093	Zmynd15	mRNA	1.47441	0.999298	0.715555
NM_001029933	NM_001029933	NP_001025104	ENSMUST00000206547	Zfp114	mRNA	2.63299	0.999298	0.50819
NM_001029934	NM_001029934	NP_001025105	ENSMUST00000108075	Usp32	mRNA	-0.197239	0.999298	0.609967
NM_001029935	NM_001029935	NP_001025106	ENSMUST00000074067	Trim38	mRNA	-4.317	0.989679	0.0675863
NM_001029936	NM_001029936	NP_001025107	ENSMUST00000202179	Specc1	mRNA	-1.26782	0.999298	0.676194
NM_001029938	NM_001029938	NP_001025109	ENSMUST00000042972	Rilp	mRNA	-1.54095	0.999298	0.376348
NM_001029979	NM_001029979	NP_001025150	ENSMUST00000075510	Safb2	mRNA	-0.0392297	0.999298	0.835371
NM_001029982	NM_001029982	NP_001025153	ENSMUST00000042942	Sec23ip	mRNA	-0.0627322	0.999298	0.854095
NM_001029983	NM_001029983	NP_001025154	ENSMUST00000042390	Man1b1	mRNA	0.0437957	0.999298	0.735746
NM_001029984	NM_001029984	NP_001025155	ENSMUST00000094337	Fcrlb	mRNA	0.625476	0.999298	0.83409
NM_001029985	NM_001029985	NP_001025156	ENSMUST00000101614	Kcp	mRNA	1.87179	0.999298	0.636344
NM_001029988	NM_001029988	NP_001025159	ENSMUST00000108864	Fat2	mRNA	-1.17839	0.999298	0.772289
NM_001029990	NM_001029990	NP_001025161	ENSMUST00000047899	Mettl17	mRNA	0.334356	0.999298	0.34594
NM_001029993	NM_001029993	NP_001025164	ENSMUST00000017622	Zc3h18	mRNA	0.0341272	0.999298	0.883021
NM_001029994	NM_001029994	NP_001025165	ENSMUST00000093073	Zc3h18	mRNA	0.0597335	0.999298	0.7601
NM_001030014	NM_001030014	NP_001025185	ENSMUST00000061882	Mcat	mRNA	0.234096	0.999298	0.212333
NM_001030274	NM_001030274	NP_001025445	ENSMUST00000030401	Ndufs5	mRNA	-0.00174427	0.999688	0.99469
NM_001030296	NM_001030296	NP_001025467	ENSMUST00000046533	Prr7	mRNA	1.14327	0.999298	0.0939588
NM_001030307	NM_001030307	NP_001025478	ENSMUST00000033776	Dkc1	mRNA	0.130903	0.999298	0.659522
NM_001031664	NM_001031664	NP_001026834	ENSMUST00000103006	Nudt10	mRNA	-1.17839	0.999298	0.772289
NM_001031667	NM_001031667	NP_001026837	ENSMUST00000071739	Gsk3a	mRNA	-0.0761182	0.999298	0.74419
NM_001031808	NM_001031808	NP_001026978	ENSMUST00000045604	Mrpl41	mRNA	0.0602679	0.999298	0.787286
NM_001031814	NM_001031814	NP_001026984	ENSMUST00000032891	Smg1	mRNA	0.259174	0.999298	0.190795
NM_001031851	NM_001031851	NP_001027021	ENSMUST00000022858	Agxt2	mRNA	-1.17839	0.999298	0.772289
NM_001032378	NM_001032378	NP_001027550	ENSMUST00000103069	Pecam1	mRNA	1.46974	0.188243	0.0035411
NM_001032413	NM_001032413	NP_001027585	ENSMUST00000174759	Pear1	mRNA	0.981058	0.999298	0.731332
NM_001032414	NM_001032414	NP_001027586	ENSMUST00000079083	Pear1	mRNA	8.33753	0.16934	0.00305607
NM_001033039	NM_001033039	NP_001028211	ENSMUST00000061878	Klhdc9	mRNA	3.14633	0.999298	0.407112
NM_001033040	NM_001033040	NP_001028212	ENSMUST00000072155	Ccdc189	mRNA	-0.574095	0.999298	0.716547
NM_001033041	NM_001033041	NP_001028213	ENSMUST00000038006	Acmsd	mRNA	-0.252372	0.999298	0.857464
NM_001033042	NM_001033042	NP_001028214	ENSMUST00000022064	Lrrc14b	mRNA	1.47441	0.999298	0.715555
NM_001033122	NM_001033122	NP_001028294	ENSMUST00000032259	Cd69	mRNA	0.000373963	0.999917	0.999042
NM_001033123	NM_001033123	NP_001028295	ENSMUST00000109020	Gm14288	mRNA	0.973935	0.999298	0.535973
NM_001033126	NM_001033126	NP_001028298	ENSMUST00000032486	Cd27	mRNA	1.48807	0.357575	0.00946452
NM_001033128	NM_001033128	NP_001028300	ENSMUST00000053506	Bbs1	mRNA	0.363453	0.999298	0.738609
NM_001033132	NM_001033132	NP_001028304	ENSMUST00000100339	Commd6	mRNA	-0.0612658	0.999298	0.806057
NM_001033135	NM_001033135	NP_001028307	ENSMUST00000062525	Rnf149	mRNA	0.197165	0.999298	0.32746
NM_001033136	NM_001033136	NP_001028308	ENSMUST00000094695	Rmdn3	mRNA	-0.279896	0.703485	0.0297196
NM_001033139	NM_001033139	NP_001028311	ENSMUST00000025924	Spindoc	mRNA	0.367307	0.999298	0.325401
NM_001033140	NM_001033140	NP_001028312	ENSMUST00000098586	Sdhaf1	mRNA	0.499146	0.999298	0.103155
NM_001033142	NM_001033142	NP_001028314	ENSMUST00000014614	Rnf166	mRNA	0.158036	0.999298	0.49012
NM_001033145	NM_001033145	NP_001028317	ENSMUST00000113028	Dipk2a	mRNA	1.09673	0.999298	0.112334
NM_001033148	NM_001033148	NP_001028320	ENSMUST00000095323	1700029J07Rik	mRNA	-0.750765	0.999298	0.494264
NM_001033149	NM_001033149	NP_001028321	ENSMUST00000036116	Ttc9	mRNA	-1.91572	0.999298	0.636132
NM_001033150	NM_001033150	NP_001028322	ENSMUST00000084203	Plekhm2	mRNA	0.602978	0.999298	0.17165
NM_001033155	NM_001033155	NP_001028327	ENSMUST00000090178	Dnajb14	mRNA	0.203286	0.999298	0.646549
NM_001033156	NM_001033156	NP_001028328	ENSMUST00000043204	Fbxo33	mRNA	-0.164753	0.999298	0.449196
NM_001033157	NM_001033157	NP_001028329	ENSMUST00000063216	5730507C01Rik	mRNA	1.94081	0.999298	0.629486
NM_001033158	NM_001033158	NP_001028330	ENSMUST00000085453	Rasl12	mRNA	1.01046	0.999298	0.589786
NM_001033159	NM_001033159	NP_001028331	ENSMUST00000090522	Zfp597	mRNA	-0.648744	0.999298	0.215872
NM_001033161	NM_001033161	NP_001028333	ENSMUST00000034359	Tradd	mRNA	0.0494412	0.999298	0.798742
NM_001033162	NM_001033162	NP_001028334	ENSMUST00000042373	Shcbp1l	mRNA	-1.15379	0.999298	0.26404
NM_001033164	NM_001033164	NP_001028336	ENSMUST00000055413	2510002D24Rik	mRNA	0.0994581	0.999298	0.70298
NM_001033165	NM_001033165	NP_001028337	ENSMUST00000095070	Dnajc25	mRNA	0.0441596	0.999298	0.927542
NM_001033166	NM_001033166	NP_001028338	ENSMUST00000117299	Selenoh	mRNA	-0.00518163	0.999298	0.976556
NM_001033167	NM_001033167	NP_001028339	ENSMUST00000040336	Slc22a23	mRNA	-5.17957	0.999298	0.186645
NM_001033168	NM_001033168	NP_001028340	ENSMUST00000097617	1700066B19Rik	mRNA	0.156575	0.999298	0.877544
NM_001033170	NM_001033170	NP_001028342	ENSMUST00000129507	Fam83e	mRNA	0.0519134	0.999298	0.978815
NM_001033171	NM_001033171	NP_001028343	ENSMUST00000096030	Klrg2	mRNA	0.824335	0.999298	0.837461
NM_001033172	NM_001033172	NP_001028344	ENSMUST00000051996	Rab11fip2	mRNA	-0.958079	0.999298	0.14821
NM_001033173	NM_001033173	NP_001028345	ENSMUST00000046929	Usp31	mRNA	-0.0889325	0.999298	0.632048
NM_001033174	NM_001033174	NP_001028346	ENSMUST00000025590	Osbp	mRNA	-0.16427	0.999298	0.302714
NM_001033175	NM_001033175	NP_001028347	ENSMUST00000034776	Cln6	mRNA	-0.150648	0.999298	0.407802
NM_001033178	NM_001033178	NP_001028350	ENSMUST00000088940	Tmem181a	mRNA	-0.260287	0.999298	0.186297
NM_001033181	NM_001033181	NP_001028353	ENSMUST00000110582	Jrkl	mRNA	-0.120614	0.999298	0.763416
NM_001033186	NM_001033186	NP_001028358	ENSMUST00000103154	Skap1	mRNA	0.427838	0.999298	0.55873
NM_001033189	NM_001033189	NP_001028361	ENSMUST00000052602	C77080	mRNA	-1.15189	0.959457	0.0613367
NM_001033192	NM_001033192	NP_001028364	ENSMUST00000099547	Fam8a1	mRNA	-0.254914	0.999298	0.440983
NM_001033194	NM_001033194	NP_001028366	ENSMUST00000041638	Gtf3c3	mRNA	-0.0417343	0.999298	0.878448
NM_001033196	NM_001033196	NP_001028368	ENSMUST00000048988	Znfx1	mRNA	-0.0449955	0.999298	0.906179
NM_001033201	NM_001033201	NP_001028373	ENSMUST00000030014	Ncbp1	mRNA	-0.00518021	0.999298	0.984538
NM_001033202	NM_001033202	NP_001028374	ENSMUST00000031588	Usp30	mRNA	0.0926305	0.999298	0.734096
NM_001033204	NM_001033204	NP_001028376	ENSMUST00000113092	Rpusd3	mRNA	0.284825	0.999298	0.479421
NM_001033205	NM_001033205	NP_001028377	ENSMUST00000094705	Zfp575	mRNA	-0.242687	0.999298	0.817779
NM_001033206	NM_001033206	NP_001028378	ENSMUST00000093993	Pwwp2b	mRNA	4.95514	0.907431	0.0531385
NM_001033207	NM_001033207	NP_001028379	ENSMUST00000053085	Nlrc5	mRNA	2.29157	0.999298	0.281846
NM_001033208	NM_001033208	NP_001028380	ENSMUST00000093823	Myzap	mRNA	-0.650059	0.999298	0.295289
NM_001033209	NM_001033209	NP_001028381	ENSMUST00000039610	Xylb	mRNA	0.333194	0.999298	0.675697
NM_001033210	NM_001033210	NP_001028382	ENSMUST00000093800	Pls1	mRNA	1.47441	0.999298	0.715555
NM_001033211	NM_001033211	NP_001028383	ENSMUST00000101698	Ezhip	mRNA	0.181071	0.999298	0.95059
NM_001033213	NM_001033213	NP_001028385	ENSMUST00000062957	Ttc7b	mRNA	-0.100922	0.999298	0.798356
NM_001033217	NM_001033217	NP_001028389	ENSMUST00000048982	Prickle1	mRNA	1.2889	0.999298	0.636857
NM_001033219	NM_001033219	NP_001028391	ENSMUST00000151288	Slc45a4	mRNA	0.635557	0.999298	0.866453
NM_001033221	NM_001033221	NP_001028393	ENSMUST00000097337	Mpig6b	mRNA	-0.175295	0.999298	0.956578
NM_001033222	NM_001033222	NP_001028394	ENSMUST00000099274	Pdzd8	mRNA	-0.358341	0.755976	0.0341921
NM_001033225	NM_001033225	NP_001028397	ENSMUST00000049357	Pnrc1	mRNA	0.0396062	0.999298	0.753213
NM_001033228	NM_001033228	NP_001028400	ENSMUST00000061673	Itga1	mRNA	-0.608448	0.999298	0.240762
NM_001033231	NM_001033231	NP_001028403	ENSMUST00000034913	Mcrip1	mRNA	0.0879006	0.999298	0.699532
NM_001033236	NM_001033236	NP_001028408	ENSMUST00000058639	Vcpkmt	mRNA	0.394729	0.999298	0.254225
NM_001033237	NM_001033237	NP_001028409	ENSMUST00000090052	Yeats2	mRNA	-8.11874	2.86822e-05	1.37356e-07
NM_001033238	NM_001033238	NP_001028410	ENSMUST00000114471	Cblb	mRNA	0.724201	0.558509	0.0201492
NM_001033242	NM_001033242	NP_001028414	ENSMUST00000022721	Cln5	mRNA	0.0185759	0.999298	0.942067
NM_001033244	NM_001033244	NP_001028416	ENSMUST00000036340	Fancd2	mRNA	0.06053	0.999298	0.958753
NM_001033245	NM_001033245	NP_001028417	ENSMUST00000052949	Hk3	mRNA	1.8607	0.999298	0.181716
NM_001033248	NM_001033248	NP_001028420	ENSMUST00000010673	Gm266	mRNA	-0.119624	0.999298	0.976584
NM_001033249	NM_001033249	NP_001028421	ENSMUST00000108560	Zfp583	mRNA	-0.516466	0.999298	0.809431
NM_001033251	NM_001033251	NP_001028423	ENSMUST00000120971	Gpr174	mRNA	5.45373	0.999298	0.163846
NM_001033253	NM_001033253	NP_001028425	ENSMUST00000042438	Plekhg1	mRNA	3.0485	0.999298	0.197424
NM_001033254	NM_001033254	NP_001028426	ENSMUST00000099557	Pak6	mRNA	-0.273882	0.999298	0.419252
NM_001033256	NM_001033256	NP_001028428	ENSMUST00000239506	Spata5l1	mRNA	0.307802	0.999298	0.143607
NM_001033257	NM_001033257	NP_001028429	ENSMUST00000105543	Phactr2	mRNA	1.51132	0.999298	0.642311
NM_001033258	NM_001033258	NP_001028430	ENSMUST00000215836	Arfgef3	mRNA	-0.23165	0.999298	0.936809
NM_001033259	NM_001033259	NP_001028431	ENSMUST00000020312	Mcu	mRNA	-0.291805	0.999298	0.148843
NM_001033260	NM_001033260	NP_001028432	ENSMUST00000133371	Stox1	mRNA	-0.0973757	0.999298	0.88848
NM_001033261	NM_001033261	NP_001028433	ENSMUST00000036044	Zfc3h1	mRNA	-0.678486	0.0167615	0.000157496
NM_001033262	NM_001033262	NP_001028434	ENSMUST00000040307	Marchf9	mRNA	0.746404	0.999298	0.395386
NM_001033264	NM_001033264	NP_001028436	ENSMUST00000044776	Gls2	mRNA	0.274135	0.999298	0.390108
NM_001033267	NM_001033267	NP_001028439	ENSMUST00000093909	Qrich2	mRNA	2.36518	0.999298	0.553717
NM_001033268	NM_001033268	NP_001028440	ENSMUST00000060805	Fam120a	mRNA	-0.0080725	0.999298	0.962405
NM_001033270	NM_001033270	NP_001028442	ENSMUST00000057015	Slc4a7	mRNA	0.147998	0.999298	0.743023
NM_001033271	NM_001033271	NP_001028443	ENSMUST00000160835	Pip4p1	mRNA	-0.0730534	0.999298	0.861081
NM_001033272	NM_001033272	NP_001028444	ENSMUST00000022566	Spata13	mRNA	-8.70343	1.37848e-07	2.94415e-11
NM_001033273	NM_001033273	NP_001028445	ENSMUST00000047144	5031439G07Rik	mRNA	0.141391	0.999298	0.677012
NM_001033274	NM_001033274	NP_001028446	ENSMUST00000109381	Brd1	mRNA	-0.0519818	0.999298	0.740766
NM_001033275	NM_001033275	NP_001028447	ENSMUST00000049484	Gxylt1	mRNA	4.67956	0.999298	0.233115
NM_001033276	NM_001033276	NP_001028448	ENSMUST00000023741	Kmt2d	mRNA	0.037123	0.999298	0.778973
NM_001033277	NM_001033277	NP_001028449	ENSMUST00000154032	Spryd3	mRNA	-0.169712	0.999298	0.55142
NM_001033279	NM_001033279	NP_001028451	ENSMUST00000114863	Ilrun	mRNA	-0.177643	0.999298	0.31121
NM_001033281	NM_001033281	NP_001028453	ENSMUST00000091900	Prdm6	mRNA	2.82062	0.877987	0.0487873
NM_001033284	NM_001033284	NP_001028456	ENSMUST00000046743	Cryzl2	mRNA	-0.176332	0.999298	0.501724
NM_001033285	NM_001033285	NP_001028457	ENSMUST00000111117	Cdc42bpa	mRNA	1.01257	0.999298	0.801026
NM_001033289	NM_001033289	NP_001028461	ENSMUST00000027231	Slc9a2	mRNA	1.91967	0.999298	0.6333
NM_001033290	NM_001033290	NP_001028462	ENSMUST00000086975	Gpr55	mRNA	-1.29793	0.999298	0.372631
NM_001033292	NM_001033292	NP_001028464	ENSMUST00000088904	Espnl	mRNA	-0.0512278	0.999298	0.887477
NM_001033293	NM_001033293	NP_001028465	ENSMUST00000102925	Uap1l1	mRNA	0.0570178	0.999298	0.908772
NM_001033294	NM_001033294	NP_001028466	ENSMUST00000113853	Ddx31	mRNA	0.168336	0.999298	0.521155
NM_001033297	NM_001033297	NP_001028469	ENSMUST00000136628	Smim26	mRNA	-0.313287	0.999298	0.472712
NM_001033298	NM_001033298	NP_001028470	ENSMUST00000099278	Kiz	mRNA	-0.300901	0.999298	0.483555
NM_001033299	NM_001033299	NP_001028471	ENSMUST00000063710	Zfp217	mRNA	-0.158789	0.999298	0.733981
NM_001033300	NM_001033300	NP_001028472	ENSMUST00000029405	Gmps	mRNA	-0.0203975	0.999298	0.931934
NM_001033301	NM_001033301	NP_001028473	ENSMUST00000107689	Fhdc1	mRNA	-0.107817	0.999298	0.827184
NM_001033302	NM_001033302	NP_001028474	ENSMUST00000036418	Ciart	mRNA	0.393875	0.999298	0.594448
NM_001033304	NM_001033304	NP_001028476	ENSMUST00000048012	Elapor1	mRNA	2.62688	0.999298	0.509207
NM_001033305	NM_001033305	NP_001028477	ENSMUST00000095128	Ndufb6	mRNA	-0.168148	0.999298	0.334655
NM_001033306	NM_001033306	NP_001028478	ENSMUST00000061986	Shb	mRNA	3.26441	0.999298	0.086966
NM_001033308	NM_001033308	NP_001028480	ENSMUST00000045154	Themis2	mRNA	0.00116685	0.999917	0.998098
NM_001033310	NM_001033310	NP_001028482	ENSMUST00000048363	Cox18	mRNA	0.295213	0.999298	0.441695
NM_001033311	NM_001033311	NP_001028483	ENSMUST00000111967	Vsig10	mRNA	-0.486017	0.447125	0.013596
NM_001033312	NM_001033312	NP_001028484	ENSMUST00000035985	Fbxl18	mRNA	-0.387862	0.999298	0.692528
NM_001033313	NM_001033313	NP_001028485	ENSMUST00000031627	Pdap1	mRNA	0.0268227	0.999298	0.836995
NM_001033314	NM_001033314	NP_001028486	ENSMUST00000098780	Ccdc61	mRNA	-0.296474	0.999298	0.170523
NM_001033315	NM_001033315	NP_001028487	ENSMUST00000108353	Hipk4	mRNA	-3.0044	0.999298	0.124135
NM_001033316	NM_001033316	NP_001028488	ENSMUST00000094583	Ffar3	mRNA	0.808615	0.999298	0.842914
NM_001033318	NM_001033318	NP_001028490	ENSMUST00000057576	Cog7	mRNA	0.170092	0.999298	0.518375
NM_001033319	NM_001033319	NP_001028491	ENSMUST00000168134	Ppfia1	mRNA	-1.41316	0.999298	0.708497
NM_001033321	NM_001033321	NP_001028493	ENSMUST00000034429	Tmem231	mRNA	0.0884309	0.999298	0.772789
NM_001033322	NM_001033322	NP_001028494	ENSMUST00000115733	Gucy1a2	mRNA	-1.17839	0.999298	0.772289
NM_001033324	NM_001033324	NP_001028496	ENSMUST00000093852	Zbtb16	mRNA	0.057938	0.999298	0.986188
NM_001033326	NM_001033326	NP_001028498		Dhrsx	mRNA	0.291799	0.999298	0.406217
NM_001033328	NM_001033328	NP_001028500	ENSMUST00000101506	Tmem185a	mRNA	-0.224119	0.999298	0.882704
NM_001033329	NM_001033329	NP_001028501	ENSMUST00000113878	Arhgef9	mRNA	-2.25002	0.999298	0.575882
NM_001033331	NM_001033331	NP_001028503	ENSMUST00000105298	Gas2l3	mRNA	-0.463489	0.999298	0.730745
NM_001033332	NM_001033332	NP_001028504	ENSMUST00000099318	Tmtc3	mRNA	-3.96006	0.999298	0.315174
NM_001033333	NM_001033333	NP_001028505	ENSMUST00000048229	Myrfl	mRNA	-0.216617	0.999298	0.957576
NM_001033334	NM_001033334	NP_001028506	ENSMUST00000095550	Syndig1l	mRNA	0.808615	0.999298	0.842914
NM_001033336	NM_001033336	NP_001028508	ENSMUST00000036554	Abcc4	mRNA	0.127136	0.999298	0.752226
NM_001033337	NM_001033337	NP_001028509	ENSMUST00000146088	Ttc38	mRNA	-0.259446	0.999298	0.327732
NM_001033338	NM_001033338	NP_001028510	ENSMUST00000169803	Rimbp3	mRNA	1.34748	0.999298	0.296316
NM_001033339	NM_001033339	NP_001028511	ENSMUST00000024696	Mmp25	mRNA	-0.0799363	0.999298	0.961529
NM_001033341	NM_001033341	NP_001028513	ENSMUST00000125763	Zfp407	mRNA	-0.158178	0.999298	0.497468
NM_001033342	NM_001033342	NP_001028514	ENSMUST00000025681	Cdc42bpg	mRNA	1.15466	0.0803501	0.00110253
NM_001033343	NM_001033343	NP_001028515	ENSMUST00000063632	Sec31b	mRNA	-0.47109	0.999298	0.433078
NM_001033348	NM_001033348	NP_001028520	ENSMUST00000109986	Ralgapa2	mRNA	-0.281024	0.999298	0.344152
NM_001033350	NM_001033350	NP_001028522	ENSMUST00000041577	Bank1	mRNA	7.58178	0.000546441	3.3619e-06
NM_001033352	NM_001033352	NP_001028524	ENSMUST00000097773	Klhl21	mRNA	0.102385	0.999298	0.694212
NM_001033355	NM_001033355	NP_001028527	ENSMUST00000148442	Zfp568	mRNA	-0.107803	0.999298	0.943702
NM_001033362	NM_001033362	NP_001028534	ENSMUST00000101358	Gm614	mRNA	0.33556	0.999298	0.836334
NM_001033364	NM_001033364	NP_001028536	ENSMUST00000037145	Cdhr2	mRNA	0.808615	0.999298	0.842914
NM_001033366	NM_001033366	NP_001028538	ENSMUST00000095467	Mucl3	mRNA	0.808615	0.999298	0.842914
NM_001033367	NM_001033367	NP_001028539	ENSMUST00000052124	Nlrc4	mRNA	-0.178756	0.999298	0.90312
NM_001033371	NM_001033371	NP_001028543	ENSMUST00000067305	Lrrc36	mRNA	-3.16137	0.999298	0.416125
NM_001033375	NM_001033375	NP_001028547	ENSMUST00000038388	Washc4	mRNA	-0.283627	0.999298	0.335553
NM_001033379	NM_001033379	NP_001028551	ENSMUST00000112777	Dcp1b	mRNA	0.200478	0.999298	0.542349
NM_001033380	NM_001033380	NP_001028552	ENSMUST00000178344	Itpripl2	mRNA	-0.495642	0.999298	0.224202
NM_001033383	NM_001033383	NP_001028555	ENSMUST00000076251	Zfp865	mRNA	-2.38426	0.999298	0.185031
NM_001033385	NM_001033385	NP_001028557	ENSMUST00000099739	Tbc1d32	mRNA	2.70394	0.999298	0.204745
NM_001033389	NM_001033389	NP_001028561	ENSMUST00000055244	Fubp3	mRNA	0.299918	0.999298	0.427025
NM_001033393	NM_001033393	NP_001028565	ENSMUST00000061450	Tmem104	mRNA	-0.520273	0.999298	0.0776256
NM_001033394	NM_001033394	NP_001028566	ENSMUST00000097742	Tmem88b	mRNA	1.38387	0.999298	0.619393
NM_001033399	NM_001033399	NP_001028571	ENSMUST00000055341	Gfod1	mRNA	-1.86031	0.259862	0.00574102
NM_001033405	NM_001033405	NP_001028577	ENSMUST00000233092	Treml2	mRNA	23.6345	2.11163e-06	1.45662e-09
NM_001033410	NM_001033410	NP_001028582	ENSMUST00000091318	Rnf224	mRNA	-0.609972	0.999298	0.688499
NM_001033419	NM_001033419	NP_001028591	ENSMUST00000014830	Ceacam16	mRNA	-2.8497	0.999298	0.27707
NM_001033420	NM_001033420	NP_001028592	ENSMUST00000084488	Dock1	mRNA	1.40513	0.999298	0.220067
NM_001033421	NM_001033421	NP_001028593	ENSMUST00000118254	Pate2	mRNA	-0.850642	0.999298	0.769527
NM_001033422	NM_001033422	NP_001028594	ENSMUST00000047037	Thoc2	mRNA	0.0247311	0.999298	0.881815
NM_001033430	NM_001033430	NP_001028602	ENSMUST00000002305	Kdm7a	mRNA	0.860132	0.999298	0.131362
NM_001033431	NM_001033431	NP_001028603	ENSMUST00000108653	Nlrp12	mRNA	0.808615	0.999298	0.842914
NM_001033432	NM_001033432	NP_001028604	ENSMUST00000037879	Heca	mRNA	-0.315748	0.999298	0.441231
NM_001033433	NM_001033433	NP_001028605	ENSMUST00000051025	Tmem102	mRNA	1.47441	0.999298	0.715555
NM_001033435	NM_001033435	NP_001028607	ENSMUST00000086353	Milr1	mRNA	3.8211	0.285983	0.00657935
NM_001033436	NM_001033436	NP_001028608	ENSMUST00000090597	Atxn7l1	mRNA	0.327017	0.999298	0.829368
NM_001033437	NM_001033437	NP_001028609	ENSMUST00000095760	Lsmem1	mRNA	1.84957	0.999298	0.646012
NM_001033439	NM_001033439	NP_001028611	ENSMUST00000088970	Lrch1	mRNA	-0.0545822	0.999298	0.913865
NM_001033441	NM_001033441	NP_001028613	ENSMUST00000100309	Alg10b	mRNA	-0.24727	0.999298	0.488955
NM_001033442	NM_001033442	NP_001028614	ENSMUST00000097422	Gm1604b	mRNA	0.808615	0.999298	0.842914
NM_001033443	NM_001033443	NP_001028615	ENSMUST00000086545	Cdkl4	mRNA	-4.0759	0.999298	0.300889
NM_001033445	NM_001033445	NP_001028617	ENSMUST00000049260	Garem1	mRNA	-0.506498	0.999298	0.1934
NM_001033448	NM_001033448	NP_001028620	ENSMUST00000096318	Ap5b1	mRNA	-3.18463	0.999298	0.289483
NM_001033449	NM_001033449	NP_001028621	ENSMUST00000094917	Tmem237	mRNA	1.88407	0.999298	0.557255
NM_001033450	NM_001033450	NP_001028622	ENSMUST00000009340	Ifi211	mRNA	4.2645	0.999298	0.277931
NM_001033451	NM_001033451	NP_001028623	ENSMUST00000111333	Zfp408	mRNA	0.380116	0.999298	0.285504
NM_001033453	NM_001033453	NP_001028625	ENSMUST00000108297	Pdp1	mRNA	0.119129	0.999298	0.66074
NM_001033457	NM_001033457	NP_001028629	ENSMUST00000001611	Nom1	mRNA	0.016845	0.999298	0.935365
NM_001033458	NM_001033458	NP_001028630	ENSMUST00000094869	Gm1673	mRNA	-1.17839	0.999298	0.772289
NM_001033463	NM_001033463	NP_001028635	ENSMUST00000089018	Tatdn2	mRNA	-0.431393	0.999298	0.546475
NM_001033464	NM_001033464	NP_001028636	ENSMUST00000071563	Cracr2a	mRNA	0.849411	0.999298	0.552777
NM_001033466	NM_001033466	NP_001028638	ENSMUST00000100078	Zbtb2	mRNA	0.0673079	0.999298	0.846656
NM_001033468	NM_001033468	NP_001028640	ENSMUST00000074570	Adgrg5	mRNA	5.72748	0.999298	0.14352
NM_001033472	NM_001033472	NP_001028644	ENSMUST00000112464	Bclaf3	mRNA	-0.714399	0.999298	0.496132
NM_001033474	NM_001033474	NP_001028646	ENSMUST00000099276	Atxn7l3b	mRNA	-0.00972689	0.999298	0.946454
NM_001033475	NM_001033475	NP_001028647	ENSMUST00000037418	Tmed8	mRNA	-0.20789	0.999298	0.480345
NM_001033484	NM_001033484	NP_001028656	ENSMUST00000071812	Iqgap3	mRNA	0.461104	0.855951	0.0456397
NM_001033488	NM_001033488	NP_001028660	ENSMUST00000045921	Mfsd2b	mRNA	0.13029	0.999298	0.736185
NM_001033489	NM_001033489	NP_001028661	ENSMUST00000076183	Rnf207	mRNA	-2.34955	0.999298	0.558379
NM_001033490	NM_001033490	NP_001028662	ENSMUST00000097737	Pusl1	mRNA	0.433054	0.999298	0.211205
NM_001033493	NM_001033493	NP_001028665	ENSMUST00000113614	Adgrf2	mRNA	-1.17839	0.999298	0.772289
NM_001033496	NM_001033496	NP_001028668	ENSMUST00000095606	Zfp213	mRNA	0.037016	0.999298	0.852761
NM_001033498	NM_001033498	NP_001028670	ENSMUST00000098661	Gramd2	mRNA	-2.61188	0.999298	0.51346
NM_001033525	NM_001033525	NP_001028697	ENSMUST00000085818	Kcnk6	mRNA	-0.653758	0.808217	0.0402315
NM_001033528	NM_001033528	NP_001028700	ENSMUST00000092382	Usp36	mRNA	1.1563	0.999298	0.612967
NM_001033530	NM_001033530	NP_001028702	ENSMUST00000098509	AW146154	mRNA	-0.220746	0.999298	0.666351
NM_001033532	NM_001033532	NP_001028704	ENSMUST00000097643	AW554918	mRNA	-0.243288	0.999298	0.388087
NM_001033533	NM_001033533	NP_001028705	ENSMUST00000077955	Ccdc102a	mRNA	1.85325	0.585358	0.0217717
NM_001033534	NM_001033534	NP_001028706	ENSMUST00000098782	Layn	mRNA	-1.62977	0.999298	0.687982
NM_001033536	NM_001033536	NP_001028708	ENSMUST00000163401	Rfx7	mRNA	-0.0437236	0.999298	0.85906
NM_001033537	NM_001033537	NP_001028709	ENSMUST00000090827	Pgap3	mRNA	-0.0520098	0.999298	0.856347
NM_001033539	NM_001033539	NP_001028711	ENSMUST00000231941	Bex6	mRNA	0.0630591	0.999298	0.967407
NM_001033543	NM_001033543	NP_001028715	ENSMUST00000098458	Il20rb	mRNA	-0.16224	0.999298	0.829857
NM_001033548	NM_001033548	NP_001028720	ENSMUST00000094897	Dnaaf3	mRNA	-1.26262	0.999298	0.355735
NM_001033550	NM_001033550	NP_001028722	ENSMUST00000112707	Lrrc8b	mRNA	-0.221628	0.999298	0.416052
NM_001033573	NM_001033573	NP_001028745	ENSMUST00000076891	Zdhhc6	mRNA	-1.08111	0.999298	0.439021
NM_001033598	NM_001033598	NP_001028770	ENSMUST00000093106	Acsl6	mRNA	-0.201616	0.999298	0.944968
NM_001033600	NM_001033600	NP_001028772	ENSMUST00000112903	Acsl4	mRNA	-0.620218	0.999298	0.335636
NM_001033606	NM_001033606	NP_001028778	ENSMUST00000142704	Acsl3	mRNA	1.2248	0.999298	0.69973
NM_001033630	NM_001033630	NP_001028802	ENSMUST00000148721	2310061I04Rik	mRNA	0.039632	0.999298	0.852439
NM_001033632	NM_001033632	NP_001028804	ENSMUST00000081924	Ifitm6	mRNA	0.0445694	0.999298	0.972977
NM_001033633	NM_001033633	NP_001028805	ENSMUST00000109283	Slc2a13	mRNA	-0.216617	0.999298	0.957576
NM_001033634	NM_001033634	NP_001028806	ENSMUST00000043616	Zyg11b	mRNA	0.236896	0.999298	0.485841
NM_001033636	NM_001033636	NP_001028808		Prex2	mRNA	-1.08141	0.999298	0.790749
NM_001033654	NM_001033654	NP_001028826	ENSMUST00000109525	Pus10	mRNA	4.51205	0.999298	0.250535
NM_001033669	NM_001033669	NP_001028841	ENSMUST00000150989	Fbxw10	mRNA	3.19322	0.999298	0.419595
NM_001033711	NM_001033711	NP_001028883	ENSMUST00000170799	Evi2a	mRNA	1.03744	0.999298	0.298025
NM_001033713	NM_001033713	NP_001028885	ENSMUST00000156690	Mef2a	mRNA	3.65186	0.999298	0.354352
NM_001033759	NM_001033759	NP_001028931	ENSMUST00000025663	Cemip2	mRNA	0.619002	0.999298	0.499535
NM_001033767	NM_001033767	NP_001028939	ENSMUST00000031549	Gm4951	mRNA	-1.17839	0.999298	0.772289
NM_001033775	NM_001033775	NP_001028947	ENSMUST00000093914	Trim80	mRNA	0.808615	0.999298	0.842914
NM_001033779	NM_001033779	NP_001028951	ENSMUST00000098828	Gm5544	mRNA	1.12169	0.999298	0.56753
NM_001033780	NM_001033780	NP_001028952	ENSMUST00000098758	I830077J02Rik	mRNA	-0.378323	0.999298	0.431743
NM_001033785	NM_001033785	NP_001028957	ENSMUST00000046557	Akap14	mRNA	1.5709	0.999298	0.693159
NM_001033789	NM_001033789	NP_001028961	ENSMUST00000115580	Gm5820	mRNA	0.808615	0.999298	0.842914
NM_001033805	NM_001033805	NP_001028977	ENSMUST00000100638	Tmem253	mRNA	-1.28824	0.999298	0.74875
NM_001033820	NM_001033820	NP_001028992	ENSMUST00000080348	Zfp551	mRNA	-1.25193	0.999298	0.750637
NM_001033851	NM_001033851	NP_001029023	ENSMUST00000014777	Cpne8	mRNA	1.24322	0.999298	0.141523
NM_001033865	NM_001033865	NP_001029037	ENSMUST00000102844	Rps27a	mRNA	-0.0395391	0.999298	0.877912
NM_001033872	NM_001033872	NP_001029044	ENSMUST00000172334	Smagp	mRNA	1.43828	0.123674	0.00192297
NM_001033874	NM_001033874	NP_001029046	ENSMUST00000074156	Ak8	mRNA	3.35926	0.999298	0.346232
NM_001033876	NM_001033876	NP_001029048	ENSMUST00000044624	Kcnk9	mRNA	-1.08141	0.999298	0.790749
NM_001033904	NM_001033904	NP_001029076	ENSMUST00000070223	Khdc1c	mRNA	-1.17839	0.999298	0.772289
NM_001033908	NM_001033908	NP_001029080	ENSMUST00000015920	Med22	mRNA	1.66754	0.999298	0.467085
NM_001033922	NM_001033922	NP_001029094	ENSMUST00000125426	Treml4	mRNA	2.54331	0.999298	0.22915
NM_001033929	NM_001033929	NP_001029101	ENSMUST00000160918	Thnsl2	mRNA	0.216298	0.999298	0.866092
NM_001033960	NM_001033960	NP_001029132	ENSMUST00000066055	Rabgap1	mRNA	-2.25002	0.999298	0.575882
NM_001033962	NM_001033962	NP_001029134	ENSMUST00000107537	Ube3a	mRNA	-0.0335283	0.999298	0.891769
NM_001033966	NM_001033966	NP_001029138	ENSMUST00000030583	Ak2	mRNA	0.0436352	0.999298	0.904643
NM_001033978	NM_001033978	NP_001029150	ENSMUST00000050325	H2-Eb2	mRNA	2.85524	0.999298	0.222255
NM_001033981	NM_001033981	NP_001029153	ENSMUST00000101387	Hbq1b	mRNA	-3.81823	0.999298	0.0866532
NM_001033988	NM_001033988	NP_001029160	ENSMUST00000163336	Ncoa4	mRNA	-0.137523	0.999298	0.964384
NM_001034029	NM_001034029	NP_001029201	ENSMUST00000053569	Il17re	mRNA	2.31801	0.999298	0.561929
NM_001034060	NM_001034060	NP_001029232	ENSMUST00000080167	Rufy4	mRNA	-0.13793	0.999298	0.971322
NM_001034097	NM_001034097	NP_001029269	ENSMUST00000180587	Tnfsfm13	mRNA	0.372572	0.999298	0.666744
NM_001034851	NM_001034851	NP_001030023	ENSMUST00000022881	Retreg1	mRNA	1.82332	0.474389	0.0149762
NM_001034858	NM_001034858	NP_001030030	ENSMUST00000095729	Armc2	mRNA	-1.62977	0.999298	0.687982
NM_001034859	NM_001034859	NP_001030031	ENSMUST00000090260	Gm4841	mRNA	1.78919	0.999298	0.12905
NM_001034862	NM_001034862	NP_001030034	ENSMUST00000110813	Erich1	mRNA	-0.181022	0.999298	0.53815
NM_001034863	NM_001034863	NP_001030035	ENSMUST00000061833	Tlcd5	mRNA	-0.396335	0.999298	0.368149
NM_001034866	NM_001034866	NP_001030038	ENSMUST00000163394	Pnldc1	mRNA	-1.33485	0.999298	0.731385
NM_001034867	NM_001034867	NP_001030039	ENSMUST00000098181	Pm20d2	mRNA	-1.17839	0.999298	0.772289
NM_001034868	NM_001034868	NP_001030040	ENSMUST00000098433	Mrgprx2	mRNA	-4.20435	0.585358	0.0217212
NM_001034876	NM_001034876	NP_001030048	ENSMUST00000106422	Ccdc24	mRNA	0.594045	0.999298	0.807608
NM_001034882	NM_001034882	NP_001030054	ENSMUST00000226192	Kbtbd6	mRNA	-0.197708	0.999298	0.817634
NM_001034885	NM_001034885	NP_001030057	ENSMUST00000056866	Pnpla1	mRNA	-2.35969	0.999298	0.397323
NM_001034893	NM_001034893	NP_001030065	ENSMUST00000202535	Zfp936	mRNA	-0.216617	0.999298	0.957576
NM_001034895	NM_001034895	NP_001030067	ENSMUST00000117798	Zfr2	mRNA	-0.40323	0.999298	0.657366
NM_001034896	NM_001034896	NP_001030068	ENSMUST00000100554	Tmem92	mRNA	0.808615	0.999298	0.842914
NM_001034900	NM_001034900	NP_001030072	ENSMUST00000109914	Zfp345	mRNA	-1.17839	0.999298	0.772289
NM_001034906	NM_001034906	NP_001030078	ENSMUST00000164661	Trim43a	mRNA	-0.119624	0.999298	0.976584
NM_001034909	NM_001034909	NP_001030081	ENSMUST00000097331	Gm6034	mRNA	2.35498	0.999298	0.512461
NM_001034962	NM_001034962	NP_001030134	ENSMUST00000225786	Sorbs1	mRNA	-0.318047	0.999298	0.933377
NM_001034963	NM_001034963	NP_001030135	ENSMUST00000165212	Sorbs1	mRNA	-3.56565	0.999298	0.367144
NM_001034964	NM_001034964	NP_001030136	ENSMUST00000099466	Sorbs1	mRNA	0.206734	0.999298	0.907571
NM_001035122	NM_001035122	NP_001030294	ENSMUST00000022039	Golm1	mRNA	0.0668466	0.999298	0.796161
NM_001035123	NM_001035123	NP_001030295	ENSMUST00000034096	Setd6	mRNA	0.214098	0.999298	0.414473
NM_001035226	NM_001035226	NP_001030303	ENSMUST00000109551	Xpo1	mRNA	6.80666	0.837377	0.043588
NM_001035228	NM_001035228	NP_001030305	ENSMUST00000069994	St3gal5	mRNA	-0.216682	0.999298	0.24589
NM_001035231	NM_001035231	NP_001030308	ENSMUST00000181892	Zfp748	mRNA	-0.22686	0.999298	0.52561
NM_001035509	NM_001035509	NP_001030586	ENSMUST00000101227	Zcchc18	mRNA	-1.17839	0.999298	0.772289
NM_001035510	NM_001035510	NP_001030587	ENSMUST00000033804	Zcchc18	mRNA	0.63377	0.999298	0.795828
NM_001035525	NM_001035525	NP_001030602	ENSMUST00000102608	AU040320	mRNA	-1.6536	0.999298	0.414588
NM_001035526	NM_001035526	NP_001030603	ENSMUST00000102607	AU040320	mRNA	1.66218	0.999298	0.431664
NM_001035532	NM_001035532	NP_001030609	ENSMUST00000107598	Pakap	mRNA	-0.580264	0.999298	0.111854
NM_001035854	NM_001035854	NP_001030931	ENSMUST00000018875	Ap2b1	mRNA	0.0742172	0.999298	0.786632
NM_001036293	NM_001036293	NP_001031370	ENSMUST00000077839	Nrbf2	mRNA	0.0958476	0.999298	0.58813
NM_001036740	NM_001036740	NP_001031817	ENSMUST00000076034	B3gnt8	mRNA	0.233747	0.999298	0.922645
NM_001037098	NM_001037098	NP_001032175	ENSMUST00000114159	Nacc2	mRNA	5.37155	0.999298	0.170357
NM_001037134	NM_001037134	NP_001032211	ENSMUST00000170901	Ccne2	mRNA	0.628374	0.999298	0.770455
NM_001037136	NM_001037136	NP_001032213	ENSMUST00000190096	Agap1	mRNA	1.7608	0.999298	0.461039
NM_001037166	NM_001037166	NP_001032243	ENSMUST00000168843	Gm4925	mRNA	-1.90237	0.999298	0.490184
NM_001037170	NM_001037170	NP_001032247	ENSMUST00000005817	Tomm40l	mRNA	0.266378	0.999298	0.28572
NM_001037279	NM_001037279	NP_001032356	ENSMUST00000102647	Selenoh	mRNA	0.233402	0.999298	0.34772
NM_001037294	NM_001037294	NP_001032371	ENSMUST00000035548	Alpk2	mRNA	-1.07603	0.999298	0.306615
NM_001037298	NM_001037298	NP_001032375	ENSMUST00000067252	Piezo1	mRNA	-0.285827	0.999298	0.63093
NM_001037326	NM_001037326	NP_001032403	ENSMUST00000137961	Cstf3	mRNA	-0.271367	0.999298	0.775824
NM_001037493	NM_001037493	NP_001032570	ENSMUST00000032177	Slc41a3	mRNA	-0.449456	0.550429	0.0195841
NM_001037634	NM_001037634	NP_001032723	ENSMUST00000121793	Oosp2	mRNA	-1.17839	0.999298	0.772289
NM_001037665	NM_001037665	NP_001032754	ENSMUST00000077791	Zfp1	mRNA	0.232291	0.999298	0.518898
NM_001037707	NM_001037707	NP_001032796	ENSMUST00000053521	Zfp27	mRNA	-0.22582	0.999298	0.723077
NM_001037709	NM_001037709	NP_001032798	ENSMUST00000035645	Rusc2	mRNA	-2.05007	0.999298	0.323898
NM_001037713	NM_001037713	NP_001032802	ENSMUST00000146233	Xaf1	mRNA	-0.363755	0.999298	0.661254
NM_001037717	NM_001037717	NP_001032806	ENSMUST00000140523	Slc38a6	mRNA	-1.43492	0.999298	0.164288
NM_001037719	NM_001037719	NP_001032808	ENSMUST00000063654	Btla	mRNA	1.25117	0.999298	0.129525
NM_001037722	NM_001037722	NP_001032811	ENSMUST00000029676	Adam15	mRNA	0.301381	0.999298	0.549439
NM_001037723	NM_001037723	NP_001032812	ENSMUST00000171456	Adcy7	mRNA	0.617778	0.80082	0.0390422
NM_001037724	NM_001037724	NP_001032813	ENSMUST00000098521	Adcy7	mRNA	-0.581763	0.0473339	0.000557721
NM_001037725	NM_001037725	NP_001032814	ENSMUST00000036540	Fam117b	mRNA	0.166345	0.999298	0.464078
NM_001037726	NM_001037726	NP_001032815	ENSMUST00000171164	Creb1	mRNA	-0.512411	0.999298	0.381426
NM_001037727	NM_001037727	NP_001032816	ENSMUST00000113637	Arhgap25	mRNA	-0.579494	0.999298	0.121492
NM_001037736	NM_001037736	NP_001032825	ENSMUST00000110800	Arhgef10	mRNA	1.45551	0.999298	0.707183
NM_001037737	NM_001037737	NP_001032826	ENSMUST00000102749	Arnt	mRNA	-0.0772584	0.999298	0.851571
NM_001037741	NM_001037741	NP_001032830	ENSMUST00000097227	Gpx4	mRNA	0.813875	0.999298	0.837798
NM_001037742	NM_001037742	NP_001032831	ENSMUST00000162686	Tyw5	mRNA	-0.243963	0.999298	0.686259
NM_001037744	NM_001037744	NP_001032833	ENSMUST00000045976	Timm8a2	mRNA	2.29047	0.999298	0.56675
NM_001037746	NM_001037746	NP_001032835	ENSMUST00000139049	Prps1l3	mRNA	-0.0179723	0.999298	0.932203
NM_001037747	NM_001037747	NP_001032836	ENSMUST00000028294	Card9	mRNA	1.69777	0.999298	0.209951
NM_001037754	NM_001037754	NP_001032843	ENSMUST00000103021	Baiap2	mRNA	2.63299	0.999298	0.50819
NM_001037755	NM_001037755	NP_001032844	ENSMUST00000026436	Baiap2	mRNA	0.811306	0.999298	0.196111
NM_001037756	NM_001037756	NP_001032845	ENSMUST00000059250	Brms1l	mRNA	-0.249223	0.999298	0.202812
NM_001037757	NM_001037757	NP_001032846	ENSMUST00000116556	Washc1	mRNA	0.308489	0.999298	0.812996
NM_001037758	NM_001037758	NP_001032847	ENSMUST00000065601	Btrc	mRNA	0.223126	0.999298	0.510741
NM_001037759	NM_001037759	NP_001032848	ENSMUST00000171265	Sgk3	mRNA	3.21779	0.999298	0.0821036
NM_001037761	NM_001037761	NP_001032850	ENSMUST00000102507	Capzb	mRNA	1.33178	0.999298	0.577051
NM_001037762	NM_001037762	NP_001032851	ENSMUST00000102865	Zdhhc12	mRNA	0.165825	0.999298	0.759359
NM_001037764	NM_001037764	NP_001032853	ENSMUST00000171108	Rai1	mRNA	0.0323542	0.999298	0.987923
NM_001037800	NM_001037800	NP_001032889	ENSMUST00000171635	Cd209b	mRNA	1.94081	0.999298	0.629486
NM_001037801	NM_001037801	NP_001032890	ENSMUST00000039043	Cd6	mRNA	1.16362	0.999298	0.161152
NM_001037810	NM_001037810	NP_001032899	ENSMUST00000143713	Spn	mRNA	0.00840916	0.999298	0.990232
NM_001037812	NM_001037812	NP_001032901	ENSMUST00000087475	Tmem237	mRNA	-0.270489	0.999298	0.86324
NM_001037841	NM_001037841	NP_001032930	ENSMUST00000098464	Cklf	mRNA	-1.09184	0.999298	0.426567
NM_001037846	NM_001037846	NP_001032935	ENSMUST00000105267	Cnot2	mRNA	0.173637	0.999298	0.634546
NM_001037847	NM_001037847	NP_001032936		Cnot2	mRNA	0.248905	0.999298	0.566574
NM_001037848	NM_001037848	NP_001032937	ENSMUST00000020374	Cnot2	mRNA	-0.092426	0.999298	0.972337
NM_001037859	NM_001037859	NP_001032948	ENSMUST00000025523	Csf1r	mRNA	2.56764	2.22598e-05	9.37934e-08
NM_001037863	NM_001037863	NP_001032952	ENSMUST00000101527	Atp11c	mRNA	-4.85673	0.999298	0.216071
NM_001037877	NM_001037877	NP_001032966	ENSMUST00000108840	Tcf25	mRNA	0.167498	0.999298	0.320454
NM_001037878	NM_001037878	NP_001032967	ENSMUST00000057934	Tcf25	mRNA	-0.253886	0.999298	0.567517
NM_001037905	NM_001037905	NP_001032994	ENSMUST00000110663	Dab2	mRNA	1.47441	0.999298	0.715555
NM_001037909	NM_001037909	NP_001032998	ENSMUST00000064341	C130026I21Rik	mRNA	-0.119624	0.999298	0.976584
NM_001037913	NM_001037913	NP_001033002	ENSMUST00000030181	Ccdc107	mRNA	0.058751	0.999298	0.843717
NM_001037916	NM_001037916	NP_001033005	ENSMUST00000051869	Ccdc17	mRNA	0.315362	0.999298	0.704469
NM_001037917	NM_001037917	NP_001033006	ENSMUST00000060013	Gm6377	mRNA	2.00385	0.999298	0.258265
NM_001037918	NM_001037918	NP_001033007	ENSMUST00000041621	Lipt1	mRNA	0.178904	0.999298	0.77471
NM_001037923	NM_001037923	NP_001033012	ENSMUST00000099075	Lekr1	mRNA	-0.43694	0.999298	0.770234
NM_001037925	NM_001037925	NP_001033014	ENSMUST00000225029	BC147527	mRNA	4.80436	0.999298	0.220714
NM_001037926	NM_001037926	NP_001033015	ENSMUST00000091878	Zfp987	mRNA	2.13693	0.999298	0.12996
NM_001037927	NM_001037927	NP_001033016	ENSMUST00000035622	Wdr93	mRNA	1.97461	0.999298	0.62331
NM_001037928	NM_001037928	NP_001033017	ENSMUST00000043285	Gm11992	mRNA	0.808615	0.999298	0.842914
NM_001037937	NM_001037937	NP_001033026	ENSMUST00000023056	Deptor	mRNA	-6.12713	0.999298	0.117554
NM_001037938	NM_001037938	NP_001033027	ENSMUST00000022821	Dhrs4	mRNA	-0.0927212	0.999298	0.706001
NM_001037940	NM_001037940	NP_001033029	ENSMUST00000008733	Dnajb6	mRNA	-0.201411	0.999298	0.323384
NM_001037941	NM_001037941	NP_001033030	ENSMUST00000012734	Dnajb6	mRNA	0.19455	0.999298	0.795538
NM_001037955	NM_001037955	NP_001033044	ENSMUST00000095914	Dusp22	mRNA	2.99684	0.198997	0.00385548
NM_001037957	NM_001037957	NP_001033046	ENSMUST00000085901	Dyrk1b	mRNA	-0.76324	0.999298	0.130447
NM_001037997	NM_001037997	NP_001033086	ENSMUST00000000129	Fer	mRNA	-0.42893	0.999298	0.210463
NM_001037999	NM_001037999	NP_001033088	ENSMUST00000151708	Dbi	mRNA	-0.924623	0.999298	0.570028
NM_001038010	NM_001038010	NP_001033099	ENSMUST00000006973	Kat2a	mRNA	0.241496	0.999298	0.144213
NM_001038015	NM_001038015	NP_001033104	ENSMUST00000031117	Gnpda2	mRNA	-0.315701	0.999298	0.318827
NM_001038018	NM_001038018	NP_001033107		Grk6	mRNA	0.137489	0.999298	0.379752
NM_001038230	NM_001038230	NP_001033319	ENSMUST00000093140	Anapc11	mRNA	0.017524	0.999298	0.900431
NM_001038231	NM_001038231	NP_001033320	ENSMUST00000170010	Banf1	mRNA	1.31025	0.999298	0.104578
NM_001038492	NM_001038492	NP_001033581	ENSMUST00000103093	Ctsa	mRNA	0.269999	0.999298	0.749679
NM_001038499	NM_001038499	NP_001033588	ENSMUST00000040359	Arsi	mRNA	3.80008	0.999298	0.258266
NM_001038587	NM_001038587	NP_001033676	ENSMUST00000098924	Adar	mRNA	0.528533	0.999298	0.104392
NM_001038589	NM_001038589	NP_001033678	ENSMUST00000116669	Usp14	mRNA	0.483348	0.999298	0.731284
NM_001038592	NM_001038592	NP_001033681	ENSMUST00000185362	Glrx2	mRNA	0.0397711	0.999298	0.907454
NM_001038593	NM_001038593	NP_001033682	ENSMUST00000145969	Glrx2	mRNA	2.31801	0.999298	0.561929
NM_001038594	NM_001038594	NP_001033683	ENSMUST00000129653	Glrx2	mRNA	-0.72196	0.999298	0.856043
NM_001038602	NM_001038602	NP_001033691	ENSMUST00000022137	Marveld2	mRNA	0.372668	0.999298	0.589481
NM_001038604	NM_001038604	NP_001033693	ENSMUST00000129948	Clec5a	mRNA	1.2983	0.999298	0.566391
NM_001038607	NM_001038607	NP_001033696	ENSMUST00000110844	Kcnh1	mRNA	1.5419	0.999298	0.702874
NM_001038608	NM_001038608	NP_001033697		Txnl4a	mRNA	0.235182	0.999298	0.257985
NM_001038609	NM_001038609	NP_001033698	ENSMUST00000100347	Mapt	mRNA	-2.19791	0.999298	0.293798
NM_001038610	NM_001038610	NP_001033699	ENSMUST00000069334	Dach1	mRNA	2.89117	0.999298	0.466195
NM_001038612	NM_001038612	NP_001033701	ENSMUST00000102879	Olfm1	mRNA	0.575668	0.999298	0.469724
NM_001038613	NM_001038613	NP_001033702	ENSMUST00000100244	Olfm1	mRNA	-0.0877439	0.999298	0.747587
NM_001038614	NM_001038614	NP_001033703	ENSMUST00000152415	Olfm1	mRNA	-0.24932	0.999298	0.491716
NM_001038624	NM_001038624	NP_001033713	ENSMUST00000055993	Ric3	mRNA	1.81773	0.999298	0.646963
NM_001038625	NM_001038625	NP_001033714	ENSMUST00000109586	Sertad2	mRNA	-0.457452	0.999298	0.543702
NM_001038627	NM_001038627	NP_001033716	ENSMUST00000085684	Smurf1	mRNA	-0.338723	0.999298	0.631052
NM_001038635	NM_001038635	NP_001033724	ENSMUST00000166282	Stk35	mRNA	-0.344824	0.999298	0.317154
NM_001038637	NM_001038637	NP_001033726	ENSMUST00000159073	Gng2	mRNA	-0.277839	0.999298	0.476201
NM_001038642	NM_001038642	NP_001033731	ENSMUST00000050797	Ets1	mRNA	0.339301	0.999298	0.489187
NM_001038643	NM_001038643	NP_001033732	ENSMUST00000098371	Slco3a1	mRNA	1.75787	0.472197	0.014858
NM_001038651	NM_001038651	NP_001033740	ENSMUST00000081582	Zfp953	mRNA	-0.342486	0.999298	0.304021
NM_001038653	NM_001038653	NP_001033742	ENSMUST00000168579	Slc16a3	mRNA	-1.04594	0.542097	0.019129
NM_001038654	NM_001038654	NP_001033743	ENSMUST00000100130	Slc16a3	mRNA	-1.16987	0.612746	0.0233158
NM_001038663	NM_001038663	NP_001033752	ENSMUST00000115731	Mapk1	mRNA	-0.274511	0.999298	0.205597
NM_001038664	NM_001038664	NP_001033753	ENSMUST00000100532	Gngt2	mRNA	2.49402	0.999298	0.350561
NM_001038695	NM_001038695	NP_001033784	ENSMUST00000065509	Kdm3a	mRNA	-0.21126	0.999298	0.617484
NM_001038696	NM_001038696	NP_001033785	ENSMUST00000092154	Rnpc3	mRNA	0.15268	0.999298	0.830618
NM_001038699	NM_001038699	NP_001033788	ENSMUST00000103014	Fn3k	mRNA	-2.38074	0.927132	0.0561762
NM_001038700	NM_001038700	NP_001033789	ENSMUST00000113562	Fnbp1	mRNA	0.0445263	0.999298	0.8744
NM_001038701	NM_001038701	NP_001033790	ENSMUST00000196198	Gabrb3	mRNA	-1.38777	0.999298	0.729583
NM_001038708	NM_001038708	NP_001033797	ENSMUST00000107201	Cdc42se1	mRNA	-0.0396197	0.999298	0.980307
NM_001038839	NM_001038839	NP_001033928	ENSMUST00000121489	P2rx7	mRNA	0.149823	0.999298	0.873262
NM_001038845	NM_001038845	NP_001033934	ENSMUST00000031425	P2rx7	mRNA	-2.91316	0.999298	0.464227
NM_001038846	NM_001038846	NP_001033935	ENSMUST00000097474	Rcsd1	mRNA	1.12114	0.674069	0.0275469
NM_001038887	NM_001038887	NP_001033976	ENSMUST00000086247	P2rx7	mRNA	-1.3075	0.999298	0.285958
NM_001038993	NM_001038993	NP_001034082	ENSMUST00000045793	Rnf38	mRNA	1.36621	0.999298	0.714302
NM_001038995	NM_001038995	NP_001034084	ENSMUST00000062182	Gm4787	mRNA	1.06913	0.999298	0.439383
NM_001038998	NM_001038998	NP_001034087	ENSMUST00000097908	Svbp	mRNA	0.0704991	0.999298	0.90674
NM_001038999	NM_001038999	NP_001034088	ENSMUST00000037380	Atp8a1	mRNA	6.21079	0.999298	0.112458
NM_001039000	NM_001039000	NP_001034089	ENSMUST00000099172	Kif5a	mRNA	0.645754	0.999298	0.840213
NM_001039038	NM_001039038	NP_001034127	ENSMUST00000085027	Nhlrc4	mRNA	0.546175	0.999298	0.89249
NM_001039039	NM_001039039	NP_001034128	ENSMUST00000054107	Kctd21	mRNA	-0.43581	0.999298	0.47052
NM_001039045	NM_001039045	NP_001034134	ENSMUST00000111594	Pigc	mRNA	-0.514635	0.999298	0.127602
NM_001039047	NM_001039047	NP_001034136	ENSMUST00000075084	Trim58	mRNA	-0.985592	0.999298	0.10021
NM_001039051	NM_001039051	NP_001034140	ENSMUST00000075992	Pkib	mRNA	-0.0572934	0.999298	0.988219
NM_001039052	NM_001039052	NP_001034141	ENSMUST00000177325	Pkib	mRNA	2.78588	0.999298	0.436796
NM_001039060	NM_001039060	NP_001034149	ENSMUST00000096369	Klhl15	mRNA	0.451461	0.999298	0.608079
NM_001039061	NM_001039061	NP_001034150	ENSMUST00000113916	Klhl15	mRNA	-0.184298	0.999298	0.899519
NM_001039077	NM_001039077	NP_001034166	ENSMUST00000209525	Plpbp	mRNA	-0.160838	0.999298	0.669497
NM_001039078	NM_001039078	NP_001034167	ENSMUST00000098851	Plpbp	mRNA	-0.437872	0.999298	0.80433
NM_001039081	NM_001039081	NP_001034170	ENSMUST00000106857	Mier1	mRNA	-0.248721	0.999298	0.225116
NM_001039084	NM_001039084	NP_001034173	ENSMUST00000121477	Mrpl1	mRNA	-0.101318	0.999298	0.961308
NM_001039086	NM_001039086	NP_001034175	ENSMUST00000091146	Rapgef1	mRNA	4.80382	0.999298	0.220767
NM_001039088	NM_001039088	NP_001034177	ENSMUST00000025421	Seh1l	mRNA	-0.12154	0.999298	0.401727
NM_001039089	NM_001039089	NP_001034178	ENSMUST00000021347	Sel1l	mRNA	-0.0137321	0.999298	0.932963
NM_001039090	NM_001039090	NP_001034179	ENSMUST00000118470	Skil	mRNA	2.24389	0.813555	0.0409939
NM_001039092	NM_001039092	NP_001034181	ENSMUST00000095254	Tom1l2	mRNA	-0.056406	0.999298	0.940929
NM_001039093	NM_001039093	NP_001034182	ENSMUST00000102682	Tom1l2	mRNA	-0.945589	0.999298	0.242267
NM_001039103	NM_001039103	NP_001034192	ENSMUST00000100570	Rasa4	mRNA	4.37661	0.999298	0.265277
NM_001039104	NM_001039104	NP_001034193	ENSMUST00000085222	Trpm1	mRNA	2.99015	0.999298	0.447687
NM_001039105	NM_001039105	NP_001034194	ENSMUST00000051184	Kcnrg	mRNA	0.238477	0.999298	0.923312
NM_001039106	NM_001039106	NP_001034195	ENSMUST00000051310	Ddhd1	mRNA	0.0962573	0.999298	0.855485
NM_001039115	NM_001039115	NP_001034204	ENSMUST00000062609	Zkscan4	mRNA	-1.38148	0.999298	0.73079
NM_001039126	NM_001039126	NP_001034215	ENSMUST00000086843	Asb1	mRNA	-0.725422	0.929732	0.0568209
NM_001039129	NM_001039129	NP_001034218	ENSMUST00000036004	Hnrnpa1	mRNA	-0.238451	0.999298	0.24835
NM_001039137	NM_001039137	NP_001034226	ENSMUST00000081506	Scoc	mRNA	-0.648724	0.999298	0.864376
NM_001039138	NM_001039138	NP_001034227	ENSMUST00000080440	Camk2g	mRNA	-0.13346	0.999298	0.757518
NM_001039139	NM_001039139	NP_001034228	ENSMUST00000100837	Camk2g	mRNA	-0.391562	0.999298	0.42829
NM_001039147	NM_001039147	NP_001034236	ENSMUST00000085248	Morf4l1	mRNA	-0.233913	0.999298	0.585012
NM_001039149	NM_001039149	NP_001034238	ENSMUST00000097496	Cd226	mRNA	2.41105	0.999298	0.545785
NM_001039150	NM_001039150	NP_001034239	ENSMUST00000060516	Cd44	mRNA	-5.84014	0.999298	0.105963
NM_001039151	NM_001039151	NP_001034240	ENSMUST00000099673	Cd44	mRNA	-0.243593	0.999298	0.0781058
NM_001039153	NM_001039153	NP_001034242	ENSMUST00000111738	Tctn1	mRNA	-0.0885095	0.999298	0.725857
NM_001039155	NM_001039155	NP_001034244	ENSMUST00000140228	Triobp	mRNA	0.808615	0.999298	0.842914
NM_001039157	NM_001039157	NP_001034246	ENSMUST00000105583	Ube2j2	mRNA	0.0795086	0.999298	0.84082
NM_001039158	NM_001039158	NP_001034247	ENSMUST00000166489	Ube2j2	mRNA	0.0177681	0.999298	0.952599
NM_001039159	NM_001039159	NP_001034248	ENSMUST00000103175	Ube2j2	mRNA	0.0267936	0.999298	0.932493
NM_001039160	NM_001039160	NP_001034249	ENSMUST00000006667	Gvin1	mRNA	1.54854	0.334441	0.00846111
NM_001039162	NM_001039162	NP_001034251	ENSMUST00000036999	Clip2	mRNA	-0.878447	0.999298	0.0989102
NM_001039169	NM_001039169	NP_001034258	ENSMUST00000113231	Eif4e2	mRNA	-0.142355	0.999298	0.786624
NM_001039170	NM_001039170	NP_001034259	ENSMUST00000113233	Eif4e2	mRNA	0.557035	0.999298	0.319584
NM_001039173	NM_001039173	NP_001034262	ENSMUST00000097495	Dok6	mRNA	-1.17839	0.999298	0.772289
NM_001039175	NM_001039175	NP_001034264	ENSMUST00000102673	Elovl1	mRNA	-3.97392	0.999298	0.313441
NM_001039176	NM_001039176	NP_001034265	ENSMUST00000067896	Elovl1	mRNA	21.7366	1.1364e-05	2.6695e-08
NM_001039179	NM_001039179	NP_001034268	ENSMUST00000048544	Bicd2	mRNA	-0.542773	0.999298	0.0909327
NM_001039184	NM_001039184	NP_001034273	ENSMUST00000138762	Cep350	mRNA	-0.421534	0.769647	0.0360061
NM_001039185	NM_001039185	NP_001034274	ENSMUST00000098669	Ceacam1	mRNA	0.72312	0.999298	0.755544
NM_001039186	NM_001039186	NP_001034275	ENSMUST00000098666	Ceacam1	mRNA	1.51462	0.999298	0.614016
NM_001039187	NM_001039187	NP_001034276	ENSMUST00000206687	Ceacam1	mRNA	-0.952046	0.999298	0.754222
NM_001039189	NM_001039189	NP_001034278	ENSMUST00000099582	Fars2	mRNA	2.28231	0.999298	0.316727
NM_001039192	NM_001039192	NP_001034281	ENSMUST00000078845	Gmfg	mRNA	-0.329577	0.999298	0.106722
NM_001039194	NM_001039194	NP_001034283	ENSMUST00000099706	Aifm2	mRNA	-0.235602	0.999298	0.732373
NM_001039198	NM_001039198	NP_001034287	ENSMUST00000036328	Zfhx2	mRNA	0.99872	0.999298	0.195137
NM_001039200	NM_001039200	NP_001034289	ENSMUST00000042096	Emc1	mRNA	0.366392	0.999298	0.296441
NM_001039202	NM_001039202	NP_001034291	ENSMUST00000097521	Hdhd2	mRNA	-1.68475	0.999298	0.151798
NM_001039209	NM_001039209	NP_001034298	ENSMUST00000063704	Zfp982	mRNA	-1.08763	0.999298	0.214539
NM_001039214	NM_001039214	NP_001034303	ENSMUST00000091852	Mex3c	mRNA	0.117448	0.999298	0.516035
NM_001039219	NM_001039219	NP_001034308	ENSMUST00000097632	Gal3st2c	mRNA	-0.119624	0.999298	0.976584
NM_001039220	NM_001039220	NP_001034309	ENSMUST00000098825	AI429214	mRNA	2.35383	0.999298	0.555688
NM_001039223	NM_001039223	NP_001034312	ENSMUST00000239130	Gm14137	mRNA	0.39379	0.999298	0.855369
NM_001039239	NM_001039239	NP_001034328	ENSMUST00000099449	Zfp808	mRNA	-0.19961	0.999298	0.633832
NM_001039244	NM_001039244	NP_001034333		Tmem267	mRNA	-0.258282	0.999298	0.666065
NM_001039351	NM_001039351	NP_001034440	ENSMUST00000223728	Nolc1	mRNA	0.269505	0.999298	0.256102
NM_001039352	NM_001039352	NP_001034441	ENSMUST00000165017	Nolc1	mRNA	0.334721	0.999298	0.870733
NM_001039353	NM_001039353	NP_001034442		Nolc1	mRNA	0.275082	0.999298	0.347056
NM_001039356	NM_001039356	NP_001034445	ENSMUST00000118599	Hmga1	mRNA	1.87344	0.999298	0.196159
NM_001039363	NM_001039363	NP_001034452	ENSMUST00000097373	Tsc2	mRNA	-2.30378	0.999298	0.157062
NM_001039368	NM_001039368	NP_001034457	ENSMUST00000057177	Polr2k	mRNA	-0.387669	0.999298	0.487238
NM_001039371	NM_001039371	NP_001034460	ENSMUST00000106928	Slc22a15	mRNA	0.293842	0.999298	0.699383
NM_001039373	NM_001039373	NP_001034462	ENSMUST00000033542	Mtcp1	mRNA	-0.351832	0.999298	0.460214
NM_001039385	NM_001039385	NP_001034474	ENSMUST00000041543	Vgf	mRNA	-0.679017	0.999298	0.716604
NM_001039386	NM_001039386	NP_001034475	ENSMUST00000100334	Nsmf	mRNA	-0.0777437	0.999298	0.911237
NM_001039387	NM_001039387	NP_001034476	ENSMUST00000006646	Nsmf	mRNA	-0.807141	0.999298	0.169019
NM_001039388	NM_001039388	NP_001034477	ENSMUST00000054251	Wdr37	mRNA	0.176387	0.999298	0.899406
NM_001039389	NM_001039389	NP_001034478	ENSMUST00000176922	Wdr37	mRNA	-0.0191072	0.999298	0.971521
NM_001039390	NM_001039390	NP_001034479	ENSMUST00000099105	Pkig	mRNA	-0.111338	0.999298	0.831932
NM_001039391	NM_001039391	NP_001034480	ENSMUST00000064703	Pkig	mRNA	-0.218252	0.999298	0.358932
NM_001039392	NM_001039392	NP_001034481	ENSMUST00000114049	Tmsb10	mRNA	1.41775	0.999298	0.11653
NM_001039394	NM_001039394	NP_001034483	ENSMUST00000078647	Rab43	mRNA	-0.263182	0.999298	0.32347
NM_001039466	NM_001039466	NP_001034555	ENSMUST00000090924	Trim46	mRNA	0.498271	0.999298	0.760433
NM_001039472	NM_001039472	NP_001034561	ENSMUST00000075164	Kif21b	mRNA	0.458653	0.999298	0.165561
NM_001039474	NM_001039474	NP_001034563	ENSMUST00000237602	Tcerg1	mRNA	0.123892	0.999298	0.697485
NM_001039478	NM_001039478	NP_001034567	ENSMUST00000098751	Lrif1	mRNA	4.15689	0.999298	0.279472
NM_001039482	NM_001039482	NP_001034571	ENSMUST00000111611	Klhl20	mRNA	-0.066498	0.999298	0.651747
NM_001039483	NM_001039483	NP_001034572	ENSMUST00000195015	Tmco1	mRNA	-0.290915	0.999298	0.0967232
NM_001039484	NM_001039484	NP_001034573	ENSMUST00000056136	Kcnj10	mRNA	2.1792	0.253252	0.00549583
NM_001039488	NM_001039488	NP_001034577	ENSMUST00000098750	Lrif1	mRNA	-0.159711	0.999298	0.748739
NM_001039493	NM_001039493	NP_001034582	ENSMUST00000097713	Plekhm3	mRNA	0.0452876	0.999298	0.976014
NM_001039494	NM_001039494	NP_001034583	ENSMUST00000057716	Catsperz	mRNA	-0.225685	0.999298	0.859747
NM_001039507	NM_001039507	NP_001034596	ENSMUST00000054301	Lipe	mRNA	-0.525244	0.854804	0.0455307
NM_001039509	NM_001039509	NP_001034598	ENSMUST00000027370	Pnkd	mRNA	-0.201894	0.999298	0.925595
NM_001039511	NM_001039511	NP_001034600	ENSMUST00000111887	Ivns1abp	mRNA	-1.05233	0.852655	0.0452565
NM_001039512	NM_001039512	NP_001034601	ENSMUST00000097543	Ivns1abp	mRNA	0.869144	0.999298	0.606769
NM_001039514	NM_001039514	NP_001034603	ENSMUST00000078665	Dhps	mRNA	0.156464	0.999298	0.360713
NM_001039515	NM_001039515	NP_001034604	ENSMUST00000101472	Arl4a	mRNA	0.163245	0.999298	0.688661
NM_001039519	NM_001039519	NP_001034608	ENSMUST00000118198	Gtf2a2	mRNA	-0.154273	0.999298	0.530111
NM_001039520	NM_001039520	NP_001034609	ENSMUST00000173397	Dnm2	mRNA	-0.0394198	0.999298	0.919784
NM_001039521	NM_001039521	NP_001034610	ENSMUST00000023363	Rrn3	mRNA	0.0524811	0.999298	0.725206
NM_001039522	NM_001039522	NP_001034611	ENSMUST00000048937	Leo1	mRNA	0.0515302	0.999298	0.807705
NM_001039530	NM_001039530	NP_001034619	ENSMUST00000042665	Parp14	mRNA	-0.00333836	0.999298	0.988713
NM_001039532	NM_001039532	NP_001034621	ENSMUST00000062428	Zfp784	mRNA	-0.0771096	0.999298	0.869149
NM_001039533	NM_001039533	NP_001034622	ENSMUST00000115804	Pdxdc1	mRNA	0.659609	0.999298	0.757931
NM_001039534	NM_001039534	NP_001034623	ENSMUST00000075610	Pstk	mRNA	0.0340592	0.999298	0.913676
NM_001039536	NM_001039536	NP_001034625	ENSMUST00000014389	Pigl	mRNA	-0.521775	0.920833	0.0548346
NM_001039537	NM_001039537	NP_001034626	ENSMUST00000040750	Lif	mRNA	-3.54299	0.999298	0.192216
NM_001039544	NM_001039544	NP_001034633	ENSMUST00000084531	Mup3	mRNA	-4.90499	0.999298	0.21147
NM_001039546	NM_001039546	NP_001034635	ENSMUST00000035889	Myo6	mRNA	-0.130774	0.999298	0.955416
NM_001039551	NM_001039551	NP_001034640	ENSMUST00000097776	Cnnm3	mRNA	-0.506913	0.999298	0.501958
NM_001039552	NM_001039552	NP_001034641	ENSMUST00000097393	Ermard	mRNA	-0.593577	0.999298	0.450144
NM_001039554	NM_001039554	NP_001034643	ENSMUST00000030840	Angptl7	mRNA	0.808615	0.999298	0.842914
NM_001039556	NM_001039556	NP_001034645	ENSMUST00000070755	Rad54b	mRNA	-0.125137	0.999298	0.750804
NM_001039558	NM_001039558	NP_001034647	ENSMUST00000068293	Smco3	mRNA	1.5419	0.999298	0.702874
NM_001039562	NM_001039562	NP_001034651	ENSMUST00000053558	Ankrd37	mRNA	-0.214631	0.999298	0.783802
NM_001039578	NM_001039578	NP_001034667	ENSMUST00000239400	Evi5l	mRNA	-0.180015	0.999298	0.718542
NM_001039581	NM_001039581	NP_001034670	ENSMUST00000079594	Abca3	mRNA	-0.0401255	0.999298	0.873462
NM_001039644	NM_001039644	NP_001034733	ENSMUST00000059498	Edem3	mRNA	0.204635	0.999298	0.370852
NM_001039646	NM_001039646	NP_001034735	ENSMUST00000065588	Gbp10	mRNA	0.98822	0.999298	0.202929
NM_001039657	NM_001039657	NP_001034746	ENSMUST00000025840	Tesmin	mRNA	-1.80991	0.661813	0.0267895
NM_001039658	NM_001039658	NP_001034747	ENSMUST00000151341	Tesmin	mRNA	0.0265736	0.999514	0.992092
NM_001039669	NM_001039669	NP_001034758	ENSMUST00000117675	Iffo1	mRNA	0.239703	0.999298	0.613613
NM_001039676	NM_001039676	NP_001034765	ENSMUST00000047726	Slc39a2	mRNA	1.10036	0.999298	0.60399
NM_001039677	NM_001039677	NP_001034766	ENSMUST00000105874	Slc30a2	mRNA	-0.0429009	0.999298	0.837437
NM_001039684	NM_001039684	NP_001034773	ENSMUST00000038196	Mks1	mRNA	1.43004	0.999298	0.115222
NM_001039692	NM_001039692	NP_001034781	ENSMUST00000182559	Arhgap12	mRNA	-7.82054	0.00225394	1.5674e-05
NM_001039700	NM_001039700	NP_001034789	ENSMUST00000109242	Pkd1l3	mRNA	0.151871	0.999298	0.585218
NM_001039710	NM_001039710	NP_001034799	ENSMUST00000027125	Coq10b	mRNA	0.216273	0.999298	0.535614
NM_001039723	NM_001039723	NP_001034812	ENSMUST00000067505	Tmem120b	mRNA	0.775546	0.999298	0.359753
NM_001039824	NM_001039824	NP_001034913	ENSMUST00000010348	Fdx2	mRNA	0.296363	0.999298	0.464024
NM_001039878	NM_001039878	NP_001034967	ENSMUST00000108495	Strn4	mRNA	0.32587	0.621714	0.0238541
NM_001039934	NM_001039934	NP_001035023	ENSMUST00000114017	Map2	mRNA	0.808615	0.999298	0.842914
NM_001039939	NM_001039939	NP_001035028	ENSMUST00000109790	Asxl1	mRNA	-0.120338	0.999298	0.711311
NM_001039951	NM_001039951	NP_001035040	ENSMUST00000123589	Zfp606	mRNA	-0.241525	0.999298	0.797344
NM_001039959	NM_001039959	NP_001035048	ENSMUST00000092955	Ahnak	mRNA	-2.25707	0.999298	0.197198
NM_001039965	NM_001039965	NP_001035054	ENSMUST00000238418	Zfp869	mRNA	0.144568	0.999298	0.68356
NM_001039967	NM_001039967	NP_001035056	ENSMUST00000238408	Zfp869	mRNA	0.282998	0.999298	0.507503
NM_001040005	NM_001040005	NP_001035094	ENSMUST00000093902	Rnf213	mRNA	-0.120188	0.999298	0.76332
NM_001040026	NM_001040026	NP_001035115	ENSMUST00000092996	Sco1	mRNA	0.0766806	0.999298	0.839385
NM_001040072	NM_001040072	NP_001035161	ENSMUST00000168479	Nynrin	mRNA	-2.01854	0.0129778	0.000116379
NM_001040085	NM_001040085	NP_001035174	ENSMUST00000107211	Sytl2	mRNA	0.129626	0.999298	0.859329
NM_001040111	NM_001040111	NP_001035200	ENSMUST00000107010	Arap1	mRNA	-0.166843	0.999298	0.829462
NM_001040112	NM_001040112	NP_001035201	ENSMUST00000084895	Arap1	mRNA	-5.29009	0.999298	0.177292
NM_001040130	NM_001040130	NP_001035219	ENSMUST00000142087	Tmem141	mRNA	0.0600226	0.999298	0.944329
NM_001040131	NM_001040131	NP_001035221	ENSMUST00000161051	Eif4g2	mRNA	-0.166142	0.999298	0.512561
NM_001040187	NM_001040187	NP_001035277	ENSMUST00000229877	Ddx17	mRNA	-0.190433	0.842463	0.0440479
NM_001040395	NM_001040395	NP_001035485		Nadk2	mRNA	-0.125825	0.999298	0.653452
NM_001040396	NM_001040396	NP_001035486	ENSMUST00000107924	Selenot	mRNA	-0.0274293	0.999298	0.885902
NM_001040398	NM_001040398	NP_001035488	ENSMUST00000163030	Setd1b	mRNA	0.0379841	0.999298	0.834266
NM_001040399	NM_001040399	NP_001035489	ENSMUST00000191805	Larp1b	mRNA	0.000578328	0.999917	0.99841
NM_001040400	NM_001040400	NP_001035490	ENSMUST00000098603	Tet2	mRNA	-0.23787	0.999298	0.201789
NM_001040403	NM_001040403	NP_001035493	ENSMUST00000072289	Flot2	mRNA	-0.235835	0.999298	0.284132
NM_001040426	NM_001040426	NP_001035516	ENSMUST00000098660	Thsd4	mRNA	-6.63253	0.999298	0.0900281
NM_001040434	NM_001040434	NP_001035524	ENSMUST00000165829	Rtl9	mRNA	-1.08141	0.999298	0.790749
NM_001040435	NM_001040435	NP_001035525	ENSMUST00000114426	Tacc3	mRNA	-0.0978244	0.999298	0.728925
NM_001040459	NM_001040459	NP_001035549	ENSMUST00000103005	Shroom4	mRNA	-0.567813	0.999298	0.671342
NM_001040632	NM_001040632	NP_001035722	ENSMUST00000114821	C1qtnf5	mRNA	3.12342	0.999298	0.430112
NM_001040654	NM_001040654	NP_001035744	ENSMUST00000060501	Cdkn2a	mRNA	2.30477	0.999298	0.564245
NM_001040682	NM_001040682	NP_001035772	ENSMUST00000109936	Clmn	mRNA	-1.38777	0.999298	0.729583
NM_001040683	NM_001040683	NP_001035773	ENSMUST00000080936	Med15	mRNA	-8.24293	0.175267	0.00320225
NM_001040684	NM_001040684	NP_001035774		Hsd3b7	mRNA	0.113482	0.999298	0.781922
NM_001040686	NM_001040686	NP_001035776	ENSMUST00000153510	Zfp692	mRNA	0.465159	0.999298	0.437629
NM_001040690	NM_001040690	NP_001035780	ENSMUST00000098574	Rap1gds1	mRNA	2.5517	0.233777	0.00487271
NM_001040691	NM_001040691	NP_001035781	ENSMUST00000031587	Ung	mRNA	1.36867	0.999298	0.365168
NM_001040695	NM_001040695	NP_001035785	ENSMUST00000094398	Uevld	mRNA	-0.239229	0.999298	0.4928
NM_001040699	NM_001040699	NP_001035789	ENSMUST00000048898	Mtmr7	mRNA	3.74878	0.999298	0.341441
NM_001040700	NM_001040700	NP_001035790	ENSMUST00000106735	BC051019	mRNA	-1.17839	0.999298	0.772289
NM_001042407	NM_001042407	NP_001035866	ENSMUST00000103180	Pex10	mRNA	0.160123	0.999298	0.630202
NM_001042408	NM_001042408	NP_001035867		Txnl4a	mRNA	0.571475	0.999298	0.420218
NM_001042411	NM_001042411	NP_001035874	ENSMUST00000081606	P3h1	mRNA	6.30732	0.999298	0.106945
NM_001042420	NM_001042420	NP_001035885	ENSMUST00000115857	Cabyr	mRNA	3.07739	0.999298	0.437132
NM_001042421	NM_001042421	NP_001035886	ENSMUST00000031366	Kntc1	mRNA	-0.133906	0.999298	0.847597
NM_001042438	NM_001042438	NP_001035903	ENSMUST00000110168	Zhx1	mRNA	-0.106302	0.999298	0.81754
NM_001042451	NM_001042451	NP_001035916	ENSMUST00000114268	Snca	mRNA	-5.90129	0.999298	0.108283
NM_001042484	NM_001042484	NP_001035949	ENSMUST00000051094	Golga7	mRNA	-0.143631	0.999298	0.347226
NM_001042485	NM_001042485	NP_001035950		Tmem183a	mRNA	-0.668718	0.999298	0.0977044
NM_001042487	NM_001042487	NP_001035952	ENSMUST00000099145	Dlgap4	mRNA	0.458407	0.999298	0.764534
NM_001042488	NM_001042488	NP_001035953	ENSMUST00000109566	Dlgap4	mRNA	0.580005	0.999298	0.228573
NM_001042489	NM_001042489	NP_001035954	ENSMUST00000072602	Hvcn1	mRNA	0.442881	0.999298	0.78263
NM_001042491	NM_001042491	NP_001035956	ENSMUST00000200645	Anapc5	mRNA	-0.0112246	0.999298	0.966447
NM_001042499	NM_001042499	NP_001035964	ENSMUST00000023524	Rabl3	mRNA	0.0762422	0.999298	0.795216
NM_001042501	NM_001042501	NP_001035966	ENSMUST00000115527	Fam133b	mRNA	-0.24379	0.999298	0.248784
NM_001042503	NM_001042503	NP_001035968	ENSMUST00000111816	Trim71	mRNA	-4.16082	0.140505	0.00230778
NM_001042513	NM_001042513	NP_001035978	ENSMUST00000219962	Txnrd1	mRNA	0.0495094	0.999298	0.831081
NM_001042514	NM_001042514	NP_001035979	ENSMUST00000219442	Txnrd1	mRNA	-0.462653	0.999298	0.281506
NM_001042523	NM_001042523	NP_001035988	ENSMUST00000219368	Txnrd1	mRNA	-0.446299	0.999298	0.839974
NM_001042527	NM_001042527	NP_001035992	ENSMUST00000081314	Blm	mRNA	-0.147449	0.999298	0.671824
NM_001042534	NM_001042534	NP_001035999	ENSMUST00000114071	Capg	mRNA	-0.701394	0.999298	0.141937
NM_001042541	NM_001042541	NP_001036006	ENSMUST00000018572	Akap1	mRNA	-1.29178	0.999298	0.320263
NM_001042556	NM_001042556	NP_001036021	ENSMUST00000045114	Rpf2	mRNA	-0.214125	0.999298	0.862806
NM_001042557	NM_001042557	NP_001036022	ENSMUST00000003027	Map2k7	mRNA	-1.29379	0.999298	0.673236
NM_001042558	NM_001042558	NP_001036023	ENSMUST00000020157	Apaf1	mRNA	-0.339625	0.999298	0.513103
NM_001042564	NM_001042564	NP_001036029	ENSMUST00000112282	Cd27	mRNA	3.36544	0.999298	0.108418
NM_001042565	NM_001042565	NP_001036030	ENSMUST00000150416	Wsb1	mRNA	0.0335782	0.999298	0.956523
NM_001042591	NM_001042591	NP_001036056	ENSMUST00000099356	Arrdc3	mRNA	-0.5609	0.999298	0.154024
NM_001042592	NM_001042592	NP_001036057	ENSMUST00000048068	Arrdc4	mRNA	2.23602	0.999298	0.0952071
NM_001042593	NM_001042593	NP_001036058	ENSMUST00000020153	Hbs1l	mRNA	0.196642	0.999298	0.777417
NM_001042605	NM_001042605	NP_001036070	ENSMUST00000097563	Cd74	mRNA	1.72116	0.121547	0.00186724
NM_001042606	NM_001042606	NP_001036071	ENSMUST00000146390	Sstr2	mRNA	1.60646	0.999298	0.690808
NM_001042607	NM_001042607	NP_001036072	ENSMUST00000035142	Ryk	mRNA	-1.50585	0.999298	0.280128
NM_001042613	NM_001042613	NP_001036078	ENSMUST00000082424	Selenop	mRNA	5.67256	0.999298	0.147433
NM_001042614	NM_001042614	NP_001036079		Selenop	mRNA	5.13729	0.999298	0.189988
NM_001042615	NM_001042615	NP_001036080	ENSMUST00000114233	Htra3	mRNA	-3.14957	0.999298	0.426083
NM_001042620	NM_001042620	NP_001036085	ENSMUST00000199321	Dhx15	mRNA	-0.615814	0.999298	0.273385
NM_001042623	NM_001042623	NP_001036088	ENSMUST00000161054	Phc1	mRNA	-0.0287199	0.999298	0.916768
NM_001042634	NM_001042634	NP_001036099	ENSMUST00000034868	Clk1	mRNA	-0.101756	0.999298	0.593449
NM_001042649	NM_001042649	NP_001036114	ENSMUST00000110838	Dcun1d2	mRNA	-1.01637	0.999298	0.62784
NM_001042650	NM_001042650	NP_001036115	ENSMUST00000110840	Dcun1d2	mRNA	-0.048841	0.999298	0.889455
NM_001042651	NM_001042651	NP_001036116	ENSMUST00000110839	Dcun1d2	mRNA	3.08718	0.999298	0.0731715
NM_001042652	NM_001042652	NP_001036117	ENSMUST00000028771	Nusap1	mRNA	-0.199899	0.999298	0.639187
NM_001042653	NM_001042653	NP_001036118	ENSMUST00000123818	Oip5	mRNA	0.011417	0.999298	0.969311
NM_001042655	NM_001042655	NP_001036120	ENSMUST00000047085	Tbc1d17	mRNA	0.294601	0.999298	0.212145
NM_001042659	NM_001042659	NP_001036124	ENSMUST00000116133	Fzd5	mRNA	5.20746	0.999298	0.177161
NM_001042660	NM_001042660	NP_001036125	ENSMUST00000026999	Smad7	mRNA	0.422444	0.999298	0.117492
NM_001042670	NM_001042670	NP_001036135	ENSMUST00000177258	Mterf1b	mRNA	-0.348116	0.999298	0.639865
NM_001042672	NM_001042672	NP_001036137		Gpcpd1	mRNA	-0.529281	0.999298	0.112126
NM_001042673	NM_001042673	NP_001036138	ENSMUST00000073029	Fancc	mRNA	-0.243763	0.999298	0.693182
NM_001042674	NM_001042674	NP_001036139	ENSMUST00000053251	Rbpms	mRNA	1.53658	0.999298	0.169875
NM_001042675	NM_001042675	NP_001036140	ENSMUST00000033995	Rbpms	mRNA	0.569053	0.999298	0.751039
NM_001042699	NM_001042699	NP_001036164	ENSMUST00000095439	Syne3	mRNA	1.00443	0.999298	0.78982
NM_001042707	NM_001042707	NP_001036172	ENSMUST00000067646	Ilf3	mRNA	-0.645801	0.999298	0.395219
NM_001042708	NM_001042708	NP_001036173	ENSMUST00000216892	Ilf3	mRNA	-0.0378739	0.999298	0.921131
NM_001042709	NM_001042709	NP_001036174	ENSMUST00000115414	Ilf3	mRNA	-0.676371	0.999298	0.623328
NM_001042710	NM_001042710	NP_001036175	ENSMUST00000020573	Prss57	mRNA	-2.26914	0.999298	0.257826
NM_001042711	NM_001042711	NP_001036176	ENSMUST00000098673	Amy2a5	mRNA	-0.747026	0.999298	0.677152
NM_001042714	NM_001042714	NP_001036179		Ankdd1b	mRNA	-1.62977	0.999298	0.687982
NM_001042715	NM_001042715	NP_001036180	ENSMUST00000058479	Drc7	mRNA	-0.547583	0.999298	0.154565
NM_001042719	NM_001042719	NP_001036184	ENSMUST00000087320	Ddhd1	mRNA	1.60609	0.999298	0.444693
NM_001042727	NM_001042727	NP_001036192	ENSMUST00000063339	Rarg	mRNA	1.65036	0.509326	0.0169592
NM_001042743	NM_001042743	NP_001036208	ENSMUST00000106486	Mast2	mRNA	5.81071	0.999298	0.137743
NM_001042760	NM_001042760	NP_001036225	ENSMUST00000105917	Slc22a18	mRNA	-4.58396	0.999298	0.243463
NM_001042767	NM_001042767	NP_001036232	ENSMUST00000171765	Proc	mRNA	-0.216617	0.999298	0.957576
NM_001043228	NM_001043228	NP_001036693	ENSMUST00000112200	Dntt	mRNA	1.36009	0.999298	0.403618
NM_001043317	NM_001043317	NP_001036782	ENSMUST00000190617	Cd22	mRNA	6.7301	0.806821	0.0398661
NM_001043354	NM_001043354	NP_001036819	ENSMUST00000112832	Rorb	mRNA	-1.08141	0.999298	0.790749
NM_001043355	NM_001043355	NP_001036820	ENSMUST00000107100	Map6	mRNA	0.563966	0.999298	0.781276
NM_001044308	NM_001044308	NP_001037773	ENSMUST00000160424	Cacna1i	mRNA	2.49914	0.999298	0.530705
NM_001044371	NM_001044371	NP_001037836	ENSMUST00000177848	Rad17	mRNA	-0.0840417	0.999298	0.739464
NM_001044384	NM_001044384	NP_001037849	ENSMUST00000009530	Timp1	mRNA	3.12342	0.999298	0.430112
NM_001044386	NM_001044386	NP_001037851	ENSMUST00000088102	Zfx	mRNA	-1.3928	0.999298	0.709419
NM_001044389	NM_001044389	NP_001037854	ENSMUST00000113824	Clpx	mRNA	0.0426731	0.999298	0.893264
NM_001044698	NM_001044698	NP_001038163		Zfp2	mRNA	1.47441	0.999298	0.715555
NM_001044700	NM_001044700	NP_001038165		Zfp2	mRNA	1.60646	0.999298	0.690808
NM_001044703	NM_001044703	NP_001038168	ENSMUST00000110960	Zscan21	mRNA	-5.2729	0.999298	0.178723
NM_001044704	NM_001044704	NP_001038169	ENSMUST00000062350	Zscan21	mRNA	0.10596	0.999298	0.817927
NM_001044705	NM_001044705	NP_001038170	ENSMUST00000080732	Zscan21	mRNA	4.80436	0.999298	0.220714
NM_001044718	NM_001044718	NP_001038183	ENSMUST00000161785	Zfp41	mRNA	0.633841	0.999298	0.122864
NM_001044719	NM_001044719	NP_001038184	ENSMUST00000114859	Ilrun	mRNA	0.690398	0.999298	0.120525
NM_001044740	NM_001044740	NP_001038205	ENSMUST00000098816	Slc7a2	mRNA	3.87819	0.999298	0.324682
NM_001044741	NM_001044741	NP_001038206	ENSMUST00000109150	Cacnb3	mRNA	6.16646	0.219685	0.00445612
NM_001044744	NM_001044744	NP_001038209	ENSMUST00000109745	Gcdh	mRNA	0.237556	0.999298	0.60412
NM_001044747	NM_001044747	NP_001038212	ENSMUST00000085852	Zfp68	mRNA	-0.197715	0.999298	0.526988
NM_001044751	NM_001044751	NP_001038216	ENSMUST00000016338	Hsd11b1	mRNA	5.97862	0.254144	0.00552774
NM_001045482	NM_001045482	NP_001038947	ENSMUST00000049861	Rbak	mRNA	0.138766	0.999298	0.734429
NM_001045483	NM_001045483	NP_001038948	ENSMUST00000075667	Mapk1ip1	mRNA	0.390584	0.999298	0.490446
NM_001045484	NM_001045484	NP_001038949	ENSMUST00000110143	Mef2b	mRNA	1.80686	0.999298	0.394811
NM_001045486	NM_001045486	NP_001038951	ENSMUST00000068975	Zfp180	mRNA	-0.056936	0.999298	0.761894
NM_001045489	NM_001045489	NP_001038954	ENSMUST00000107409	Mfge8	mRNA	-0.0348771	0.999298	0.901013
NM_001045513	NM_001045513	NP_001038978	ENSMUST00000140485	Raph1	mRNA	2.53759	0.999298	0.398037
NM_001045514	NM_001045514	NP_001038979	ENSMUST00000035724	Akna	mRNA	0.427898	0.999298	0.199132
NM_001045515	NM_001045515	NP_001038980	ENSMUST00000170853	Synj1	mRNA	-2.49613	0.999298	0.220122
NM_001045520	NM_001045520	NP_001038985	ENSMUST00000109260	Clint1	mRNA	-0.428547	0.999298	0.0767374
NM_001045523	NM_001045523	NP_001038988	ENSMUST00000036578	Bahd1	mRNA	-0.544469	0.999298	0.730277
NM_001045525	NM_001045525	NP_001038990	ENSMUST00000051620	Cyb5d1	mRNA	-0.305405	0.999298	0.367315
NM_001045526	NM_001045526	NP_001038991	ENSMUST00000108534	Scimp	mRNA	-0.852741	0.999298	0.648144
NM_001045527	NM_001045527	NP_001038992	ENSMUST00000093956	Hsf5	mRNA	-0.387174	0.999298	0.898587
NM_001045528	NM_001045528	NP_001038993	ENSMUST00000084527	Fkbp15	mRNA	0.262341	0.853081	0.0453309
NM_001045529	NM_001045529	NP_001038994	ENSMUST00000202261	Morc3	mRNA	-0.116478	0.999298	0.539945
NM_001045530	NM_001045530	NP_001038995	ENSMUST00000050574	Ccnjl	mRNA	0.128292	0.999298	0.939381
NM_001045540	NM_001045540	NP_001039005	ENSMUST00000094476	Gm12185	mRNA	1.57382	0.999298	0.087713
NM_001045542	NM_001045542	NP_001039007	ENSMUST00000108825	Gm12253	mRNA	-1.08141	0.999298	0.790749
NM_001045543	NM_001045543	NP_001039008	ENSMUST00000019069	Heatr9	mRNA	0.437459	0.999298	0.733807
NM_001045550	NM_001045550	NP_001039015	ENSMUST00000107490	Mup2	mRNA	-2.34955	0.999298	0.558379
NM_001045553	NM_001045553	NP_001039018		Zfp868	mRNA	-2.02765	0.999298	0.615818
NM_001045558	NM_001045558	NP_001039023	ENSMUST00000018295	Pick1	mRNA	0.24062	0.999298	0.479008
NM_001045559	NM_001045559	NP_001039024	ENSMUST00000087666	Zfp952	mRNA	-0.103122	0.999298	0.769507
NM_001045807	NM_001045807	NP_001039272	ENSMUST00000061772	Rbm15	mRNA	-0.00339706	0.999298	0.98777
NM_001045863	NM_001045863	NP_001039328	ENSMUST00000173357	Nelfe	mRNA	0.38388	0.999298	0.190767
NM_001045864	NM_001045864	NP_001039329	ENSMUST00000097343	Nelfe	mRNA	-0.285722	0.999298	0.447855
NM_001045959	NM_001045959	NP_001039424	ENSMUST00000072873	Mink1	mRNA	-0.0890895	0.999298	0.615467
NM_001045964	NM_001045964	NP_001039429	ENSMUST00000072237	Mink1	mRNA	-0.120508	0.999298	0.726049
NM_001046637	NM_001046637	NP_001040102	ENSMUST00000163311	Snrpa	mRNA	0.430092	0.999298	0.243151
NM_001047159	NM_001047159	NP_001040624	ENSMUST00000099946	Net1	mRNA	0.243469	0.999298	0.645173
NM_001047433	NM_001047433	NP_001040898	ENSMUST00000124303	Dph3	mRNA	0.0188081	0.999298	0.966333
NM_001047435	NM_001047435	NP_001040900	ENSMUST00000212430	Pard6a	mRNA	0.667797	0.999298	0.41117
NM_001047436	NM_001047436	NP_001040901	ENSMUST00000098444	Pard6a	mRNA	-0.92217	0.999298	0.217749
NM_001047604	NM_001047604	NP_001041069	ENSMUST00000102718	Ttc21b	mRNA	1.12342	0.999298	0.198061
NM_001048008	NM_001048008	NP_001041473	ENSMUST00000109830	Agtpbp1	mRNA	-4.31369	0.272152	0.00611907
NM_001048057	NM_001048057	NP_001041522	ENSMUST00000077915	Rpl38	mRNA	-0.0719904	0.999298	0.83717
NM_001048058	NM_001048058	NP_001041523	ENSMUST00000082092	Rpl38	mRNA	-0.0435381	0.999298	0.938082
NM_001048060	NM_001048060	NP_001041525	ENSMUST00000109868	Idnk	mRNA	0.451819	0.999298	0.130721
NM_001048061	NM_001048061	NP_001041526	ENSMUST00000109103	Hnrnpab	mRNA	0.0272818	0.999298	0.89891
NM_001048143	NM_001048143	NP_001041608	ENSMUST00000179926	Mon1b	mRNA	0.30779	0.999298	0.532224
NM_001048146	NM_001048146	NP_001041611	ENSMUST00000134433	Azi2	mRNA	-0.5696	0.999298	0.174767
NM_001048148	NM_001048148	NP_001041613	ENSMUST00000108807	Zgpat	mRNA	0.130303	0.999298	0.379453
NM_001048167	NM_001048167	NP_001041632	ENSMUST00000127492	Map6	mRNA	0.991433	0.999298	0.805139
NM_001048175	NM_001048175	NP_001041640	ENSMUST00000111072	Adam28	mRNA	0.921333	0.999298	0.818806
NM_001048176	NM_001048176	NP_001041641	ENSMUST00000143974	Cerkl	mRNA	-1.73741	0.999298	0.264483
NM_001048177	NM_001048177	NP_001041642	ENSMUST00000025705	Jak2	mRNA	-1.30008	0.999298	0.728414
NM_001048179	NM_001048179	NP_001041644	ENSMUST00000108037	Ccl27a	mRNA	-0.468252	0.999298	0.775904
NM_001048192	NM_001048192	NP_001041657	ENSMUST00000114700	Agbl5	mRNA	2.67227	0.999298	0.188037
NM_001048204	NM_001048204	NP_001041669	ENSMUST00000120861	Zfp455	mRNA	-0.432125	0.999298	0.701383
NM_001048207	NM_001048207	NP_001041672	ENSMUST00000174459	Gypc	mRNA	-0.345334	0.313533	0.00759312
NM_001048208	NM_001048208	NP_001041673	ENSMUST00000096495	Med14	mRNA	0.0281924	0.999298	0.921843
NM_001048228	NM_001048228	NP_001041693	ENSMUST00000109349	Dbndd2	mRNA	2.49914	0.999298	0.530705
NM_001048250	NM_001048250	NP_001041715	ENSMUST00000095458	Smim15	mRNA	0.0894249	0.999298	0.620526
NM_001048267	NM_001048267	NP_001041732	ENSMUST00000109399	Tnpo1	mRNA	-0.375459	0.999298	0.788858
NM_001076676	NM_001076676	NP_001070144	ENSMUST00000026507	Usp33	mRNA	4.70987	0.999298	0.230059
NM_001076679	NM_001076679	NP_001070147	ENSMUST00000108361	Gm9733	mRNA	-2.34955	0.999298	0.558379
NM_001076681	NM_001076681	NP_001070149	ENSMUST00000147875	Lyrm9	mRNA	-0.505088	0.420721	0.0122911
NM_001076789	NM_001076789	NP_001070257	ENSMUST00000118152	Cbx5	mRNA	0.00785546	0.999298	0.967117
NM_001076791	NM_001076791	NP_001070259	ENSMUST00000019572	Zfp874b	mRNA	-0.40514	0.999298	0.186098
NM_001077184	NM_001077184	NP_001070652	ENSMUST00000179781	Bsg	mRNA	-0.215227	0.999298	0.173362
NM_001077189	NM_001077189	NP_001070657	ENSMUST00000027966	Fcgr2b	mRNA	-0.538142	0.999298	0.087342
NM_001077190	NM_001077190	NP_001070658	ENSMUST00000123948	Abi1	mRNA	-0.51931	0.999298	0.869544
NM_001077192	NM_001077192	NP_001070660	ENSMUST00000149719	Abi1	mRNA	-0.379232	0.999298	0.414966
NM_001077193	NM_001077193	NP_001070661	ENSMUST00000114544	Abi1	mRNA	-0.184351	0.999298	0.452937
NM_001077237	NM_001077237	NP_001070705	ENSMUST00000097547	Odr4	mRNA	-0.571905	0.999298	0.854503
NM_001077264	NM_001077264	NP_001070732	ENSMUST00000107857	Ap2a1	mRNA	-0.00644236	0.999298	0.971448
NM_001077265	NM_001077265	NP_001070733	ENSMUST00000172361	Hnrnpd	mRNA	-0.0298283	0.999298	0.924346
NM_001077266	NM_001077266	NP_001070734	ENSMUST00000112939	Hnrnpd	mRNA	-0.31616	0.999298	0.228449
NM_001077267	NM_001077267	NP_001070735	ENSMUST00000072750	Hnrnpd	mRNA	0.074916	0.999298	0.957822
NM_001077353	NM_001077353	NP_001070821	ENSMUST00000121676	Gsta3	mRNA	0.808615	0.999298	0.842914
NM_001077360	NM_001077360	NP_001070828	ENSMUST00000043283	Git2	mRNA	0.126417	0.999298	0.927592
NM_001077363	NM_001077363	NP_001070831	ENSMUST00000172282	Ptbp1	mRNA	0.146916	0.999298	0.565234
NM_001077364	NM_001077364	NP_001070832	ENSMUST00000112996	Tsc22d3	mRNA	-2.73837	0.992925	0.068567
NM_001077404	NM_001077404	NP_001070872	ENSMUST00000063594	Nrp2	mRNA	4.92979	0.999298	0.20874
NM_001077405	NM_001077405	NP_001070873	ENSMUST00000102822	Nrp2	mRNA	0.833741	0.999298	0.629572
NM_001077407	NM_001077407	NP_001070875	ENSMUST00000114155	Nrp2	mRNA	1.5419	0.999298	0.702874
NM_001077410	NM_001077410	NP_001070878	ENSMUST00000203083	Gimap8	mRNA	1.48507	0.542097	0.0191359
NM_001077411	NM_001077411	NP_001070879	ENSMUST00000077367	Gba	mRNA	0.137821	0.999298	0.477881
NM_001077495	NM_001077495	NP_001070963	ENSMUST00000055518	Pik3r1	mRNA	-0.184958	0.999298	0.318148
NM_001077496	NM_001077496	NP_001070964	ENSMUST00000179322	Evi2b	mRNA	-0.130789	0.999298	0.55495
NM_001077507	NM_001077507	NP_001070975	ENSMUST00000087876	Gnas	mRNA	-0.947149	0.999298	0.23603
NM_001077508	NM_001077508	NP_001070976	ENSMUST00000105672	Tnfrsf9	mRNA	1.689	0.999298	0.453174
NM_001077509	NM_001077509	NP_001070977	ENSMUST00000116257	Tnfrsf9	mRNA	0.518418	0.999298	0.612149
NM_001077510	NM_001077510	NP_001070978	ENSMUST00000109085	Gnas	mRNA	-0.0125796	0.999298	0.950026
NM_001077529	NM_001077529	NP_001070997	ENSMUST00000072566	Nme2	mRNA	0.389356	0.999298	0.386018
NM_001077591	NM_001077591	NP_001071059	ENSMUST00000080233	Tsks	mRNA	-2.94699	0.999298	0.458865
NM_001077631	NM_001077631	NP_001071099	ENSMUST00000170517	Ints14	mRNA	0.115075	0.999298	0.474695
NM_001077636	NM_001077636	NP_001071104	ENSMUST00000108080	Pigw	mRNA	0.318393	0.999298	0.464077
NM_001077638	NM_001077638	NP_001071106	ENSMUST00000099571	Prmt2	mRNA	0.107218	0.999298	0.906839
NM_001077661	NM_001077661	NP_001071129	ENSMUST00000120306	Urgcp	mRNA	0.601257	0.999298	0.397384
NM_001077684	NM_001077684	NP_001071152	ENSMUST00000094942	Ccdc173	mRNA	0.74956	0.999298	0.758447
NM_001077687	NM_001077687	NP_001071155	ENSMUST00000192145	Lrba	mRNA	-0.142749	0.999298	0.965269
NM_001077688	NM_001077688	NP_001071156	ENSMUST00000194759	Lrba	mRNA	-0.381597	0.999298	0.863737
NM_001077694	NM_001077694	NP_001071162	ENSMUST00000113823	Dysf	mRNA	3.99302	0.999298	0.310272
NM_001077696	NM_001077696	NP_001071164	ENSMUST00000107152	Hdac5	mRNA	-0.905407	0.645485	0.0256086
NM_001077698	NM_001077698	NP_001071166	ENSMUST00000042286	Fmnl1	mRNA	0.0637696	0.999298	0.830862
NM_001077705	NM_001077705	NP_001071173	ENSMUST00000171549	Ptpn6	mRNA	0.41754	0.999298	0.606658
NM_001077707	NM_001077707	NP_001071175	ENSMUST00000044053	Shprh	mRNA	-0.0556899	0.999298	0.943346
NM_001077709	NM_001077709	NP_001071177	ENSMUST00000169397	Slc39a7	mRNA	1.70097	0.969779	0.0630163
NM_001077712	NM_001077712	NP_001071180	ENSMUST00000115072	Stag2	mRNA	0.734359	0.999298	0.0927271
NM_001077713	NM_001077713	NP_001071181	ENSMUST00000040826	Sdhaf3	mRNA	0.288362	0.999298	0.673491
NM_001078167	NM_001078167	NP_001071635	ENSMUST00000079866	Srsf1	mRNA	-0.117302	0.999298	0.728851
NM_001078649	NM_001078649	NP_001072117	ENSMUST00000140267	Tmem134	mRNA	0.230077	0.999298	0.432966
NM_001079513	NM_001079513	NP_001072981	ENSMUST00000115142	Zbtb33	mRNA	0.584887	0.999298	0.406391
NM_001079686	NM_001079686	NP_001073154		Syne1	mRNA	-0.313904	0.999298	0.393789
NM_001079690	NM_001079690	NP_001073158	ENSMUST00000110495	Slc12a1	mRNA	-0.387174	0.999298	0.898587
NM_001079694	NM_001079694	NP_001073162	ENSMUST00000094693	Srsf5	mRNA	-0.196279	0.999298	0.205609
NM_001079695	NM_001079695	NP_001073163	ENSMUST00000110356	Srsf5	mRNA	-0.423917	0.999298	0.52665
NM_001079814	NM_001079814	NP_001073282	ENSMUST00000115844	Glyr1	mRNA	0.0236112	0.999298	0.886164
NM_001079822	NM_001079822	NP_001073290	ENSMUST00000114053	Tcf7l1	mRNA	3.65186	0.999298	0.354352
NM_001079824	NM_001079824	NP_001073293	ENSMUST00000020263	Hnrnph3	mRNA	1.94421	0.999298	0.430347
NM_001079830	NM_001079830	NP_001073299	ENSMUST00000106860	Trim33	mRNA	-0.096346	0.999298	0.861357
NM_001079849	NM_001079849	NP_001073318	ENSMUST00000109203	Paip1	mRNA	0.264956	0.999298	0.813099
NM_001079869	NM_001079869	NP_001073338	ENSMUST00000093944	Hoxb3	mRNA	0.00937866	0.999688	0.996514
NM_001079876	NM_001079876	NP_001073345	ENSMUST00000099374	Gas2l3	mRNA	0.220686	0.999298	0.741705
NM_001079883	NM_001079883	NP_001073352	ENSMUST00000066060	Bcl11b	mRNA	0.450289	0.999298	0.764171
NM_001079901	NM_001079901	NP_001073370	ENSMUST00000118229	Repin1	mRNA	-1.00637	0.999298	0.791665
NM_001079902	NM_001079902	NP_001073371		Repin1	mRNA	2.37164	0.999298	0.548001
NM_001079905	NM_001079905	NP_001073374		Repin1	mRNA	1.8187	0.999298	0.454012
NM_001079908	NM_001079908	NP_001073377	ENSMUST00000117179	Fgfr1	mRNA	-1.14054	0.882782	0.0495094
NM_001079909	NM_001079909	NP_001073378	ENSMUST00000119398	Fgfr1	mRNA	-0.72277	0.999298	0.115468
NM_001079929	NM_001079929	NP_001073398	ENSMUST00000182621	Ccdc154	mRNA	0.0172727	0.999688	0.996489
NM_001079932	NM_001079932	NP_001073401	ENSMUST00000081042	Trim72	mRNA	1.26524	0.999298	0.751159
NM_001080118	NM_001080118	NP_001073587	ENSMUST00000107545	Med1	mRNA	-0.25094	0.999298	0.186534
NM_001080126	NM_001080126	NP_001073595	ENSMUST00000165549	Casp8	mRNA	0.575494	0.999298	0.280956
NM_001080127	NM_001080127	NP_001073596	ENSMUST00000088512	Rnps1	mRNA	0.161161	0.999298	0.54806
NM_001080128	NM_001080128	NP_001073597	ENSMUST00000115371	Rnps1	mRNA	0.20619	0.999298	0.190492
NM_001080129	NM_001080129	NP_001073598	ENSMUST00000072239	Tmpo	mRNA	-0.0735065	0.999298	0.717551
NM_001080130	NM_001080130	NP_001073599	ENSMUST00000092219	Tmpo	mRNA	-0.195868	0.999298	0.466148
NM_001080131	NM_001080131	NP_001073600	ENSMUST00000099355	Tmpo	mRNA	-0.0058555	0.999456	0.991369
NM_001080132	NM_001080132	NP_001073601	ENSMUST00000105293	Tmpo	mRNA	-0.200857	0.999298	0.652789
NM_001080158	NM_001080158	NP_001073627		Cenpm	mRNA	0.182046	0.999298	0.853489
NM_001080384	NM_001080384	NP_001073853	ENSMUST00000107846	Clta	mRNA	0.04774	0.999298	0.782714
NM_001080386	NM_001080386	NP_001073855	ENSMUST00000107845	Clta	mRNA	0.208251	0.999298	0.312301
NM_001080387	NM_001080387	NP_001073856	ENSMUST00000105853	Srsf10	mRNA	-0.0191643	0.999298	0.92645
NM_001080388	NM_001080388	NP_001073857	ENSMUST00000164205	Mark2	mRNA	-0.0587468	0.999298	0.808496
NM_001080389	NM_001080389	NP_001073858	ENSMUST00000032557	Mark2	mRNA	0.577096	0.999298	0.802024
NM_001080390	NM_001080390	NP_001073859	ENSMUST00000025921	Mark2	mRNA	0.0939382	0.999298	0.738083
NM_001080548	NM_001080548	NP_001074017	ENSMUST00000114937	Usp6nl	mRNA	-0.423896	0.999298	0.545681
NM_001080552	NM_001080552	NP_001074021	ENSMUST00000087729	Gsg1	mRNA	0.808615	0.999298	0.842914
NM_001080557	NM_001080557	NP_001074026	ENSMUST00000100942	Vamp1	mRNA	0.491061	0.999298	0.370232
NM_001080706	NM_001080706	NP_001074175	ENSMUST00000099494	Btaf1	mRNA	0.0894994	0.999298	0.787118
NM_001080711	NM_001080711	NP_001074180	ENSMUST00000099986	Pjvk	mRNA	-1.17839	0.999298	0.772289
NM_001080742	NM_001080742	NP_001074211	ENSMUST00000074231	Vamp5	mRNA	-0.238134	0.999298	0.600276
NM_001080743	NM_001080743	NP_001074212	ENSMUST00000074651	Grk4	mRNA	0.115585	0.999298	0.834731
NM_001080746	NM_001080746	NP_001074215	ENSMUST00000059042	Gtf2i	mRNA	1.00062	0.999298	0.446539
NM_001080747	NM_001080747	NP_001074216	ENSMUST00000082057	Gtf2i	mRNA	-0.0864516	0.999298	0.927362
NM_001080748	NM_001080748	NP_001074217		Gtf2i	mRNA	0.0493118	0.999298	0.904608
NM_001080749	NM_001080749	NP_001074218	ENSMUST00000173341	Gtf2i	mRNA	0.662337	0.999298	0.114734
NM_001080754	NM_001080754	NP_001074223	ENSMUST00000099712	Ambra1	mRNA	0.688953	0.383584	0.0105983
NM_001080755	NM_001080755	NP_001074224	ENSMUST00000106100	Zzz3	mRNA	-0.552332	0.999298	0.84958
NM_001080769	NM_001080769	NP_001074238	ENSMUST00000114849	Uhrf1bp1	mRNA	-0.321421	0.999298	0.195347
NM_001080773	NM_001080773	NP_001074242	ENSMUST00000115411	Pdpk1	mRNA	1.91967	0.999298	0.6333
NM_001080774	NM_001080774	NP_001074243	ENSMUST00000102504	Myo1c	mRNA	-7.41285	0.00240119	1.6877e-05
NM_001080775	NM_001080775	NP_001074244	ENSMUST00000108431	Myo1c	mRNA	-0.389116	0.999298	0.238632
NM_001080776	NM_001080776	NP_001074245	ENSMUST00000076730	Gm1123	mRNA	-1.08141	0.999298	0.790749
NM_001080780	NM_001080780	NP_001074249	ENSMUST00000088790	Ret	mRNA	2.89306	0.999298	0.465894
NM_001080781	NM_001080781	NP_001074250	ENSMUST00000187391	1700029H14Rik	mRNA	0.808615	0.999298	0.842914
NM_001080794	NM_001080794	NP_001074263	ENSMUST00000169094	G3bp2	mRNA	0.305784	0.999298	0.673843
NM_001080795	NM_001080795	NP_001074264	ENSMUST00000113127	G3bp2	mRNA	0.157605	0.999298	0.337377
NM_001080796	NM_001080796	NP_001074265	ENSMUST00000167918	G3bp2	mRNA	0.256436	0.999298	0.489077
NM_001080798	NM_001080798	NP_001074267	ENSMUST00000031256	Aff1	mRNA	-0.891786	0.999298	0.512825
NM_001080808	NM_001080808	NP_001074277	ENSMUST00000055408	Bicdl1	mRNA	1.48593	0.1359	0.00218655
NM_001080812	NM_001080812	NP_001074281	ENSMUST00000098630	Cib3	mRNA	-0.356995	0.999298	0.881123
NM_001080813	NM_001080813	NP_001074282	ENSMUST00000054212	Rab11fip1	mRNA	-0.953818	0.999298	0.0750364
NM_001080814	NM_001080814	NP_001074283	ENSMUST00000082170	Fat3	mRNA	-0.472913	0.999298	0.766247
NM_001080815	NM_001080815	NP_001074284	ENSMUST00000094790	Gipr	mRNA	-0.757453	0.999298	0.780373
NM_001080816	NM_001080816	NP_001074285	ENSMUST00000200146	Chil5	mRNA	3.34931	0.999298	0.39663
NM_001080818	NM_001080818	NP_001074287	ENSMUST00000090464	Cdc14a	mRNA	0.13915	0.999298	0.725444
NM_001080819	NM_001080819	NP_001074288	ENSMUST00000105897	Arid1a	mRNA	0.585596	0.999298	0.775572
NM_001080924	NM_001080924	NP_001074393	ENSMUST00000109867	Znrf3	mRNA	0.351042	0.999298	0.740315
NM_001080926	NM_001080926	NP_001074395	ENSMUST00000106731	Lrp8	mRNA	1.26317	0.999298	0.738716
NM_001080927	NM_001080927	NP_001074396	ENSMUST00000113865	Rbpj	mRNA	-0.349172	0.999298	0.196856
NM_001080929	NM_001080929	NP_001074398	ENSMUST00000053288	Cdr2l	mRNA	0.948144	0.999298	0.565224
NM_001080930	NM_001080930	NP_001074399	ENSMUST00000093162	Atxn1l	mRNA	-0.357917	0.999298	0.797375
NM_001080931	NM_001080931	NP_001074400	ENSMUST00000043624	Med13	mRNA	-0.187439	0.999298	0.138075
NM_001080932	NM_001080932	NP_001074401	ENSMUST00000106113	Foxk2	mRNA	0.333541	0.999298	0.116206
NM_001080934	NM_001080934	NP_001074403	ENSMUST00000092445	Slc16a5	mRNA	1.43372	0.999298	0.519334
NM_001080941	NM_001080941	NP_001074410	ENSMUST00000109732	Zfp429	mRNA	0.501535	0.999298	0.2823
NM_001080944	NM_001080944	NP_001074413	ENSMUST00000040149	Atp8b4	mRNA	1.77711	0.013606	0.000123027
NM_001080949	NM_001080949	NP_001074418	ENSMUST00000006451	Ttc5	mRNA	0.212124	0.999298	0.301664
NM_001080964	NM_001080964	NP_001074433		Sp2	mRNA	0.370878	0.641864	0.0253811
NM_001080965	NM_001080965	NP_001074434	ENSMUST00000086248	Aurkc	mRNA	1.64201	0.999298	0.679097
NM_001080968	NM_001080968	NP_001074437	ENSMUST00000239447	Golga2	mRNA	0.0237461	0.999298	0.936843
NM_001080969	NM_001080969	NP_001074438	ENSMUST00000011398	Thg1l	mRNA	-0.133753	0.999298	0.717655
NM_001080971	NM_001080971	NP_001074440	ENSMUST00000016399	Tubb1	mRNA	0.279038	0.999298	0.899397
NM_001080974	NM_001080974	NP_001074443	ENSMUST00000148633	Sri	mRNA	-0.202581	0.999298	0.189179
NM_001080977	NM_001080977	NP_001074446	ENSMUST00000036489	Rsbn1l	mRNA	-0.210065	0.999298	0.133352
NM_001080981	NM_001080981	NP_001074450	ENSMUST00000003450	Ddx23	mRNA	-0.296519	0.999298	0.571587
NM_001080995	NM_001080995	NP_001074464		Ddias	mRNA	-4.62915	0.999298	0.23876
NM_001080999	NM_001080999	NP_001074468	ENSMUST00000115640	Trmt2a	mRNA	0.339949	0.999298	0.168525
NM_001081000	NM_001081000	NP_001074469	ENSMUST00000100099	Trmt2a	mRNA	6.64822	0.999298	0.0891807
NM_001081001	NM_001081001	NP_001074470	ENSMUST00000044620	Brca2	mRNA	-1.03579	0.999298	0.434743
NM_001081007	NM_001081007	NP_001074476	ENSMUST00000098596	Zfp382	mRNA	-1.03546	0.999298	0.166578
NM_001081009	NM_001081009	NP_001074478	ENSMUST00000223949	Parp8	mRNA	2.00429	0.00538412	4.18231e-05
NM_001081011	NM_001081011	NP_001074480	ENSMUST00000097588	Srgap2	mRNA	0.0624171	0.999298	0.71877
NM_001081016	NM_001081016	NP_001074485	ENSMUST00000109554	Zc3h7b	mRNA	0.674848	0.999298	0.231041
NM_001081019	NM_001081019	NP_001074488		Gm12657	mRNA	-0.05909	0.999298	0.861519
NM_001081020	NM_001081020	NP_001074489	ENSMUST00000065766	Adamts6	mRNA	-0.206971	0.999298	0.819719
NM_001081021	NM_001081021	NP_001074490	ENSMUST00000206685	Zfp780b	mRNA	-0.300014	0.999298	0.703535
NM_001081022	NM_001081022	NP_001074491	ENSMUST00000069660	Katnip	mRNA	-0.917213	0.427972	0.0125907
NM_001081023	NM_001081023	NP_001074492	ENSMUST00000112064	Cacna1s	mRNA	0.808615	0.999298	0.842914
NM_001081025	NM_001081025	NP_001074494	ENSMUST00000023501	Maats1	mRNA	0.808615	0.999298	0.842914
NM_001081028	NM_001081028	NP_001074497	ENSMUST00000085809	Sipa1l3	mRNA	0.0745449	0.999298	0.612541
NM_001081029	NM_001081029	NP_001074498	ENSMUST00000115365	Tmem243	mRNA	1.2093	0.999298	0.218293
NM_001081030	NM_001081030	NP_001074499	ENSMUST00000123791	Sbf1	mRNA	0.748537	0.711403	0.030253
NM_001081033	NM_001081033	NP_001074502	ENSMUST00000099992	Pde11a	mRNA	2.80568	0.999298	0.200405
NM_001081034	NM_001081034	NP_001074503	ENSMUST00000005504	Fbxo11	mRNA	-0.500981	0.999298	0.147301
NM_001081037	NM_001081037	NP_001074506	ENSMUST00000081688	Srgap1	mRNA	0.808615	0.999298	0.842914
NM_001081039	NM_001081039	NP_001074508	ENSMUST00000040700	Dock9	mRNA	-0.412625	0.999298	0.184264
NM_001081040	NM_001081040	NP_001074509	ENSMUST00000043211	Coq10a	mRNA	-0.167841	0.999298	0.816016
NM_001081041	NM_001081041	NP_001074510	ENSMUST00000025711	Vps51	mRNA	0.247998	0.999298	0.132158
NM_001081043	NM_001081043	NP_001074512	ENSMUST00000040021	Ptpn23	mRNA	0.166007	0.999298	0.537736
NM_001081045	NM_001081045	NP_001074514	ENSMUST00000106977	Kansl1	mRNA	-8.40141	0.126556	0.00199007
NM_001081047	NM_001081047	NP_001074516	ENSMUST00000030645	Cnksr1	mRNA	-2.34955	0.999298	0.558379
NM_001081050	NM_001081050	NP_001074519	ENSMUST00000075374	Pard3b	mRNA	-1.62977	0.999298	0.687982
NM_001081051	NM_001081051	NP_001074520	ENSMUST00000006893	D130043K22Rik	mRNA	-1.08141	0.999298	0.790749
NM_001081052	NM_001081052	NP_001074521	ENSMUST00000081569	Nhs	mRNA	0.808615	0.999298	0.842914
NM_001081054	NM_001081054	NP_001074523	ENSMUST00000020012	Qrsl1	mRNA	-0.032258	0.999298	0.908493
NM_001081055	NM_001081055	NP_001074524	ENSMUST00000000384	Trappc10	mRNA	-0.21158	0.999298	0.660459
NM_001081056	NM_001081056	NP_001074525	ENSMUST00000218004	Xpot	mRNA	0.339268	0.255171	0.00559597
NM_001081058	NM_001081058	NP_001074527	ENSMUST00000042365	Cdk13	mRNA	-0.491936	0.999298	0.373594
NM_001081059	NM_001081059	NP_001074528	ENSMUST00000021800	Mcur1	mRNA	-0.21098	0.999298	0.224866
NM_001081061	NM_001081061	NP_001074530	ENSMUST00000038104	Bdp1	mRNA	-1.80744	0.999298	0.239406
NM_001081062	NM_001081062	NP_001074531	ENSMUST00000038404	Ccno	mRNA	2.74543	0.999298	0.489664
NM_001081064	NM_001081064	NP_001074533		Pdzd2	mRNA	0.146759	0.999298	0.614256
NM_001081065	NM_001081065	NP_001074534	ENSMUST00000109967	Zfp707	mRNA	1.28619	0.999298	0.139977
NM_001081066	NM_001081066	NP_001074535	ENSMUST00000043414	Dennd3	mRNA	3.11601	0.496628	0.0161475
NM_001081068	NM_001081068	NP_001074537	ENSMUST00000039449	Ltn1	mRNA	0.0993946	0.999298	0.651026
NM_001081069	NM_001081069	NP_001074538	ENSMUST00000025020	Rgs11	mRNA	0.661178	0.999298	0.450273
NM_001081070	NM_001081070	NP_001074539	ENSMUST00000039113	Pdia2	mRNA	0.498006	0.999298	0.740787
NM_001081071	NM_001081071	NP_001074540	ENSMUST00000067545	Lclat1	mRNA	5.04732	0.999298	0.197959
NM_001081072	NM_001081072	NP_001074541	ENSMUST00000025500	Slc27a6	mRNA	2.29527	0.999298	0.218487
NM_001081073	NM_001081073	NP_001074542	ENSMUST00000097542	Cep76	mRNA	-0.150399	0.999298	0.615254
NM_001081075	NM_001081075	NP_001074544	ENSMUST00000067167	Fra10ac1	mRNA	0.160666	0.999298	0.666425
NM_001081076	NM_001081076	NP_001074545	ENSMUST00000069183	Gucy2g	mRNA	-1.08141	0.999298	0.790749
NM_001081077	NM_001081077	NP_001074546	ENSMUST00000026218	Cwf19l1	mRNA	0.741109	0.999298	0.657899
NM_001081078	NM_001081078	NP_001074547	ENSMUST00000073490	Lct	mRNA	0.918325	0.999298	0.573807
NM_001081079	NM_001081079	NP_001074548	ENSMUST00000027343	Ogfrl1	mRNA	-0.00675999	0.999298	0.982943
NM_001081081	NM_001081081	NP_001074550	ENSMUST00000114513	Gls	mRNA	-0.702928	0.999298	0.608473
NM_001081084	NM_001081084	NP_001074553	ENSMUST00000091436	Cubn	mRNA	0.30009	0.999298	0.70111
NM_001081085	NM_001081085	NP_001074554	ENSMUST00000028329	Sapcd2	mRNA	0.62432	0.0909594	0.00129729
NM_001081086	NM_001081086	NP_001074555	ENSMUST00000040915	Ppig	mRNA	0.105339	0.999298	0.763753
NM_001081087	NM_001081087	NP_001074556	ENSMUST00000100050	Klhl41	mRNA	-1.08141	0.999298	0.790749
NM_001081090	NM_001081090	NP_001074559	ENSMUST00000046030	Esf1	mRNA	-0.102527	0.999298	0.678072
NM_001081091	NM_001081091	NP_001074560	ENSMUST00000089776	Cep152	mRNA	-1.09668	0.999298	0.594388
NM_001081092	NM_001081092	NP_001074561	ENSMUST00000041618	Taf4	mRNA	0.167094	0.999298	0.746699
NM_001081093	NM_001081093	NP_001074562	ENSMUST00000143514	Arfip1	mRNA	-0.510376	0.999298	0.0811567
NM_001081094	NM_001081094	NP_001074563	ENSMUST00000098534	Znhit6	mRNA	-0.0851127	0.999298	0.956062
NM_001081098	NM_001081098	NP_001074567	ENSMUST00000106072	Zfp362	mRNA	0.112439	0.999298	0.431411
NM_001081099	NM_001081099	NP_001074568	ENSMUST00000105866	Aunip	mRNA	0.162434	0.999298	0.617014
NM_001081100	NM_001081100	NP_001074569	ENSMUST00000030915	Morn1	mRNA	0.982695	0.999298	0.721836
NM_001081101	NM_001081101	NP_001074570	ENSMUST00000087864	Uvssa	mRNA	-0.476763	0.904665	0.0528078
NM_001081102	NM_001081102	NP_001074571	ENSMUST00000066854	Nsd2	mRNA	0.163478	0.999298	0.598028
NM_001081103	NM_001081103	NP_001074572	ENSMUST00000117661	Stim2	mRNA	-0.196184	0.999298	0.327966
NM_001081105	NM_001081105	NP_001074574	ENSMUST00000201533	Rhoh	mRNA	0.389809	0.999298	0.148658
NM_001081107	NM_001081107	NP_001074576	ENSMUST00000044684	Helq	mRNA	0.065984	0.999298	0.848844
NM_001081108	NM_001081108	NP_001074577	ENSMUST00000062067	Lamtor4	mRNA	-0.18328	0.999298	0.457604
NM_001081109	NM_001081109	NP_001074578	ENSMUST00000041804	Lmtk2	mRNA	-0.0862772	0.999298	0.678313
NM_001081110	NM_001081110	NP_001074579	ENSMUST00000066747	Cd8a	mRNA	2.08619	0.000123097	6.83897e-07
NM_001081111	NM_001081111	NP_001074580	ENSMUST00000095664	Tmf1	mRNA	-0.162619	0.999298	0.473008
NM_001081112	NM_001081112	NP_001074581	ENSMUST00000112830	Ankrd26	mRNA	1.19881	0.999298	0.594602
NM_001081113	NM_001081113	NP_001074582	ENSMUST00000048418	Ipo8	mRNA	-0.139134	0.999298	0.63441
NM_001081115	NM_001081115	NP_001074584	ENSMUST00000239002	Nccrp1	mRNA	3.34931	0.999298	0.39663
NM_001081116	NM_001081116	NP_001074585	ENSMUST00000107032	Arhgef17	mRNA	1.08319	0.999298	0.607886
NM_001081117	NM_001081117	NP_001074586	ENSMUST00000033310	Mki67	mRNA	-0.444145	0.999298	0.50763
NM_001081118	NM_001081118	NP_001074587	ENSMUST00000106027	Phrf1	mRNA	0.528869	0.999298	0.154044
NM_001081119	NM_001081119	NP_001074588	ENSMUST00000048216	Abhd13	mRNA	0.142584	0.999298	0.530171
NM_001081120	NM_001081120	NP_001074589	ENSMUST00000055257	Fam89a	mRNA	0.841424	0.999298	0.668286
NM_001081127	NM_001081127	NP_001074596	ENSMUST00000092486	Adamts14	mRNA	0.834394	0.999298	0.313189
NM_001081128	NM_001081128	NP_001074597	ENSMUST00000099856	Mtr	mRNA	0.0330677	0.999298	0.947879
NM_001081130	NM_001081130	NP_001074599	ENSMUST00000228529	Ogdhl	mRNA	0.211942	0.999298	0.472578
NM_001081131	NM_001081131	NP_001074600	ENSMUST00000095147	Dhtkd1	mRNA	-4.55164	0.999298	0.246865
NM_001081132	NM_001081132	NP_001074601	ENSMUST00000060092	Upf2	mRNA	-0.095156	0.999298	0.724279
NM_001081133	NM_001081133	NP_001074602	ENSMUST00000043589	Kif16b	mRNA	1.96291	0.999298	0.15479
NM_001081134	NM_001081134	NP_001074603	ENSMUST00000109191	Kcng1	mRNA	4.19735	0.999298	0.285705
NM_001081139	NM_001081139	NP_001074608	ENSMUST00000048427	Ankrd35	mRNA	-7.38659	0.0150424	0.000137698
NM_001081141	NM_001081141	NP_001074610	ENSMUST00000107749	Gabbr2	mRNA	-1.08141	0.999298	0.790749
NM_001081145	NM_001081145	NP_001074614	ENSMUST00000062626	Tigd2	mRNA	0.247272	0.999298	0.394449
NM_001081147	NM_001081147	NP_001074616	ENSMUST00000053306	Oxtr	mRNA	0.146226	0.999298	0.959201
NM_001081149	NM_001081149	NP_001074618	ENSMUST00000044331	Kat6a	mRNA	-0.239729	0.999298	0.547488
NM_001081150	NM_001081150	NP_001074619	ENSMUST00000239119	Lonrf1	mRNA	0.224645	0.999298	0.450345
NM_001081151	NM_001081151	NP_001074620	ENSMUST00000064488	Gan	mRNA	-0.337243	0.999298	0.555006
NM_001081152	NM_001081152	NP_001074621	ENSMUST00000035850	Npat	mRNA	-0.0890263	0.999298	0.873322
NM_001081154	NM_001081154	NP_001074623	ENSMUST00000090300	Marf1	mRNA	0.0845847	0.999298	0.67485
NM_001081156	NM_001081156	NP_001074625	ENSMUST00000125541	Trnp1	mRNA	0.650498	0.999298	0.657175
NM_001081158	NM_001081158	NP_001074627	ENSMUST00000092915	Cluh	mRNA	0.0581602	0.999298	0.676725
NM_001081163	NM_001081163	NP_001074632	ENSMUST00000036372	Chsy1	mRNA	-0.226508	0.999298	0.684199
NM_001081164	NM_001081164	NP_001074633	ENSMUST00000173286	Otud4	mRNA	0.176774	0.999298	0.351394
NM_001081166	NM_001081166	NP_001074635	ENSMUST00000159939	Phf21b	mRNA	0.209649	0.999298	0.511948
NM_001081167	NM_001081167	NP_001074636	ENSMUST00000098278	B3gnt6	mRNA	-0.77769	0.999298	0.641068
NM_001081168	NM_001081168	NP_001074637	ENSMUST00000020826	Sap30l	mRNA	0.121622	0.999298	0.713569
NM_001081170	NM_001081170	NP_001074639	ENSMUST00000084891	Pacs2	mRNA	-0.115535	0.999298	0.626561
NM_001081171	NM_001081171	NP_001074640	ENSMUST00000015791	Lama5	mRNA	-3.43022	0.372869	0.0100937
NM_001081174	NM_001081174	NP_001074643	ENSMUST00000097813	Cplane2	mRNA	0.472907	0.999298	0.562455
NM_001081175	NM_001081175	NP_001074644	ENSMUST00000070181	Itpkb	mRNA	0.144143	0.999298	0.87193
NM_001081176	NM_001081176	NP_001074645	ENSMUST00000048993	Polr3g	mRNA	0.200437	0.999298	0.355403
NM_001081177	NM_001081177	NP_001074646	ENSMUST00000100473	Kif13b	mRNA	-0.193349	0.999298	0.903899
NM_001081179	NM_001081179	NP_001074648	ENSMUST00000097281	Heatr5b	mRNA	0.0290659	0.999298	0.907172
NM_001081181	NM_001081181	NP_001074650	ENSMUST00000027114	Maip1	mRNA	-0.0793505	0.999298	0.77448
NM_001081182	NM_001081182	NP_001074651	ENSMUST00000168276	Atp8b2	mRNA	0.516446	0.999298	0.289119
NM_001081184	NM_001081184	NP_001074653	ENSMUST00000097992	Focad	mRNA	0.105726	0.999298	0.962272
NM_001081187	NM_001081187	NP_001074656	ENSMUST00000084031	Htra4	mRNA	-1.08141	0.999298	0.790749
NM_001081188	NM_001081188	NP_001074657	ENSMUST00000026891	Exosc7	mRNA	0.25742	0.999298	0.390589
NM_001081189	NM_001081189	NP_001074658	ENSMUST00000087867	Uprt	mRNA	-0.0276199	0.999298	0.916829
NM_001081191	NM_001081191	NP_001074660	ENSMUST00000223282	Eml5	mRNA	2.19115	0.836244	0.0434975
NM_001081193	NM_001081193	NP_001074662	ENSMUST00000119944	Lemd3	mRNA	-0.0704323	0.999298	0.667779
NM_001081194	NM_001081194	NP_001074663	ENSMUST00000107361	Kcnh4	mRNA	2.66725	0.999298	0.502507
NM_001081195	NM_001081195	NP_001074664	ENSMUST00000046305	Arid4a	mRNA	-0.235303	0.999298	0.226144
NM_001081196	NM_001081196	NP_001074665	ENSMUST00000096753	Hnrnpul2	mRNA	-0.0558646	0.999298	0.789489
NM_001081199	NM_001081199	NP_001074668	ENSMUST00000095117	Mamdc4	mRNA	0.653819	0.999298	0.307895
NM_001081201	NM_001081201	NP_001074670	ENSMUST00000084892	Dpy19l4	mRNA	0.0172224	0.999298	0.947136
NM_001081203	NM_001081203	NP_001074672	ENSMUST00000065263	Sbno1	mRNA	-0.46236	0.999298	0.83528
NM_001081204	NM_001081204	NP_001074673	ENSMUST00000100404	B3glct	mRNA	0.250243	0.999298	0.478943
NM_001081205	NM_001081205	NP_001074674	ENSMUST00000087212	Nipal1	mRNA	0.731492	0.999298	0.507561
NM_001081210	NM_001081210	NP_001074679	ENSMUST00000027464	Mrpl44	mRNA	0.273541	0.999298	0.274251
NM_001081211	NM_001081211	NP_001074680	ENSMUST00000070690	Ptafr	mRNA	-0.724143	0.999298	0.547616
NM_001081212	NM_001081212	NP_001074681	ENSMUST00000040514	Irs2	mRNA	-0.661653	0.605335	0.0229097
NM_001081213	NM_001081213	NP_001074682	ENSMUST00000159692	Ermp1	mRNA	-0.039575	0.999298	0.879866
NM_001081214	NM_001081214	NP_001074683	ENSMUST00000111899	Pprc1	mRNA	1.82015	0.999298	0.21156
NM_001081216	NM_001081216	NP_001074685	ENSMUST00000034787	Phip	mRNA	-0.168348	0.999298	0.580922
NM_001081217	NM_001081217	NP_001074686	ENSMUST00000041778	Zfp174	mRNA	-0.207993	0.999298	0.747014
NM_001081218	NM_001081218	NP_001074687	ENSMUST00000020478	Hcfc2	mRNA	-6.98438	0.0107547	9.26331e-05
NM_001081219	NM_001081219	NP_001074688	ENSMUST00000079590	Myo1a	mRNA	0.74841	0.999298	0.571072
NM_001081220	NM_001081220	NP_001074689	ENSMUST00000093942	Gpr179	mRNA	0.114926	0.999298	0.975723
NM_001081221	NM_001081221	NP_001074690	ENSMUST00000066807	Ercc6	mRNA	-0.182314	0.999298	0.514544
NM_001081222	NM_001081222	NP_001074691	ENSMUST00000025142	Esco1	mRNA	0.0297214	0.999298	0.88623
NM_001081223	NM_001081223	NP_001074692	ENSMUST00000047322	Rbbp8	mRNA	-0.0989122	0.999298	0.787203
NM_001081225	NM_001081225	NP_001074694	ENSMUST00000096053	Slf2	mRNA	-0.0419773	0.999298	0.84501
NM_001081226	NM_001081226	NP_001074695	ENSMUST00000112025	2310009B15Rik	mRNA	-0.324616	0.999298	0.398494
NM_001081229	NM_001081229	NP_001074698	ENSMUST00000099090	Tsc22d2	mRNA	0.599476	0.999298	0.25813
NM_001081230	NM_001081230	NP_001074699	ENSMUST00000091014	Map9	mRNA	-1.08141	0.999298	0.790749
NM_001081232	NM_001081232	NP_001074701	ENSMUST00000031091	D5Ertd579e	mRNA	-0.643363	0.999298	0.248065
NM_001081235	NM_001081235	NP_001074704	ENSMUST00000094463	Mn1	mRNA	3.33508	0.999298	0.360869
NM_001081236	NM_001081236	NP_001074705	ENSMUST00000049138	Spring1	mRNA	0.191091	0.999298	0.551489
NM_001081237	NM_001081237	NP_001074706	ENSMUST00000036003	Klhl42	mRNA	0.283936	0.999298	0.423905
NM_001081238	NM_001081238	NP_001074707	ENSMUST00000098068	Palb2	mRNA	-0.439207	0.999298	0.33896
NM_001081239	NM_001081239	NP_001074708	ENSMUST00000117550	Lilra5	mRNA	2.37164	0.999298	0.548001
NM_001081240	NM_001081240	NP_001074709	ENSMUST00000056237	Prmt9	mRNA	-0.293519	0.999298	0.306708
NM_001081241	NM_001081241	NP_001074710	ENSMUST00000043531	Ripor1	mRNA	-0.204364	0.999298	0.609311
NM_001081242	NM_001081242	NP_001074711	ENSMUST00000040025	Tln2	mRNA	4.22457	0.999298	0.282535
NM_001081247	NM_001081247	NP_001074716	ENSMUST00000026322	Polr3a	mRNA	-0.106114	0.999298	0.722369
NM_001081249	NM_001081249	NP_001074718	ENSMUST00000109546	Vcan	mRNA	1.50707	0.999298	0.694049
NM_001081251	NM_001081251	NP_001074720	ENSMUST00000112098	Pbrm1	mRNA	-0.163245	0.999298	0.617652
NM_001081252	NM_001081252	NP_001074721	ENSMUST00000156203	Uggt2	mRNA	0.0774591	0.999298	0.930129
NM_001081255	NM_001081255	NP_001074724	ENSMUST00000023491	Lrch3	mRNA	0.0372781	0.999298	0.910976
NM_001081256	NM_001081256	NP_001074725	ENSMUST00000043775	Kdm3b	mRNA	-0.137422	0.999298	0.362305
NM_001081259	NM_001081259	NP_001074728	ENSMUST00000085635	Flvcr1	mRNA	-0.231692	0.999298	0.303756
NM_001081260	NM_001081260	NP_001074729	ENSMUST00000111605	Tnks1bp1	mRNA	0.499228	0.999298	0.893775
NM_001081262	NM_001081262	NP_001074731	ENSMUST00000041115	Erich6	mRNA	0.808615	0.999298	0.842914
NM_001081264	NM_001081264	NP_001074733	ENSMUST00000097961	Alg6	mRNA	-1.05626	0.621726	0.0239066
NM_001081265	NM_001081265	NP_001074734	ENSMUST00000026975	Dnaaf5	mRNA	-0.00244633	0.999688	0.996004
NM_001081266	NM_001081266	NP_001074735	ENSMUST00000101254	Ccdc142	mRNA	-0.0255583	0.999298	0.908435
NM_001081267	NM_001081267	NP_001074736	ENSMUST00000107153	Rsf1	mRNA	0.0444528	0.999298	0.81532
NM_001081268	NM_001081268	NP_001074737	ENSMUST00000121394	Prss53	mRNA	0.434228	0.999298	0.676535
NM_001081269	NM_001081269	NP_001074738	ENSMUST00000142395	Nsd3	mRNA	0.0201687	0.999298	0.937482
NM_001081270	NM_001081270	NP_001074739	ENSMUST00000034592	Dscaml1	mRNA	1.65256	0.999298	0.57565
NM_001081272	NM_001081272	NP_001074741	ENSMUST00000094916	Ldlrad1	mRNA	-3.58742	0.999298	0.364142
NM_001081274	NM_001081274	NP_001074743	ENSMUST00000084124	Pgd	mRNA	0.14272	0.999298	0.236277
NM_001081278	NM_001081278	NP_001074747	ENSMUST00000161991	Tbc1d4	mRNA	1.36565	0.999298	0.634193
NM_001081279	NM_001081279	NP_001074748	ENSMUST00000037666	Mfhas1	mRNA	1.80979	0.564163	0.02051
NM_001081280	NM_001081280	NP_001074749	ENSMUST00000177551	Nlrc3	mRNA	-0.0509268	0.999298	0.922169
NM_001081282	NM_001081282	NP_001074751	ENSMUST00000039213	Ibtk	mRNA	0.145911	0.999298	0.494216
NM_001081286	NM_001081286	NP_001074755	ENSMUST00000098796	Fat1	mRNA	1.65256	0.999298	0.57565
NM_001081287	NM_001081287	NP_001074756	ENSMUST00000115869	Mpp7	mRNA	-3.03853	0.999298	0.109708
NM_001081288	NM_001081288	NP_001074757	ENSMUST00000041733	Taf2	mRNA	0.161815	0.999298	0.246258
NM_001081289	NM_001081289	NP_001074758	ENSMUST00000094251	Fam217b	mRNA	-0.683586	0.999298	0.803945
NM_001081290	NM_001081290	NP_001074759	ENSMUST00000182660	Prrc2c	mRNA	0.690251	0.999298	0.853044
NM_001081291	NM_001081291	NP_001074760	ENSMUST00000113440	Ccdc88b	mRNA	0.392891	0.999298	0.137465
NM_001081294	NM_001081294	NP_001074763	ENSMUST00000080288	Prr19	mRNA	-2.5431	0.999298	0.346374
NM_001081295	NM_001081295	NP_001074764	ENSMUST00000079300	Arhgef26	mRNA	1.60477	0.999298	0.68612
NM_001081300	NM_001081300	NP_001074769	ENSMUST00000060303	Tshz1	mRNA	-0.675906	0.999298	0.163548
NM_001081302	NM_001081302	NP_001074771	ENSMUST00000090247	Trio	mRNA	1.00441	0.999298	0.787791
NM_001081304	NM_001081304	NP_001074773	ENSMUST00000027974	Atf6	mRNA	-0.39061	0.999298	0.181542
NM_001081308	NM_001081308	NP_001074777	ENSMUST00000092889	Taok3	mRNA	-1.42511	0.999298	0.302367
NM_001081309	NM_001081309	NP_001074778	ENSMUST00000065778	Pik3r4	mRNA	0.281531	0.999298	0.190992
NM_001081319	NM_001081319	NP_001074788	ENSMUST00000043610	Ric1	mRNA	0.047738	0.999298	0.902118
NM_001081320	NM_001081320	NP_001074789	ENSMUST00000106655	Cyb561d1	mRNA	0.341604	0.999298	0.484373
NM_001081321	NM_001081321	NP_001074790	ENSMUST00000201948	Pds5a	mRNA	0.0685098	0.999298	0.819206
NM_001081322	NM_001081322	NP_001074791	ENSMUST00000036555	Myo5c	mRNA	0.808615	0.999298	0.842914
NM_001081323	NM_001081323	NP_001074792	ENSMUST00000031344	Mphosph9	mRNA	1.29045	0.999298	0.244749
NM_001081324	NM_001081324	NP_001074793	ENSMUST00000109686	Neto2	mRNA	-0.294862	0.999298	0.90654
NM_001081326	NM_001081326	NP_001074795	ENSMUST00000040603	Agl	mRNA	-0.323841	0.999298	0.197921
NM_001081327	NM_001081327	NP_001074796	ENSMUST00000084628	Hs3st2	mRNA	2.63015	0.999298	0.434401
NM_001081330	NM_001081330	NP_001074799	ENSMUST00000108659	Dnah2	mRNA	-5.73327	0.999298	0.143311
NM_001081332	NM_001081332	NP_001074801	ENSMUST00000073149	Slc9a5	mRNA	0.583288	0.999298	0.877883
NM_001081333	NM_001081333	NP_001074802	ENSMUST00000014927	Plekhg4	mRNA	-2.94699	0.999298	0.458865
NM_001081335	NM_001081335	NP_001074804	ENSMUST00000182485	Cul9	mRNA	-0.132787	0.999298	0.670902
NM_001081336	NM_001081336	NP_001074805	ENSMUST00000226342	Dgkh	mRNA	-4.5495	0.999298	0.247092
NM_001081338	NM_001081338	NP_001074807	ENSMUST00000035751	L3mbtl1	mRNA	-5.10057	0.999298	0.0805542
NM_001081340	NM_001081340	NP_001074809	ENSMUST00000153838	Setd2	mRNA	-0.205077	0.999298	0.465863
NM_001081343	NM_001081343	NP_001074812	ENSMUST00000108127	C9orf72	mRNA	-0.24096	0.999298	0.562693
NM_001081344	NM_001081344	NP_001074813	ENSMUST00000141722	Stxbp5	mRNA	-0.247983	0.999298	0.52244
NM_001081345	NM_001081345	NP_001074814	ENSMUST00000169922	Chd2	mRNA	-0.199204	0.999298	0.247859
NM_001081348	NM_001081348	NP_001074817	ENSMUST00000110516	Hecw1	mRNA	-5.37963	0.999298	0.164121
NM_001081349	NM_001081349	NP_001074818	ENSMUST00000028469	Slc43a1	mRNA	-1.46108	0.999298	0.695694
NM_001081351	NM_001081351	NP_001074820	ENSMUST00000115383	Cped1	mRNA	1.49869	0.999298	0.597216
NM_001081352	NM_001081352	NP_001074821	ENSMUST00000091466	Ttc37	mRNA	-0.0412217	0.999298	0.976828
NM_001081353	NM_001081353	NP_001074822	ENSMUST00000225605	2210408I21Rik	mRNA	0.662471	0.999298	0.642393
NM_001081355	NM_001081355	NP_001074824	ENSMUST00000105778	Prdm2	mRNA	0.69374	0.993915	0.0687095
NM_001081356	NM_001081356	NP_001074825	ENSMUST00000114576	Vma21	mRNA	0.105333	0.999298	0.636127
NM_001081359	NM_001081359	NP_001074828	ENSMUST00000226414	Ubr5	mRNA	-0.167293	0.999298	0.263386
NM_001081362	NM_001081362	NP_001074831	ENSMUST00000100467	Trrap	mRNA	0.134073	0.999298	0.461366
NM_001081363	NM_001081363	NP_001074832	ENSMUST00000171929	Cenpf	mRNA	-0.107006	0.999298	0.737593
NM_001081364	NM_001081364	NP_001074833	ENSMUST00000173194	Arhgap21	mRNA	1.34226	0.999298	0.426885
NM_001081365	NM_001081365	NP_001074834	ENSMUST00000152804	Cystm1	mRNA	1.43694	0.999298	0.718671
NM_001081368	NM_001081368	NP_001074837	ENSMUST00000004576	Tbccd1	mRNA	-0.293572	0.999298	0.360836
NM_001081370	NM_001081370	NP_001074839	ENSMUST00000146006	Shank2	mRNA	-1.08141	0.999298	0.790749
NM_001081371	NM_001081371	NP_001074840	ENSMUST00000180611	Dmxl1	mRNA	0.787922	0.999298	0.717509
NM_001081373	NM_001081373	NP_001074842	ENSMUST00000117194	Cep164	mRNA	0.489002	0.999298	0.137445
NM_001081376	NM_001081376	NP_001074845	ENSMUST00000030775	Chd5	mRNA	-3.36849	0.999298	0.395044
NM_001081378	NM_001081378	NP_001074847	ENSMUST00000066652	Kidins220	mRNA	0.0298296	0.999688	0.993712
NM_001081379	NM_001081379	NP_001074848	ENSMUST00000098334	Ankrd11	mRNA	-0.161385	0.999298	0.699496
NM_001081381	NM_001081381	NP_001074850	ENSMUST00000199592	Elp6	mRNA	0.215172	0.999298	0.560467
NM_001081382	NM_001081382	NP_001074851	ENSMUST00000114583	Zfp777	mRNA	1.20025	0.999298	0.376032
NM_001081383	NM_001081383	NP_001074852	ENSMUST00000045291	Kmt2c	mRNA	0.373303	0.999298	0.372192
NM_001081386	NM_001081386	NP_001074855	ENSMUST00000094626	Cdh19	mRNA	-1.17839	0.999298	0.772289
NM_001081387	NM_001081387	NP_001074856	ENSMUST00000094287	Ctcfl	mRNA	1.64201	0.999298	0.679097
NM_001081392	NM_001081392	NP_001074861	ENSMUST00000178134	Mdn1	mRNA	5.98971	0.999298	0.0799364
NM_001081395	NM_001081395	NP_001074864	ENSMUST00000013220	Amotl1	mRNA	-6.07287	0.999298	0.120868
NM_001081396	NM_001081396	NP_001074865	ENSMUST00000022992	Tbc1d31	mRNA	0.0244626	0.999298	0.95426
NM_001081400	NM_001081400	NP_001074869	ENSMUST00000023150	1810013L24Rik	mRNA	-0.10531	0.999298	0.627974
NM_001081401	NM_001081401	NP_001074870	ENSMUST00000061427	Adamts3	mRNA	-0.416432	0.999298	0.201917
NM_001081402	NM_001081402	NP_001074871	ENSMUST00000045766	Wdr70	mRNA	0.147446	0.999298	0.612163
NM_001081406	NM_001081406	NP_001074875	ENSMUST00000110621	Lrr1	mRNA	0.0904439	0.999298	0.856715
NM_001081409	NM_001081409	NP_001074878	ENSMUST00000229160	Phf20l1	mRNA	-0.635161	0.999298	0.220193
NM_001081411	NM_001081411	NP_001074880	ENSMUST00000026866	Sclt1	mRNA	-0.158918	0.999298	0.578841
NM_001081412	NM_001081412	NP_001074881	ENSMUST00000164107	Bcr	mRNA	1.66916	0.443336	0.0134312
NM_001081413	NM_001081413	NP_001074882	ENSMUST00000163653	Unc13b	mRNA	-0.457269	0.999298	0.33803
NM_001081415	NM_001081415	NP_001074884	ENSMUST00000095228	Samd1	mRNA	0.253489	0.999298	0.38368
NM_001081418	NM_001081418	NP_001074887	ENSMUST00000094821	Bicra	mRNA	-0.0210104	0.999298	0.941697
NM_001081419	NM_001081419	NP_001074888	ENSMUST00000036033	Dip2a	mRNA	-0.20698	0.999298	0.826467
NM_001081420	NM_001081420	NP_001074889	ENSMUST00000045368	Abitram	mRNA	0.144765	0.999298	0.502967
NM_001081421	NM_001081421	NP_001074890	ENSMUST00000021558	Galnt16	mRNA	0.288148	0.999298	0.942249
NM_001081422	NM_001081422	NP_001074891	ENSMUST00000050556	Bod1l	mRNA	-0.314452	0.999298	0.209802
NM_001081423	NM_001081423	NP_001074892	ENSMUST00000040179	Ttll5	mRNA	-0.0486149	0.999298	0.959706
NM_001081424	NM_001081424	NP_001074893	ENSMUST00000084830	Chrna10	mRNA	-1.95523	0.999298	0.628992
NM_001081425	NM_001081425	NP_001074894	ENSMUST00000037923	Rbm24	mRNA	-0.953942	0.999298	0.813752
NM_001081426	NM_001081426	NP_001074895	ENSMUST00000174552	Dip2c	mRNA	-0.0543217	0.999298	0.907262
NM_001081427	NM_001081427	NP_001074896	ENSMUST00000052678	Flnb	mRNA	-6.02925	0.999298	0.123585
NM_001081429	NM_001081429	NP_001074898	ENSMUST00000239439	Ccdc15	mRNA	-0.236526	0.999298	0.525503
NM_001081431	NM_001081431	NP_001074900	ENSMUST00000094116	Zscan25	mRNA	0.660425	0.999298	0.0847544
NM_001081433	NM_001081433	NP_001074902	ENSMUST00000179030	Ankrd44	mRNA	0.472543	0.999298	0.154228
NM_001081435	NM_001081435	NP_001074904	ENSMUST00000093939	Fbxo47	mRNA	-3.09015	0.999298	0.436564
NM_001081436	NM_001081436	NP_001074905	ENSMUST00000172416	Ino80d	mRNA	-0.32625	0.999298	0.552826
NM_001081437	NM_001081437	NP_001074906	ENSMUST00000113498	Fbln2	mRNA	2.17946	0.999298	0.303215
NM_001081446	NM_001081446	NP_001074915	ENSMUST00000106547	Iqck	mRNA	-2.99351	0.999298	0.451549
NM_001081448	NM_001081448	NP_001074917	ENSMUST00000094502	Vmn2r84	mRNA	0.516661	0.999298	0.898084
NM_001081453	NM_001081453	NP_001074922	ENSMUST00000085314	Nin	mRNA	0.639235	0.999298	0.666519
NM_001081454	NM_001081454	NP_001074923	ENSMUST00000107362	Furin	mRNA	-1.51746	0.760542	0.0346973
NM_001081456	NM_001081456	NP_001074925	ENSMUST00000113747	Plcd4	mRNA	-1.17839	0.999298	0.772289
NM_001081457	NM_001081457	NP_001074926	ENSMUST00000109832	Ppp2r5c	mRNA	-0.213514	0.999298	0.469354
NM_001081458	NM_001081458	NP_001074927	ENSMUST00000221715	Ppp2r5c	mRNA	0.0546849	0.999298	0.704702
NM_001081459	NM_001081459	NP_001074928	ENSMUST00000205340	Sh2b1	mRNA	0.808615	0.999298	0.842914
NM_001081462	NM_001081462	NP_001074931	ENSMUST00000100652	Gtf2ird1	mRNA	2.29047	0.999298	0.56675
NM_001081463	NM_001081463	NP_001074932	ENSMUST00000100650	Gtf2ird1	mRNA	-4.0759	0.999298	0.300889
NM_001081464	NM_001081464	NP_001074933	ENSMUST00000171794	Gtf2ird1	mRNA	-3.36849	0.999298	0.395044
NM_001081465	NM_001081465	NP_001074934	ENSMUST00000111244	Gtf2ird1	mRNA	3.07337	0.999298	0.433575
NM_001081466	NM_001081466	NP_001074935	ENSMUST00000111245	Gtf2ird1	mRNA	4.51494	0.999298	0.250227
NM_001081467	NM_001081467	NP_001074936	ENSMUST00000074114	Gtf2ird1	mRNA	0.808615	0.999298	0.842914
NM_001081468	NM_001081468	NP_001074937	ENSMUST00000100654	Gtf2ird1	mRNA	0.556781	0.999298	0.88911
NM_001081469	NM_001081469	NP_001074938	ENSMUST00000200944	Gtf2ird1	mRNA	-1.08141	0.999298	0.790749
NM_001081470	NM_001081470	NP_001074939	ENSMUST00000202280	Gtf2ird1	mRNA	0.808615	0.999298	0.842914
NM_001081473	NM_001081473	NP_001074942	ENSMUST00000101388	Zxdb	mRNA	0.59222	0.999298	0.249762
NM_001081475	NM_001081475	NP_001074944	ENSMUST00000030457	Nasp	mRNA	0.184144	0.999298	0.509311
NM_001081477	NM_001081477	NP_001074946	ENSMUST00000150434	Brwd3	mRNA	-0.0262404	0.999298	0.950958
NM_001081490	NM_001081490	NP_001074959	ENSMUST00000001402	Fbxo9	mRNA	-1.77627	0.999298	0.193762
NM_001081499	NM_001081499	NP_001074968	ENSMUST00000096313	Tbc1d8b	mRNA	-0.414422	0.999298	0.14132
NM_001081549	NM_001081549	NP_001075018	ENSMUST00000060005	Rcan1	mRNA	-0.169237	0.999298	0.409727
NM_001081557	NM_001081557	NP_001075026	ENSMUST00000049790	Camta1	mRNA	-1.88034	0.999298	0.597132
NM_001081566	NM_001081566	NP_001075035	ENSMUST00000060441	Pik3r6	mRNA	6.47616	0.868656	0.0472574
NM_001081633	NM_001081633	NP_001075102	ENSMUST00000232423	Ess2	mRNA	-0.273042	0.999298	0.557571
NM_001081635	NM_001081635	NP_001075104	ENSMUST00000037333	Ccnd3	mRNA	0.130045	0.999298	0.788035
NM_001081636	NM_001081636	NP_001075105	ENSMUST00000171031	Ccnd3	mRNA	0.231609	0.999298	0.760343
NM_001081642	NM_001081642	NP_001075111	ENSMUST00000078775	Xlr4a	mRNA	0.227574	0.999298	0.681015
NM_001081643	NM_001081643	NP_001075112	ENSMUST00000101486	Xlr3b	mRNA	2.0936	0.999298	0.116091
NM_001081650	NM_001081650	NP_001075119	ENSMUST00000107424	Rgs3	mRNA	1.24263	0.999298	0.106353
NM_001081651	NM_001081651	NP_001075120	ENSMUST00000040411	Rab42	mRNA	2.79066	0.999298	0.420819
NM_001081652	NM_001081652	NP_001075121	ENSMUST00000045713	Nacad	mRNA	1.97461	0.999298	0.62331
NM_001081654	NM_001081654	NP_001075123	ENSMUST00000046735	Tex264	mRNA	0.528424	0.999298	0.114816
NM_001081655	NM_001081655	NP_001075124	ENSMUST00000108493	Dact3	mRNA	-1.20072	0.999298	0.525259
NM_001081656	NM_001081656	NP_001075125	ENSMUST00000053020	Neurl1b	mRNA	0.644977	0.999298	0.660686
NM_001081671	NM_001081671	NP_001075140		Cldn34b2	mRNA	0.808615	0.999298	0.842914
NM_001081678	NM_001081678	NP_001075147	ENSMUST00000115321	Zfp800	mRNA	-0.262318	0.999298	0.755273
NM_001081679	NM_001081679	NP_001075148	ENSMUST00000106970	Tomt	mRNA	-1.59459	0.999298	0.474448
NM_001081680	NM_001081680	NP_001075149	ENSMUST00000091481	Zfp72	mRNA	0.327668	0.999298	0.934384
NM_001081682	NM_001081682	NP_001075151	ENSMUST00000231621	Gnb1l	mRNA	-0.462052	0.999298	0.825026
NM_001081684	NM_001081684	NP_001075153	ENSMUST00000063605	Zbtb21	mRNA	0.290046	0.999298	0.441024
NM_001081685	NM_001081685	NP_001075154	ENSMUST00000052089	Zbtb21	mRNA	0.792369	0.59159	0.0220974
NM_001081688	NM_001081688	NP_001075157	ENSMUST00000105333	Tmprss9	mRNA	0.808615	0.999298	0.842914
NM_001081750	NM_001081750	NP_001075219	ENSMUST00000111417	Zfp664	mRNA	-0.0797749	0.999298	0.631626
NM_001081956	NM_001081956	NP_001075425	ENSMUST00000051906	Akap17b	mRNA	-1.33458	0.999298	0.377536
NM_001081957	NM_001081957	NP_001075426	ENSMUST00000092836	Wfdc17	mRNA	1.29875	0.999298	0.0917485
NM_001081959	NM_001081959	NP_001075428	ENSMUST00000122300	Klc1	mRNA	-0.263476	0.999298	0.51664
NM_001081960	NM_001081960	NP_001075429	ENSMUST00000166734	Clasp2	mRNA	-0.456486	0.999298	0.764414
NM_001081962	NM_001081962	NP_001075431	ENSMUST00000166099	Sap25	mRNA	1.02333	0.984389	0.0662707
NM_001081963	NM_001081963	NP_001075432	ENSMUST00000037029	Jcad	mRNA	-4.62423	0.134215	0.00214942
NM_001081970	NM_001081970	NP_001075439	ENSMUST00000089450	Apol8	mRNA	-0.583643	0.999298	0.8832
NM_001081971	NM_001081971	NP_001075440	ENSMUST00000104937	Ankrd63	mRNA	-0.160509	0.999298	0.952023
NM_001081975	NM_001081975	NP_001075444	ENSMUST00000056732	Mfap1b	mRNA	-0.175159	0.999298	0.491322
NM_001081979	NM_001081979	NP_001075448	ENSMUST00000033770	Mecp2	mRNA	0.0327883	0.999298	0.93527
NM_001081981	NM_001081981	NP_001075450	ENSMUST00000109764	Nfix	mRNA	-5.46262	0.999298	0.163405
NM_001081982	NM_001081982	NP_001075451	ENSMUST00000099070	Nfix	mRNA	1.60927	0.999298	0.218047
NM_001081983	NM_001081983	NP_001075452	ENSMUST00000113071	Tmsb15b1	mRNA	2.78045	0.999298	0.451444
NM_001081984	NM_001081984	NP_001075453	ENSMUST00000023494	Popdc2	mRNA	-0.144765	0.999298	0.963618
NM_001082412	NM_001082412	NP_001075881	ENSMUST00000113069	Slc25a53	mRNA	-0.80218	0.999298	0.186221
NM_001082414	NM_001082414	NP_001075883	ENSMUST00000238545	Sh3d19	mRNA	-0.296713	0.999298	0.598464
NM_001082476	NM_001082476	NP_001075945	ENSMUST00000114349	Ndor1	mRNA	0.212018	0.999298	0.287258
NM_001082484	NM_001082484	NP_001075953	ENSMUST00000107283	Snx27	mRNA	-0.152835	0.999298	0.35928
NM_001082485	NM_001082485	NP_001075954	ENSMUST00000174462	Zfp266	mRNA	-0.381094	0.999298	0.355028
NM_001082532	NM_001082532	NP_001076001	ENSMUST00000123680	Pigyl	mRNA	0.134853	0.999298	0.635798
NM_001082536	NM_001082536	NP_001076005	ENSMUST00000239114	Mrtfa	mRNA	0.405414	0.999298	0.441635
NM_001082548	NM_001082548	NP_001076017	ENSMUST00000108236	Spint2	mRNA	0.132027	0.999298	0.502956
NM_001082552	NM_001082552	NP_001076021	ENSMUST00000106913	Trim21	mRNA	-0.25062	0.999298	0.859322
NM_001082960	NM_001082960	NP_001076429	ENSMUST00000064821	Itgam	mRNA	2.58626	0.999298	0.114904
NM_001082974	NM_001082974	NP_001076443	ENSMUST00000042775	Neurl2	mRNA	0.400915	0.999298	0.6834
NM_001082975	NM_001082975	NP_001076444	ENSMUST00000111325	Sdr39u1	mRNA	0.258247	0.999298	0.216247
NM_001083110	NM_001083110	NP_001076579	ENSMUST00000167246	Pja1	mRNA	0.078636	0.999298	0.629567
NM_001083114	NM_001083114	NP_001076583	ENSMUST00000109256	Pphln1	mRNA	-0.439183	0.999298	0.367123
NM_001083118	NM_001083118	NP_001076587	ENSMUST00000116425	Terf2	mRNA	-0.163785	0.999298	0.760314
NM_001083188	NM_001083188	NP_001076657	ENSMUST00000165964	Lig1	mRNA	-0.894408	0.999298	0.499394
NM_001083312	NM_001083312	NP_001076781	ENSMUST00000171263	Gbp7	mRNA	-0.361686	0.999298	0.109491
NM_001083315	NM_001083315	NP_001076784	ENSMUST00000115417	St7	mRNA	0.144183	0.999298	0.790023
NM_001083316	NM_001083316	NP_001076785	ENSMUST00000168162	Pdgfra	mRNA	4.34552	0.999298	0.162597
NM_001083317	NM_001083317	NP_001076786	ENSMUST00000050476	Slc35a4	mRNA	-0.119153	0.999298	0.583854
NM_001083318	NM_001083318	NP_001076787	ENSMUST00000170036	Etv3	mRNA	-0.235863	0.999298	0.722163
NM_001083322	NM_001083322	NP_001076791	ENSMUST00000095412	Klrk1	mRNA	-0.790609	0.999298	0.791793
NM_001083328	NM_001083328	NP_001076797		Mtg2	mRNA	0.344218	0.999298	0.752386
NM_001083329	NM_001083329	NP_001076798	ENSMUST00000108901	Mtg2	mRNA	1.54647	0.999298	0.297067
NM_001083331	NM_001083331	NP_001076800	ENSMUST00000035283	Nup88	mRNA	-0.556773	0.999298	0.551135
NM_001083334	NM_001083334	NP_001076803	ENSMUST00000091967	Bin1	mRNA	0.298826	0.999298	0.677297
NM_001083341	NM_001083341	NP_001076810	ENSMUST00000221952	Mboat2	mRNA	-3.32222	0.999298	0.325742
NM_001083587	NM_001083587	NP_001077056	ENSMUST00000020695	Tns3	mRNA	-4.90242	0.999298	0.211713
NM_001083808	NM_001083808	NP_001077277	ENSMUST00000166687	Rusc1	mRNA	0.240495	0.999298	0.280933
NM_001083809	NM_001083809	NP_001077278	ENSMUST00000111625	Slc43a1	mRNA	-0.300082	0.999298	0.288011
NM_001083880	NM_001083880	NP_001077349	ENSMUST00000174004	1600012H06Rik	mRNA	-1.06395	0.999298	0.425211
NM_001083881	NM_001083881	NP_001077350	ENSMUST00000164837	1600012H06Rik	mRNA	-0.810317	0.999298	0.595324
NM_001083882	NM_001083882	NP_001077351		1600012H06Rik	mRNA	-0.310552	0.999298	0.427381
NM_001083887	NM_001083887	NP_001077356	ENSMUST00000106781	Pars2	mRNA	2.02428	0.999298	0.327202
NM_001083891	NM_001083891	NP_001077360	ENSMUST00000064798	Ndufv3	mRNA	-0.171677	0.999298	0.545196
NM_001083895	NM_001083895	NP_001077364	ENSMUST00000113304	Srpx2	mRNA	0.894434	0.999298	0.823723
NM_001083897	NM_001083897	NP_001077366	ENSMUST00000111435	Mpzl1	mRNA	-0.116248	0.999298	0.883507
NM_001083901	NM_001083901	NP_001077370	ENSMUST00000054730	Mfsd14b	mRNA	3.29776	0.999298	0.404129
NM_001083904	NM_001083904	NP_001077373	ENSMUST00000116625	Fetub	mRNA	-1.17839	0.999298	0.772289
NM_001083906	NM_001083906	NP_001077375	ENSMUST00000109912	Nr3c2	mRNA	0.374481	0.999298	0.515813
NM_001083912	NM_001083912	NP_001077381	ENSMUST00000119990	Plekhg2	mRNA	1.3539	0.169776	0.00307343
NM_001083918	NM_001083918	NP_001077387	ENSMUST00000084149	Zfp991	mRNA	-1.07473	0.999298	0.0960348
NM_001083921	NM_001083921	NP_001077390	ENSMUST00000109847	Rbck1	mRNA	0.18772	0.999298	0.165751
NM_001083922	NM_001083922	NP_001077391	ENSMUST00000146328	Wbp1	mRNA	0.316473	0.999298	0.433816
NM_001083923	NM_001083923	NP_001077392	ENSMUST00000113936	Wbp1	mRNA	0.0237416	0.999298	0.958884
NM_001083927	NM_001083927	NP_001077396	ENSMUST00000160882	Tle3	mRNA	-0.75594	0.999298	0.61374
NM_001083928	NM_001083928	NP_001077397	ENSMUST00000034820	Tle3	mRNA	-0.479959	0.999298	0.216908
NM_001083934	NM_001083934	NP_001077403	ENSMUST00000179759	Myom1	mRNA	0.052626	0.999298	0.989071
NM_001083937	NM_001083937	NP_001077406	ENSMUST00000115660	Slc35a2	mRNA	-0.0578463	0.999298	0.828616
NM_001083938	NM_001083938	NP_001077407	ENSMUST00000097420	Rnaset2a	mRNA	0.223611	0.999298	0.117942
NM_001083945	NM_001083945	NP_001077414	ENSMUST00000024572	Rsph3b	mRNA	-0.299947	0.999298	0.483027
NM_001083955	NM_001083955	NP_001077424	ENSMUST00000093207	Hba-a2	mRNA	-1.73089	7.21039e-07	2.6214e-10
NM_001083957	NM_001083957	NP_001077426	ENSMUST00000094365	Car1	mRNA	-0.682218	0.999298	0.616753
NM_001083958	NM_001083958	NP_001077427	ENSMUST00000200039	Zfp655	mRNA	0.827754	0.999298	0.30864
NM_001085355	NM_001085355	NP_001078824	ENSMUST00000115797	Arid1b	mRNA	1.01733	0.999298	0.505699
NM_001085371	NM_001085371	NP_001078840	ENSMUST00000113590	Speg	mRNA	0.808615	0.999298	0.842914
NM_001085378	NM_001085378	NP_001078847	ENSMUST00000092995	Myh7b	mRNA	-3.36849	0.999298	0.395044
NM_001085385	NM_001085385	NP_001078854	ENSMUST00000178207	1600014C10Rik	mRNA	0.396249	0.999298	0.853279
NM_001085390	NM_001085390	NP_001078859	ENSMUST00000038287	Dusp5	mRNA	0.90822	0.399981	0.0113571
NM_001085407	NM_001085407	NP_001078876	ENSMUST00000028293	Entr1	mRNA	0.708057	0.999298	0.115476
NM_001085408	NM_001085408	NP_001078877	ENSMUST00000077983	Entr1	mRNA	0.19635	0.999298	0.562787
NM_001085410	NM_001085410	NP_001078879	ENSMUST00000190591	Nadk2	mRNA	0.087573	0.999298	0.819236
NM_001085417	NM_001085417	NP_001078886	ENSMUST00000101443	Zfp467	mRNA	0.824335	0.999298	0.837461
NM_001085440	NM_001085440	NP_001078909	ENSMUST00000056907	Smcr8	mRNA	0.0825916	0.999298	0.696709
NM_001085448	NM_001085448	NP_001078917	ENSMUST00000111697	Ctnnd1	mRNA	0.136768	0.999298	0.92251
NM_001085449	NM_001085449	NP_001078918	ENSMUST00000111670	Ctnnd1	mRNA	0.232894	0.999298	0.438833
NM_001085450	NM_001085450	NP_001078919	ENSMUST00000111691	Ctnnd1	mRNA	-0.592951	0.999298	0.122416
NM_001085453	NM_001085453	NP_001078922	ENSMUST00000066177	Ctnnd1	mRNA	-0.307938	0.999298	0.407778
NM_001085472	NM_001085472	NP_001078941	ENSMUST00000148754	Acin1	mRNA	1.62654	0.999298	0.469972
NM_001085473	NM_001085473	NP_001078942	ENSMUST00000147714	Acin1	mRNA	4.80436	0.999298	0.220714
NM_001085491	NM_001085491	NP_001078960	ENSMUST00000106043	Fam229a	mRNA	-1.38777	0.999298	0.729583
NM_001085492	NM_001085492	NP_001078961	ENSMUST00000105682	Rere	mRNA	-0.231352	0.999298	0.362989
NM_001085493	NM_001085493	NP_001078962	ENSMUST00000058183	Ndufaf6	mRNA	0.168786	0.999298	0.810524
NM_001085495	NM_001085495	NP_001078964	ENSMUST00000099078	Arfgef2	mRNA	0.0911929	0.999298	0.807477
NM_001085497	NM_001085497	NP_001078966	ENSMUST00000047655	Slc25a43	mRNA	-0.976416	0.971248	0.0634135
NM_001085498	NM_001085498	NP_001078967	ENSMUST00000026434	Chmp6	mRNA	0.115817	0.999298	0.608371
NM_001085500	NM_001085500	NP_001078969	ENSMUST00000107583	Cisd3	mRNA	1.0208	0.999298	0.239166
NM_001085501	NM_001085501	NP_001078970	ENSMUST00000058678	Ppp1r3d	mRNA	0.191185	0.999298	0.922125
NM_001085507	NM_001085507	NP_001078976	ENSMUST00000113158	Zbtb34	mRNA	-0.126133	0.999298	0.756682
NM_001085509	NM_001085509	NP_001078978	ENSMUST00000105854	Myom3	mRNA	-1.47858	0.999298	0.315172
NM_001085515	NM_001085515	NP_001078984	ENSMUST00000054920	Myorg	mRNA	-0.593906	0.999298	0.596568
NM_001085518	NM_001085518	NP_001078987	ENSMUST00000110521	Slc28a2b	mRNA	2.55273	0.0179283	0.000170465
NM_001085522	NM_001085522	NP_001078991	ENSMUST00000105733	Zfp992	mRNA	-0.67361	0.944298	0.0591881
NM_001085531	NM_001085531	NP_001079000	ENSMUST00000191112	Gm13283	mRNA	2.12172	0.999298	0.448296
NM_001085532	NM_001085532	NP_001079001	ENSMUST00000179372	Gm13276	mRNA	0.411502	0.999298	0.815815
NM_001085533	NM_001085533	NP_001079002	ENSMUST00000178347	Gm13275	mRNA	1.24479	0.999298	0.28735
NM_001085535	NM_001085535	NP_001079004	ENSMUST00000093905	Tmem235	mRNA	-0.119624	0.999298	0.976584
NM_001085537	NM_001085537	NP_001079006	ENSMUST00000178196	H2al1k	mRNA	-0.0681581	0.999298	0.982168
NM_001085546	NM_001085546	NP_001079015	ENSMUST00000072895	Gm14393	mRNA	0.808615	0.999298	0.842914
NM_001085549	NM_001085549	NP_001079018	ENSMUST00000094894	Trabd2b	mRNA	-1.08141	0.999298	0.790749
NM_001085555	NM_001085555	NP_001079024	ENSMUST00000043925	Tcp11	mRNA	2.07416	0.999298	0.553101
NM_001093749	NM_001093749	NP_001087218	ENSMUST00000114664	Mpzl3	mRNA	1.67957	0.999298	0.125668
NM_001093752	NM_001093752	NP_001087221	ENSMUST00000121326	Srsf11	mRNA	-0.141844	0.999298	0.520695
NM_001093753	NM_001093753	NP_001087222	ENSMUST00000072875	Srsf11	mRNA	-0.263867	0.999298	0.273736
NM_001093754	NM_001093754	NP_001087223	ENSMUST00000029508	Dennd2d	mRNA	-0.8157	0.999298	0.396646
NM_001093759	NM_001093759	NP_001087228	ENSMUST00000141557	Trappc13	mRNA	-0.623964	0.999298	0.313103
NM_001093760	NM_001093760	NP_001087229	ENSMUST00000144060	Trappc13	mRNA	-1.88231	0.999298	0.167782
NM_001093764	NM_001093764	NP_001087233	ENSMUST00000203328	Myadm	mRNA	-0.148669	0.999298	0.825414
NM_001093765	NM_001093765	NP_001087234	ENSMUST00000203566	Myadm	mRNA	-1.48862	0.545867	0.0193157
NM_001093766	NM_001093766	NP_001087235	ENSMUST00000164553	Myadm	mRNA	-0.36812	0.999298	0.358991
NM_001097617	NM_001097617	NP_001091086	ENSMUST00000162443	C1s1	mRNA	5.85755	0.999298	0.116668
NM_001097621	NM_001097621	NP_001091090	ENSMUST00000128402	Kif26a	mRNA	-0.119624	0.999298	0.976584
NM_001097623	NM_001097623	NP_001091092	ENSMUST00000190080	Trerf1	mRNA	1.6103	0.999298	0.435775
NM_001097644	NM_001097644	NP_001091113	ENSMUST00000094898	Ccnyl1	mRNA	-0.179036	0.999298	0.740035
NM_001097977	NM_001097977	NP_001091446	ENSMUST00000109890	Gm14151	mRNA	0.808615	0.999298	0.842914
NM_001097979	NM_001097979	NP_001091448	ENSMUST00000091749	H2bc23	mRNA	-0.564866	0.999298	0.605505
NM_001098203	NM_001098203	NP_001091673		Hic1	mRNA	0.2833	0.999298	0.90407
NM_001098222	NM_001098222	NP_001091692	ENSMUST00000180025	Bhlhb9	mRNA	1.57075	0.756319	0.0343006
NM_001098225	NM_001098225	NP_001091695	ENSMUST00000050166	Adam22	mRNA	3.25315	0.999298	0.177361
NM_001098226	NM_001098226	NP_001091696	ENSMUST00000114799	Tead3	mRNA	1.40595	0.999298	0.631039
NM_001098227	NM_001098227	NP_001091697	ENSMUST00000029912	Sdcbp	mRNA	-0.339451	0.999298	0.154626
NM_001098230	NM_001098230	NP_001091700	ENSMUST00000108299	Pdp1	mRNA	3.10998	0.999298	0.432155
NM_001098233	NM_001098233	NP_001091703	ENSMUST00000078058	Purg	mRNA	1.29171	0.999298	0.426082
NM_001098237	NM_001098237	NP_001091707	ENSMUST00000172175	Zbtb3	mRNA	0.258345	0.999298	0.827479
NM_001098271	NM_001098271	NP_001091741	ENSMUST00000168406	Tmem176a	mRNA	4.19735	0.999298	0.285705
NM_001098425	NM_001098425	NP_001091895	ENSMUST00000133615	Sp3	mRNA	-0.298573	0.999298	0.340459
NM_001098476	NM_001098476	NP_001091946	ENSMUST00000113234	Grsf1	mRNA	0.328241	0.999298	0.883744
NM_001098636	NM_001098636	NP_001092106	ENSMUST00000172136	Pwwp2b	mRNA	-1.50322	0.999298	0.70149
NM_001098669	NM_001098669	NP_001092139	ENSMUST00000118401	Klrc2	mRNA	0.808615	0.999298	0.842914
NM_001098723	NM_001098723	NP_001092193	ENSMUST00000065806	Yy2	mRNA	-0.182985	0.999298	0.597498
NM_001098810	NM_001098810	NP_001092280	ENSMUST00000108022	Ptrh2	mRNA	0.344077	0.999298	0.287617
NM_001098836	NM_001098836	NP_001092306	ENSMUST00000107132	Atxn7l3	mRNA	-1.46554	0.999298	0.602708
NM_001098837	NM_001098837	NP_001092307	ENSMUST00000073234	Atxn7l3	mRNA	0.169621	0.999298	0.166658
NM_001098840	NM_001098840	NP_001092310	ENSMUST00000178480	Gm13277	mRNA	0.033371	0.999621	0.993023
NM_001098841	NM_001098841	NP_001092311	ENSMUST00000177771	Gm13278	mRNA	1.09969	0.999298	0.335626
NM_001099217	NM_001099217	NP_001092687	ENSMUST00000100542	Ly6c2	mRNA	1.37904	0.0626724	0.00080505
NM_001099276	NM_001099276	NP_001092746	ENSMUST00000077730	Pik3c2b	mRNA	-1.22152	0.999298	0.39314
NM_001099296	NM_001099296	NP_001092766	ENSMUST00000060050	Grrp1	mRNA	0.824335	0.999298	0.837461
NM_001099308	NM_001099308	NP_001092778	ENSMUST00000109058	Gm14391	mRNA	0.808615	0.999298	0.842914
NM_001099319	NM_001099319	NP_001092789	ENSMUST00000094712	Tmem35b	mRNA	0.103592	0.999298	0.841151
NM_001099327	NM_001099327	NP_001092797	ENSMUST00000108981	Gm14305	mRNA	1.18436	0.999298	0.47309
NM_001099328	NM_001099328	NP_001092798	ENSMUST00000059452	Zfp831	mRNA	0.00709139	0.999688	0.995904
NM_001099349	NM_001099349	NP_001092819	ENSMUST00000108990	Gm14308	mRNA	-1.11315	0.999298	0.632921
NM_001099624	NM_001099624	NP_001093094	ENSMUST00000118340	Rapgef2	mRNA	0.272303	0.999298	0.868886
NM_001099631	NM_001099631	NP_001093101	ENSMUST00000105824	Sh2d5	mRNA	-0.283779	0.999298	0.678798
NM_001099632	NM_001099632	NP_001093102	ENSMUST00000040498	Rnf39	mRNA	2.31707	0.999298	0.394923
NM_001099635	NM_001099635	NP_001093105	ENSMUST00000165221	Myh3	mRNA	-1.39976	0.999298	0.607289
NM_001099637	NM_001099637	NP_001093107	ENSMUST00000057037	Cep170	mRNA	-0.199685	0.999298	0.478481
NM_001099664	NM_001099664	NP_001093134	ENSMUST00000095544	Npw	mRNA	0.808615	0.999298	0.842914
NM_001099674	NM_001099674	NP_001093144	ENSMUST00000185384	Rbis	mRNA	0.0218094	0.999298	0.955369
NM_001099675	NM_001099675	NP_001093145	ENSMUST00000107810	Tomm5	mRNA	0.184933	0.999298	0.585772
NM_001099688	NM_001099688	NP_001093158	ENSMUST00000108504	Fbxo39	mRNA	-1.38148	0.999298	0.73079
NM_001099738	NM_001099738	NP_001093208	ENSMUST00000169982	Dnajc28	mRNA	-0.531041	0.999298	0.55892
NM_001099779	NM_001099779	NP_001093249	ENSMUST00000107482	Pklr	mRNA	6.93969	0.999298	0.0759586
NM_001099785	NM_001099785	NP_001093255	ENSMUST00000108065	D3Ertd751e	mRNA	-0.592696	0.999298	0.292138
NM_001099793	NM_001099793	NP_001093263		Trmt61a	mRNA	0.319313	0.999298	0.380794
NM_001099917	NM_001099917	NP_001093387	ENSMUST00000105322	Smim24	mRNA	-0.165958	0.999298	0.716144
NM_001099918	NM_001099918	NP_001093388	ENSMUST00000112110	Klrb1	mRNA	0.808615	0.999298	0.842914
NM_001100109	NM_001100109	NP_001093579	ENSMUST00000110708	Srp54b	mRNA	0.00658096	0.999298	0.967283
NM_001100110	NM_001100110	NP_001093580	ENSMUST00000218879	Srp54c	mRNA	0.234301	0.999298	0.668937
NM_001100116	NM_001100116	NP_001093586	ENSMUST00000177978	Fam177a2	mRNA	-0.203427	0.999298	0.40798
NM_001100451	NM_001100451	NP_001093921	ENSMUST00000085177	Msl2	mRNA	0.317431	0.999298	0.429872
NM_001100452	NM_001100452	NP_001093922	ENSMUST00000040624	Bicral	mRNA	0.684551	0.999298	0.752536
NM_001100454	NM_001100454	NP_001093924	ENSMUST00000176696	Wfikkn1	mRNA	0.182949	0.999298	0.786327
NM_001100460	NM_001100460	NP_001093930	ENSMUST00000169593	Zbtb42	mRNA	0.0070429	0.999298	0.987777
NM_001100462	NM_001100462	NP_001093932	ENSMUST00000052072	Tmem221	mRNA	0.390193	0.999298	0.434797
NM_001100591	NM_001100591	NP_001094061		Rc3h2	mRNA	0.0828558	0.999298	0.932409
NM_001100606	NM_001100606	NP_001094076	ENSMUST00000038411	Adat3	mRNA	0.208768	0.999298	0.573492
NM_001101038	NM_001101038	NP_001094508	ENSMUST00000170760	Siglec15	mRNA	4.53603	0.999298	0.247987
NM_001101430	NM_001101430	NP_001094900	ENSMUST00000147632	Psmg4	mRNA	0.105582	0.999298	0.767927
NM_001101433	NM_001101433	NP_001094903	ENSMUST00000069180	Zcchc24	mRNA	0.806497	0.999298	0.418525
NM_001101443	NM_001101443	NP_001094913	ENSMUST00000159200	Prrt4	mRNA	-1.85315	0.999298	0.279068
NM_001101445	NM_001101445	NP_001094915	ENSMUST00000165999	Cyp4f17	mRNA	4.09815	0.941449	0.0588995
NM_001101471	NM_001101471	NP_001094941	ENSMUST00000154078	Akap5	mRNA	-0.660444	0.999298	0.252659
NM_001101478	NM_001101478	NP_001094948	ENSMUST00000197653	Zfp267	mRNA	-1.13978	0.990546	0.0680887
NM_001101483	NM_001101483	NP_001094953	ENSMUST00000093792	Slc35g2	mRNA	-2.38964	0.999298	0.551399
NM_001101488	NM_001101488	NP_001094958	ENSMUST00000073935	Gsg1l	mRNA	-6.18782	0.999298	0.0702255
NM_001101502	NM_001101502	NP_001094972	ENSMUST00000154256	Zfp703	mRNA	0.583081	0.999298	0.116818
NM_001101506	NM_001101506	NP_001094976	ENSMUST00000127188	Tmem240	mRNA	2.30581	0.999298	0.488194
NM_001101507	NM_001101507	NP_001094977	ENSMUST00000114874	Clec2l	mRNA	0.530519	0.999298	0.861713
NM_001101516	NM_001101516	NP_001094986	ENSMUST00000086395	Gpr25	mRNA	-0.9751	0.999298	0.748018
NM_001101531	NM_001101531	NP_001095001	ENSMUST00000168156	Aadacl2fm2	mRNA	4.04385	0.910981	0.0535624
NM_001101535	NM_001101535	NP_001095005	ENSMUST00000094805	Ccdc8	mRNA	0.806414	0.999298	0.121778
NM_001101561	NM_001101561	NP_001095031		Rpl32l	mRNA	-0.0156155	0.999298	0.970888
NM_001101598	NM_001101598	NP_001095068	ENSMUST00000125249	Isoc2a	mRNA	0.0677913	0.999298	0.702721
NM_001101605	NM_001101605	NP_001095075	ENSMUST00000168254	Ifit1bl1	mRNA	5.77358	0.999298	0.104263
NM_001101657	NM_001101657	NP_001095127	ENSMUST00000100239	Cd300ld5	mRNA	2.31801	0.999298	0.561929
NM_001101804	NM_001101804	NP_001095274	ENSMUST00000122097	Gm14434	mRNA	-2.99351	0.999298	0.451549
NM_001102404	NM_001102404	NP_001095874	ENSMUST00000069330	Acp5	mRNA	9.32869	0.0444876	0.000509254
NM_001102405	NM_001102405	NP_001095875	ENSMUST00000165735	Acp5	mRNA	0.237053	0.999298	0.491639
NM_001102407	NM_001102407	NP_001095877	ENSMUST00000196456	Rbm8a	mRNA	0.23085	0.999298	0.365119
NM_001102414	NM_001102414	NP_001095884	ENSMUST00000067886	Slc2a9	mRNA	-0.851597	0.999298	0.649897
NM_001102415	NM_001102415	NP_001095885	ENSMUST00000143758	Slc2a9	mRNA	0.424628	0.999298	0.154259
NM_001102423	NM_001102423	NP_001095893	ENSMUST00000044638	Stx16	mRNA	-0.0978589	0.999298	0.80858
NM_001102424	NM_001102424	NP_001095894		Stx16	mRNA	-0.0634181	0.999298	0.876283
NM_001102425	NM_001102425	NP_001095895		Stx16	mRNA	-0.0760735	0.999298	0.807545
NM_001102430	NM_001102430	NP_001095900	ENSMUST00000088615	Arfgef1	mRNA	0.0868505	0.999298	0.693994
NM_001102436	NM_001102436	NP_001095906	ENSMUST00000227809	Acbd5	mRNA	-0.442544	0.999298	0.563193
NM_001102437	NM_001102437	NP_001095907	ENSMUST00000114529	Acbd5	mRNA	-0.0152191	0.999298	0.978601
NM_001102438	NM_001102438	NP_001095908	ENSMUST00000114526	Acbd5	mRNA	0.351512	0.999298	0.443936
NM_001102444	NM_001102444	NP_001095914	ENSMUST00000001108	Add1	mRNA	0.57813	0.999298	0.877006
NM_001102446	NM_001102446	NP_001095916	ENSMUST00000112715	Alas2	mRNA	-1.89344	0.999298	0.257993
NM_001102455	NM_001102455	NP_001095925	ENSMUST00000072634	Aplp2	mRNA	-0.00415342	0.999298	0.989077
NM_001102456	NM_001102456	NP_001095926	ENSMUST00000079758	Aplp2	mRNA	0.466072	0.999298	0.755959
NM_001102458	NM_001102458	NP_001095928	ENSMUST00000110329	Azin1	mRNA	-0.124286	0.999298	0.774963
NM_001102468	NM_001102468	NP_001095938	ENSMUST00000163820	Calml4	mRNA	0.808615	0.999298	0.842914
NM_001102471	NM_001102471	NP_001095941	ENSMUST00000077666	Cnnm2	mRNA	-0.471781	0.999298	0.24117
NM_001102563	NM_001102563	NP_001096033	ENSMUST00000159916	Prrt2	mRNA	1.46268	0.999298	0.624949
NM_001102565	NM_001102565	NP_001096035	ENSMUST00000162961	Alkbh1	mRNA	0.130568	0.999298	0.663391
NM_001102611	NM_001102611	NP_001096081	ENSMUST00000044530	Smyd4	mRNA	-0.901011	0.999298	0.491694
NM_001102613	NM_001102613	NP_001096083	ENSMUST00000073325	Phldb3	mRNA	0.0818772	0.999298	0.769781
NM_001102615	NM_001102615	NP_001096085	ENSMUST00000084368	Kif19a	mRNA	-0.397947	0.999298	0.752314
NM_001102650	NM_001102650	NP_001096120	ENSMUST00000092688	Nt5c3b	mRNA	0.128804	0.999298	0.275076
NM_001102670	NM_001102670	NP_001096140	ENSMUST00000119582	Kbtbd8	mRNA	-0.468178	0.999298	0.877295
NM_001103162	NM_001103162	NP_001096632		Scap	mRNA	-0.500783	0.999298	0.718498
NM_001103165	NM_001103165	NP_001096635	ENSMUST00000077037	Pcbp2	mRNA	-1.4554	0.999298	0.389877
NM_001103166	NM_001103166	NP_001096636	ENSMUST00000229618	Pcbp2	mRNA	0.104384	0.999298	0.775359
NM_001103168	NM_001103168	NP_001096638	ENSMUST00000115494	Zglp1	mRNA	0.354232	0.999298	0.75567
NM_001103178	NM_001103178	NP_001096648	ENSMUST00000104902	Ablim1	mRNA	0.753286	0.999298	0.84148
NM_001103179	NM_001103179	NP_001096649		Brwd1	mRNA	-0.617642	0.886932	0.050163
NM_001103182	NM_001103182	NP_001096652	ENSMUST00000192561	Lin9	mRNA	0.113667	0.999298	0.770753
NM_001104525	NM_001104525	NP_001097995	ENSMUST00000168838	Cyp2c69	mRNA	-1.17839	0.999298	0.772289
NM_001104529	NM_001104529	NP_001097999	ENSMUST00000186298	Gpr35	mRNA	0.559379	0.999298	0.728153
NM_001104530	NM_001104530	NP_001098000	ENSMUST00000020665	Med7	mRNA	-0.578488	0.999298	0.535555
NM_001104556	NM_001104556	NP_001098026	ENSMUST00000170928	Med7	mRNA	-0.11658	0.999298	0.87566
NM_001104557	NM_001104557	NP_001098027		Med7	mRNA	-1.06175	0.999298	0.637405
NM_001104616	NM_001104616	NP_001098086	ENSMUST00000163153	Rdx	mRNA	0.345204	0.999298	0.389213
NM_001104617	NM_001104617	NP_001098087	ENSMUST00000061352	Rdx	mRNA	1.08801	0.999298	0.757496
NM_001104646	NM_001104646	NP_001098116	ENSMUST00000178289	AW209491	mRNA	0.939121	0.999298	0.146561
NM_001105076	NM_001105076	NP_001098546	ENSMUST00000173960	Vmn2r46	mRNA	-2.3004	0.999298	0.566992
NM_001105196	NM_001105196	NP_001098666	ENSMUST00000079542	Tfe3	mRNA	-0.666569	0.999298	0.712474
NM_001105197	NM_001105197	NP_001098667	ENSMUST00000115677	Tfe3	mRNA	5.98561	0.999298	0.118576
NM_001105201	NM_001105201	NP_001098671	ENSMUST00000073391	Cyp26c1	mRNA	-2.25002	0.999298	0.575882
NM_001105557	NM_001105557	NP_001099027	ENSMUST00000041264	Zfp938	mRNA	-1.05402	0.999298	0.585726
NM_001105561	NM_001105561	NP_001099031		Gm11545	mRNA	-1.17839	0.999298	0.772289
NM_001105667	NM_001105667	NP_001099137	ENSMUST00000027503	Dtymk	mRNA	-0.0860577	0.999298	0.657195
NM_001109043	NM_001109043	NP_001102513	ENSMUST00000114546	Zfp185	mRNA	-0.678864	0.999298	0.0968723
NM_001109045	NM_001109045	NP_001102515	ENSMUST00000033023	Aqp8	mRNA	-0.0418761	0.999298	0.949384
NM_001109626	NM_001109626	NP_001103096	ENSMUST00000107538	Cdk12	mRNA	1.30873	0.999298	0.725513
NM_001109628	NM_001109628	NP_001103098	ENSMUST00000107539	Cdk12	mRNA	-0.646962	0.999298	0.654688
NM_001109657	NM_001109657	NP_001103127	ENSMUST00000108682	Gas7	mRNA	6.47475	0.837377	0.0436316
NM_001109661	NM_001109661	NP_001103131	ENSMUST00000171600	Bach2	mRNA	4.18306	0.999298	0.108316
NM_001109684	NM_001109684	NP_001103154	ENSMUST00000172864	Kazn	mRNA	2.63	0.999298	0.508687
NM_001109685	NM_001109685	NP_001103155	ENSMUST00000036476	Kazn	mRNA	0.808615	0.999298	0.842914
NM_001109686	NM_001109686	NP_001103156	ENSMUST00000114432	Ehmt1	mRNA	-0.697917	0.999298	0.393103
NM_001109687	NM_001109687	NP_001103157	ENSMUST00000046227	Ehmt1	mRNA	0.364223	0.999298	0.858753
NM_001109688	NM_001109688	NP_001103158	ENSMUST00000087485	C2cd5	mRNA	3.19645	0.355449	0.00929655
NM_001109690	NM_001109690	NP_001103160	ENSMUST00000090586	Phf21a	mRNA	0.378782	0.999298	0.580653
NM_001109691	NM_001109691	NP_001103161	ENSMUST00000111291	Phf21a	mRNA	2.86775	0.999298	0.0855562
NM_001109745	NM_001109745	NP_001103215		Cnbp	mRNA	-0.103106	0.999298	0.673249
NM_001109746	NM_001109746	NP_001103216	ENSMUST00000113619	Cnbp	mRNA	0.0656052	0.999298	0.679745
NM_001109747	NM_001109747	NP_001103217	ENSMUST00000099985	Cenpw	mRNA	-0.0925245	0.999298	0.78366
NM_001109748	NM_001109748	NP_001103218	ENSMUST00000032555	Tomm40	mRNA	-0.102481	0.999298	0.793781
NM_001109750	NM_001109750	NP_001103220	ENSMUST00000117945	Dgcr2	mRNA	-0.208758	0.999298	0.422343
NM_001109752	NM_001109752	NP_001103222	ENSMUST00000231415	Dlg4	mRNA	1.10027	0.999298	0.638893
NM_001109757	NM_001109757	NP_001103227	ENSMUST00000055941	Atp7a	mRNA	-0.94102	0.999298	0.116655
NM_001109759	NM_001109759	NP_001103229	ENSMUST00000171798	Fam71a	mRNA	2.9864	0.999298	0.390072
NM_001109761	NM_001109761	NP_001103231	ENSMUST00000028748	Capn3	mRNA	0.798555	0.999298	0.835567
NM_001109765	NM_001109765	NP_001103235	ENSMUST00000119661	Ttyh1	mRNA	2.35383	0.999298	0.555688
NM_001109873	NM_001109873	NP_001103343	ENSMUST00000064674	Cbfa2t3	mRNA	-0.10143	0.999298	0.946899
NM_001109897	NM_001109897	NP_001103367	ENSMUST00000124189	Trpc2	mRNA	0.821286	0.999298	0.208764
NM_001109902	NM_001109902	NP_001103372	ENSMUST00000121369	Rnft2	mRNA	0.0713626	0.999298	0.970338
NM_001109905	NM_001109905	NP_001103375	ENSMUST00000109235	Stau1	mRNA	0.0225596	0.999298	0.951188
NM_001109906	NM_001109906	NP_001103376	ENSMUST00000109238	Stau1	mRNA	0.333323	0.999298	0.368816
NM_001109909	NM_001109909	NP_001103379	ENSMUST00000199243	Srrt	mRNA	0.2163	0.999298	0.172904
NM_001109910	NM_001109910	NP_001103380	ENSMUST00000197466	Srrt	mRNA	0.157304	0.999298	0.668477
NM_001109913	NM_001109913	NP_001103383	ENSMUST00000087582	Hnrnpm	mRNA	0.156802	0.999298	0.254445
NM_001109914	NM_001109914	NP_001103384	ENSMUST00000167323	Apold1	mRNA	0.547308	0.999298	0.535974
NM_001109971	NM_001109971	NP_001103441	ENSMUST00000178855	Sec61g	mRNA	-0.615172	0.999298	0.574131
NM_001109972	NM_001109972	NP_001103442	ENSMUST00000109642	Sec61g	mRNA	-0.599854	0.999298	0.530961
NM_001109975	NM_001109975	NP_001103445	ENSMUST00000115318	Synpo	mRNA	-2.34955	0.999298	0.558379
NM_001109985	NM_001109985	NP_001103455	ENSMUST00000160456	Nos1ap	mRNA	-1.5602	0.999298	0.17626
NM_001109992	NM_001109992	NP_001103462	ENSMUST00000100770	Ptpn11	mRNA	0.206313	0.999298	0.269579
NM_001109993	NM_001109993	NP_001103463	ENSMUST00000150165	Tmem141	mRNA	0.935448	0.999298	0.581757
NM_001109995	NM_001109995	NP_001103465	ENSMUST00000021306	Eftud2	mRNA	0.288024	0.999298	0.541704
NM_001110009	NM_001110009	NP_001103479	ENSMUST00000045035	Apoc1	mRNA	0.974695	0.999298	0.462635
NM_001110013	NM_001110013	NP_001103483	ENSMUST00000058154	Tmtc3	mRNA	-0.508979	0.999298	0.25916
NM_001110015	NM_001110015	NP_001103485	ENSMUST00000053663	Wdr36	mRNA	-0.0336859	0.999298	0.92944
NM_001110016	NM_001110016	NP_001103486	ENSMUST00000166214	Wdr36	mRNA	0.186576	0.999298	0.810446
NM_001110017	NM_001110017	NP_001103487	ENSMUST00000121869	Dzip3	mRNA	-1.01124	0.999298	0.495503
NM_001110100	NM_001110100	NP_001103570		Banp	mRNA	3.77911	0.999298	0.334326
NM_001110101	NM_001110101	NP_001103571	ENSMUST00000114011	Lsm2	mRNA	0.121603	0.999298	0.645107
NM_001110129	NM_001110129	NP_001103599	ENSMUST00000106321	Ppih	mRNA	0.07087	0.999298	0.859729
NM_001110130	NM_001110130	NP_001103600	ENSMUST00000106317	Ppih	mRNA	-1.51412	0.999298	0.653883
NM_001110140	NM_001110140	NP_001103610	ENSMUST00000031423	Atp2a2	mRNA	-0.0193759	0.999298	0.936178
NM_001110142	NM_001110142	NP_001103612	ENSMUST00000050083	Cul4b	mRNA	1.5014	0.999298	0.582195
NM_001110145	NM_001110145	NP_001103615	ENSMUST00000090852	Ssb	mRNA	-0.0312345	0.999298	0.896059
NM_001110146	NM_001110146	NP_001103616	ENSMUST00000162367	Prg4	mRNA	0.613658	0.999298	0.87919
NM_001110147	NM_001110147	NP_001103617	ENSMUST00000115125	Tnk2	mRNA	0.894417	0.243243	0.00516978
NM_001110148	NM_001110148	NP_001103618	ENSMUST00000167400	Mgat1	mRNA	-0.0834745	0.999298	0.916504
NM_001110149	NM_001110149	NP_001103619	ENSMUST00000109194	Mgat1	mRNA	9.18105	0.105869	0.0015652
NM_001110150	NM_001110150	NP_001103620	ENSMUST00000101293	Mgat1	mRNA	-0.256027	0.999298	0.314151
NM_001110152	NM_001110152	NP_001103622	ENSMUST00000063682	Pfdn4	mRNA	0.086209	0.999298	0.829025
NM_001110159	NM_001110159	NP_001103629	ENSMUST00000109961	Nxt1	mRNA	0.0493031	0.999298	0.923404
NM_001110160	NM_001110160	NP_001103630	ENSMUST00000101436	Lrrc61	mRNA	0.31551	0.999298	0.682325
NM_001110162	NM_001110162	NP_001103632	ENSMUST00000163100	Cdca2	mRNA	-0.0423681	0.999298	0.894379
NM_001110192	NM_001110192	NP_001103662	ENSMUST00000042275	Inpp5d	mRNA	-0.277413	0.999298	0.523529
NM_001110193	NM_001110193	NP_001103663	ENSMUST00000168783	Inpp5d	mRNA	0.0218957	0.999298	0.905187
NM_001110195	NM_001110195	NP_001103665	ENSMUST00000160399	Echdc1	mRNA	0.0827243	0.999298	0.833558
NM_001110196	NM_001110196	NP_001103666	ENSMUST00000160372	Rnf146	mRNA	-0.0970534	0.999298	0.824906
NM_001110197	NM_001110197	NP_001103667	ENSMUST00000037548	Rnf146	mRNA	-0.467223	0.999298	0.499889
NM_001110198	NM_001110198	NP_001103668		Rnf146	mRNA	0.729949	0.999298	0.622915
NM_001110201	NM_001110201	NP_001103671	ENSMUST00000108238	Yif1b	mRNA	-0.0144753	0.999298	0.946411
NM_001110202	NM_001110202	NP_001103672	ENSMUST00000110520	Trim9	mRNA	0.808615	0.999298	0.842914
NM_001110205	NM_001110205	NP_001103675	ENSMUST00000056376	Acvr1	mRNA	2.94252	0.999298	0.152797
NM_001110208	NM_001110208	NP_001103678	ENSMUST00000108344	Akt2	mRNA	0.168734	0.999298	0.369586
NM_001110209	NM_001110209	NP_001103679	ENSMUST00000111993	Lnpk	mRNA	-0.0455274	0.999298	0.89213
NM_001110211	NM_001110211	NP_001103681	ENSMUST00000102727	Anxa6	mRNA	0.0660906	0.999298	0.856368
NM_001110212	NM_001110212	NP_001103682	ENSMUST00000172794	Gigyf2	mRNA	0.660159	0.999298	0.0755331
NM_001110214	NM_001110214	NP_001103684	ENSMUST00000100463	Dclre1c	mRNA	-2.47975	0.999298	0.516756
[truncated: 51,639 more rows]
