# Supplementary material for: mRNA vaccination targeting AML1::ETO fusion gene eliminates leukemia cells via activating T cells
Source: Leukemia. 2026 Apr 10;40(6):1335–9. doi: 10.1038/s41375-026-02940-3 (PMC13233333; doi:10.1038/s41375-026-02940-3)
Supplement: Supplementary file 5 — Dataset 4 [file 41375_2026_2940_MOESM5_ESM.xlsx]

## Sheet: Sheet1
RNA ID	Gene ID	NCBI RNA ID	Ensembl RNA ID	NCBI Protein ID	Symbol	Type	log2 (Case_4 / Case_3)	Qvalue (Case_4 / Case_3)	Pvalue(Case_4 / Case_3)
NM_001001130	22746	NM_001001130	ENSMUST00000144183	NP_001001130	Zfp85	mRNA	0.158499	0.999986	0.772596
NM_001001144	235623	NM_001001144	ENSMUST00000098350	NP_001001144	Scap	mRNA	0.0360939	0.999986	0.790121
NM_001001152	238690	NM_001001152	ENSMUST00000045969	NP_001001152	Zfp458	mRNA	0.0864472	0.999986	0.969272
NM_001001176	407786	NM_001001176	ENSMUST00000055497	NP_001001176	Taf9b	mRNA	0.0150721	0.999986	0.994127
NM_001001180	407812	NM_001001180	ENSMUST00000106052	NP_001001180	Zfp941	mRNA	-0.911162	0.999986	0.823282
NM_001001181	407819	NM_001001181	ENSMUST00000237263	NP_001001181	BC031181	mRNA	-0.429192	0.999986	0.174124
NM_001001182	407823	NM_001001182	ENSMUST00000112550	NP_001001182	Baz2b	mRNA	-0.428413	0.999986	0.638912
NM_001001183	407831	NM_001001183	ENSMUST00000024984	NP_001001183	Tmem204	mRNA	0.960318	0.999986	0.747432
NM_001001184	408022	NM_001001184	ENSMUST00000211400	NP_001001184	Primpol	mRNA	0.218258	0.999986	0.429397
NM_001001186	408065	NM_001001186	ENSMUST00000057070	NP_001001186	Zfp456	mRNA	-0.338063	0.999986	0.576413
NM_001001187	408068	NM_001001187	ENSMUST00000137496	NP_001001187	Zfp738	mRNA	-0.0384977	0.999986	0.931718
NM_001001295	213550	NM_001001295	ENSMUST00000168844	NP_001001295	Dis3l	mRNA	0.141703	0.999986	0.593576
NM_001001297	208967	NM_001001297	ENSMUST00000102952	NP_001001297	Thnsl1	mRNA	-0.740621	0.999986	0.851838
NM_001001309	241226	NM_001001309	ENSMUST00000028106	NP_001001309	Itga8	mRNA	-0.34086	0.999986	0.870318
NM_001001321	70484	NM_001001321	ENSMUST00000099441	NP_001001321	Slc35d2	mRNA	0.182622	0.999986	0.824785
NM_001001326	76954	NM_001001326	ENSMUST00000079282	NP_001001326	Denn2b	mRNA	-1.55029	0.999986	0.529352
NM_001001327	69568	NM_001001327	ENSMUST00000201855	NP_001001327	Vkorc1l1	mRNA	0.0296493	0.999986	0.954502
NM_001001333	238023	NM_001001333	ENSMUST00000106117	NP_001001333	Hexdc	mRNA	0.310558	0.999986	0.743957
NM_001001334	381350	NM_001001334	ENSMUST00000095132	NP_001001334	Spag6	mRNA	1.01601	0.999986	0.803367
NM_001001335	231999	NM_001001335	ENSMUST00000101385	NP_001001335	Plekha8	mRNA	1.21001	0.999986	0.745948
NM_001001445	193034	NM_001001445	ENSMUST00000102526	NP_001001445	Trpv1	mRNA	1.01601	0.999986	0.803367
NM_001001446	226143	NM_001001446	ENSMUST00000026211	NP_001001446	Cyp2c23	mRNA	3.16039	0.999986	0.425427
NM_001001447	232878	NM_001001447	ENSMUST00000055528	NP_001001447	Zscan22	mRNA	-6.36414	0.999986	0.0538444
NM_001001452	387514	NM_001001452	ENSMUST00000057398	NP_001001452	Tas2r143	mRNA	1.01601	0.999986	0.803367
NM_001001488	54670	NM_001001488	ENSMUST00000025482	NP_001001488	Atp8b1	mRNA	0.1821	0.999986	0.931023
NM_001001489	215928	NM_001001489	ENSMUST00000164566	NP_001001489	Mfsd4b5	mRNA	0.784251	0.999986	0.846147
NM_001001491	326618	NM_001001491	ENSMUST00000003575	NP_001001491	Tpm4	mRNA	-0.11152	0.999986	0.882855
NM_001001493	414077	NM_001001493	ENSMUST00000079764	NP_001001493	Wdr83os	mRNA	-0.0148412	0.999986	0.947439
NM_001001495	414084	NM_001001495	ENSMUST00000114236	NP_001001495	Tnip3	mRNA	0.431083	0.999986	0.751976
NM_001001496	414089	NM_001001496	ENSMUST00000069417	NP_001001496	Gja6	mRNA	-0.732374	0.999986	0.810776
NM_001001565	74241	NM_001001565	ENSMUST00000094818	NP_001001565	Chpf	mRNA	0.215128	0.999986	0.799057
NM_001001566	74241	NM_001001566	ENSMUST00000079205	NP_001001566	Chpf	mRNA	0.296127	0.999986	0.466234
NM_001001602	69601	NM_001001602	ENSMUST00000065001	NP_001001602	Dab2ip	mRNA	-0.147531	0.999986	0.880399
NM_001001735	234135	NM_001001735	ENSMUST00000146919	NP_001001735	Nsd3	mRNA	-0.0313095	0.999986	0.929487
NM_001001737	414758	NM_001001737	ENSMUST00000143264	NP_001001737	Zfp950	mRNA	-0.76548	0.999986	0.597184
NM_001001738	414801	NM_001001738	ENSMUST00000095998	NP_001001738	Itprip	mRNA	-6.54042	0.999986	0.0494825
NM_001001792	22685	NM_001001792	ENSMUST00000172088	NP_001001792	Zfp239	mRNA	0.443343	0.999986	0.641551
NM_001001798	320940	NM_001001798	ENSMUST00000033480	NP_001001798	Atp11c	mRNA	-0.121527	0.999986	0.608511
NM_001001806	12193	NM_001001806	ENSMUST00000060366	NP_001001806	Zfp36l2	mRNA	0.0418816	0.999986	0.897344
NM_001001808	258420	NM_001001808	ENSMUST00000214342	NP_001001808	Olfr221	mRNA	-1.7629	0.999986	0.662329
NM_001001880	68481	NM_001001880	ENSMUST00000068705	NP_001001880	Mpzl1	mRNA	-0.212963	0.999986	0.931454
NM_001001881	72190	NM_001001881	ENSMUST00000053336	NP_001001881	2510009E07Rik	mRNA	1.05212	0.999986	0.431726
NM_001001882	269400	NM_001001882	ENSMUST00000054622	NP_001001882	Rtel1	mRNA	0.591886	0.999986	0.0849806
NM_001001884	380969	NM_001001884	ENSMUST00000023747	NP_001001884	Nckap5l	mRNA	0.0848695	0.999986	0.956677
NM_001001885	381199	NM_001001885	ENSMUST00000077066	NP_001001885	Tmem151a	mRNA	-0.0351837	0.999986	0.980398
NM_001001892	14972	NM_001001892	ENSMUST00000025181	NP_001001892	H2-K1	mRNA	-0.033744	0.999986	0.940904
NM_001001932	216238	NM_001001932	ENSMUST00000053484	NP_001001932	Eea1	mRNA	-0.0877462	0.999986	0.802394
NM_001001979	70417	NM_001001979	ENSMUST00000075770	NP_001001979	Megf10	mRNA	-2.95277	0.999986	0.453483
NM_001001981	195434	NM_001001981	ENSMUST00000053760	NP_001001981	Utp14b	mRNA	3.12262	0.999986	0.16394
NM_001001982	214239	NM_001001982	ENSMUST00000059997	NP_001001982	Ccdc9b	mRNA	0.183708	0.999986	0.632343
NM_001001983	224020	NM_001001983	ENSMUST00000036161	NP_001001983	Pi4ka	mRNA	4.24971	0.999986	0.224916
NM_001001984	225876	NM_001001984	ENSMUST00000075856	NP_001001984	Kdm2a	mRNA	-0.0492813	0.999986	0.864835
NM_001001985	269642	NM_001001985	ENSMUST00000056355	NP_001001985	Nat8l	mRNA	-0.297998	0.999986	0.827101
NM_001001986	329540	NM_001001986	ENSMUST00000109784	NP_001001986	Nol4l	mRNA	-4.90652	0.999986	0.211047
NM_001002004	72503	NM_001002004	ENSMUST00000010421	NP_001002004	2610507B11Rik	mRNA	0.0577982	0.999986	0.798142
NM_001002005	406218	NM_001002005	ENSMUST00000162424	NP_001002005	Panx2	mRNA	1.01601	0.999986	0.803367
NM_001002008	381066	NM_001002008	ENSMUST00000088787	NP_001002008	Zfp948	mRNA	0.0801341	0.999986	0.83061
NM_001002011	16905	NM_001002011	ENSMUST00000029699	NP_001002011	Lmna	mRNA	0.104967	0.999986	0.824503
NM_001002012	15512	NM_001002012	ENSMUST00000080449	NP_001002012	Hspa2	mRNA	-0.439304	0.999986	0.46102
NM_001002239	319195	NM_001002239	ENSMUST00000079716	NP_001002239	Rpl17	mRNA	-0.257696	0.999986	0.288502
NM_001002267	72309	NM_001002267	ENSMUST00000068140	NP_001002267	Tmem158	mRNA	-0.262267	0.999986	0.654663
NM_001002764	103677	NM_001002764	ENSMUST00000045281	NP_001002764	Smg6	mRNA	-0.00650815	0.999986	0.973968
NM_001002787	442829	NM_001002787	ENSMUST00000095107	NP_001002787	Ccin	mRNA	-0.0929544	0.999986	0.956788
NM_001002842	378460	NM_001002842	ENSMUST00000052079	NP_001002842	Pram1	mRNA	-0.094099	0.999986	0.920524
NM_001002846	30843	NM_001002846	ENSMUST00000086458	NP_001002846	Fbxl12	mRNA	0.136043	0.999986	0.80513
NM_001002895	106672	NM_001002895	ENSMUST00000154473	NP_001002895	AI413582	mRNA	-0.0356872	0.999986	0.901738
NM_001002897	213948	NM_001002897	ENSMUST00000059401	NP_001002897	Atg9b	mRNA	0.348634	0.999986	0.432114
NM_001002898	320832	NM_001002898	ENSMUST00000192700	NP_001002898	Sirpb1a	mRNA	-0.276519	0.999986	0.871951
NM_001002927	18619	NM_001002927	ENSMUST00000070375	NP_001002927	Penk	mRNA	-2.96731	0.999986	0.454632
NM_001002929	445007	NM_001002929	ENSMUST00000021085	NP_001002929	Nup85	mRNA	-0.0723266	0.999986	0.802389
NM_001003405	103964	NM_001003405	ENSMUST00000064324	NP_001003405	Try5	mRNA	0.0562724	0.999986	0.988996
NM_001003666	431706	NM_001003666	ENSMUST00000049705	NP_001003666	Zfp457	mRNA	-1.79106	0.999986	0.578225
NM_001003668	406219	NM_001003668	ENSMUST00000081945	NP_001003668	Krt87	mRNA	2.05264	0.999986	0.610253
NM_001003672	353237	NM_001003672	ENSMUST00000047479	NP_001003672	Pcdhac2	mRNA	1.6753	0.999986	0.678862
NM_001003717	237542	NM_001003717	ENSMUST00000095310	NP_001003717	Osbpl8	mRNA	-0.626101	0.999986	0.163275
NM_001003817	13866	NM_001003817	ENSMUST00000058295	NP_001003817	Erbb2	mRNA	-0.193514	0.999986	0.912753
NM_001003893	17175	NM_001003893	ENSMUST00000052060	NP_001003893	Masp2	mRNA	0.0534371	0.999986	0.982939
NM_001003898	230908	NM_001003898	ENSMUST00000165113	NP_001003898	Tardbp	mRNA	0.374067	0.999986	0.557303
NM_001003899	230908	NM_001003899	ENSMUST00000105699	NP_001003899	Tardbp	mRNA	0.738275	0.999986	0.310715
NM_001003908	67300	NM_001003908	ENSMUST00000103186	NP_001003908	Cltc	mRNA	0.0333027	0.999986	0.909852
NM_001003909	70797	NM_001003909	ENSMUST00000043551	NP_001003909	Ankib1	mRNA	0.501785	0.999986	0.385306
NM_001003910	103220	NM_001003910	ENSMUST00000075632	NP_001003910	Ttc41	mRNA	-0.152932	0.999986	0.962519
NM_001003912	213498	NM_001003912	ENSMUST00000039476	NP_001003912	Arhgef11	mRNA	-6.8888	0.999986	0.0257236
NM_001003913	216443	NM_001003913	ENSMUST00000037290	NP_001003913	Mars1	mRNA	-0.0614091	0.999986	0.777865
NM_001003916	245522	NM_001003916	ENSMUST00000044382	NP_001003916	Zc4h2	mRNA	-2.09757	0.999986	0.542747
NM_001003917	245860	NM_001003917	ENSMUST00000040689	NP_001003917	Atg9a	mRNA	-0.439146	0.999986	0.181311
NM_001003918	252870	NM_001003918	ENSMUST00000161046	NP_001003918	Usp7	mRNA	0.628795	0.999986	0.102499
NM_001003919	320209	NM_001003919	ENSMUST00000163605	NP_001003919	Ddx11	mRNA	-0.240483	0.999986	0.911778
NM_001003920	381979	NM_001003920	ENSMUST00000048248	NP_001003920	Brsk1	mRNA	-0.911162	0.999986	0.823282
NM_001003933	20168	NM_001003933	ENSMUST00000088171	NP_001003933	Rtn3	mRNA	2.56734	0.999986	0.399092
NM_001003934	20168	NM_001003934	ENSMUST00000065304	NP_001003934	Rtn3	mRNA	2.71543	0.999986	0.495703
NM_001003939	103220	NM_001003939	ENSMUST00000061458	NP_001003939	Ttc41	mRNA	0.557667	0.999986	0.833869
NM_001003947	81906	NM_001003947	ENSMUST00000106545	NP_001003947	Cyp4x1	mRNA	0.183344	0.999986	0.871641
NM_001003948	98496	NM_001003948	ENSMUST00000168574	NP_001003948	Pid1	mRNA	0.339254	0.999986	0.827472
NM_001003949	216157	NM_001003949	ENSMUST00000052885	NP_001003949	Tmem259	mRNA	0.46129	0.999986	0.196134
NM_001003950	216363	NM_001003950	ENSMUST00000020375	NP_001003950	Rab3ip	mRNA	1.82046	0.999986	0.652146
NM_001003953	30841	NM_001003953	ENSMUST00000046073	NP_001003953	Kdm2b	mRNA	0.403663	0.999986	0.560524
NM_001003955	52055	NM_001003955	ENSMUST00000204087	NP_001003955	Rab11fip5	mRNA	-0.108511	0.999986	0.937821
NM_001003960	13436	NM_001003960	ENSMUST00000081628	NP_001003960	Dnmt3b	mRNA	-3.92368	0.999986	0.308842
NM_001003963	13436	NM_001003963	ENSMUST00000088976	NP_001003963	Dnmt3b	mRNA	5.34046	0.999986	0.173061
NM_001003972	66315	NM_001003972	ENSMUST00000049128	NP_001003972	Senp7	mRNA	3.60508	0.999986	0.36139
NM_001003973	66315	NM_001003973	ENSMUST00000201011	NP_001003973	Senp7	mRNA	-0.0294151	0.999986	0.967927
NM_001004062	382056	NM_001004062	ENSMUST00000076615	NP_001004062	Crtc1	mRNA	-0.828167	0.999986	0.453492
NM_001004066	56220	NM_001004066	ENSMUST00000183125	NP_001004066	Zfp386	mRNA	0.671629	0.999986	0.565072
NM_001004139	70227	NM_001004139	ENSMUST00000108015	NP_001004139	Zfp619	mRNA	-0.238195	0.999986	0.743178
NM_001004140	80986	NM_001004140	ENSMUST00000046916	NP_001004140	Ckap2	mRNA	-0.0180074	0.999986	0.960854
NM_001004142	195046	NM_001004142	ENSMUST00000108518	NP_001004142	Nlrp1a	mRNA	-0.521634	0.999986	0.79255
NM_001004143	216825	NM_001004143	ENSMUST00000041683	NP_001004143	Usp22	mRNA	0.013813	0.999986	0.968395
NM_001004144	216963	NM_001004144	ENSMUST00000037285	NP_001004144	Git1	mRNA	0.512608	0.999986	0.532689
NM_001004147	237730	NM_001004147	ENSMUST00000160726	NP_001004147	Fbll1	mRNA	-2.76541	0.999986	0.486905
NM_001004149	238803	NM_001004149	ENSMUST00000056558	NP_001004149	Zfp366	mRNA	-0.705616	0.999986	0.67393
NM_001004150	239559	NM_001004150	ENSMUST00000049530	NP_001004150	A4galt	mRNA	-2.2744	0.999986	0.570178
NM_001004154	245670	NM_001004154	ENSMUST00000039720	NP_001004154	Rragb	mRNA	-0.777907	0.999986	0.677004
NM_001004155	268759	NM_001004155	ENSMUST00000058240	NP_001004155	9930012K11Rik	mRNA	0.209455	0.999986	0.924778
NM_001004157	380713	NM_001004157	ENSMUST00000042808	NP_001004157	Scarf1	mRNA	0.439611	0.999986	0.802223
NM_001004164	432486	NM_001004164	ENSMUST00000020251	NP_001004164	Gnptab	mRNA	-0.208333	0.999986	0.57869
NM_001004173	433323	NM_001004173	ENSMUST00000036172	NP_001004173	Sgpp2	mRNA	1.18689	0.999986	0.767922
NM_001004174	433470	NM_001004174	ENSMUST00000047498	NP_001004174	AA467197	mRNA	1.70811	0.999986	0.668435
NM_001004176	433586	NM_001004176	ENSMUST00000121440	NP_001004176	Maml3	mRNA	-0.0547023	0.999986	0.869185
NM_001004177	53883	NM_001004177		NP_001004177	Celsr2	mRNA	3.033	0.999986	0.0373285
NM_001004178	433752	NM_001004178	ENSMUST00000079611	NP_001004178	Frg2f1	mRNA	-0.448816	0.999986	0.611762
NM_001004180	433940	NM_001004180	ENSMUST00000043650	NP_001004180	Fam222a	mRNA	0.0711397	0.999986	0.88474
NM_001004185	434204	NM_001004185	ENSMUST00000165460	NP_001004185	Whamm	mRNA	0.252923	0.999986	0.304477
NM_001004187	434234	NM_001004187	ENSMUST00000033218	NP_001004187	Rexo5	mRNA	0.792891	0.999986	0.588656
NM_001004190	434377	NM_001004190	ENSMUST00000068079	NP_001004190	Zfp560	mRNA	1.2044	0.999986	0.280691
NM_001004191	434402	NM_001004191	ENSMUST00000048824	NP_001004191	Gm5617	mRNA	0.0956694	0.999986	0.829287
NM_001004193	434768	NM_001004193	ENSMUST00000071885	NP_001004193	Rhox8	mRNA	0.118031	0.999986	0.976463
NM_001004293	229715	NM_001004293	ENSMUST00000106656	NP_001004293	Amigo1	mRNA	-0.78659	0.999986	0.787726
NM_001004359	67298	NM_001004359		NP_001004359	Gprasp1	mRNA	-0.309614	0.999986	0.916387
NM_001004361	66648	NM_001004361	ENSMUST00000115817	NP_001004361	Tpgs2	mRNA	-0.134846	0.999986	0.630331
NM_001004362	72128	NM_001004362	ENSMUST00000039271	NP_001004362	2610008E11Rik	mRNA	0.322767	0.999986	0.931181
NM_001004363	77976	NM_001004363	ENSMUST00000020220	NP_001004363	Nuak1	mRNA	-0.900655	0.999986	0.811398
NM_001004364	211914	NM_001004364	ENSMUST00000050990	NP_001004364	Asap2	mRNA	-0.348349	0.999986	0.334367
NM_001004366	268935	NM_001004366	ENSMUST00000043503	NP_001004366	Scube3	mRNA	-2.53639	0.999986	0.524938
NM_001004435	104709	NM_001004435	ENSMUST00000102613	NP_001004435	Pik3r6	mRNA	5.36279	0.999986	0.17125
NM_001004436	218914	NM_001004436	ENSMUST00000048263	NP_001004436	Wapl	mRNA	0.0496953	0.999986	0.881186
NM_001004721	228812	NM_001004721	ENSMUST00000077626	NP_001004721	Pigu	mRNA	0.0780222	0.999986	0.740277
NM_001004762	232889	NM_001004762	ENSMUST00000043612	NP_001004762	Pla2g4c	mRNA	1.29645	0.999986	0.674598
NM_001005223	448850	NM_001005223	ENSMUST00000103195	NP_001005223	Znhit3	mRNA	0.094603	0.999986	0.807419
NM_001005247	246694	NM_001005247	ENSMUST00000014562	NP_001005247	Hps5	mRNA	0.0991051	0.999986	0.944351
NM_001005248	246694	NM_001005248		NP_001005248	Hps5	mRNA	-0.99439	0.999986	0.445688
NM_001005341	77864	NM_001005341	ENSMUST00000018571	NP_001005341	Ypel2	mRNA	0.114668	0.999986	0.829574
NM_001005342	241525	NM_001005342	ENSMUST00000090729	NP_001005342	Ypel4	mRNA	-1.01151	0.999986	0.567007
NM_001005343	381373	NM_001005343	ENSMUST00000090813	NP_001005343	Sp9	mRNA	-2.17444	0.999986	0.587889
NM_001005358	449000	NM_001005358	ENSMUST00000127027	NP_001005358	Zfp960	mRNA	1.63619	0.999986	0.554927
NM_001005370	278240	NM_001005370	ENSMUST00000049999	NP_001005370	Spin2c	mRNA	-0.664553	0.999986	0.781888
NM_001005385	67298	NM_001005385	ENSMUST00000113145	NP_001005385	Gprasp1	mRNA	0.393107	0.999986	0.497494
NM_001005419	211488	NM_001005419	ENSMUST00000075686	NP_001005419	Ado	mRNA	0.103281	0.999986	0.726894
NM_001005421	270152	NM_001005421	ENSMUST00000050020	NP_001005421	Jaml	mRNA	-0.560865	0.999986	0.661677
NM_001005422	380842	NM_001005422	ENSMUST00000076622	NP_001005422	Stmnd1	mRNA	1.01601	0.999986	0.803367
NM_001005423	381269	NM_001005423	ENSMUST00000048860	NP_001005423	Mreg	mRNA	0.0325115	0.999986	0.981115
NM_001005424	381353	NM_001005424	ENSMUST00000188161	NP_001005424	Ajm1	mRNA	0.017892	0.999986	0.975046
NM_001005426	381678	NM_001005426	ENSMUST00000035852	NP_001005426	Zcwpw1	mRNA	0.0455396	0.999986	0.909138
NM_001005475	245666	NM_001005475	ENSMUST00000096275	NP_001005475	Iqsec2	mRNA	0.430753	0.999986	0.891206
NM_001005506	109658	NM_001005506	ENSMUST00000084264	NP_001005506	Txlna	mRNA	0.579132	0.999986	0.0626026
NM_001005507	226517	NM_001005507	ENSMUST00000073441	NP_001005507	Smg7	mRNA	0.329942	0.999986	0.203616
NM_001005508	226652	NM_001005508	ENSMUST00000056449	NP_001005508	Arhgap30	mRNA	-0.0473956	0.999986	0.896218
NM_001005509	229317	NM_001005509	ENSMUST00000029387	NP_001005509	Eif2a	mRNA	-0.184337	0.999986	0.527802
NM_001005510	319565	NM_001005510	ENSMUST00000044217	NP_001005510	Syne2	mRNA	-0.160708	0.999986	0.878467
NM_001005511	381983	NM_001005511	ENSMUST00000072580	NP_001005511	Lmtk3	mRNA	-2.06412	0.999986	0.406199
NM_001005525	208606	NM_001005525	ENSMUST00000182309	NP_001005525	Rsrc2	mRNA	-0.214323	0.999986	0.353654
NM_001005605	11569	NM_001005605	ENSMUST00000087614	NP_001005605	Aebp2	mRNA	-0.0522713	0.999986	0.852457
NM_001005748	218194	NM_001005748	ENSMUST00000136576	NP_001005748	Phactr1	mRNA	1.1547	0.999986	0.774122
NM_001005767	381038	NM_001005767	ENSMUST00000048642	NP_001005767	Parl	mRNA	-0.0365947	0.999986	0.877674
NM_001005784	12695	NM_001005784		NP_001005784	Patj	mRNA	-0.279292	0.999986	0.908897
NM_001005787	12695	NM_001005787	ENSMUST00000030290	NP_001005787	Patj	mRNA	-0.618652	0.999986	0.758726
NM_001005788	381549	NM_001005788	ENSMUST00000106280	NP_001005788	Zfp69	mRNA	-1.24079	0.999986	0.561971
NM_001005846	68279	NM_001005846	ENSMUST00000098524	NP_001005846	Mcoln2	mRNA	-0.783996	0.999986	0.735879
NM_001005847	11593	NM_001005847	ENSMUST00000033920	NP_001005847	Aga	mRNA	-0.333132	0.999986	0.443486
NM_001005858	667370	NM_001005858	ENSMUST00000076249	NP_001005858	Ifit3b	mRNA	5.51508	0.999986	0.146411
NM_001005859	68436	NM_001005859	ENSMUST00000079085	NP_001005859	Rpl34	mRNA	-0.398787	0.999986	0.103118
NM_001005860	474145	NM_001005860	ENSMUST00000079379	NP_001005860	Clec4a4	mRNA	-0.363271	0.999986	0.926641
NM_001005865	102103	NM_001005865	ENSMUST00000051379	NP_001005865	Mtus1	mRNA	0.0378051	0.999986	0.986454
NM_001005867	52915	NM_001005867	ENSMUST00000102914	NP_001005867	Zmiz2	mRNA	23.3267	3.36961e-06	2.37144e-09
NM_001005868	59079	NM_001005868	ENSMUST00000191275	NP_001005868	Erbin	mRNA	-0.0704801	0.999986	0.836689
NM_001005916	474156	NM_001005916	ENSMUST00000120016	NP_001005916	Zbtb9	mRNA	0.0197777	0.999986	0.938435
NM_001006664	13821	NM_001006664	ENSMUST00000029155	NP_001006665	Epb41l1	mRNA	-3.00485	0.999986	0.448767
NM_001007221	11496	NM_001007221		NP_001007222	Adam22	mRNA	0.30297	0.999986	0.939319
NM_001007268	27389	NM_001007268	ENSMUST00000075040	NP_001007269	Dusp13	mRNA	-0.562197	0.999986	0.889603
NM_001007460	332175	NM_001007460		NP_001007461	Zdhhc23	mRNA	4.73361	0.999986	0.227999
NM_001007462	382035	NM_001007462	ENSMUST00000093059	NP_001007463	Pabpn1l	mRNA	0.0506158	0.999986	0.990102
NM_001007463	433700	NM_001007463	ENSMUST00000107870	NP_001007464	Spag8	mRNA	0.558526	0.999986	0.863151
NM_001007465	67338	NM_001007465	ENSMUST00000108173	NP_001007466	Rffl	mRNA	-0.167417	0.999986	0.48624
NM_001007567	66432	NM_001007567	ENSMUST00000035925	NP_001007568	Slc7a6os	mRNA	-0.00679651	0.999986	0.973752
NM_001007568	71591	NM_001007568	ENSMUST00000080406	NP_001007569	Zfp251	mRNA	-0.151937	0.999986	0.591829
NM_001007569	71691	NM_001007569	ENSMUST00000038163	NP_001007570	Pnmal1	mRNA	-1.57461	0.999986	0.693079
NM_001007570	73095	NM_001007570	ENSMUST00000110127	NP_001007571	Slc25a42	mRNA	0.374688	0.999986	0.352463
NM_001007571	101966	NM_001007571	ENSMUST00000019506	NP_001007572	D8Ertd738e	mRNA	0.259012	0.999986	0.467322
NM_001007572	194352	NM_001007572	ENSMUST00000031901	NP_001007573	Trpv5	mRNA	-0.154734	0.999986	0.951892
NM_001007573	215090	NM_001007573	ENSMUST00000064444	NP_001007574	Maneal	mRNA	-0.506203	0.999986	0.879565
NM_001007575	238693	NM_001007575	ENSMUST00000076123	NP_001007576	Zfp58	mRNA	-0.296185	0.999986	0.515713
NM_001007577	245695	NM_001007577	ENSMUST00000112188	NP_001007578	Tceanc	mRNA	0.194674	0.999986	0.730786
NM_001007578	278097	NM_001007578	ENSMUST00000052431	NP_001007579	Armcx6	mRNA	0.0642394	0.999986	0.859731
NM_001007581	381406	NM_001007581	ENSMUST00000039007	NP_001007582	Trp53rka	mRNA	0.0356016	0.999986	0.904116
NM_001007589	433693	NM_001007589	ENSMUST00000084299	NP_001007590	Akirin2	mRNA	-0.196776	0.999986	0.385488
NM_001007596	104001	NM_001007596	ENSMUST00000021497	NP_001007597	Rtn1	mRNA	1.82046	0.999986	0.652146
NM_001008232	230837	NM_001008232	ENSMUST00000047526	NP_001008233	Asap3	mRNA	2.51631	0.999986	0.529021
NM_001008233	231002	NM_001008233	ENSMUST00000105571	NP_001008234	Plekhn1	mRNA	0.398003	0.999986	0.673508
NM_001008238	12175	NM_001008238	ENSMUST00000085393	NP_001008239	Bnip2	mRNA	-0.0164213	0.999986	0.951733
NM_001008421	217431	NM_001008421	ENSMUST00000046011	NP_001008421	Nol10	mRNA	-0.0910851	0.999986	0.783805
NM_001008422	233208	NM_001008422	ENSMUST00000085383	NP_001008422	Scaf1	mRNA	-0.199358	0.999986	0.655416
NM_001008423	380768	NM_001008423	ENSMUST00000073251	NP_001008423	Ccdc177	mRNA	-1.80646	0.999986	0.318869
NM_001008425	386612	NM_001008425	ENSMUST00000047436	NP_001008425	Thoc6	mRNA	-0.172311	0.999986	0.528131
NM_001008427	434179	NM_001008427	ENSMUST00000107992	NP_001008427	Zfp975	mRNA	3.67401	0.999986	0.352041
NM_001008497	140795	NM_001008497	ENSMUST00000065220	NP_001008497	P2ry14	mRNA	-0.04761	0.999986	0.942292
NM_001008498	71820	NM_001008498	ENSMUST00000113711	NP_001008498	Wdr34	mRNA	0.16924	0.999986	0.691561
NM_001008501	240034	NM_001008501	ENSMUST00000073312	NP_001008501	Zfp760	mRNA	0.756875	0.999986	0.400398
NM_001008502	241950	NM_001008502	ENSMUST00000057975	NP_001008502	Bbs12	mRNA	-0.139687	0.999986	0.782052
NM_001008506	75553	NM_001008506	ENSMUST00000110104	NP_001008506	Zc3h14	mRNA	-0.158153	0.999986	0.644394
NM_001008542	17859	NM_001008542	ENSMUST00000003870	NP_001008542	Mxi1	mRNA	-0.179667	0.999986	0.734406
NM_001008543	17859	NM_001008543	ENSMUST00000235201	NP_001008543	Mxi1	mRNA	-2.92815	0.999986	0.132669
NM_001008545	230908	NM_001008545	ENSMUST00000172073	NP_001008545	Tardbp	mRNA	-0.831386	0.999986	0.777532
NM_001008546	230908	NM_001008546	ENSMUST00000105702	NP_001008546	Tardbp	mRNA	0.949539	0.999986	0.525377
NM_001008547	69282	NM_001008547	ENSMUST00000073721	NP_001008547	1700001J03Rik	mRNA	1.01601	0.999986	0.803367
NM_001008548	207728	NM_001008548	ENSMUST00000211368	NP_001008548	Pde2a	mRNA	1.3057	0.999986	0.645985
NM_001008549	210104	NM_001008549	ENSMUST00000107972	NP_001008549	Zfp658	mRNA	0.164541	0.999986	0.890203
NM_001008550	211978	NM_001008550	ENSMUST00000021547	NP_001008550	Zfyve26	mRNA	0.288711	0.999986	0.528042
NM_001008700	16190	NM_001008700	ENSMUST00000033004	NP_001008700	Il4ra	mRNA	-0.180422	0.999986	0.728287
NM_001008702	13132	NM_001008702	ENSMUST00000078019	NP_001008702	Dab2	mRNA	-1.01758	0.999986	0.79137
NM_001008705	231889	NM_001008705	ENSMUST00000162308	NP_001008705	Bud31	mRNA	1.53166	0.999986	0.526254
NM_001008785	243574	NM_001008785	ENSMUST00000032107	NP_001008785	Kbtbd8	mRNA	0.146657	0.999986	0.707281
NM_001008791	73750	NM_001008791	ENSMUST00000084510	NP_001008791	Whrn	mRNA	5.46299	0.999986	0.163297
NM_001008792	73750	NM_001008792	ENSMUST00000107393	NP_001008792	Whrn	mRNA	-4.87327	0.999986	0.214201
NM_001008793	73750	NM_001008793	ENSMUST00000102867	NP_001008793	Whrn	mRNA	0.352811	0.999986	0.882615
NM_001009545	238405	NM_001009545	ENSMUST00000063317	NP_001009545	Adam6b	mRNA	-0.975243	0.999986	0.65081
NM_001009546	381204	NM_001009546	ENSMUST00000044451	NP_001009546	Naaladl1	mRNA	0.0459157	0.999986	0.962466
NM_001009549	333473	NM_001009549	ENSMUST00000071711	NP_001009549	Zfp36l3	mRNA	-0.478309	0.999986	0.878345
NM_001009573	70450	NM_001009573	ENSMUST00000075036	NP_001009573	Unc13d	mRNA	0.750331	0.999986	0.175862
NM_001009575	494468	NM_001009575	ENSMUST00000096321	NP_001009575	Armcx5	mRNA	0.0368539	0.999986	0.913345
NM_001009818	52398	NM_001009818	ENSMUST00000074733	NP_001009818	Septin11	mRNA	0.0346587	0.999986	0.975741
NM_001009819	215493	NM_001009819	ENSMUST00000030585	NP_001009819	A3galt2	mRNA	1.13246	0.999986	0.479701
NM_001009927	237781	NM_001009927	ENSMUST00000018743	NP_001009927	Mief2	mRNA	0.173054	0.999986	0.71526
NM_001009930	75770	NM_001009930	ENSMUST00000075528	NP_001009930	Brsk2	mRNA	1.01601	0.999986	0.803367
NM_001009935	56338	NM_001009935	ENSMUST00000074519	NP_001009935	Txnip	mRNA	0.317394	0.999986	0.393073
NM_001009947	75974	NM_001009947	ENSMUST00000033419	NP_001009947	Dock11	mRNA	-0.271859	0.999986	0.460415
NM_001009949	230125	NM_001009949	ENSMUST00000116341	NP_001009949	Slc25a51	mRNA	-0.128101	0.999986	0.449323
NM_001009951	382010	NM_001009951	ENSMUST00000040330	NP_001009951	Cep44	mRNA	0.638697	0.999986	0.653455
NM_001009978	18573	NM_001009978	ENSMUST00000102652	NP_001009978	Pde1a	mRNA	1.01601	0.999986	0.803367
NM_001009981	76775	NM_001009981	ENSMUST00000209992	NP_001009981	Slc10a7	mRNA	0.562794	0.999986	0.85871
NM_001010825	231630	NM_001010825	ENSMUST00000065698	NP_001010825	Ficd	mRNA	-0.665576	0.999986	0.650793
NM_001010826	233529	NM_001010826	ENSMUST00000205577	NP_001010826	Kctd14	mRNA	4.11863	0.999986	0.295502
NM_001010833	240087	NM_001010833	ENSMUST00000082337	NP_001010833	Mdc1	mRNA	-0.356918	0.999986	0.463067
NM_001010836	333654	NM_001010836	ENSMUST00000047621	NP_001010836	Ppp1r13l	mRNA	-5.45795	0.999986	0.0468869
NM_001010930	14548	NM_001010930	ENSMUST00000114797	NP_001010930	Mrps33	mRNA	-0.213632	0.999986	0.84025
NM_001010973	15466	NM_001010973	ENSMUST00000038101	NP_001010973	Hrh2	mRNA	0.0486072	0.999986	0.912302
NM_001011800	258019	NM_001011800	ENSMUST00000075756	NP_001011800	Olfr212	mRNA	0.0562724	0.999986	0.988996
NM_001011814	258055	NM_001011814	ENSMUST00000051943	NP_001011814	Olfr524	mRNA	-2.36169	0.999986	0.55491
NM_001011873	381246	NM_001011873	ENSMUST00000088542	NP_001011873	Xkr9	mRNA	-1.02543	0.999986	0.336267
NM_001011875	497106	NM_001011875	ENSMUST00000089798	NP_001011875	Rnase12	mRNA	0.173036	0.999986	0.88213
NM_001012236	22040	NM_001012236	ENSMUST00000112053	NP_001012236	Trex1	mRNA	0.12106	0.999986	0.729062
NM_001012273	11799	NM_001012273	ENSMUST00000093906	NP_001012273	Birc5	mRNA	0.315867	0.999986	0.639859
NM_001012305	277468	NM_001012305	ENSMUST00000082290	NP_001012305	Slc39a12	mRNA	1.6753	0.999986	0.678862
NM_001012309	237859	NM_001012309	ENSMUST00000102494	NP_001012309	Nsrp1	mRNA	-0.112413	0.999986	0.648432
NM_001012310	104910	NM_001012310	ENSMUST00000057026	NP_001012310	Slc25a47	mRNA	-0.563484	0.999986	0.524917
NM_001012323	381530	NM_001012323	ENSMUST00000074018	NP_001012323	Mup20	mRNA	1.6753	0.999986	0.678862
NM_001012324	407800	NM_001012324	ENSMUST00000051504	NP_001012324	Ecm2	mRNA	-1.80363	0.999986	0.65023
NM_001012325	432769	NM_001012325	ENSMUST00000109743	NP_001012325	Zfp708	mRNA	2.1201	0.999986	0.598292
NM_001012335	17242	NM_001012335	ENSMUST00000090602	NP_001012335	Mdk	mRNA	-2.92943	0.999986	0.460595
NM_001012363	117591	NM_001012363	ENSMUST00000067872	NP_001012363	Slc2a9	mRNA	2.89166	0.999986	0.287674
NM_001012396	30963	NM_001012396	ENSMUST00000091429	NP_001012396	Hacd1	mRNA	0.287176	0.999986	0.524664
NM_001012400	230696	NM_001012400	ENSMUST00000141112	NP_001012400	AU022252	mRNA	-0.00773477	0.999986	0.984851
NM_001012401	243912	NM_001012401	ENSMUST00000044048	NP_001012401	Hspb6	mRNA	-0.823601	0.999986	0.535434
NM_001012434	233529	NM_001012434	ENSMUST00000050732	NP_001012436	Kctd14	mRNA	-3.48716	0.999986	0.377333
NM_001012448	432769	NM_001012448	ENSMUST00000109742	NP_001012450	Zfp708	mRNA	0.630342	0.999986	0.526206
NM_001012449	432769	NM_001012449		NP_001012451	Zfp708	mRNA	-4.21431	0.999986	0.283934
NM_001012451	140577	NM_001012451	ENSMUST00000084750	NP_001012454	Ankrd6	mRNA	-0.543001	0.999986	0.695112
NM_001012477	20315	NM_001012477	ENSMUST00000073043	NP_001012495	Cxcl12	mRNA	2.49826	0.999986	0.532094
NM_001012517	171167	NM_001012517	ENSMUST00000066173	NP_001012535	Fut10	mRNA	-0.207982	0.999986	0.79586
NM_001012518	77683	NM_001012518	ENSMUST00000147147	NP_001012536	Ehmt1	mRNA	0.763797	0.999986	0.328441
NM_001012638	497652	NM_001012638	ENSMUST00000042608	NP_001012656	Acd	mRNA	-0.234565	0.999986	0.411594
NM_001012667	102032	NM_001012667	ENSMUST00000163774	NP_001012685	Smim19	mRNA	-1.7629	0.999986	0.662329
NM_001013012	67109	NM_001013012	ENSMUST00000094870	NP_001013030	Zfp787	mRNA	0.0373057	0.999986	0.880919
NM_001013019	68852	NM_001013019	ENSMUST00000096257	NP_001013037	Lrrn4cl	mRNA	-3.18874	0.999986	0.420663
NM_001013022	70113	NM_001013022	ENSMUST00000049968	NP_001013040	Odf3b	mRNA	0.0401902	0.999986	0.968136
NM_001013023	545725	NM_001013023	ENSMUST00000044746	NP_001013041	Mterf1a	mRNA	0.34726	0.999986	0.503114
NM_001013025	73122	NM_001013025	ENSMUST00000095014	NP_001013043	Tgfbrap1	mRNA	-0.529489	0.999986	0.507536
NM_001013026	74044	NM_001013026	ENSMUST00000076941	NP_001013044	Ttf2	mRNA	0.0972989	0.999986	0.768647
NM_001013028	103266	NM_001013028	ENSMUST00000095383	NP_001013046	Tmem263	mRNA	-0.0140384	0.999986	0.971577
NM_001013256	68964	NM_001013256	ENSMUST00000116359	NP_001013274	Ctc1	mRNA	-0.391413	0.999986	0.777439
NM_001013360	504193	NM_001013360	ENSMUST00000023060	NP_001013378	Npcd	mRNA	2.49826	0.999986	0.532094
NM_001013362	504193	NM_001013362	ENSMUST00000089299	NP_001013380	Npcd	mRNA	-2.4975	0.999986	0.44581
NM_001013365	18413	NM_001013365	ENSMUST00000075221	NP_001013383	Osm	mRNA	0.379738	0.999986	0.409447
NM_001013366	101240	NM_001013366	ENSMUST00000081214	NP_001013384	Wdr91	mRNA	0.135747	0.999986	0.561365
NM_001013367	105787	NM_001013367	ENSMUST00000051186	NP_001013385	Prkaa1	mRNA	-0.0280033	0.999986	0.923473
NM_001013368	108961	NM_001013368	ENSMUST00000058745	NP_001013386	E2f8	mRNA	-0.236786	0.999986	0.723813
NM_001013369	109054	NM_001013369	ENSMUST00000075087	NP_001013387	Pfdn4	mRNA	2.49826	0.999986	0.532094
NM_001013370	140742	NM_001013370	ENSMUST00000041438	NP_001013388	Sesn1	mRNA	0.133732	0.999986	0.713604
NM_001013371	209200	NM_001013371	ENSMUST00000081933	NP_001013389	Dtx3l	mRNA	-0.254243	0.999986	0.503547
NM_001013372	654309	NM_001013372	ENSMUST00000185301	NP_001013390	Nrp	mRNA	1.45444	0.999986	0.178159
NM_001013373	214531	NM_001013373	ENSMUST00000034597	NP_001013391	Tmprss13	mRNA	-2.97883	0.999986	0.419701
NM_001013374	214895	NM_001013374	ENSMUST00000125304	NP_001013392	Lman2l	mRNA	0.0235209	0.999986	0.939502
NM_001013375	217109	NM_001013375	ENSMUST00000066888	NP_001013393	Utp18	mRNA	-0.414291	0.999986	0.169058
NM_001013376	227522	NM_001013376	ENSMUST00000062672	NP_001013394	Rpp38	mRNA	-0.195402	0.999986	0.721912
NM_001013377	230098	NM_001013377	ENSMUST00000054538	NP_001013395	Arhgef39	mRNA	0.397956	0.999986	0.362933
NM_001013378	231915	NM_001013378	ENSMUST00000100410	NP_001013396	Uspl1	mRNA	0.58605	0.999986	0.341564
NM_001013379	234358	NM_001013379	ENSMUST00000212681	NP_001013397	Zfp930	mRNA	-0.01106	0.999986	0.976632
NM_001013380	234663	NM_001013380	ENSMUST00000041769	NP_001013398	Dync1li2	mRNA	-0.027424	0.999986	0.907236
NM_001013381	237926	NM_001013381	ENSMUST00000040487	NP_001013399	Rsad1	mRNA	-0.541375	0.999986	0.682934
NM_001013382	240899	NM_001013382	ENSMUST00000036643	NP_001013400	Lrrc52	mRNA	-0.911162	0.999986	0.823282
NM_001013384	244550	NM_001013384	ENSMUST00000093380	NP_001013402	Podnl1	mRNA	2.72147	0.999986	0.382287
NM_001013387	319535	NM_001013387	ENSMUST00000115333	NP_001013405	Zfp182	mRNA	-6.59223	0.999986	0.0919503
NM_001013389	380836	NM_001013389	ENSMUST00000021772	NP_001013407	Mrs2	mRNA	-0.270203	0.999986	0.613747
NM_001013390	399548	NM_001013390	ENSMUST00000060125	NP_001013408	Scn4b	mRNA	-2.28058	0.999986	0.564476
NM_001013391	432508	NM_001013391	ENSMUST00000069168	NP_001013409	Cpsf6	mRNA	-0.248939	0.999986	0.35639
NM_001013405	382117	NM_001013405	ENSMUST00000052740	NP_001013423	Tcaim	mRNA	0.486417	0.999986	0.563285
NM_001013414	216860	NM_001013414	ENSMUST00000061837	NP_001013432	Neurl4	mRNA	-0.213299	0.999986	0.91914
NM_001013441	237422	NM_001013441	ENSMUST00000095385	NP_001013459	Ric8b	mRNA	0.357968	0.999986	0.598392
NM_001013577	66209	NM_001013577	ENSMUST00000095063	NP_001013595	Inip	mRNA	-0.231419	0.999986	0.529518
NM_001013580	93742	NM_001013580	ENSMUST00000160717	NP_001013598	Pard3	mRNA	1.01601	0.999986	0.803367
NM_001013581	93742	NM_001013581	ENSMUST00000162456	NP_001013599	Pard3	mRNA	2.15229	0.999986	0.592616
NM_001013608	76251	NM_001013608	ENSMUST00000238465	NP_001013626	Ercc6l2	mRNA	-0.145158	0.999986	0.480954
NM_001013741	13199	NM_001013741	ENSMUST00000075444	NP_001013763	Ddn	mRNA	1.05989	0.999986	0.787549
NM_001013749	210573	NM_001013749	ENSMUST00000180252	NP_001013771	Tmem151b	mRNA	0.0345105	0.999986	0.98795
NM_001013751	214292	NM_001013751	ENSMUST00000149604	NP_001013773	Syna	mRNA	0.0506158	0.999986	0.990102
NM_001013753	219228	NM_001013753	ENSMUST00000071370	NP_001013775	Pcdh17	mRNA	0.0506158	0.999986	0.990102
NM_001013754	225609	NM_001013754	ENSMUST00000067743	NP_001013776	Gm9949	mRNA	2.14509	0.999986	0.588702
NM_001013755	230757	NM_001013755	ENSMUST00000097886	NP_001013777	5730409E04Rik	mRNA	0.541898	0.999986	0.892058
NM_001013756	230824	NM_001013756	ENSMUST00000105855	NP_001013778	Grhl3	mRNA	1.01601	0.999986	0.803367
NM_001013758	237403	NM_001013758	ENSMUST00000053986	NP_001013780	Lingo3	mRNA	1.01601	0.999986	0.803367
NM_001013766	268288	NM_001013766	ENSMUST00000164660	NP_001013788	Samd3	mRNA	2.13942	0.999986	0.589666
NM_001013767	268958	NM_001013767	ENSMUST00000120717	NP_001013789	Capn11	mRNA	-2.2744	0.999986	0.570178
NM_001013769	380855	NM_001013769	ENSMUST00000021997	NP_001013791	Rsl1	mRNA	-0.0698825	0.999986	0.927096
NM_001013770	381236	NM_001013770	ENSMUST00000112508	NP_001013792	Lipo3	mRNA	-0.61955	0.999986	0.72227
NM_001013771	381260	NM_001013771	ENSMUST00000114243	NP_001013793	Gm973	mRNA	-0.0369286	0.999986	0.990723
NM_001013773	381680	NM_001013773	ENSMUST00000110929	NP_001013795	Nxpe5	mRNA	-4.12901	0.999986	0.293988
NM_001013777	382867	NM_001013777	ENSMUST00000166737	NP_001013799	Zfp488	mRNA	0.687897	0.999986	0.551112
NM_001013779	383619	NM_001013779	ENSMUST00000166137	NP_001013801	Aim2	mRNA	-0.0257263	0.999986	0.968319
NM_001013780	384071	NM_001013780	ENSMUST00000038661	NP_001013802	Slc25a34	mRNA	1.01601	0.999986	0.803367
NM_001013783	432552	NM_001013783	ENSMUST00000063166	NP_001013805	Fam71b	mRNA	-0.0886786	0.999986	0.960222
NM_001013784	432582	NM_001013784	ENSMUST00000100866	NP_001013806	Ccdc92b	mRNA	-0.156054	0.999986	0.689722
NM_001013786	432731	NM_001013786	ENSMUST00000032820	NP_001013808	Zscan26	mRNA	0.0255628	0.999986	0.972176
NM_001013792	432940	NM_001013792	ENSMUST00000059662	NP_001013814	Otulin	mRNA	-0.130004	0.999986	0.51414
NM_001013799	433294	NM_001013799	ENSMUST00000061421	NP_001013821	Mettl21c	mRNA	-0.911162	0.999986	0.823282
NM_001013802	72899	NM_001013802	ENSMUST00000110064	NP_001013824	Macrod2	mRNA	-0.753355	0.999986	0.509049
NM_001013806	433667	NM_001013806	ENSMUST00000040787	NP_001013828	Ankrd13c	mRNA	-0.245002	0.999986	0.364231
NM_001013811	434197	NM_001013811	ENSMUST00000125685	NP_001013833	Fam169b	mRNA	4.73361	0.999986	0.227999
NM_001013813	270118	NM_001013813	ENSMUST00000159294	NP_001013835	Maml2	mRNA	0.199482	0.999986	0.861981
NM_001013814	434437	NM_001013814	ENSMUST00000035230	NP_001013836	Amt	mRNA	0.426058	0.999986	0.757873
NM_001013817	434484	NM_001013817	ENSMUST00000080204	NP_001013839	Sp140	mRNA	-0.295922	0.999986	0.375429
NM_001013829	435684	NM_001013829	ENSMUST00000110531	NP_001013851	Shf	mRNA	0.147949	0.999986	0.75202
NM_001013832	436440	NM_001013832	ENSMUST00000091648	NP_001013854	Gpr31b	mRNA	-0.911162	0.999986	0.823282
NM_001013833	19091	NM_001013833	ENSMUST00000065067	NP_001013855	Prkg1	mRNA	0.588524	0.999986	0.68048
NM_001014390	69181	NM_001014390	ENSMUST00000004281	NP_001014412	Dyrk2	mRNA	-0.00760094	0.999986	0.994695
NM_001014394	381628	NM_001014394	ENSMUST00000088117	NP_001014416	Adgrf3	mRNA	0.477344	0.999986	0.903662
NM_001014397	433804	NM_001014397	ENSMUST00000081742	NP_001014419	Zfp985	mRNA	-1.9667	0.999986	0.625281
NM_001014398	541610	NM_001014398	ENSMUST00000093837	NP_001014420	Trcg1	mRNA	0.0506158	0.999986	0.990102
NM_001014399	320712	NM_001014399	ENSMUST00000171000	NP_001014421	Abi3bp	mRNA	1.6753	0.999986	0.678862
NM_001014836	432479	NM_001014836	ENSMUST00000020456	NP_001014836	4930404N11Rik	mRNA	1.3409	0.999986	0.738125
NM_001014900	332934	NM_001014900	ENSMUST00000094819	NP_001014900	Zmynd12	mRNA	1.01601	0.999986	0.803367
NM_001014973	217463	NM_001014973	ENSMUST00000048519	NP_001014973	Snx13	mRNA	-0.0944512	0.999986	0.763761
NM_001014974	67534	NM_001014974	ENSMUST00000042125	NP_001014974	Ttll4	mRNA	0.428711	0.999986	0.0953823
NM_001014976	105988	NM_001014976	ENSMUST00000064924	NP_001014976	Espl1	mRNA	0.243669	0.999986	0.392104
NM_001014995	68521	NM_001014995	ENSMUST00000041913	NP_001014995	Fam189b	mRNA	0.0358696	0.999986	0.929539
NM_001014996	219103	NM_001014996	ENSMUST00000065302	NP_001014996	Cenpj	mRNA	0.19486	0.999986	0.699719
NM_001014997	232415	NM_001014997	ENSMUST00000095409	NP_001014997	Klrh1	mRNA	1.01601	0.999986	0.803367
NM_001015046	380711	NM_001015046	ENSMUST00000102521	NP_001015046	Rap1gap2	mRNA	-1.00835	0.999986	0.72752
NM_001015099	217558	NM_001015099	ENSMUST00000054308	NP_001015099	G2e3	mRNA	0.143815	0.999986	0.662306
NM_001015507	321006	NM_001015507	ENSMUST00000159645	NP_001015507	Dcaf1	mRNA	1.58447	0.999986	0.341881
NM_001015681	230259	NM_001015681	ENSMUST00000070150	NP_001015681	E130308A19Rik	mRNA	-0.000246989	0.999986	0.999424
NM_001015876	100929	NM_001015876	ENSMUST00000040213	NP_001015876	Tyw1	mRNA	-0.122258	0.999986	0.621379
NM_001015889	108143	NM_001015889	ENSMUST00000167256	NP_001015889	Taf9	mRNA	-0.0530273	0.999986	0.910609
NM_001017426	216850	NM_001017426	ENSMUST00000094077	NP_001017426	Kdm6b	mRNA	0.205387	0.999986	0.409184
NM_001017429	12856	NM_001017429	ENSMUST00000050273	NP_001017429	Cox17	mRNA	-0.0755739	0.999986	0.879808
NM_001017525	74007	NM_001017525	ENSMUST00000105306	NP_001017525	Btbd11	mRNA	3.53096	0.999986	0.371618
NM_001017955	232875	NM_001017955	ENSMUST00000211392	NP_001017955	Zscan18	mRNA	-1.4462	0.999986	0.70038
NM_001017959	16784	NM_001017959	ENSMUST00000016678	NP_001017959	Lamp2	mRNA	-0.0562582	0.999986	0.903304
NM_001017966	68817	NM_001017966	ENSMUST00000102484	NP_001017966	Ddi2	mRNA	-0.148189	0.999986	0.7199
NM_001017968	503610	NM_001017968	ENSMUST00000084238	NP_001017968	Zdhhc18	mRNA	-0.0592023	0.999986	0.907842
NM_001017983	239554	NM_001017983	ENSMUST00000016696	NP_001017983	Foxred2	mRNA	-0.110467	0.999986	0.682273
NM_001017985	277939	NM_001017985	ENSMUST00000051777	NP_001017985	C2cd3	mRNA	0.154911	0.999986	0.620049
NM_001018042	20687	NM_001018042	ENSMUST00000102689	NP_001018052	Sp3	mRNA	-0.09297	0.999986	0.7711
NM_001018063	553127	NM_001018063	ENSMUST00000088778	NP_001018073	Rtl8b	mRNA	-0.11456	0.999986	0.925131
NM_001024135	211255	NM_001024135	ENSMUST00000061222	NP_001019306	Kbtbd7	mRNA	-0.109618	0.999986	0.784068
NM_001024136	75691	NM_001024136	ENSMUST00000084616	NP_001019307	Anks6	mRNA	3.84188	0.999986	0.329926
NM_001024138	209776	NM_001024138	ENSMUST00000084650	NP_001019309	Gpr139	mRNA	0.320511	0.999986	0.709163
NM_001024141	245610	NM_001024141	ENSMUST00000080929	NP_001019312	Nxf3	mRNA	-0.696223	0.999986	0.774164
NM_001024142	269529	NM_001024142	ENSMUST00000052236	NP_001019313	Fbxo10	mRNA	-0.0304166	0.999986	0.962965
NM_001024205	68564	NM_001024205	ENSMUST00000100802	NP_001019376	Nufip2	mRNA	0.158105	0.999986	0.727293
NM_001024206	245828	NM_001024206	ENSMUST00000102602	NP_001019377	Trappc1	mRNA	-0.129408	0.999986	0.629709
NM_001024230	432555	NM_001024230	ENSMUST00000109210	NP_001019401	Gm5431	mRNA	1.2978	0.999986	0.613865
NM_001024385	66586	NM_001024385	ENSMUST00000028835	NP_001019556	Crls1	mRNA	-0.0384528	0.999986	0.920346
NM_001024458	11518	NM_001024458	ENSMUST00000114340	NP_001019629	Add1	mRNA	-0.0815628	0.999986	0.763441
NM_001024468	12035	NM_001024468	ENSMUST00000032402	NP_001019639	Bcat1	mRNA	0.728657	0.999986	0.657822
NM_001024508	105246	NM_001024508	ENSMUST00000099384	NP_001019679	Brd9	mRNA	-0.259236	0.999986	0.294193
NM_001024512	105428	NM_001024512	ENSMUST00000090499	NP_001019683	Fam149b	mRNA	0.0302096	0.999986	0.953861
NM_001024526	207214	NM_001024526	ENSMUST00000100206	NP_001019697	Larp4	mRNA	0.122273	0.999986	0.713128
NM_001024539	216148	NM_001024539	ENSMUST00000020564	NP_001019710	Shc2	mRNA	-0.911162	0.999986	0.823282
NM_001024560	225861	NM_001024560	ENSMUST00000070172	NP_001019731	Snx32	mRNA	-0.535648	0.999986	0.601998
NM_001024602	217882	NM_001024602	ENSMUST00000101018	NP_001019773	Cep170b	mRNA	-0.363362	0.999986	0.818272
NM_001024604	105522	NM_001024604	ENSMUST00000014640	NP_001019775	Ankrd28	mRNA	-0.378715	0.999986	0.639208
NM_001024606	382051	NM_001024606	ENSMUST00000059588	NP_001019777	Pdp2	mRNA	0.230996	0.999986	0.386057
NM_001024616	227624	NM_001024616	ENSMUST00000058137	NP_001019787	Rabl6	mRNA	-0.0650824	0.999986	0.742956
NM_001024617	234515	NM_001024617	ENSMUST00000042529	NP_001019788	Inpp4b	mRNA	2.63444	0.999986	0.25518
NM_001024619	244152	NM_001024619	ENSMUST00000206414	NP_001019790	Tsku	mRNA	-0.200639	0.999986	0.926648
NM_001024622	76302	NM_001024622	ENSMUST00000114444	NP_001019793	Pcnp	mRNA	-0.130594	0.999986	0.782903
NM_001024624	382253	NM_001024624	ENSMUST00000087104	NP_001019795	Cdkl5	mRNA	-0.58498	0.999986	0.61428
NM_001024626	408062	NM_001024626	ENSMUST00000105313	NP_001019797	Zfp873	mRNA	3.65869	0.999986	0.138069
NM_001024645	268747	NM_001024645	ENSMUST00000076236	NP_001019816	Carmil3	mRNA	0.0144302	0.999986	0.99239
NM_001024699	232879	NM_001024699	ENSMUST00000210282	NP_001019870	Zbtb45	mRNA	0.275964	0.999986	0.675489
NM_001024702	239659	NM_001024702	ENSMUST00000064462	NP_001019873	C1ql4	mRNA	1.01601	0.999986	0.803367
NM_001024703	244049	NM_001024703	ENSMUST00000079323	NP_001019874	Mctp2	mRNA	-0.563756	0.999986	0.878184
NM_001024714	545055	NM_001024714	ENSMUST00000089555	NP_001019885	Cma2	mRNA	-2.0683	0.999986	0.606948
NM_001024716	110253	NM_001024716	ENSMUST00000109687	NP_001019887	Triobp	mRNA	-0.0441952	0.999986	0.799132
NM_001024717	545276	NM_001024717	ENSMUST00000061169	NP_001019888	Gal3st3	mRNA	2.05264	0.999986	0.610253
NM_001024721	545384	NM_001024721	ENSMUST00000139092	NP_001019892	Ifi214	mRNA	0.0771677	0.999986	0.955159
NM_001024726	545938	NM_001024726	ENSMUST00000205534	NP_001019897	Zfp607a	mRNA	0.0323719	0.999986	0.936981
NM_001024728	546049	NM_001024728	ENSMUST00000136592	NP_001019899	Rps23rg1	mRNA	-0.999169	0.999986	0.799534
NM_001024806	12607	NM_001024806	ENSMUST00000024885	NP_001019977	Cebpz	mRNA	-0.166459	0.999986	0.426989
NM_001024841	229588	NM_001024841	ENSMUST00000090815	NP_001020012	Gm128	mRNA	-0.424128	0.999986	0.888938
NM_001024846	22720	NM_001024846	ENSMUST00000109197	NP_001020017	Zfp62	mRNA	-2.04552	0.999986	0.17795
NM_001024848	278679	NM_001024848	ENSMUST00000089469	NP_001020019	Apol7b	mRNA	1.67854	0.999986	0.535867
NM_001024849	329575	NM_001024849	ENSMUST00000108939	NP_001020020	Gm14325	mRNA	-0.167735	0.999986	0.892998
NM_001024851	545554	NM_001024851	ENSMUST00000058943	NP_001020022	Ankrd34a	mRNA	-0.80112	0.999986	0.842693
NM_001024853	30056	NM_001024853		NP_001020024	Timm9	mRNA	-0.516695	0.999986	0.584695
NM_001024854	30056	NM_001024854	ENSMUST00000021486	NP_001020025	Timm9	mRNA	0.380855	0.999986	0.538994
NM_001024856	140810	NM_001024856	ENSMUST00000085840	NP_001020027	Ttbk2	mRNA	-0.626665	0.999986	0.644911
NM_001024857	140810	NM_001024857	ENSMUST00000057135	NP_001020028	Ttbk2	mRNA	0.699655	0.999986	0.29559
NM_001024910	103080	NM_001024910	ENSMUST00000220156	NP_001020081	Septin10	mRNA	0.855066	0.999986	0.832295
NM_001024911	103080	NM_001024911	ENSMUST00000165971	NP_001020082	Septin10	mRNA	-4.31141	0.999986	0.0235887
NM_001024917	333789	NM_001024917	ENSMUST00000201489	NP_001020088	N4bp2	mRNA	0.270511	0.999986	0.923662
NM_001024919	69556	NM_001024919	ENSMUST00000058060	NP_001020090	Bod1	mRNA	0.204695	0.999986	0.645352
NM_001024920	216964	NM_001024920	ENSMUST00000060417	NP_001020091	Trp53i13	mRNA	0.143643	0.999986	0.788529
NM_001024922	234374	NM_001024922	ENSMUST00000008004	NP_001020093	Ddx49	mRNA	-0.0226563	0.999986	0.872676
NM_001024926	192986	NM_001024926	ENSMUST00000079681	NP_001020097	Cyb5d2	mRNA	-0.0880667	0.999986	0.866467
NM_001024928	384763	NM_001024928	ENSMUST00000086327	NP_001020099	Zfp667	mRNA	-1.14971	0.999986	0.412227
NM_001024932	545812	NM_001024932	ENSMUST00000164886	NP_001020103	Pilrb2	mRNA	0.847876	0.999986	0.180188
NM_001024945	104009	NM_001024945	ENSMUST00000035325	NP_001020116	Qsox1	mRNA	-0.131048	0.999986	0.699672
NM_001024950	240068	NM_001024950	ENSMUST00000131722	NP_001020121	Zfp563	mRNA	-0.852867	0.999986	0.639463
NM_001024952	381305	NM_001024952	ENSMUST00000161609	NP_001020123	Rc3h1	mRNA	0.0698103	0.999986	0.823122
NM_001024954	80720	NM_001024954	ENSMUST00000081503	NP_001020125	Pbx4	mRNA	1.73674	0.999986	0.560828
NM_001024955	18708	NM_001024955	ENSMUST00000035532	NP_001020126	Pik3r1	mRNA	-0.0911131	0.999986	0.82543
NM_001025067	269473	NM_001025067	ENSMUST00000046316	NP_001020238	Lrig2	mRNA	-0.0079781	0.999986	0.996051
NM_001025093	11909	NM_001025093		NP_001020264	Atf2	mRNA	-0.150902	0.999986	0.792433
NM_001025102	212772	NM_001025102	ENSMUST00000028536	NP_001020273	Arl14ep	mRNA	-0.105599	0.999986	0.792829
NM_001025103	213573	NM_001025103	ENSMUST00000053670	NP_001020274	Cracr2b	mRNA	1.39205	0.999986	0.622735
NM_001025156	70829	NM_001025156	ENSMUST00000036025	NP_001020327	Ccdc93	mRNA	0.0806131	0.999986	0.823847
NM_001025163	330463	NM_001025163	ENSMUST00000207347	NP_001020334	Zfp78	mRNA	-1.41075	0.999986	0.509475
NM_001025192	13052	NM_001025192	ENSMUST00000023572	NP_001020363	Cxadr	mRNA	-0.244671	0.999986	0.948804
NM_001025245	17196	NM_001025245	ENSMUST00000091789	NP_001020416	Mbp	mRNA	-0.0319107	0.999986	0.88284
NM_001025246	277414	NM_001025246	ENSMUST00000090554	NP_001020417	Trp53i11	mRNA	0.151228	0.999986	0.884009
NM_001025254	17196	NM_001025254	ENSMUST00000153478	NP_001020425	Mbp	mRNA	-2.36169	0.999986	0.55491
NM_001025255	17196	NM_001025255	ENSMUST00000142850	NP_001020426	Mbp	mRNA	2.57123	0.999986	0.515271
NM_001025257	22339	NM_001025257		NP_001020428	Vegfa	mRNA	2.22423	0.999986	0.383824
NM_001025259	17196	NM_001025259	ENSMUST00000133193	NP_001020430	Mbp	mRNA	-4.20298	0.999986	0.285255
NM_001025264	21985	NM_001025264	ENSMUST00000063496	NP_001020435	Tpd52	mRNA	5.13874	0.999986	0.190087
NM_001025296	13347	NM_001025296	ENSMUST00000030816	NP_001020467	Dffa	mRNA	-0.0361137	0.999986	0.859181
NM_001025307	20908	NM_001025307	ENSMUST00000075304	NP_001020478	Stx3	mRNA	1.49627	0.999986	0.193091
NM_001025309	224938	NM_001025309	ENSMUST00000172818	NP_001020480	Pja2	mRNA	0.146857	0.999986	0.706631
NM_001025310	50935	NM_001025310	ENSMUST00000113290	NP_001020481	St6galnac6	mRNA	-0.170317	0.999986	0.828531
NM_001025311	50935	NM_001025311	ENSMUST00000131229	NP_001020482	St6galnac6	mRNA	1.54008	0.999986	0.390394
NM_001025312	140917	NM_001025312	ENSMUST00000063502	NP_001020483	Dclre1b	mRNA	0.344397	0.999986	0.59848
NM_001025313	21356	NM_001025313	ENSMUST00000025161	NP_001020484	Tapbp	mRNA	-0.113714	0.999986	0.691272
NM_001025358	16593	NM_001025358		NP_001020529	Klc1	mRNA	0.255806	0.999986	0.912051
NM_001025359	16593	NM_001025359	ENSMUST00000120544	NP_001020530	Klc1	mRNA	0.0551061	0.999986	0.936493
NM_001025360	16593	NM_001025360	ENSMUST00000084941	NP_001020531	Klc1	mRNA	0.22767	0.999986	0.549506
NM_001025361	16593	NM_001025361		NP_001020532	Klc1	mRNA	-1.82656	0.999986	0.366639
NM_001025362	16593	NM_001025362		NP_001020533	Klc1	mRNA	-1.02178	0.999986	0.426651
NM_001025363	16593	NM_001025363		NP_001020534	Klc1	mRNA	-3.00485	0.999986	0.448767
NM_001025364	20167	NM_001025364	ENSMUST00000108468	NP_001020535	Rtn2	mRNA	0.676885	0.999986	0.547285
NM_001025365	28010	NM_001025365	ENSMUST00000030886	NP_001020536	Miip	mRNA	0.34594	0.999986	0.373674
NM_001025371	574418	NM_001025371	ENSMUST00000056312	NP_001020542	Serinc4	mRNA	-0.341837	0.999986	0.921522
NM_001025373	74670	NM_001025373	ENSMUST00000055349	NP_001020544	Zfp943	mRNA	-0.0599407	0.999986	0.873323
NM_001025375	66317	NM_001025375	ENSMUST00000121204	NP_001020546	Wdr61	mRNA	-0.241303	0.999986	0.36334
NM_001025376	66317	NM_001025376	ENSMUST00000130368	NP_001020547	Wdr61	mRNA	-0.651265	0.999986	0.622813
NM_001025378	18393	NM_001025378	ENSMUST00000114325	NP_001020549	Orc2	mRNA	21.7526	1.13459e-05	2.61144e-08
NM_001025379	218877	NM_001025379	ENSMUST00000090180	NP_001020550	Sema3g	mRNA	-2.53639	0.999986	0.524938
NM_001025383	574404	NM_001025383	ENSMUST00000179117	NP_001020554	Gm14685	mRNA	-3.24236	0.999986	0.412668
NM_001025384	574405	NM_001025384	ENSMUST00000080324	NP_001020555	DXBay18	mRNA	2.17942	0.999986	0.587764
NM_001025388	433182	NM_001025388	ENSMUST00000076155	NP_001020559	Eno1b	mRNA	-1.7629	0.999986	0.662329
NM_001025391	24069	NM_001025391	ENSMUST00000039922	NP_001020562	Sufu	mRNA	-0.0130178	0.999986	0.970189
NM_001025392	72567	NM_001025392	ENSMUST00000043881	NP_001020563	Bclaf1	mRNA	-0.159944	0.999986	0.526902
NM_001025393	72567	NM_001025393	ENSMUST00000092678	NP_001020564	Bclaf1	mRNA	0.186861	0.999986	0.485972
NM_001025395	20779	NM_001025395	ENSMUST00000029175	NP_001020566	Src	mRNA	0.701225	0.999986	0.851068
NM_001025426	277854	NM_001025426	ENSMUST00000087897	NP_001020597	Depdc5	mRNA	-0.911162	0.999986	0.823282
NM_001025427	15361	NM_001025427	ENSMUST00000232265	NP_001020598	Hmga1	mRNA	-0.0884684	0.999986	0.710946
NM_001025428	70834	NM_001025428	ENSMUST00000092777	NP_001020599	Spag9	mRNA	-2.2744	0.999986	0.570178
NM_001025430	70834	NM_001025430	ENSMUST00000103168	NP_001020601	Spag9	mRNA	-0.992316	0.999986	0.0307721
NM_001025431	228662	NM_001025431	ENSMUST00000091556	NP_001020602	Btbd3	mRNA	0.632164	0.999986	0.817217
NM_001025432	12914	NM_001025432	ENSMUST00000023165	NP_001020603	Crebbp	mRNA	-0.41885	0.999986	0.647497
NM_001025438	108058	NM_001025438	ENSMUST00000199300	NP_001020609	Camk2d	mRNA	0.834485	0.999986	0.728975
NM_001025444	66408	NM_001025444	ENSMUST00000030119	NP_001020615	Aptx	mRNA	-0.181771	0.999986	0.703816
NM_001025445	66408	NM_001025445		NP_001020616	Aptx	mRNA	-0.208212	0.999986	0.773088
NM_001025559	20679	NM_001025559	ENSMUST00000166877	NP_001020730	Sox6	mRNA	1.18071	0.999986	0.580169
NM_001025560	20679	NM_001025560	ENSMUST00000106612	NP_001020731	Sox6	mRNA	-0.355661	0.999986	0.869343
NM_001025561	56361	NM_001025561	ENSMUST00000086643	NP_001020732	Pus1	mRNA	-4.97398	0.999986	0.204752
NM_001025562	56361	NM_001025562	ENSMUST00000170468	NP_001020733	Pus1	mRNA	0.197353	0.999986	0.707072
NM_001025568	18575	NM_001025568	ENSMUST00000166102	NP_001020739	Pde1c	mRNA	-2.05696	0.999986	0.308567
NM_001025571	27371	NM_001025571	ENSMUST00000029709	NP_001020742	Sh2d2a	mRNA	0.050055	0.999986	0.969526
NM_001025572	106585	NM_001025572	ENSMUST00000038116	NP_001020743	Ankrd12	mRNA	4.20138	0.999986	0.277576
NM_001025576	545428	NM_001025576	ENSMUST00000164114	NP_001020747	Ccdc141	mRNA	1.01601	0.999986	0.803367
NM_001025577	17132	NM_001025577	ENSMUST00000109104	NP_001020748	Maf	mRNA	-0.202441	0.999986	0.847864
NM_001025582	67171	NM_001025582	ENSMUST00000029507	NP_001020753	Dram2	mRNA	0.542983	0.999986	0.82222
NM_001025586	75692	NM_001025586	ENSMUST00000095273	NP_001020757	Nr2c2ap	mRNA	0.00150712	0.999986	0.996371
NM_001025587	75692	NM_001025587		NP_001020758	Nr2c2ap	mRNA	0.00872867	0.999986	0.978259
NM_001025589	19727	NM_001025589	ENSMUST00000075724	NP_001020760	Rfxank	mRNA	0.15727	0.999986	0.665553
NM_001025594	71834	NM_001025594	ENSMUST00000028125	NP_001020765	Zbtb43	mRNA	-0.215266	0.999986	0.88757
NM_001025597	22778	NM_001025597	ENSMUST00000076700	NP_001020768	Ikzf1	mRNA	0.137554	0.999986	0.602911
NM_001025599	22670	NM_001025599	ENSMUST00000053434	NP_001020770	Trim26	mRNA	1.2151	0.999986	0.482649
NM_001025600	54725	NM_001025600	ENSMUST00000034581	NP_001020771	Cadm1	mRNA	-3.22585	0.999986	0.320275
NM_001025605	217648	NM_001025605	ENSMUST00000058135	NP_001020776	Gm527	mRNA	-0.115058	0.999986	0.917699
NM_001025606	380863	NM_001025606	ENSMUST00000064347	NP_001020777	Tmem171	mRNA	-2.36169	0.999986	0.55491
NM_001025608	213491	NM_001025608	ENSMUST00000102487	NP_001020779	Szrd1	mRNA	-0.102784	0.999986	0.498539
NM_001025610	109225	NM_001025610	ENSMUST00000056035	NP_001020781	Ms4a7	mRNA	0.0506158	0.999986	0.990102
NM_001025612	382083	NM_001025612	ENSMUST00000044711	NP_001020783	Snx22	mRNA	-4.99615	0.999986	0.202714
NM_001025613	229603	NM_001025613	ENSMUST00000090785	NP_001020784	Otud7b	mRNA	0.582195	0.999986	0.876789
NM_001025614	229603	NM_001025614	ENSMUST00000035519	NP_001020785	Otud7b	mRNA	-0.239787	0.999986	0.603014
NM_001025615	67501	NM_001025615	ENSMUST00000096127	NP_001020786	Ccdc50	mRNA	0.605942	0.999986	0.386832
NM_001025617	76025	NM_001025617	ENSMUST00000106288	NP_001020788	Cant1	mRNA	-0.152988	0.999986	0.681215
NM_001025618	76025	NM_001025618	ENSMUST00000106287	NP_001020789	Cant1	mRNA	-0.772947	0.999986	0.592593
NM_001025779	23834	NM_001025779	ENSMUST00000092706	NP_001020950	Cdc6	mRNA	-0.0304472	0.999986	0.942361
NM_001025947	74006	NM_001025947	ENSMUST00000023477	NP_001021118	Dnm1l	mRNA	-0.011393	0.999986	0.976163
NM_001026211	67713	NM_001026211	ENSMUST00000011029	NP_001021382	Dnajc19	mRNA	-0.430511	0.999986	0.566084
NM_001026212	56205	NM_001026212	ENSMUST00000037983	NP_001021383	Ensa	mRNA	-0.0666509	0.999986	0.705916
NM_001026214	12499	NM_001026214	ENSMUST00000110272	NP_001021385	Entpd5	mRNA	-0.0458168	0.999986	0.901625
NM_001029836	114249	NM_001029836	ENSMUST00000042744	NP_001025007	Npnt	mRNA	1.93663	0.999986	0.498458
NM_001029837	18707	NM_001029837	ENSMUST00000177654	NP_001025008	Pik3cd	mRNA	-0.0164968	0.999986	0.984235
NM_001029842	104681	NM_001029842	ENSMUST00000070152	NP_001025013	Slc16a6	mRNA	0.485843	0.999986	0.622915
NM_001029843	22367	NM_001029843	ENSMUST00000085026	NP_001025014	Vrk1	mRNA	-0.252335	0.999986	0.440312
NM_001029844	22367	NM_001029844	ENSMUST00000072040	NP_001025015	Vrk1	mRNA	-0.0295802	0.999986	0.924349
NM_001029850	14924	NM_001029850	ENSMUST00000089317	NP_001025021	Magi1	mRNA	-0.747727	0.999986	0.843225
NM_001029855	19188	NM_001029855	ENSMUST00000111378	NP_001025026	Psme2	mRNA	0.158661	0.999986	0.784679
NM_001029856	237877	NM_001029856	ENSMUST00000017694	NP_001025027	Atad5	mRNA	0.177632	0.999986	0.905867
NM_001029868	245469	NM_001029868	ENSMUST00000002080	NP_001025039	Pdzd4	mRNA	2.83112	0.999986	0.47686
NM_001029873	382018	NM_001029873	ENSMUST00000030170	NP_001025044	Unc13a	mRNA	1.71671	0.999986	0.468472
NM_001029876	382038	NM_001029876		NP_001025047	Urb2	mRNA	0.266738	0.999986	0.646361
NM_001029877	384569	NM_001029877	ENSMUST00000220302	NP_001025048	Nova2	mRNA	-0.911162	0.999986	0.823282
NM_001029878	381338	NM_001029878	ENSMUST00000147695	NP_001025049	Lonrf2	mRNA	0.00538788	0.999986	0.986962
NM_001029889	207806	NM_001029889	ENSMUST00000169582	NP_001025060	Usf3	mRNA	1.04387	0.999986	0.62504
NM_001029890	72640	NM_001029890	ENSMUST00000172699	NP_001025061	Mex3a	mRNA	0.218378	0.999986	0.56655
NM_001029895	11907	NM_001029895	ENSMUST00000094017	NP_001025066	Ate1	mRNA	0.0166442	0.999986	0.981545
NM_001029912	74464	NM_001029912	ENSMUST00000044823	NP_001025083	Zswim5	mRNA	1.01049	0.999986	0.794597
NM_001029929	574428	NM_001029929	ENSMUST00000039093	NP_001025100	Zmynd15	mRNA	1.6753	0.999986	0.678862
NM_001029933	232966	NM_001029933	ENSMUST00000206547	NP_001025104	Zfp114	mRNA	2.83112	0.999986	0.47686
NM_001029934	237898	NM_001029934	ENSMUST00000108075	NP_001025105	Usp32	mRNA	-0.154795	0.999986	0.714517
NM_001029935	214158	NM_001029935	ENSMUST00000074067	NP_001025106	Trim38	mRNA	1.01601	0.999986	0.803367
NM_001029936	432572	NM_001029936	ENSMUST00000202179	NP_001025107	Specc1	mRNA	5.12318	0.999986	0.191451
NM_001029938	280408	NM_001029938	ENSMUST00000042972	NP_001025109	Rilp	mRNA	-1.26971	0.999986	0.442825
NM_001029979	224902	NM_001029979	ENSMUST00000075510	NP_001025150	Safb2	mRNA	0.156403	0.999986	0.482311
NM_001029982	207352	NM_001029982	ENSMUST00000042942	NP_001025153	Sec23ip	mRNA	-0.181502	0.999986	0.699328
NM_001029983	227619	NM_001029983	ENSMUST00000042390	NP_001025154	Man1b1	mRNA	0.01379	0.999986	0.941217
NM_001029984	435653	NM_001029984	ENSMUST00000094337	NP_001025155	Fcrlb	mRNA	-1.13653	0.999986	0.688635
NM_001029985	333088	NM_001029985	ENSMUST00000101614	NP_001025156	Kcp	mRNA	2.13942	0.999986	0.589666
NM_001029990	52535	NM_001029990	ENSMUST00000047899	NP_001025161	Mettl17	mRNA	0.125007	0.999986	0.739896
NM_001029993	76014	NM_001029993	ENSMUST00000017622	NP_001025164	Zc3h18	mRNA	-0.128813	0.999986	0.606487
NM_001029994	76014	NM_001029994	ENSMUST00000093073	NP_001025165	Zc3h18	mRNA	-0.0907181	0.999986	0.670125
NM_001030014	223722	NM_001030014	ENSMUST00000061882	NP_001025185	Mcat	mRNA	-0.102177	0.999986	0.738639
NM_001030274	595136	NM_001030274	ENSMUST00000030401	NP_001025445	Ndufs5	mRNA	-0.100691	0.999986	0.765045
NM_001030296	432763	NM_001030296	ENSMUST00000046533	NP_001025467	Prr7	mRNA	0.43223	0.999986	0.646228
NM_001030307	245474	NM_001030307	ENSMUST00000033776	NP_001025478	Dkc1	mRNA	-0.404429	0.999986	0.375991
NM_001031667	606496	NM_001031667	ENSMUST00000071739	NP_001026837	Gsk3a	mRNA	-0.300548	0.999986	0.26495
NM_001031808	107733	NM_001031808	ENSMUST00000045604	NP_001026978	Mrpl41	mRNA	-0.107796	0.999986	0.716784
NM_001031814	233789	NM_001031814	ENSMUST00000032891	NP_001026984	Smg1	mRNA	0.156254	0.999986	0.769353
NM_001032378	18613	NM_001032378	ENSMUST00000103069	NP_001027550	Pecam1	mRNA	0.395937	0.999986	0.674909
NM_001032413	73182	NM_001032413	ENSMUST00000174759	NP_001027585	Pear1	mRNA	-0.862099	0.999986	0.683116
NM_001032414	73182	NM_001032414	ENSMUST00000079083	NP_001027586	Pear1	mRNA	1.20888	0.999986	0.670078
NM_001033039	68874	NM_001033039	ENSMUST00000061878	NP_001028211	Klhdc9	mRNA	0.355624	0.999986	0.903406
NM_001033040	233899	NM_001033040	ENSMUST00000072155	NP_001028212	Ccdc189	mRNA	-0.771611	0.999986	0.629123
NM_001033041	266645	NM_001033041	ENSMUST00000038006	NP_001028213	Acmsd	mRNA	-0.425755	0.999986	0.733151
NM_001033042	432779	NM_001033042	ENSMUST00000022064	NP_001028214	Lrrc14b	mRNA	1.6753	0.999986	0.678862
NM_001033122	12515	NM_001033122	ENSMUST00000032259	NP_001028294	Cd69	mRNA	0.316452	0.999986	0.647799
NM_001033123	13999	NM_001033123	ENSMUST00000109020	NP_001028295	Gm14288	mRNA	-0.46156	0.999986	0.821658
NM_001033126	21940	NM_001033126	ENSMUST00000032486	NP_001028298	Cd27	mRNA	-0.332214	0.999986	0.774853
NM_001033128	52028	NM_001033128	ENSMUST00000053506	NP_001028300	Bbs1	mRNA	-0.630677	0.999986	0.593359
NM_001033132	66200	NM_001033132	ENSMUST00000100339	NP_001028304	Commd6	mRNA	-0.0395247	0.999986	0.899358
NM_001033135	67702	NM_001033135	ENSMUST00000062525	NP_001028307	Rnf149	mRNA	-0.28493	0.999986	0.275641
NM_001033136	67809	NM_001033136	ENSMUST00000094695	NP_001028308	Rmdn3	mRNA	-0.198484	0.999986	0.517763
NM_001033139	68229	NM_001033139	ENSMUST00000025924	NP_001028311	Spindoc	mRNA	0.57398	0.999986	0.179258
NM_001033140	68332	NM_001033140	ENSMUST00000098586	NP_001028312	Sdhaf1	mRNA	0.0973686	0.999986	0.782568
NM_001033142	68718	NM_001033142	ENSMUST00000014614	NP_001028314	Rnf166	mRNA	0.0879847	0.999986	0.771256
NM_001033145	68861	NM_001033145	ENSMUST00000113028	NP_001028317	Dipk2a	mRNA	-0.254773	0.999986	0.835522
NM_001033148	69479	NM_001033148	ENSMUST00000095323	NP_001028320	1700029J07Rik	mRNA	-0.534531	0.999986	0.73233
NM_001033150	69582	NM_001033150	ENSMUST00000084203	NP_001028322	Plekhm2	mRNA	0.426558	0.999986	0.205893
NM_001033155	70604	NM_001033155	ENSMUST00000090178	NP_001028327	Dnajb14	mRNA	-0.10119	0.999986	0.827441
NM_001033156	70611	NM_001033156	ENSMUST00000043204	NP_001028328	Fbxo33	mRNA	-0.14477	0.999986	0.671271
NM_001033157	236366	NM_001033157	ENSMUST00000063216	NP_001028329	5730507C01Rik	mRNA	1.18689	0.999986	0.767922
NM_001033158	70784	NM_001033158	ENSMUST00000085453	NP_001028330	Rasl12	mRNA	-1.02643	0.999986	0.632798
NM_001033159	71063	NM_001033159	ENSMUST00000090522	NP_001028331	Zfp597	mRNA	0.57207	0.999986	0.669042
NM_001033161	71609	NM_001033161	ENSMUST00000034359	NP_001028333	Tradd	mRNA	-0.0144963	0.999986	0.951508
NM_001033162	71836	NM_001033162	ENSMUST00000042373	NP_001028334	Shcbp1l	mRNA	0.343545	0.999986	0.803393
NM_001033164	72307	NM_001033164	ENSMUST00000055413	NP_001028336	2510002D24Rik	mRNA	0.0503278	0.999986	0.87072
NM_001033165	72429	NM_001033165	ENSMUST00000095070	NP_001028337	Dnajc25	mRNA	0.014515	0.999986	0.979547
NM_001033166	72657	NM_001033166	ENSMUST00000117299	NP_001028338	Selenoh	mRNA	-0.407476	0.999986	0.183054
NM_001033167	73102	NM_001033167	ENSMUST00000040336	NP_001028339	Slc22a23	mRNA	-5.19737	0.999986	0.184896
NM_001033168	73449	NM_001033168	ENSMUST00000097617	NP_001028340	1700066B19Rik	mRNA	0.8851	0.999986	0.58241
NM_001033170	73813	NM_001033170	ENSMUST00000129507	NP_001028342	Fam83e	mRNA	0.930689	0.999986	0.73794
NM_001033171	74253	NM_001033171	ENSMUST00000096030	NP_001028343	Klrg2	mRNA	2.05264	0.999986	0.610253
NM_001033172	74998	NM_001033172	ENSMUST00000051996	NP_001028344	Rab11fip2	mRNA	0.0609179	0.999986	0.934807
NM_001033173	76179	NM_001033173	ENSMUST00000046929	NP_001028345	Usp31	mRNA	0.297082	0.999986	0.153325
NM_001033174	76303	NM_001033174	ENSMUST00000025590	NP_001028346	Osbp	mRNA	-0.0946336	0.999986	0.678315
NM_001033175	76524	NM_001033175	ENSMUST00000034776	NP_001028347	Cln6	mRNA	-0.0800095	0.999986	0.769802
NM_001033178	77106	NM_001033178	ENSMUST00000088940	NP_001028350	Tmem181a	mRNA	0.163546	0.999986	0.579698
NM_001033181	77532	NM_001033181	ENSMUST00000110582	NP_001028353	Jrkl	mRNA	0.0805345	0.999986	0.881584
NM_001033186	78473	NM_001033186	ENSMUST00000103154	NP_001028358	Skap1	mRNA	-0.47677	0.999986	0.596348
NM_001033189	97130	NM_001033189	ENSMUST00000052602	NP_001028361	C77080	mRNA	-0.359555	0.999986	0.531687
NM_001033192	97863	NM_001033192	ENSMUST00000099547	NP_001028364	Fam8a1	mRNA	-0.0208875	0.999986	0.958188
NM_001033194	98488	NM_001033194	ENSMUST00000041638	NP_001028366	Gtf3c3	mRNA	-0.0799442	0.999986	0.788252
NM_001033196	98999	NM_001033196	ENSMUST00000048988	NP_001028368	Znfx1	mRNA	-0.116191	0.999986	0.822751
NM_001033201	433702	NM_001033201	ENSMUST00000030014	NP_001028373	Ncbp1	mRNA	-0.309155	0.999986	0.318631
NM_001033202	100756	NM_001033202	ENSMUST00000031588	NP_001028374	Usp30	mRNA	-0.0479878	0.999986	0.886144
NM_001033204	101122	NM_001033204	ENSMUST00000113092	NP_001028376	Rpusd3	mRNA	0.221104	0.999986	0.564294
NM_001033205	101544	NM_001033205	ENSMUST00000094705	NP_001028377	Zfp575	mRNA	1.34629	0.999986	0.317457
NM_001033206	101631	NM_001033206	ENSMUST00000093993	NP_001028378	Pwwp2b	mRNA	3.33946	0.999986	0.125775
NM_001033207	434341	NM_001033207	ENSMUST00000053085	NP_001028379	Nlrc5	mRNA	-0.100112	0.999986	0.949158
NM_001033208	102371	NM_001033208	ENSMUST00000093823	NP_001028380	Myzap	mRNA	-0.11425	0.999986	0.841292
NM_001033209	102448	NM_001033209	ENSMUST00000039610	NP_001028381	Xylb	mRNA	0.00169579	0.999986	0.998331
NM_001033210	102502	NM_001033210	ENSMUST00000093800	NP_001028382	Pls1	mRNA	-0.65333	0.999986	0.86932
NM_001033211	102991	NM_001033211	ENSMUST00000101698	NP_001028383	Ezhip	mRNA	0.66256	0.999986	0.837583
NM_001033213	104718	NM_001033213	ENSMUST00000062957	NP_001028385	Ttc7b	mRNA	-0.0243943	0.999986	0.945447
NM_001033217	106042	NM_001033217	ENSMUST00000048982	NP_001028389	Prickle1	mRNA	1.75704	0.999986	0.394493
NM_001033219	106068	NM_001033219	ENSMUST00000151288	NP_001028391	Slc45a4	mRNA	4.78705	0.999986	0.222706
NM_001033221	106722	NM_001033221	ENSMUST00000097337	NP_001028393	Mpig6b	mRNA	1.96851	0.999986	0.543246
NM_001033222	107368	NM_001033222	ENSMUST00000099274	NP_001028394	Pdzd8	mRNA	-0.0991248	0.999986	0.657767
NM_001033225	108767	NM_001033225	ENSMUST00000049357	NP_001028397	Pnrc1	mRNA	0.0987483	0.999986	0.75504
NM_001033228	109700	NM_001033228	ENSMUST00000061673	NP_001028400	Itga1	mRNA	-0.00612592	0.999986	0.992283
NM_001033231	192173	NM_001033231	ENSMUST00000034913	NP_001028403	Mcrip1	mRNA	0.0337913	0.999986	0.872387
NM_001033236	207965	NM_001033236	ENSMUST00000058639	NP_001028408	Vcpkmt	mRNA	-0.136316	0.999986	0.748487
NM_001033237	208146	NM_001033237	ENSMUST00000090052	NP_001028409	Yeats2	mRNA	-4.97274	0.999986	0.204867
NM_001033238	208650	NM_001033238	ENSMUST00000114471	NP_001028410	Cblb	mRNA	0.130804	0.999986	0.839386
NM_001033242	211286	NM_001033242	ENSMUST00000022721	NP_001028414	Cln5	mRNA	-0.106822	0.999986	0.689067
NM_001033244	211651	NM_001033244	ENSMUST00000036340	NP_001028416	Fancd2	mRNA	-0.457838	0.999986	0.684964
NM_001033245	212032	NM_001033245	ENSMUST00000052949	NP_001028417	Hk3	mRNA	-0.0818704	0.999986	0.962858
NM_001033248	212539	NM_001033248	ENSMUST00000010673	NP_001028420	Gm266	mRNA	1.01601	0.999986	0.803367
NM_001033249	213011	NM_001033249	ENSMUST00000108560	NP_001028421	Zfp583	mRNA	-0.353108	0.999986	0.876192
NM_001033251	213439	NM_001033251	ENSMUST00000120971	NP_001028423	Gpr174	mRNA	-1.14763	0.999986	0.759002
NM_001033253	213783	NM_001033253	ENSMUST00000042438	NP_001028425	Plekhg1	mRNA	3.29537	0.999986	0.191535
NM_001033254	214230	NM_001033254	ENSMUST00000099557	NP_001028426	Pak6	mRNA	-0.157598	0.999986	0.713705
NM_001033256	214616	NM_001033256	ENSMUST00000239506	NP_001028428	Spata5l1	mRNA	-0.219122	0.999986	0.30572
NM_001033257	215789	NM_001033257	ENSMUST00000105543	NP_001028429	Phactr2	mRNA	0.983544	0.999986	0.761518
NM_001033258	215821	NM_001033258	ENSMUST00000215836	NP_001028430	Arfgef3	mRNA	-0.77763	0.999986	0.797424
NM_001033259	215999	NM_001033259	ENSMUST00000020312	NP_001028431	Mcu	mRNA	-0.0632307	0.999986	0.847382
NM_001033260	216021	NM_001033260	ENSMUST00000133371	NP_001028432	Stox1	mRNA	-0.165365	0.999986	0.838636
NM_001033261	216345	NM_001033261	ENSMUST00000036044	NP_001028433	Zfc3h1	mRNA	-0.0318083	0.999986	0.897448
NM_001033262	216438	NM_001033262	ENSMUST00000040307	NP_001028434	Marchf9	mRNA	-0.155402	0.999986	0.815445
NM_001033263	216439	NM_001033263	ENSMUST00000039259	NP_001028435	Agap2	mRNA	-4.4942	0.999986	0.252612
NM_001033264	216456	NM_001033264	ENSMUST00000044776	NP_001028436	Gls2	mRNA	-0.208774	0.999986	0.61275
NM_001033267	217341	NM_001033267	ENSMUST00000093909	NP_001028439	Qrich2	mRNA	0.344459	0.999986	0.910759
NM_001033268	218236	NM_001033268	ENSMUST00000060805	NP_001028440	Fam120a	mRNA	-0.0599358	0.999986	0.781065
NM_001033270	218756	NM_001033270	ENSMUST00000057015	NP_001028442	Slc4a7	mRNA	0.126993	0.999986	0.804442
NM_001033271	219024	NM_001033271	ENSMUST00000160835	NP_001028443	Pip4p1	mRNA	-0.366372	0.999986	0.357459
NM_001033272	219140	NM_001033272	ENSMUST00000022566	NP_001028444	Spata13	mRNA	-5.05569	0.999986	0.196499
NM_001033273	223739	NM_001033273	ENSMUST00000047144	NP_001028445	5031439G07Rik	mRNA	-0.276105	0.999986	0.418296
NM_001033274	223770	NM_001033274	ENSMUST00000109381	NP_001028446	Brd1	mRNA	0.101916	0.999986	0.692552
NM_001033275	223827	NM_001033275	ENSMUST00000049484	NP_001028447	Gxylt1	mRNA	4.87712	0.999986	0.213989
NM_001033276	381022	NM_001033276	ENSMUST00000023741	NP_001028448	Kmt2d	mRNA	0.00232007	0.999986	0.997581
NM_001033277	223918	NM_001033277	ENSMUST00000154032	NP_001028449	Spryd3	mRNA	-0.204973	0.999986	0.274495
NM_001033279	224647	NM_001033279	ENSMUST00000114863	NP_001028451	Ilrun	mRNA	-0.0280282	0.999986	0.900187
NM_001033281	225518	NM_001033281	ENSMUST00000091900	NP_001028453	Prdm6	mRNA	-0.00344035	0.999986	0.997332
NM_001033284	226527	NM_001033284	ENSMUST00000046743	NP_001028456	Cryzl2	mRNA	-0.0732178	0.999986	0.837309
NM_001033285	226751	NM_001033285	ENSMUST00000111117	NP_001028457	Cdc42bpa	mRNA	-1.29492	0.999986	0.739423
NM_001033288	226866	NM_001033288	ENSMUST00000040695	NP_001028460	Sbspon	mRNA	-0.911162	0.999986	0.823282
NM_001033289	226999	NM_001033289	ENSMUST00000027231	NP_001028461	Slc9a2	mRNA	0.00878665	0.999986	0.998231
NM_001033290	227326	NM_001033290	ENSMUST00000086975	NP_001028462	Gpr55	mRNA	0.18511	0.999986	0.894149
NM_001033291	227334	NM_001033291	ENSMUST00000040783	NP_001028463	Usp40	mRNA	-4.21431	0.999986	0.283934
NM_001033292	227357	NM_001033292	ENSMUST00000088904	NP_001028464	Espnl	mRNA	0.287875	0.999986	0.650634
NM_001033293	227620	NM_001033293	ENSMUST00000102925	NP_001028465	Uap1l1	mRNA	-0.0478115	0.999986	0.86535
NM_001033294	227674	NM_001033294	ENSMUST00000113853	NP_001028466	Ddx31	mRNA	-0.134764	0.999986	0.599199
NM_001033297	228715	NM_001033297	ENSMUST00000136628	NP_001028469	Smim26	mRNA	-0.432949	0.999986	0.445416
NM_001033298	228730	NM_001033298	ENSMUST00000099278	NP_001028470	Kiz	mRNA	-0.123566	0.999986	0.793291
NM_001033299	228913	NM_001033299	ENSMUST00000063710	NP_001028471	Zfp217	mRNA	0.0637186	0.999986	0.897646
NM_001033300	229363	NM_001033300	ENSMUST00000029405	NP_001028472	Gmps	mRNA	-0.261098	0.999986	0.445537
NM_001033301	229474	NM_001033301	ENSMUST00000107689	NP_001028473	Fhdc1	mRNA	-0.225123	0.999986	0.690819
NM_001033302	229599	NM_001033302	ENSMUST00000036418	NP_001028474	Ciart	mRNA	-0.267049	0.999986	0.723944
NM_001033304	229722	NM_001033304	ENSMUST00000048012	NP_001028476	Elapor1	mRNA	1.10411	0.999986	0.732412
NM_001033305	230075	NM_001033305	ENSMUST00000095128	NP_001028477	Ndufb6	mRNA	-0.288196	0.999986	0.290161
NM_001033306	230126	NM_001033306	ENSMUST00000061986	NP_001028478	Shb	mRNA	-0.433404	0.999986	0.761235
NM_001033308	230787	NM_001033308	ENSMUST00000045154	NP_001028480	Themis2	mRNA	0.0397142	0.999986	0.944237
NM_001033310	231430	NM_001033310	ENSMUST00000048363	NP_001028482	Cox18	mRNA	0.341783	0.999986	0.382771
NM_001033311	231668	NM_001033311	ENSMUST00000111967	NP_001028483	Vsig10	mRNA	-0.0337056	0.999986	0.920367
NM_001033312	231863	NM_001033312	ENSMUST00000035985	NP_001028484	Fbxl18	mRNA	-0.385855	0.999986	0.722157
NM_001033313	231887	NM_001033313	ENSMUST00000031627	NP_001028485	Pdap1	mRNA	-0.282423	0.999986	0.477053
NM_001033314	232933	NM_001033314	ENSMUST00000098780	NP_001028486	Ccdc61	mRNA	-0.155467	0.999986	0.636975
NM_001033315	233020	NM_001033315	ENSMUST00000108353	NP_001028487	Hipk4	mRNA	-3.13159	0.999986	0.305133
NM_001033316	233080	NM_001033316	ENSMUST00000094583	NP_001028488	Ffar3	mRNA	1.01601	0.999986	0.803367
NM_001033318	233824	NM_001033318	ENSMUST00000057576	NP_001028490	Cog7	mRNA	0.0239268	0.999986	0.941012
NM_001033319	233977	NM_001033319	ENSMUST00000168134	NP_001028491	Ppfia1	mRNA	-1.63629	0.999986	0.596064
NM_001033321	234740	NM_001033321	ENSMUST00000034429	NP_001028493	Tmem231	mRNA	-0.190712	0.999986	0.682306
NM_001033324	235320	NM_001033324	ENSMUST00000093852	NP_001028496	Zbtb16	mRNA	-0.984667	0.999986	0.596868
NM_001033326	236082	NM_001033326		NP_001028498	Dhrsx	mRNA	0.291153	0.999986	0.456173
NM_001033328	236848	NM_001033328	ENSMUST00000101506	NP_001028500	Tmem185a	mRNA	-0.558937	0.999986	0.70365
NM_001033331	237436	NM_001033331	ENSMUST00000105298	NP_001028503	Gas2l3	mRNA	0.312994	0.999986	0.83949
NM_001033332	237500	NM_001033332	ENSMUST00000099318	NP_001028504	Tmtc3	mRNA	-1.7629	0.999986	0.662329
NM_001033333	237558	NM_001033333	ENSMUST00000048229	NP_001028505	Myrfl	mRNA	0.0506158	0.999986	0.990102
NM_001033334	627191	NM_001033334	ENSMUST00000095550	NP_001028506	Syndig1l	mRNA	0.0506158	0.999986	0.990102
NM_001033336	239273	NM_001033336	ENSMUST00000036554	NP_001028508	Abcc4	mRNA	-0.298278	0.999986	0.466588
NM_001033337	239570	NM_001033337	ENSMUST00000146088	NP_001028509	Ttc38	mRNA	-0.193451	0.999986	0.504034
NM_001033338	239731	NM_001033338	ENSMUST00000169803	NP_001028510	Rimbp3	mRNA	0.305821	0.999986	0.817959
NM_001033339	240047	NM_001033339	ENSMUST00000024696	NP_001028511	Mmp25	mRNA	-0.115755	0.999986	0.971568
NM_001033341	240476	NM_001033341	ENSMUST00000125763	NP_001028513	Zfp407	mRNA	0.18253	0.999986	0.559193
NM_001033342	240505	NM_001033342	ENSMUST00000025681	NP_001028514	Cdc42bpg	mRNA	0.318587	0.999986	0.311796
NM_001033343	240667	NM_001033343	ENSMUST00000063632	NP_001028515	Sec31b	mRNA	-0.0400156	0.999986	0.963574
NM_001033348	241694	NM_001033348	ENSMUST00000109986	NP_001028520	Ralgapa2	mRNA	0.307737	0.999986	0.417519
NM_001033350	242248	NM_001033350	ENSMUST00000041577	NP_001028522	Bank1	mRNA	0.571038	0.999986	0.527161
NM_001033352	242785	NM_001033352	ENSMUST00000097773	NP_001028524	Klhl21	mRNA	-0.117026	0.999986	0.748727
NM_001033355	243905	NM_001033355	ENSMUST00000148442	NP_001028527	Zfp568	mRNA	-0.154521	0.999986	0.958418
NM_001033362	245536	NM_001033362	ENSMUST00000101358	NP_001028534	Gm614	mRNA	-0.317579	0.999986	0.789135
NM_001033364	268663	NM_001033364	ENSMUST00000037145	NP_001028536	Cdhr2	mRNA	1.01601	0.999986	0.803367
NM_001033366	268949	NM_001033366	ENSMUST00000095467	NP_001028538	Mucl3	mRNA	-2.1145	0.999986	0.593746
NM_001033367	268973	NM_001033367	ENSMUST00000052124	NP_001028539	Nlrc4	mRNA	1.55325	0.999986	0.29177
NM_001033375	319277	NM_001033375	ENSMUST00000038388	NP_001028547	Washc4	mRNA	-0.094001	0.999986	0.786669
NM_001033379	319618	NM_001033379	ENSMUST00000112777	NP_001028551	Dcp1b	mRNA	-0.0363799	0.999986	0.915345
NM_001033380	319622	NM_001033380	ENSMUST00000178344	NP_001028552	Itpripl2	mRNA	-0.187291	0.999986	0.65356
NM_001033383	319748	NM_001033383	ENSMUST00000076251	NP_001028555	Zfp865	mRNA	-1.53758	0.999986	0.341238
NM_001033385	544696	NM_001033385	ENSMUST00000099739	NP_001028557	Tbc1d32	mRNA	0.775733	0.999986	0.679543
NM_001033389	320267	NM_001033389	ENSMUST00000055244	NP_001028561	Fubp3	mRNA	0.159647	0.999986	0.723965
NM_001033391	320495	NM_001033391	ENSMUST00000170680	NP_001028563	Ipcef1	mRNA	-2.36169	0.999986	0.55491
NM_001033393	320534	NM_001033393	ENSMUST00000061450	NP_001028565	Tmem104	mRNA	0.0574423	0.999986	0.86091
NM_001033394	320587	NM_001033394	ENSMUST00000097742	NP_001028566	Tmem88b	mRNA	1.4646	0.999986	0.553131
NM_001033399	328232	NM_001033399	ENSMUST00000055341	NP_001028571	Gfod1	mRNA	-0.561608	0.999986	0.327879
NM_001033405	328833	NM_001033405	ENSMUST00000233092	NP_001028577	Treml2	mRNA	6.74663	0.999986	0.073063
NM_001033409	329252	NM_001033409	ENSMUST00000044828	NP_001028581	Lgr6	mRNA	-1.7629	0.999986	0.662329
NM_001033410	329360	NM_001033410	ENSMUST00000091318	NP_001028582	Rnf224	mRNA	-0.0524459	0.999986	0.970398
NM_001033419	330483	NM_001033419	ENSMUST00000014830	NP_001028591	Ceacam16	mRNA	-1.0953	0.999986	0.785339
NM_001033420	330662	NM_001033420	ENSMUST00000084488	NP_001028592	Dock1	mRNA	-0.503672	0.999986	0.726553
NM_001033421	330921	NM_001033421	ENSMUST00000118254	NP_001028593	Pate2	mRNA	-0.394005	0.999986	0.901713
NM_001033422	331401	NM_001033422	ENSMUST00000047037	NP_001028594	Thoc2	mRNA	0.169757	0.999986	0.505097
NM_001033430	338523	NM_001033430	ENSMUST00000002305	NP_001028602	Kdm7a	mRNA	-0.0109107	0.999986	0.991244
NM_001033431	378425	NM_001033431	ENSMUST00000108653	NP_001028603	Nlrp12	mRNA	0.0506158	0.999986	0.990102
NM_001033432	380629	NM_001033432	ENSMUST00000037879	NP_001028604	Heca	mRNA	-0.513808	0.999986	0.249464
NM_001033433	380705	NM_001033433	ENSMUST00000051025	NP_001028605	Tmem102	mRNA	0.709905	0.999986	0.860718
NM_001033435	380732	NM_001033435	ENSMUST00000086353	NP_001028607	Milr1	mRNA	-1.09774	0.999986	0.284158
NM_001033436	380753	NM_001033436	ENSMUST00000090597	NP_001028608	Atxn7l1	mRNA	-0.0925979	0.999986	0.886985
NM_001033437	380755	NM_001033437	ENSMUST00000095760	NP_001028609	Lsmem1	mRNA	1.08725	0.999986	0.787145
NM_001033439	380916	NM_001033439	ENSMUST00000088970	NP_001028611	Lrch1	mRNA	0.758878	0.999986	0.127589
NM_001033441	380959	NM_001033441	ENSMUST00000100309	NP_001028613	Alg10b	mRNA	-0.161429	0.999986	0.705402
NM_001033442	381059	NM_001033442	ENSMUST00000097422	NP_001028614	Gm1604b	mRNA	0.0506158	0.999986	0.990102
NM_001033443	381113	NM_001033443	ENSMUST00000086545	NP_001028615	Cdkl4	mRNA	-3.73001	0.999986	0.344204
NM_001033445	381126	NM_001033445	ENSMUST00000049260	NP_001028617	Garem1	mRNA	-0.197555	0.999986	0.665507
NM_001033448	381201	NM_001033448	ENSMUST00000096318	NP_001028620	Ap5b1	mRNA	2.51631	0.999986	0.529021
NM_001033449	381259	NM_001033449	ENSMUST00000094917	NP_001028621	Tmem237	mRNA	2.29895	0.999986	0.47784
NM_001033450	381308	NM_001033450	ENSMUST00000009340	NP_001028622	Ifi211	mRNA	-1.07724	0.999986	0.515419
NM_001033451	381410	NM_001033451	ENSMUST00000111333	NP_001028623	Zfp408	mRNA	0.273661	0.999986	0.489336
NM_001033453	381511	NM_001033453	ENSMUST00000108297	NP_001028625	Pdp1	mRNA	-0.0151729	0.999986	0.973274
NM_001033457	433864	NM_001033457	ENSMUST00000001611	NP_001028629	Nom1	mRNA	-0.0543101	0.999986	0.819913
NM_001033458	381633	NM_001033458	ENSMUST00000094869	NP_001028630	Gm1673	mRNA	-0.911162	0.999986	0.823282
NM_001033463	381801	NM_001033463	ENSMUST00000089018	NP_001028635	Tatdn2	mRNA	-0.0183856	0.999986	0.975306
NM_001033464	381812	NM_001033464	ENSMUST00000071563	NP_001028636	Cracr2a	mRNA	1.37645	0.999986	0.58105
NM_001033466	381990	NM_001033466	ENSMUST00000100078	NP_001028638	Zbtb2	mRNA	-0.278559	0.999986	0.575295
NM_001033468	382045	NM_001033468	ENSMUST00000074570	NP_001028640	Adgrg5	mRNA	3.53222	0.999986	0.356608
NM_001033472	382252	NM_001033472	ENSMUST00000112464	NP_001028644	Bclaf3	mRNA	0.128972	0.999986	0.904796
NM_001033474	382423	NM_001033474	ENSMUST00000099276	NP_001028646	Atxn7l3b	mRNA	-0.0709778	0.999986	0.797681
NM_001033475	382620	NM_001033475	ENSMUST00000037418	NP_001028647	Tmed8	mRNA	0.310049	0.999986	0.38007
NM_001033484	404710	NM_001033484	ENSMUST00000071812	NP_001028656	Iqgap3	mRNA	0.258647	0.999986	0.48605
NM_001033488	432628	NM_001033488	ENSMUST00000045921	NP_001028660	Mfsd2b	mRNA	0.0808201	0.999986	0.795792
NM_001033490	433813	NM_001033490	ENSMUST00000097737	NP_001028662	Pusl1	mRNA	-0.0505894	0.999986	0.887964
NM_001033493	435529	NM_001033493	ENSMUST00000113614	NP_001028665	Adgrf2	mRNA	-0.911162	0.999986	0.823282
NM_001033496	449521	NM_001033496	ENSMUST00000095606	NP_001028668	Zfp213	mRNA	0.00830074	0.999986	0.97129
NM_001033525	52150	NM_001033525	ENSMUST00000085818	NP_001028697	Kcnk6	mRNA	-0.017575	0.999986	0.949486
NM_001033528	72344	NM_001033528	ENSMUST00000092382	NP_001028700	Usp36	mRNA	0.124439	0.999986	0.957869
NM_001033530	101835	NM_001033530	ENSMUST00000098509	NP_001028702	AW146154	mRNA	0.0456663	0.999986	0.924647
NM_001033532	225289	NM_001033532	ENSMUST00000097643	NP_001028704	AW554918	mRNA	0.141192	0.999986	0.808208
NM_001033533	234582	NM_001033533	ENSMUST00000077955	NP_001028705	Ccdc102a	mRNA	0.326708	0.999986	0.791113
NM_001033534	244864	NM_001033534	ENSMUST00000098782	NP_001028706	Layn	mRNA	-0.911162	0.999986	0.823282
NM_001033536	319758	NM_001033536	ENSMUST00000163401	NP_001028708	Rfx7	mRNA	0.221551	0.999986	0.448283
NM_001033537	320655	NM_001033537	ENSMUST00000090827	NP_001028709	Pgap3	mRNA	-0.149845	0.999986	0.496325
NM_001033539	328660	NM_001033539	ENSMUST00000231941	NP_001028711	Bex6	mRNA	-1.42584	0.999986	0.378341
NM_001033541	331493	NM_001033541	ENSMUST00000101297	NP_001028713	Gm5127	mRNA	-0.911162	0.999986	0.823282
NM_001033543	213208	NM_001033543	ENSMUST00000098458	NP_001028715	Il20rb	mRNA	-0.080387	0.999986	0.925792
NM_001033548	436022	NM_001033548	ENSMUST00000094897	NP_001028720	Dnaaf3	mRNA	1.25862	0.999986	0.549773
NM_001033550	433926	NM_001033550	ENSMUST00000112707	NP_001028722	Lrrc8b	mRNA	-0.1079	0.999986	0.727411
NM_001033573	66980	NM_001033573	ENSMUST00000076891	NP_001028745	Zdhhc6	mRNA	-0.770077	0.999986	0.589194
NM_001033598	216739	NM_001033598	ENSMUST00000093106	NP_001028770	Acsl6	mRNA	0.254441	0.999986	0.93813
NM_001033599	216739	NM_001033599	ENSMUST00000101213	NP_001028771	Acsl6	mRNA	-1.7629	0.999986	0.662329
NM_001033600	50790	NM_001033600	ENSMUST00000112903	NP_001028772	Acsl4	mRNA	0.00106113	0.999986	0.998692
NM_001033606	74205	NM_001033606	ENSMUST00000142704	NP_001028778	Acsl3	mRNA	1.53948	0.999986	0.630974
NM_001033630	69662	NM_001033630	ENSMUST00000148721	NP_001028802	2310061I04Rik	mRNA	0.0292268	0.999986	0.921981
NM_001033632	213002	NM_001033632	ENSMUST00000081924	NP_001028804	Ifitm6	mRNA	-1.37016	0.999986	0.226265
NM_001033633	239606	NM_001033633	ENSMUST00000109283	NP_001028805	Slc2a13	mRNA	1.01601	0.999986	0.803367
NM_001033634	414872	NM_001033634	ENSMUST00000043616	NP_001028806	Zyg11b	mRNA	0.183768	0.999986	0.677683
NM_001033654	74467	NM_001033654	ENSMUST00000109525	NP_001028826	Pus10	mRNA	0.171414	0.999986	0.96372
NM_001033669	213980	NM_001033669	ENSMUST00000150989	NP_001028841	Fbxw10	mRNA	-0.0861853	0.999986	0.974289
NM_001033711	14017	NM_001033711	ENSMUST00000170799	NP_001028883	Evi2a	mRNA	0.591029	0.999986	0.508405
NM_001033713	17258	NM_001033713	ENSMUST00000156690	NP_001028885	Mef2a	mRNA	3.85965	0.999986	0.327639
NM_001033759	83921	NM_001033759	ENSMUST00000025663	NP_001028931	Cemip2	mRNA	-0.222289	0.999986	0.839684
NM_001033775	432613	NM_001033775	ENSMUST00000093914	NP_001028947	Trim80	mRNA	0.0562724	0.999986	0.988996
NM_001033779	433632	NM_001033779	ENSMUST00000098828	NP_001028951	Gm5544	mRNA	2.60975	0.999986	0.281979
NM_001033780	433638	NM_001033780	ENSMUST00000098758	NP_001028952	I830077J02Rik	mRNA	-0.12132	0.999986	0.849502
NM_001033785	434756	NM_001033785	ENSMUST00000046557	NP_001028957	Akap14	mRNA	2.71543	0.999986	0.495703
NM_001033789	545253	NM_001033789	ENSMUST00000115580	NP_001028961	Gm5820	mRNA	1.01601	0.999986	0.803367
NM_001033805	619301	NM_001033805	ENSMUST00000100638	NP_001028977	Tmem253	mRNA	-1.21266	0.999986	0.762492
NM_001033820	619331	NM_001033820	ENSMUST00000080348	NP_001028992	Zfp551	mRNA	1.74965	0.999986	0.665132
NM_001033851	66871	NM_001033851	ENSMUST00000014777	NP_001029023	Cpne8	mRNA	1.26385	0.999986	0.15405
NM_001033865	78294	NM_001033865	ENSMUST00000102844	NP_001029037	Rps27a	mRNA	-0.183893	0.999986	0.678207
NM_001033872	207818	NM_001033872	ENSMUST00000172334	NP_001029044	Smagp	mRNA	0.258254	0.999986	0.619954
NM_001033874	68870	NM_001033874	ENSMUST00000074156	NP_001029046	Ak8	mRNA	3.56817	0.999986	0.342276
NM_001033908	20933	NM_001033908	ENSMUST00000015920	NP_001029080	Med22	mRNA	7.42928	0.999986	0.0198295
NM_001033922	224840	NM_001033922	ENSMUST00000125426	NP_001029094	Treml4	mRNA	1.73348	0.999986	0.309317
NM_001033929	232078	NM_001033929	ENSMUST00000160918	NP_001029101	Thnsl2	mRNA	-0.338595	0.999986	0.766469
NM_001033960	227800	NM_001033960	ENSMUST00000066055	NP_001029132	Rabgap1	mRNA	-2.36169	0.999986	0.55491
NM_001033962	22215	NM_001033962	ENSMUST00000107537	NP_001029134	Ube3a	mRNA	0.111098	0.999986	0.662361
NM_001033966	11637	NM_001033966	ENSMUST00000030583	NP_001029138	Ak2	mRNA	0.292008	0.999986	0.476935
NM_001033978	381091	NM_001033978	ENSMUST00000050325	NP_001029150	H2-Eb2	mRNA	-0.222224	0.999986	0.873614
NM_001033981	544763	NM_001033981	ENSMUST00000101387	NP_001029153	Hbq1b	mRNA	0.0562724	0.999986	0.988996
NM_001033988	27057	NM_001033988	ENSMUST00000163336	NP_001029160	Ncoa4	mRNA	-1.67888	0.999986	0.566088
NM_001034029	57890	NM_001034029	ENSMUST00000053569	NP_001029201	Il17re	mRNA	2.51631	0.999986	0.529021
NM_001034030	16886	NM_001034030	ENSMUST00000110029	NP_001029202	Limk2	mRNA	-4.21431	0.999986	0.283934
NM_001034060	435626	NM_001034060	ENSMUST00000080167	NP_001029232	Rufy4	mRNA	2.33419	0.999986	0.555542
NM_001034097	619441	NM_001034097	ENSMUST00000180587	NP_001029269	Tnfsfm13	mRNA	-0.22681	0.999986	0.781683
NM_001034168	109676	NM_001034168		NP_001029340	Ank2	mRNA	-0.911162	0.999986	0.823282
NM_001034851	66270	NM_001034851	ENSMUST00000022881	NP_001030023	Retreg1	mRNA	-0.0759642	0.999986	0.951713
NM_001034858	213402	NM_001034858	ENSMUST00000095729	NP_001030030	Armc2	mRNA	-1.7629	0.999986	0.662329
NM_001034859	225594	NM_001034859	ENSMUST00000090260	NP_001030031	Gm4841	mRNA	-0.454314	0.999986	0.680169
NM_001034862	234086	NM_001034862	ENSMUST00000110813	NP_001030034	Erich1	mRNA	-0.133586	0.999986	0.711741
NM_001034863	235300	NM_001034863	ENSMUST00000061833	NP_001030035	Tlcd5	mRNA	0.0873618	0.999986	0.859829
NM_001034864	236749	NM_001034864	ENSMUST00000163718	NP_001030036	Tesl1	mRNA	-3.24236	0.999986	0.412668
NM_001034866	240023	NM_001034866	ENSMUST00000163394	NP_001030038	Pnldc1	mRNA	-0.812396	0.999986	0.804548
NM_001034867	242377	NM_001034867	ENSMUST00000098181	NP_001030039	Pm20d2	mRNA	-3.60137	0.999986	0.361512
NM_001034868	243978	NM_001034868	ENSMUST00000098433	NP_001030040	Mrgprx2	mRNA	-2.11778	0.999986	0.42555
NM_001034876	381546	NM_001034876	ENSMUST00000106422	NP_001030048	Ccdc24	mRNA	3.25618	0.999986	0.358428
NM_001034882	432879	NM_001034882	ENSMUST00000226192	NP_001030054	Kbtbd6	mRNA	-0.660768	0.999986	0.379865
NM_001034885	433091	NM_001034885	ENSMUST00000056866	NP_001030057	Pnpla1	mRNA	-1.39991	0.999986	0.726357
NM_001034893	668620	NM_001034893	ENSMUST00000202535	NP_001030065	Zfp936	mRNA	0.0506158	0.999986	0.990102
NM_001034895	103406	NM_001034895	ENSMUST00000117798	NP_001030067	Zfr2	mRNA	0.191385	0.999986	0.87257
NM_001034896	544806	NM_001034896	ENSMUST00000100554	NP_001030068	Tmem92	mRNA	1.01601	0.999986	0.803367
NM_001034906	547109	NM_001034906	ENSMUST00000164661	NP_001030078	Trim43a	mRNA	0.0506158	0.999986	0.990102
NM_001034907	547176	NM_001034907	ENSMUST00000082183	NP_001030079	Zc3h12b	mRNA	-4.21431	0.999986	0.283934
NM_001034909	547347	NM_001034909	ENSMUST00000097331	NP_001030081	Gm6034	mRNA	-0.219574	0.999986	0.933399
NM_001034962	20411	NM_001034962	ENSMUST00000225786	NP_001030134	Sorbs1	mRNA	0.25827	0.999986	0.946025
NM_001034964	20411	NM_001034964	ENSMUST00000099466	NP_001030136	Sorbs1	mRNA	-0.106818	0.999986	0.925121
NM_001035122	105348	NM_001035122	ENSMUST00000022039	NP_001030294	Golm1	mRNA	-0.059548	0.999986	0.716928
NM_001035123	66083	NM_001035123	ENSMUST00000034096	NP_001030295	Setd6	mRNA	-0.0647947	0.999986	0.833827
NM_001035226	103573	NM_001035226	ENSMUST00000109551	NP_001030303	Xpo1	mRNA	2.75745	0.999986	0.354595
NM_001035228	20454	NM_001035228	ENSMUST00000069994	NP_001030305	St3gal5	mRNA	-0.0267093	0.999986	0.9454
NM_001035231	212276	NM_001035231	ENSMUST00000181892	NP_001030308	Zfp748	mRNA	-0.242899	0.999986	0.512379
NM_001035509	66995	NM_001035509	ENSMUST00000101227	NP_001030586	Zcchc18	mRNA	-2.96731	0.999986	0.454632
NM_001035510	66995	NM_001035510	ENSMUST00000033804	NP_001030587	Zcchc18	mRNA	-0.356316	0.999986	0.893224
NM_001035525	100317	NM_001035525	ENSMUST00000102608	NP_001030602	AU040320	mRNA	0.810412	0.999986	0.829314
NM_001035526	100317	NM_001035526	ENSMUST00000102607	NP_001030603	AU040320	mRNA	-0.25728	0.999986	0.87305
NM_001035532	677884	NM_001035532	ENSMUST00000107598	NP_001030609	Pakap	mRNA	0.0941138	0.999986	0.795999
NM_001035854	71770	NM_001035854	ENSMUST00000018875	NP_001030931	Ap2b1	mRNA	-0.00660513	0.999986	0.98371
NM_001036293	641340	NM_001036293	ENSMUST00000077839	NP_001031370	Nrbf2	mRNA	-0.154109	0.999986	0.414547
NM_001036740	232984	NM_001036740	ENSMUST00000076034	NP_001031817	B3gnt8	mRNA	0.892986	0.999986	0.726731
NM_001037098	67991	NM_001037098	ENSMUST00000114159	NP_001032175	Nacc2	mRNA	5.56903	0.999986	0.15519
NM_001037134	12448	NM_001037134	ENSMUST00000170901	NP_001032211	Ccne2	mRNA	-0.754615	0.999986	0.796816
NM_001037136	347722	NM_001037136	ENSMUST00000190096	NP_001032213	Agap1	mRNA	0.240312	0.999986	0.939328
NM_001037166	237433	NM_001037166	ENSMUST00000168843	NP_001032243	Gm4925	mRNA	-1.0577	0.999986	0.737165
NM_001037170	641376	NM_001037170	ENSMUST00000005817	NP_001032247	Tomm40l	mRNA	0.0960343	0.999986	0.709889
NM_001037221	74480	NM_001037221	ENSMUST00000022386	NP_001032298	Samd4	mRNA	-4.58108	0.999986	0.243406
NM_001037279	72657	NM_001037279	ENSMUST00000102647	NP_001032356	Selenoh	mRNA	-0.340156	0.999986	0.169646
NM_001037294	225638	NM_001037294	ENSMUST00000035548	NP_001032371	Alpk2	mRNA	-0.483378	0.999986	0.627093
NM_001037298	234839	NM_001037298	ENSMUST00000067252	NP_001032375	Piezo1	mRNA	0.485155	0.999986	0.449083
NM_001037326	228410	NM_001037326	ENSMUST00000137961	NP_001032403	Cstf3	mRNA	0.475997	0.999986	0.659652
NM_001037493	71699	NM_001037493	ENSMUST00000032177	NP_001032570	Slc41a3	mRNA	-0.00349581	0.999986	0.991229
NM_001037665	22640	NM_001037665	ENSMUST00000077791	NP_001032754	Zfp1	mRNA	-0.104441	0.999986	0.802598
NM_001037707	22689	NM_001037707	ENSMUST00000053521	NP_001032796	Zfp27	mRNA	-0.324513	0.999986	0.551917
NM_001037709	100213	NM_001037709	ENSMUST00000035645	NP_001032798	Rusc2	mRNA	1.61423	0.999986	0.438474
NM_001037713	327959	NM_001037713	ENSMUST00000146233	NP_001032802	Xaf1	mRNA	-0.274963	0.999986	0.686289
NM_001037717	625098	NM_001037717	ENSMUST00000140523	NP_001032806	Slc38a6	mRNA	0.473506	0.999986	0.845099
NM_001037719	208154	NM_001037719	ENSMUST00000063654	NP_001032808	Btla	mRNA	0.716553	0.999986	0.507742
NM_001037722	11490	NM_001037722	ENSMUST00000029676	NP_001032811	Adam15	mRNA	0.160905	0.999986	0.812447
NM_001037723	11513	NM_001037723	ENSMUST00000171456	NP_001032812	Adcy7	mRNA	-0.0213125	0.999986	0.978127
NM_001037724	11513	NM_001037724	ENSMUST00000098521	NP_001032813	Adcy7	mRNA	0.277184	0.999986	0.495946
NM_001037725	72750	NM_001037725	ENSMUST00000036540	NP_001032814	Fam117b	mRNA	-0.0135691	0.999986	0.959213
NM_001037726	12912	NM_001037726	ENSMUST00000171164	NP_001032815	Creb1	mRNA	-0.0907455	0.999986	0.902615
NM_001037727	232201	NM_001037727	ENSMUST00000113637	NP_001032816	Arhgap25	mRNA	-0.468017	0.999986	0.322419
NM_001037736	234094	NM_001037736	ENSMUST00000110800	NP_001032825	Arhgef10	mRNA	3.85965	0.999986	0.327639
NM_001037737	11863	NM_001037737	ENSMUST00000102749	NP_001032826	Arnt	mRNA	-0.149211	0.999986	0.613434
NM_001037741	625249	NM_001037741	ENSMUST00000097227	NP_001032830	Gpx4	mRNA	-2.59548	0.999986	0.262969
NM_001037742	68736	NM_001037742	ENSMUST00000162686	NP_001032831	Tyw5	mRNA	-0.213524	0.999986	0.747983
NM_001037744	223262	NM_001037744	ENSMUST00000045976	NP_001032833	Timm8a2	mRNA	2.49826	0.999986	0.532094
NM_001037746	328099	NM_001037746	ENSMUST00000139049	NP_001032835	Prps1l3	mRNA	-0.0534601	0.999986	0.843037
NM_001037747	332579	NM_001037747	ENSMUST00000028294	NP_001032836	Card9	mRNA	0.303269	0.999986	0.750586
NM_001037754	108100	NM_001037754	ENSMUST00000103021	NP_001032843	Baiap2	mRNA	0.502493	0.999986	0.897564
NM_001037755	108100	NM_001037755	ENSMUST00000026436	NP_001032844	Baiap2	mRNA	0.140097	0.999986	0.866563
NM_001037756	52592	NM_001037756	ENSMUST00000059250	NP_001032845	Brms1l	mRNA	-0.0611423	0.999986	0.832483
NM_001037757	68767	NM_001037757	ENSMUST00000116556	NP_001032846	Washc1	mRNA	0.128293	0.999986	0.941555
NM_001037758	12234	NM_001037758	ENSMUST00000065601	NP_001032847	Btrc	mRNA	0.00544194	0.999986	0.991642
NM_001037759	170755	NM_001037759	ENSMUST00000171265	NP_001032848	Sgk3	mRNA	0.899563	0.999986	0.206766
NM_001037761	12345	NM_001037761	ENSMUST00000102507	NP_001032850	Capzb	mRNA	0.159866	0.999986	0.933857
NM_001037762	66220	NM_001037762	ENSMUST00000102865	NP_001032851	Zdhhc12	mRNA	0.280428	0.999986	0.624425
NM_001037764	19377	NM_001037764	ENSMUST00000171108	NP_001032853	Rai1	mRNA	2.22689	0.999986	0.414952
NM_001037800	69165	NM_001037800	ENSMUST00000171635	NP_001032889	Cd209b	mRNA	2.15229	0.999986	0.592616
NM_001037801	12511	NM_001037801	ENSMUST00000039043	NP_001032890	Cd6	mRNA	0.357395	0.999986	0.827351
NM_001037810	20737	NM_001037810	ENSMUST00000143713	NP_001032899	Spn	mRNA	-0.17993	0.999986	0.798835
NM_001037812	381259	NM_001037812	ENSMUST00000087475	NP_001032901	Tmem237	mRNA	-1.11715	0.999986	0.405444
NM_001037841	75458	NM_001037841	ENSMUST00000098464	NP_001032930	Cklf	mRNA	-0.994333	0.999986	0.457932
NM_001037846	72068	NM_001037846	ENSMUST00000105267	NP_001032935	Cnot2	mRNA	0.0682574	0.999986	0.86051
NM_001037847	72068	NM_001037847		NP_001032936	Cnot2	mRNA	0.0810579	0.999986	0.853468
NM_001037848	72068	NM_001037848	ENSMUST00000020374	NP_001032937	Cnot2	mRNA	-0.412007	0.999986	0.88465
NM_001037859	12978	NM_001037859	ENSMUST00000025523	NP_001032948	Csf1r	mRNA	0.0645957	0.999986	0.932167
NM_001037877	66855	NM_001037877	ENSMUST00000108840	NP_001032966	Tcf25	mRNA	0.0617639	0.999986	0.766705
NM_001037878	66855	NM_001037878	ENSMUST00000057934	NP_001032967	Tcf25	mRNA	-0.289654	0.999986	0.518604
NM_001037905	13132	NM_001037905	ENSMUST00000110663	NP_001032994	Dab2	mRNA	1.6753	0.999986	0.678862
NM_001037909	620078	NM_001037909	ENSMUST00000064341	NP_001032998	C130026I21Rik	mRNA	1.01601	0.999986	0.803367
NM_001037913	622404	NM_001037913	ENSMUST00000030181	NP_001033002	Ccdc107	mRNA	0.177858	0.999986	0.626617
NM_001037916	622665	NM_001037916	ENSMUST00000051869	NP_001033005	Ccdc17	mRNA	0.504856	0.999986	0.572048
NM_001037917	622976	NM_001037917	ENSMUST00000060013	NP_001033006	Gm6377	mRNA	1.6176	0.999986	0.354554
NM_001037918	623661	NM_001037918	ENSMUST00000041621	NP_001033007	Lipt1	mRNA	0.255912	0.999986	0.712397
NM_001037919	623898	NM_001037919	ENSMUST00000163787	NP_001033008	Gm6460	mRNA	-0.911162	0.999986	0.823282
NM_001037923	624866	NM_001037923	ENSMUST00000099075	NP_001033012	Lekr1	mRNA	-0.162539	0.999986	0.918987
NM_001037925	625360	NM_001037925	ENSMUST00000225029	NP_001033014	BC147527	mRNA	2.27244	0.999986	0.551941
NM_001037926	626316	NM_001037926	ENSMUST00000091878	NP_001033015	Zfp987	mRNA	0.558791	0.999986	0.775605
NM_001037927	626359	NM_001037927	ENSMUST00000035622	NP_001033016	Wdr93	mRNA	2.17942	0.999986	0.587764
NM_001037928	626870	NM_001037928	ENSMUST00000043285	NP_001033017	Gm11992	mRNA	1.01601	0.999986	0.803367
NM_001037937	97998	NM_001037937	ENSMUST00000023056	NP_001033026	Deptor	mRNA	-4.73456	0.999986	0.227729
NM_001037938	28200	NM_001037938	ENSMUST00000022821	NP_001033027	Dhrs4	mRNA	-0.220389	0.999986	0.544186
NM_001037940	23950	NM_001037940	ENSMUST00000008733	NP_001033029	Dnajb6	mRNA	0.0117002	0.999986	0.959984
NM_001037941	23950	NM_001037941	ENSMUST00000012734	NP_001033030	Dnajb6	mRNA	0.180904	0.999986	0.816321
NM_001037955	105352	NM_001037955	ENSMUST00000095914	NP_001033044	Dusp22	mRNA	1.06291	0.999986	0.390629
NM_001037957	13549	NM_001037957	ENSMUST00000085901	NP_001033046	Dyrk1b	mRNA	0.171395	0.999986	0.768631
NM_001037997	14158	NM_001037997	ENSMUST00000000129	NP_001033086	Fer	mRNA	-0.563089	0.999986	0.160732
NM_001037999	13167	NM_001037999	ENSMUST00000151708	NP_001033088	Dbi	mRNA	-0.00167293	0.999986	0.999285
NM_001038010	14534	NM_001038010	ENSMUST00000006973	NP_001033099	Kat2a	mRNA	0.0363304	0.999986	0.816259
NM_001038015	67980	NM_001038015	ENSMUST00000031117	NP_001033104	Gnpda2	mRNA	-0.320655	0.999986	0.351882
NM_001038018	26385	NM_001038018		NP_001033107	Grk6	mRNA	-0.167145	0.999986	0.478133
NM_001038230	66156	NM_001038230	ENSMUST00000093140	NP_001033319	Anapc11	mRNA	-0.153056	0.999986	0.527013
NM_001038231	23825	NM_001038231	ENSMUST00000170010	NP_001033320	Banf1	mRNA	1.4025	0.999986	0.0839386
NM_001038492	19025	NM_001038492	ENSMUST00000103093	NP_001033581	Ctsa	mRNA	0.0260147	0.999986	0.968577
NM_001038499	545260	NM_001038499	ENSMUST00000040359	NP_001033588	Arsi	mRNA	-0.180419	0.999986	0.930494
NM_001038587	56417	NM_001038587	ENSMUST00000098924	NP_001033676	Adar	mRNA	0.190394	0.999986	0.393744
NM_001038589	59025	NM_001038589	ENSMUST00000116669	NP_001033678	Usp14	mRNA	2.00829	0.999986	0.16636
NM_001038592	69367	NM_001038592	ENSMUST00000185362	NP_001033681	Glrx2	mRNA	-0.0613841	0.999986	0.828505
NM_001038593	69367	NM_001038593	ENSMUST00000145969	NP_001033682	Glrx2	mRNA	2.51631	0.999986	0.529021
NM_001038594	69367	NM_001038594	ENSMUST00000129653	NP_001033683	Glrx2	mRNA	-0.736919	0.999986	0.852578
NM_001038602	218518	NM_001038602	ENSMUST00000022137	NP_001033691	Marveld2	mRNA	-0.0584794	0.999986	0.883268
NM_001038604	23845	NM_001038604	ENSMUST00000129948	NP_001033693	Clec5a	mRNA	0.996599	0.999986	0.684233
NM_001038607	16510	NM_001038607	ENSMUST00000110844	NP_001033696	Kcnh1	mRNA	1.74965	0.999986	0.665132
NM_001038608	27366	NM_001038608		NP_001033697	Txnl4a	mRNA	0.080288	0.999986	0.788353
NM_001038609	17762	NM_001038609	ENSMUST00000100347	NP_001033698	Mapt	mRNA	-0.863069	0.999986	0.79452
NM_001038610	13134	NM_001038610	ENSMUST00000069334	NP_001033699	Dach1	mRNA	0.0676449	0.999986	0.985992
NM_001038612	56177	NM_001038612	ENSMUST00000102879	NP_001033701	Olfm1	mRNA	-0.418608	0.999986	0.559508
NM_001038613	56177	NM_001038613	ENSMUST00000100244	NP_001033702	Olfm1	mRNA	-0.177416	0.999986	0.624528
NM_001038614	56177	NM_001038614	ENSMUST00000152415	NP_001033703	Olfm1	mRNA	-0.350426	0.999986	0.444115
NM_001038621	29809	NM_001038621	ENSMUST00000028052	NP_001033710	Rabgap1l	mRNA	-4.58216	0.999986	0.243292
NM_001038624	320360	NM_001038624	ENSMUST00000055993	NP_001033713	Ric3	mRNA	2.95559	0.999986	0.457029
NM_001038625	58172	NM_001038625	ENSMUST00000109586	NP_001033714	Sertad2	mRNA	0.0018856	0.999986	0.998056
NM_001038627	75788	NM_001038627	ENSMUST00000085684	NP_001033716	Smurf1	mRNA	-0.684075	0.999986	0.291635
NM_001038635	67333	NM_001038635	ENSMUST00000166282	NP_001033724	Stk35	mRNA	0.206961	0.999986	0.612989
NM_001038637	14702	NM_001038637	ENSMUST00000159073	NP_001033726	Gng2	mRNA	-0.0643778	0.999986	0.851715
NM_001038642	23871	NM_001038642	ENSMUST00000050797	NP_001033731	Ets1	mRNA	0.794782	0.999986	0.160458
NM_001038643	108116	NM_001038643	ENSMUST00000098371	NP_001033732	Slco3a1	mRNA	0.0474825	0.999986	0.96677
NM_001038651	629016	NM_001038651	ENSMUST00000081582	NP_001033740	Zfp953	mRNA	-0.00395771	0.999986	0.99258
NM_001038653	80879	NM_001038653	ENSMUST00000168579	NP_001033742	Slc16a3	mRNA	-0.332246	0.999986	0.478089
NM_001038654	80879	NM_001038654	ENSMUST00000100130	NP_001033743	Slc16a3	mRNA	0.102012	0.999986	0.837801
NM_001038663	26413	NM_001038663	ENSMUST00000115731	NP_001033752	Mapk1	mRNA	-0.126101	0.999986	0.637734
NM_001038664	14710	NM_001038664	ENSMUST00000100532	NP_001033753	Gngt2	mRNA	3.52257	0.999986	0.313099
NM_001038695	104263	NM_001038695	ENSMUST00000065509	NP_001033784	Kdm3a	mRNA	-0.0384008	0.999986	0.935201
NM_001038696	67225	NM_001038696	ENSMUST00000092154	NP_001033785	Rnpc3	mRNA	0.623792	0.999986	0.357047
NM_001038699	63828	NM_001038699	ENSMUST00000103014	NP_001033788	Fn3k	mRNA	-1.92422	0.999986	0.164158
NM_001038700	14269	NM_001038700	ENSMUST00000113562	NP_001033789	Fnbp1	mRNA	-0.116434	0.999986	0.708838
NM_001038701	14402	NM_001038701	ENSMUST00000196198	NP_001033790	Gabrb3	mRNA	0.0506158	0.999986	0.990102
NM_001038703	80290	NM_001038703	ENSMUST00000100514	NP_001033792	Gpr146	mRNA	-6.06451	0.999986	0.121283
NM_001038708	57912	NM_001038708	ENSMUST00000107201	NP_001033797	Cdc42se1	mRNA	1.23779	0.999986	0.462991
NM_001038839	18439	NM_001038839	ENSMUST00000121489	NP_001033928	P2rx7	mRNA	0.318703	0.999986	0.724727
NM_001038846	226594	NM_001038846	ENSMUST00000097474	NP_001033935	Rcsd1	mRNA	0.74436	0.999986	0.252979
NM_001038887	18439	NM_001038887	ENSMUST00000086247	NP_001033976	P2rx7	mRNA	-0.998668	0.999986	0.343112
NM_001038993	73469	NM_001038993	ENSMUST00000045793	NP_001034082	Rnf38	mRNA	2.47882	0.999986	0.494898
NM_001038995	214321	NM_001038995	ENSMUST00000062182	NP_001034084	Gm4787	mRNA	0.891949	0.999986	0.514792
NM_001038998	69216	NM_001038998	ENSMUST00000097908	NP_001034087	Svbp	mRNA	0.0517176	0.999986	0.932673
NM_001038999	11980	NM_001038999	ENSMUST00000037380	NP_001034088	Atp8a1	mRNA	6.41858	0.999986	0.100933
NM_001039000	16572	NM_001039000	ENSMUST00000099172	NP_001034089	Kif5a	mRNA	0.0691442	0.999986	0.976648
NM_001039038	621239	NM_001039038	ENSMUST00000085027	NP_001034127	Nhlrc4	mRNA	0.709905	0.999986	0.860718
NM_001039039	622320	NM_001039039	ENSMUST00000054107	NP_001034128	Kctd21	mRNA	-0.663127	0.999986	0.320966
NM_001039045	67292	NM_001039045	ENSMUST00000111594	NP_001034134	Pigc	mRNA	-0.0650549	0.999986	0.838884
NM_001039047	216781	NM_001039047	ENSMUST00000075084	NP_001034136	Trim58	mRNA	-0.1204	0.999986	0.873821
NM_001039051	18768	NM_001039051	ENSMUST00000075992	NP_001034140	Pkib	mRNA	-1.05882	0.999986	0.768427
NM_001039052	18768	NM_001039052	ENSMUST00000177325	NP_001034141	Pkib	mRNA	2.11008	0.999986	0.565398
NM_001039060	236904	NM_001039060	ENSMUST00000096369	NP_001034149	Klhl15	mRNA	-0.111717	0.999986	0.900478
NM_001039061	236904	NM_001039061	ENSMUST00000113916	NP_001034150	Klhl15	mRNA	-0.6384	0.999986	0.64015
NM_001039077	114863	NM_001039077	ENSMUST00000209525	NP_001034166	Plpbp	mRNA	-0.151187	0.999986	0.713781
NM_001039078	114863	NM_001039078	ENSMUST00000098851	NP_001034167	Plpbp	mRNA	0.334794	0.999986	0.826726
NM_001039081	71148	NM_001039081	ENSMUST00000106857	NP_001034170	Mier1	mRNA	-0.192276	0.999986	0.517976
NM_001039084	94061	NM_001039084	ENSMUST00000121477	NP_001034173	Mrpl1	mRNA	2.12302	0.999986	0.453422
NM_001039086	107746	NM_001039086	ENSMUST00000091146	NP_001034175	Rapgef1	mRNA	-0.845487	0.999986	0.82167
NM_001039087	107746	NM_001039087	ENSMUST00000095087	NP_001034176	Rapgef1	mRNA	-6.59983	0.999986	0.041767
NM_001039088	72124	NM_001039088	ENSMUST00000025421	NP_001034177	Seh1l	mRNA	0.0123284	0.999986	0.962351
NM_001039089	20338	NM_001039089	ENSMUST00000021347	NP_001034178	Sel1l	mRNA	0.202005	0.999986	0.447678
NM_001039090	20482	NM_001039090	ENSMUST00000118470	NP_001034179	Skil	mRNA	1.32357	0.999986	0.252159
NM_001039092	216810	NM_001039092	ENSMUST00000095254	NP_001034181	Tom1l2	mRNA	-0.0219958	0.999986	0.97976
NM_001039093	216810	NM_001039093	ENSMUST00000102682	NP_001034182	Tom1l2	mRNA	0.233153	0.999986	0.816126
NM_001039103	54153	NM_001039103	ENSMUST00000100570	NP_001034192	Rasa4	mRNA	0.531207	0.999986	0.888243
NM_001039104	17364	NM_001039104	ENSMUST00000085222	NP_001034193	Trpm1	mRNA	1.15088	0.999986	0.640364
NM_001039105	328424	NM_001039105	ENSMUST00000051184	NP_001034194	Kcnrg	mRNA	0.625839	0.999986	0.811434
NM_001039106	114874	NM_001039106	ENSMUST00000051310	NP_001034195	Ddhd1	mRNA	0.245366	0.999986	0.7071
NM_001039115	544922	NM_001039115	ENSMUST00000062609	NP_001034204	Zkscan4	mRNA	1.01601	0.999986	0.803367
NM_001039126	65247	NM_001039126	ENSMUST00000086843	NP_001034215	Asb1	mRNA	-0.0678579	0.999986	0.866119
NM_001039129	15382	NM_001039129	ENSMUST00000036004	NP_001034218	Hnrnpa1	mRNA	-0.296745	0.999986	0.211449
NM_001039137	56367	NM_001039137	ENSMUST00000081506	NP_001034226	Scoc	mRNA	3.66543	0.999986	0.353196
NM_001039138	12325	NM_001039138	ENSMUST00000080440	NP_001034227	Camk2g	mRNA	-0.436637	0.999986	0.367696
NM_001039139	12325	NM_001039139	ENSMUST00000100837	NP_001034228	Camk2g	mRNA	-0.500582	0.999986	0.236417
NM_001039147	21761	NM_001039147	ENSMUST00000085248	NP_001034236	Morf4l1	mRNA	-0.111433	0.999986	0.808304
NM_001039149	225825	NM_001039149	ENSMUST00000097496	NP_001034238	Cd226	mRNA	2.61885	0.999986	0.511725
NM_001039151	12505	NM_001039151	ENSMUST00000099673	NP_001034240	Cd44	mRNA	-0.172864	0.999986	0.387042
NM_001039153	654470	NM_001039153	ENSMUST00000111738	NP_001034242	Tctn1	mRNA	0.17336	0.999986	0.609784
NM_001039155	110253	NM_001039155	ENSMUST00000140228	NP_001034244	Triobp	mRNA	1.01601	0.999986	0.803367
NM_001039157	140499	NM_001039157	ENSMUST00000105583	NP_001034246	Ube2j2	mRNA	-0.236858	0.999986	0.544561
NM_001039158	140499	NM_001039158	ENSMUST00000166489	NP_001034247	Ube2j2	mRNA	-0.00844242	0.999986	0.978396
NM_001039159	140499	NM_001039159	ENSMUST00000103175	NP_001034248	Ube2j2	mRNA	-0.135087	0.999986	0.702503
NM_001039160	74558	NM_001039160	ENSMUST00000006667	NP_001034249	Gvin1	mRNA	-1.10689	0.999986	0.533804
NM_001039162	269713	NM_001039162	ENSMUST00000036999	NP_001034251	Clip2	mRNA	-0.252754	0.999986	0.462415
NM_001039169	26987	NM_001039169	ENSMUST00000113231	NP_001034258	Eif4e2	mRNA	-0.44087	0.999986	0.45225
NM_001039170	26987	NM_001039170	ENSMUST00000113233	NP_001034259	Eif4e2	mRNA	0.460041	0.999986	0.415605
NM_001039173	623279	NM_001039173	ENSMUST00000097495	NP_001034262	Dok6	mRNA	-0.911162	0.999986	0.823282
NM_001039175	54325	NM_001039175	ENSMUST00000102673	NP_001034264	Elovl1	mRNA	-4.27708	0.999986	0.276687
NM_001039176	54325	NM_001039176	ENSMUST00000067896	NP_001034265	Elovl1	mRNA	4.5132	0.999986	0.197776
NM_001039179	76895	NM_001039179	ENSMUST00000048544	NP_001034268	Bicd2	mRNA	0.259029	0.999986	0.544827
NM_001039184	74081	NM_001039184	ENSMUST00000138762	NP_001034273	Cep350	mRNA	-0.0492217	0.999986	0.919502
NM_001039185	26365	NM_001039185	ENSMUST00000098669	NP_001034274	Ceacam1	mRNA	-0.646593	0.999986	0.671735
NM_001039186	26365	NM_001039186	ENSMUST00000098666	NP_001034275	Ceacam1	mRNA	-0.177624	0.999986	0.938502
NM_001039187	26365	NM_001039187	ENSMUST00000206687	NP_001034276	Ceacam1	mRNA	1.62978	0.999986	0.666189
NM_001039188	68750	NM_001039188	ENSMUST00000110237	NP_001034277	Rreb1	mRNA	-6.12768	0.999986	0.0741222
NM_001039189	69955	NM_001039189	ENSMUST00000099582	NP_001034278	Fars2	mRNA	1.49532	0.999986	0.42826
NM_001039192	63986	NM_001039192	ENSMUST00000078845	NP_001034281	Gmfg	mRNA	-0.0372797	0.999986	0.874503
NM_001039194	71361	NM_001039194	ENSMUST00000099706	NP_001034283	Aifm2	mRNA	0.263042	0.999986	0.691173
NM_001039198	239102	NM_001039198	ENSMUST00000036328	NP_001034287	Zfhx2	mRNA	-0.561317	0.999986	0.604397
NM_001039200	230866	NM_001039200	ENSMUST00000042096	NP_001034289	Emc1	mRNA	0.599965	0.999986	0.146602
NM_001039201	76987	NM_001039201	ENSMUST00000148955	NP_001034290	Hdhd2	mRNA	-5.13599	0.999986	0.0508538
NM_001039202	76987	NM_001039202	ENSMUST00000097521	NP_001034291	Hdhd2	mRNA	-0.370222	0.999986	0.829795
NM_001039209	195531	NM_001039209	ENSMUST00000063704	NP_001034298	Zfp982	mRNA	-2.05318	0.169657	0.00131004
NM_001039214	240396	NM_001039214	ENSMUST00000091852	NP_001034303	Mex3c	mRNA	-0.130174	0.999986	0.638113
NM_001039219	619597	NM_001039219	ENSMUST00000097632	NP_001034308	Gal3st2c	mRNA	0.0562724	0.999986	0.988996
NM_001039220	621080	NM_001039220	ENSMUST00000098825	NP_001034309	AI429214	mRNA	-0.952254	0.999986	0.690647
NM_001039223	623781	NM_001039223	ENSMUST00000239130	NP_001034312	Gm14137	mRNA	-0.286347	0.999986	0.891939
NM_001039239	630579	NM_001039239	ENSMUST00000099449	NP_001034328	Zfp808	mRNA	-0.376006	0.999986	0.359939
NM_001039244	633640	NM_001039244		NP_001034333	Tmem267	mRNA	-0.269096	0.999986	0.703514
NM_001039351	70769	NM_001039351	ENSMUST00000223728	NP_001034440	Nolc1	mRNA	-0.0407087	0.999986	0.831793
NM_001039352	70769	NM_001039352	ENSMUST00000165017	NP_001034441	Nolc1	mRNA	-0.435547	0.999986	0.756533
NM_001039353	70769	NM_001039353		NP_001034442	Nolc1	mRNA	0.0217256	0.999986	0.94355
NM_001039356	15361	NM_001039356	ENSMUST00000118599	NP_001034445	Hmga1	mRNA	0.206153	0.999986	0.771527
NM_001039363	22084	NM_001039363	ENSMUST00000097373	NP_001034452	Tsc2	mRNA	-1.53668	0.999986	0.364762
NM_001039368	17749	NM_001039368	ENSMUST00000057177	NP_001034457	Polr2k	mRNA	-0.453161	0.999986	0.461991
NM_001039371	242126	NM_001039371	ENSMUST00000106928	NP_001034460	Slc22a15	mRNA	0.191907	0.999986	0.831396
NM_001039373	17763	NM_001039373	ENSMUST00000033542	NP_001034462	Mtcp1	mRNA	0.230114	0.999986	0.652068
NM_001039376	83679	NM_001039376		NP_001034465	Pde4dip	mRNA	-4.87327	0.999986	0.214201
NM_001039385	381677	NM_001039385	ENSMUST00000041543	NP_001034474	Vgf	mRNA	-0.386729	0.999986	0.856921
NM_001039386	56876	NM_001039386	ENSMUST00000100334	NP_001034475	Nsmf	mRNA	0.514431	0.999986	0.203664
NM_001039387	56876	NM_001039387	ENSMUST00000006646	NP_001034476	Nsmf	mRNA	-0.473919	0.999986	0.453014
NM_001039388	207615	NM_001039388	ENSMUST00000054251	NP_001034477	Wdr37	mRNA	-0.0950058	0.999986	0.947432
NM_001039389	207615	NM_001039389	ENSMUST00000176922	NP_001034478	Wdr37	mRNA	-0.278565	0.999986	0.668542
NM_001039390	18769	NM_001039390	ENSMUST00000099105	NP_001034479	Pkig	mRNA	-0.351496	0.999986	0.509462
NM_001039391	18769	NM_001039391	ENSMUST00000064703	NP_001034480	Pkig	mRNA	-0.0505966	0.999986	0.900729
NM_001039392	19240	NM_001039392	ENSMUST00000114049	NP_001034481	Tmsb10	mRNA	0.673248	0.999986	0.538645
NM_001039394	69834	NM_001039394	ENSMUST00000078647	NP_001034483	Rab43	mRNA	-0.158609	0.999986	0.522823
NM_001039466	360213	NM_001039466	ENSMUST00000090924	NP_001034555	Trim46	mRNA	-0.246121	0.999986	0.886917
NM_001039472	16565	NM_001039472	ENSMUST00000075164	NP_001034561	Kif21b	mRNA	0.0297627	0.999986	0.965032
NM_001039474	56070	NM_001039474	ENSMUST00000237602	NP_001034563	Tcerg1	mRNA	-0.0736199	0.999986	0.824972
NM_001039478	321000	NM_001039478	ENSMUST00000098751	NP_001034567	Lrif1	mRNA	6.56105	0.999986	0.0935414
NM_001039482	226541	NM_001039482	ENSMUST00000111611	NP_001034571	Klhl20	mRNA	-0.170734	0.999986	0.461304
NM_001039483	68944	NM_001039483	ENSMUST00000195015	NP_001034572	Tmco1	mRNA	-0.283095	0.999986	0.297614
NM_001039484	16513	NM_001039484	ENSMUST00000056136	NP_001034573	Kcnj10	mRNA	-0.237889	0.999986	0.801884
NM_001039488	321000	NM_001039488	ENSMUST00000098750	NP_001034577	Lrif1	mRNA	0.0275148	0.999986	0.962954
NM_001039493	241075	NM_001039493	ENSMUST00000097713	NP_001034582	Plekhm3	mRNA	-1.69256	0.999986	0.427015
NM_001039494	67077	NM_001039494	ENSMUST00000057716	NP_001034583	Catsperz	mRNA	0.595228	0.999986	0.759267
NM_001039507	16890	NM_001039507	ENSMUST00000054301	NP_001034596	Lipe	mRNA	0.202618	0.999986	0.67401
NM_001039509	56695	NM_001039509	ENSMUST00000027370	NP_001034598	Pnkd	mRNA	-0.892599	0.999986	0.527865
NM_001039511	117198	NM_001039511	ENSMUST00000111887	NP_001034600	Ivns1abp	mRNA	0.0624999	0.999986	0.909651
NM_001039512	117198	NM_001039512	ENSMUST00000097543	NP_001034601	Ivns1abp	mRNA	9.3926	3.71371e-05	1.71644e-07
NM_001039514	330817	NM_001039514	ENSMUST00000078665	NP_001034603	Dhps	mRNA	-0.0479919	0.999986	0.797029
NM_001039515	11861	NM_001039515	ENSMUST00000101472	NP_001034604	Arl4a	mRNA	-0.105835	0.999986	0.857758
NM_001039519	235459	NM_001039519	ENSMUST00000118198	NP_001034608	Gtf2a2	mRNA	0.00732693	0.999986	0.981769
NM_001039520	13430	NM_001039520	ENSMUST00000173397	NP_001034609	Dnm2	mRNA	-0.449676	0.999986	0.238961
NM_001039521	106298	NM_001039521	ENSMUST00000023363	NP_001034610	Rrn3	mRNA	-0.175432	0.999986	0.389709
NM_001039522	235497	NM_001039522	ENSMUST00000048937	NP_001034611	Leo1	mRNA	-0.0705459	0.999986	0.796597
NM_001039530	547253	NM_001039530	ENSMUST00000042665	NP_001034619	Parp14	mRNA	0.0212449	0.999986	0.959157
NM_001039532	654801	NM_001039532	ENSMUST00000062428	NP_001034621	Zfp784	mRNA	-0.172245	0.999986	0.740161
NM_001039533	94184	NM_001039533	ENSMUST00000115804	NP_001034622	Pdxdc1	mRNA	0.0860469	0.999986	0.924069
NM_001039534	214580	NM_001039534	ENSMUST00000075610	NP_001034623	Pstk	mRNA	0.0566965	0.999986	0.87872
NM_001039536	327942	NM_001039536	ENSMUST00000014389	NP_001034625	Pigl	mRNA	-0.113041	0.999986	0.728528
NM_001039537	16878	NM_001039537	ENSMUST00000040750	NP_001034626	Lif	mRNA	-0.301602	0.999986	0.936399
NM_001039546	17920	NM_001039546	ENSMUST00000035889	NP_001034635	Myo6	mRNA	-0.149325	0.999986	0.949372
NM_001039551	94218	NM_001039551	ENSMUST00000097776	NP_001034640	Cnnm3	mRNA	-0.312734	0.999986	0.692679
NM_001039552	381062	NM_001039552	ENSMUST00000097393	NP_001034641	Ermard	mRNA	-0.194895	0.999986	0.822581
NM_001039554	654812	NM_001039554	ENSMUST00000030840	NP_001034643	Angptl7	mRNA	1.01601	0.999986	0.803367
NM_001039556	623474	NM_001039556	ENSMUST00000070755	NP_001034645	Rad54b	mRNA	0.118304	0.999986	0.767615
NM_001039558	654818	NM_001039558	ENSMUST00000068293	NP_001034647	Smco3	mRNA	-0.342157	0.999986	0.920705
NM_001039560	654821	NM_001039560	ENSMUST00000099060	NP_001034649	Gcnt7	mRNA	-0.911162	0.999986	0.823282
NM_001039562	654824	NM_001039562	ENSMUST00000053558	NP_001034651	Ankrd37	mRNA	-0.343581	0.999986	0.647233
NM_001039578	213027	NM_001039578	ENSMUST00000239400	NP_001034667	Evi5l	mRNA	-0.105567	0.999986	0.856128
NM_001039581	27410	NM_001039581	ENSMUST00000079594	NP_001034670	Abca3	mRNA	0.611416	0.494109	0.00490679
NM_001039644	66967	NM_001039644	ENSMUST00000059498	NP_001034733	Edem3	mRNA	0.0550957	0.999986	0.790383
NM_001039646	626578	NM_001039646	ENSMUST00000065588	NP_001034735	Gbp10	mRNA	-0.904426	0.999986	0.525586
NM_001039657	17771	NM_001039657	ENSMUST00000025840	NP_001034746	Tesmin	mRNA	-0.697078	0.999986	0.495497
NM_001039658	17771	NM_001039658	ENSMUST00000151341	NP_001034747	Tesmin	mRNA	3.22856	0.999986	0.415199
NM_001039669	320678	NM_001039669	ENSMUST00000117675	NP_001034758	Iffo1	mRNA	0.349781	0.999986	0.499301
NM_001039676	214922	NM_001039676	ENSMUST00000047726	NP_001034765	Slc39a2	mRNA	0.490484	0.999986	0.824679
NM_001039677	230810	NM_001039677	ENSMUST00000105874	NP_001034766	Slc30a2	mRNA	0.0416571	0.999986	0.901717
NM_001039684	380718	NM_001039684	ENSMUST00000038196	NP_001034773	Mks1	mRNA	0.225035	0.999986	0.827732
NM_001039692	75415	NM_001039692	ENSMUST00000182559	NP_001034781	Arhgap12	mRNA	-7.18807	0.999986	0.0200577
NM_001039700	244646	NM_001039700	ENSMUST00000109242	NP_001034789	Pkd1l3	mRNA	0.483256	0.999986	0.0795479
NM_001039710	67876	NM_001039710	ENSMUST00000027125	NP_001034799	Coq10b	mRNA	0.433491	0.999986	0.278298
NM_001039723	330189	NM_001039723	ENSMUST00000067505	NP_001034812	Tmem120b	mRNA	-0.297029	0.999986	0.753077
NM_001039824	68165	NM_001039824	ENSMUST00000010348	NP_001034913	Fdx2	mRNA	0.243453	0.999986	0.579558
NM_001039878	97387	NM_001039878	ENSMUST00000108495	NP_001034967	Strn4	mRNA	0.134127	0.999986	0.351639
NM_001039934	17756	NM_001039934	ENSMUST00000114017	NP_001035023	Map2	mRNA	1.01601	0.999986	0.803367
NM_001039939	228790	NM_001039939	ENSMUST00000109790	NP_001035028	Asxl1	mRNA	-0.00768384	0.999986	0.981915
NM_001039951	67370	NM_001039951	ENSMUST00000123589	NP_001035040	Zfp606	mRNA	-0.2357	0.999986	0.799617
NM_001039959	66395	NM_001039959	ENSMUST00000092955	NP_001035048	Ahnak	mRNA	1.67519	0.999986	0.543811
NM_001039965	66869	NM_001039965	ENSMUST00000238418	NP_001035054	Zfp869	mRNA	0.286169	0.999986	0.454957
NM_001039967	66869	NM_001039967	ENSMUST00000238408	NP_001035056	Zfp869	mRNA	-0.0773722	0.999986	0.84314
NM_001040005	672511	NM_001040005	ENSMUST00000093902	NP_001035094	Rnf213	mRNA	-0.0589153	0.999986	0.911229
NM_001040026	52892	NM_001040026	ENSMUST00000092996	NP_001035115	Sco1	mRNA	-0.0580756	0.999986	0.877204
NM_001040072	277154	NM_001040072	ENSMUST00000168479	NP_001035161	Nynrin	mRNA	0.233878	0.999986	0.710498
NM_001040085	83671	NM_001040085	ENSMUST00000107211	NP_001035174	Sytl2	mRNA	-0.866472	0.999986	0.382292
NM_001040111	69710	NM_001040111	ENSMUST00000107010	NP_001035200	Arap1	mRNA	-0.507117	0.999986	0.498149
NM_001040112	69710	NM_001040112	ENSMUST00000084895	NP_001035201	Arap1	mRNA	-4.89849	0.999986	0.211805
NM_001040130	51875	NM_001040130	ENSMUST00000142087	NP_001035219	Tmem141	mRNA	0.374072	0.999986	0.707017
NM_001040131	13690	NM_001040131	ENSMUST00000161051	NP_001035221	Eif4g2	mRNA	0.0371714	0.999986	0.885108
NM_001040187	67040	NM_001040187	ENSMUST00000229877	NP_001035277	Ddx17	mRNA	-0.126418	0.999986	0.595106
NM_001040395	68646	NM_001040395		NP_001035485	Nadk2	mRNA	-0.273116	0.999986	0.538454
NM_001040396	69227	NM_001040396	ENSMUST00000107924	NP_001035486	Selenot	mRNA	-0.25153	0.999986	0.391949
NM_001040398	208043	NM_001040398	ENSMUST00000163030	NP_001035488	Setd1b	mRNA	0.0933711	0.999986	0.80441
NM_001040399	214048	NM_001040399	ENSMUST00000191805	NP_001035489	Larp1b	mRNA	-0.0206929	0.999986	0.968025
NM_001040400	214133	NM_001040400	ENSMUST00000098603	NP_001035490	Tet2	mRNA	0.335101	0.999986	0.422243
NM_001040403	14252	NM_001040403	ENSMUST00000072289	NP_001035493	Flot2	mRNA	-0.0878841	0.999986	0.619246
NM_001040435	21335	NM_001040435	ENSMUST00000114426	NP_001035525	Tacc3	mRNA	-0.103508	0.999986	0.757692
NM_001040459	208431	NM_001040459	ENSMUST00000103005	NP_001035549	Shroom4	mRNA	-0.434597	0.999986	0.745492
NM_001040632	235312	NM_001040632	ENSMUST00000114821	NP_001035722	C1qtnf5	mRNA	3.32977	0.999986	0.400284
NM_001040654	12578	NM_001040654	ENSMUST00000060501	NP_001035744	Cdkn2a	mRNA	0.792643	0.999986	0.808626
NM_001040682	94040	NM_001040682	ENSMUST00000109936	NP_001035772	Clmn	mRNA	-1.0953	0.999986	0.785339
NM_001040683	94112	NM_001040683	ENSMUST00000080936	NP_001035773	Med15	mRNA	-22.4411	7.47866e-06	9.36168e-09
NM_001040684	101502	NM_001040684		NP_001035774	Hsd3b7	mRNA	0.364576	0.999986	0.583643
NM_001040686	103836	NM_001040686	ENSMUST00000153510	NP_001035776	Zfp692	mRNA	0.62623	0.999986	0.35034
NM_001040690	229877	NM_001040690	ENSMUST00000098574	NP_001035780	Rap1gds1	mRNA	0.0312621	0.999986	0.983963
NM_001040691	22256	NM_001040691	ENSMUST00000031587	NP_001035781	Ung	mRNA	0.511041	0.999986	0.541244
NM_001040695	54122	NM_001040695	ENSMUST00000094398	NP_001035785	Uevld	mRNA	-0.0267111	0.999986	0.94653
NM_001040699	54384	NM_001040699	ENSMUST00000048898	NP_001035789	Mtmr7	mRNA	2.99637	0.999986	0.417262
NM_001042407	668173	NM_001042407	ENSMUST00000103180	NP_001035866	Pex10	mRNA	-0.0267449	0.999986	0.923336
NM_001042408	27366	NM_001042408		NP_001035867	Txnl4a	mRNA	0.112459	0.999986	0.872506
NM_001042411	56401	NM_001042411	ENSMUST00000081606	NP_001035874	P3h1	mRNA	6.51511	0.999986	0.0958758
NM_001042420	71132	NM_001042420	ENSMUST00000115857	NP_001035885	Cabyr	mRNA	2.33419	0.999986	0.555542
NM_001042421	208628	NM_001042421	ENSMUST00000031366	NP_001035886	Kntc1	mRNA	-0.196547	0.999986	0.764074
NM_001042438	22770	NM_001042438	ENSMUST00000110168	NP_001035903	Zhx1	mRNA	-0.338095	0.999986	0.524002
NM_001042451	20617	NM_001042451	ENSMUST00000114268	NP_001035916	Snca	mRNA	-4.74379	0.999986	0.226811
NM_001042484	57437	NM_001042484	ENSMUST00000051094	NP_001035949	Golga7	mRNA	-0.0761195	0.999986	0.810108
NM_001042485	57439	NM_001042485		NP_001035950	Tmem183a	mRNA	-0.342059	0.999986	0.522478
NM_001042487	228836	NM_001042487	ENSMUST00000099145	NP_001035952	Dlgap4	mRNA	0.529849	0.999986	0.722833
NM_001042488	228836	NM_001042488	ENSMUST00000109566	NP_001035953	Dlgap4	mRNA	0.428589	0.999986	0.357316
NM_001042489	74096	NM_001042489	ENSMUST00000072602	NP_001035954	Hvcn1	mRNA	-0.747161	0.999986	0.444629
NM_001042491	59008	NM_001042491	ENSMUST00000200645	NP_001035956	Anapc5	mRNA	-0.0434217	0.999986	0.894033
NM_001042499	67657	NM_001042499	ENSMUST00000023524	NP_001035964	Rabl3	mRNA	0.0690357	0.999986	0.835629
NM_001042501	68152	NM_001042501	ENSMUST00000115527	NP_001035966	Fam133b	mRNA	-0.204485	0.999986	0.55836
NM_001042503	636931	NM_001042503	ENSMUST00000111816	NP_001035968	Trim71	mRNA	0.718714	0.999986	0.75758
NM_001042513	50493	NM_001042513	ENSMUST00000219962	NP_001035978	Txnrd1	mRNA	-0.0817838	0.999986	0.739816
NM_001042514	50493	NM_001042514	ENSMUST00000219442	NP_001035979	Txnrd1	mRNA	-0.374833	0.999986	0.377951
NM_001042523	50493	NM_001042523	ENSMUST00000219368	NP_001035988	Txnrd1	mRNA	5.35131	0.999986	0.172179
NM_001042527	12144	NM_001042527	ENSMUST00000081314	NP_001035992	Blm	mRNA	0.0287344	0.999986	0.944698
NM_001042534	12332	NM_001042534	ENSMUST00000114071	NP_001035999	Capg	mRNA	-0.484124	0.999986	0.134275
NM_001042541	11640	NM_001042541	ENSMUST00000018572	NP_001036006	Akap1	mRNA	-0.884966	0.999986	0.505593
NM_001042556	67239	NM_001042556	ENSMUST00000045114	NP_001036021	Rpf2	mRNA	-0.456736	0.999986	0.564556
NM_001042557	26400	NM_001042557	ENSMUST00000003027	NP_001036022	Map2k7	mRNA	0.143663	0.999986	0.969615
NM_001042558	11783	NM_001042558	ENSMUST00000020157	NP_001036023	Apaf1	mRNA	-0.13822	0.999986	0.787421
NM_001042564	21940	NM_001042564	ENSMUST00000112282	NP_001036029	Cd27	mRNA	1.95232	0.999986	0.398079
NM_001042565	78889	NM_001042565	ENSMUST00000150416	NP_001036030	Wsb1	mRNA	1.22403	0.999986	0.0882248
NM_001042591	105171	NM_001042591	ENSMUST00000099356	NP_001036056	Arrdc3	mRNA	-0.302861	0.999986	0.541738
NM_001042592	66412	NM_001042592	ENSMUST00000048068	NP_001036057	Arrdc4	mRNA	0.301848	0.999986	0.838946
NM_001042593	56422	NM_001042593	ENSMUST00000020153	NP_001036058	Hbs1l	mRNA	0.720529	0.999986	0.630269
NM_001042605	16149	NM_001042605	ENSMUST00000097563	NP_001036070	Cd74	mRNA	-0.621656	0.999986	0.174078
NM_001042606	20606	NM_001042606	ENSMUST00000146390	NP_001036071	Sstr2	mRNA	-0.59546	0.999986	0.880388
NM_001042607	20187	NM_001042607	ENSMUST00000035142	NP_001036072	Ryk	mRNA	-0.74828	0.999986	0.716403
NM_001042613	20363	NM_001042613	ENSMUST00000082424	NP_001036078	Selenop	mRNA	5.88036	0.999986	0.133168
NM_001042614	20363	NM_001042614		NP_001036079	Selenop	mRNA	-0.443794	0.999986	0.785826
NM_001042620	13204	NM_001042620	ENSMUST00000199321	NP_001036085	Dhx15	mRNA	-0.317441	0.999986	0.671233
NM_001042623	13619	NM_001042623	ENSMUST00000161054	NP_001036088	Phc1	mRNA	0.0829825	0.999986	0.719363
NM_001042634	12747	NM_001042634	ENSMUST00000034868	NP_001036099	Clk1	mRNA	0.227693	0.999986	0.543951
NM_001042649	102323	NM_001042649	ENSMUST00000110838	NP_001036114	Dcun1d2	mRNA	-0.664332	0.999986	0.643295
NM_001042650	102323	NM_001042650	ENSMUST00000110840	NP_001036115	Dcun1d2	mRNA	-0.00541495	0.999986	0.987225
NM_001042651	102323	NM_001042651	ENSMUST00000110839	NP_001036116	Dcun1d2	mRNA	0.0228224	0.999986	0.980799
NM_001042652	108907	NM_001042652	ENSMUST00000028771	NP_001036117	Nusap1	mRNA	0.30337	0.999986	0.556762
NM_001042653	70645	NM_001042653	ENSMUST00000123818	NP_001036118	Oip5	mRNA	-0.236251	0.999986	0.553775
NM_001042655	233204	NM_001042655	ENSMUST00000047085	NP_001036120	Tbc1d17	mRNA	0.169846	0.999986	0.510244
NM_001042659	14367	NM_001042659	ENSMUST00000116133	NP_001036124	Fzd5	mRNA	0.303047	0.999986	0.892135
NM_001042660	17131	NM_001042660	ENSMUST00000026999	NP_001036125	Smad7	mRNA	-0.0620857	0.999986	0.909366
NM_001042670	208595	NM_001042670	ENSMUST00000177258	NP_001036135	Mterf1b	mRNA	0.172458	0.999986	0.83604
NM_001042672	74182	NM_001042672		NP_001036137	Gpcpd1	mRNA	0.371443	0.999986	0.487927
NM_001042673	14088	NM_001042673	ENSMUST00000073029	NP_001036138	Fancc	mRNA	0.0597277	0.999986	0.933218
NM_001042674	19663	NM_001042674	ENSMUST00000053251	NP_001036139	Rbpms	mRNA	-0.0716502	0.999986	0.966227
NM_001042675	19663	NM_001042675	ENSMUST00000033995	NP_001036140	Rbpms	mRNA	-0.785556	0.999986	0.600646
NM_001042699	212073	NM_001042699	ENSMUST00000095439	NP_001036164	Syne3	mRNA	5.34046	0.999986	0.173061
NM_001042707	16201	NM_001042707	ENSMUST00000067646	NP_001036172	Ilf3	mRNA	-1.27803	0.999986	0.0624876
NM_001042708	16201	NM_001042708	ENSMUST00000216892	NP_001036173	Ilf3	mRNA	-0.0017873	0.999986	0.996891
NM_001042709	16201	NM_001042709	ENSMUST00000115414	NP_001036174	Ilf3	mRNA	-0.303957	0.999986	0.830469
NM_001042710	73106	NM_001042710	ENSMUST00000020573	NP_001036175	Prss57	mRNA	-0.235269	0.999986	0.950798
NM_001042711	109959	NM_001042711	ENSMUST00000098673	NP_001036176	Amy2a5	mRNA	1.5571	0.999986	0.508757
NM_001042715	330830	NM_001042715	ENSMUST00000058479	NP_001036180	Drc7	mRNA	-0.100723	0.999986	0.82166
NM_001042719	114874	NM_001042719	ENSMUST00000087320	NP_001036184	Ddhd1	mRNA	1.20796	0.999986	0.377705
NM_001042727	19411	NM_001042727	ENSMUST00000063339	NP_001036192	Rarg	mRNA	0.265014	0.999986	0.765635
NM_001042743	17776	NM_001042743	ENSMUST00000106486	NP_001036208	Mast2	mRNA	6.0185	0.999986	0.124214
NM_001042767	19123	NM_001042767	ENSMUST00000171765	NP_001036232	Proc	mRNA	1.01601	0.999986	0.803367
NM_001043228	21673	NM_001043228	ENSMUST00000112200	NP_001036693	Dntt	mRNA	-1.02239	0.999986	0.485123
NM_001043317	12483	NM_001043317	ENSMUST00000190617	NP_001036782	Cd22	mRNA	0.517207	0.999986	0.774099
NM_001043355	17760	NM_001043355	ENSMUST00000107100	NP_001036820	Map6	mRNA	-0.173142	0.999986	0.918528
NM_001044308	239556	NM_001044308	ENSMUST00000160424	NP_001037773	Cacna1i	mRNA	-3.034	0.999986	0.310224
NM_001044371	19356	NM_001044371	ENSMUST00000177848	NP_001037836	Rad17	mRNA	-0.0296698	0.999986	0.935431
NM_001044384	21857	NM_001044384	ENSMUST00000009530	NP_001037849	Timp1	mRNA	3.32977	0.999986	0.400284
NM_001044386	22764	NM_001044386	ENSMUST00000088102	NP_001037851	Zfx	mRNA	-3.2057	0.999986	0.0938
NM_001044389	270166	NM_001044389	ENSMUST00000113824	NP_001037854	Clpx	mRNA	0.420262	0.999986	0.330587
NM_001044698	22678	NM_001044698		NP_001038163	Zfp2	mRNA	0.0970945	0.999986	0.980711
NM_001044700	22678	NM_001044700		NP_001038165	Zfp2	mRNA	1.82046	0.999986	0.652146
NM_001044704	22697	NM_001044704	ENSMUST00000062350	NP_001038169	Zscan21	mRNA	-0.0222256	0.999986	0.969739
NM_001044705	22697	NM_001044705	ENSMUST00000080732	NP_001038170	Zscan21	mRNA	0.696661	0.999986	0.85334
NM_001044718	22701	NM_001044718	ENSMUST00000161785	NP_001038183	Zfp41	mRNA	0.0135297	0.999986	0.96703
NM_001044719	224647	NM_001044719	ENSMUST00000114859	NP_001038184	Ilrun	mRNA	0.0315958	0.999986	0.943839
NM_001044740	11988	NM_001044740	ENSMUST00000098816	NP_001038205	Slc7a2	mRNA	-0.387648	0.999986	0.91835
NM_001044741	12297	NM_001044741	ENSMUST00000109150	NP_001038206	Cacnb3	mRNA	2.5248	0.999986	0.115288
NM_001044744	270076	NM_001044744	ENSMUST00000109745	NP_001038209	Gcdh	mRNA	-0.174276	0.999986	0.706585
NM_001044747	24135	NM_001044747	ENSMUST00000085852	NP_001038212	Zfp68	mRNA	-0.367006	0.999986	0.281419
NM_001044751	15483	NM_001044751	ENSMUST00000016338	NP_001038216	Hsd11b1	mRNA	2.29957	0.999986	0.263025
NM_001045482	57782	NM_001045482	ENSMUST00000049861	NP_001038947	Rbak	mRNA	0.450157	0.999986	0.406119
NM_001045483	69546	NM_001045483	ENSMUST00000075667	NP_001038948	Mapk1ip1	mRNA	0.49088	0.999986	0.547501
NM_001045484	17259	NM_001045484	ENSMUST00000110143	NP_001038949	Mef2b	mRNA	1.09049	0.999986	0.535213
NM_001045486	210135	NM_001045486	ENSMUST00000068975	NP_001038951	Zfp180	mRNA	-0.0954605	0.999986	0.693482
NM_001045489	17304	NM_001045489	ENSMUST00000107409	NP_001038954	Mfge8	mRNA	0.0764837	0.999986	0.759035
NM_001045513	77300	NM_001045513	ENSMUST00000140485	NP_001038978	Raph1	mRNA	5.41828	0.999986	0.160921
NM_001045514	100182	NM_001045514	ENSMUST00000035724	NP_001038979	Akna	mRNA	-0.366397	0.999986	0.655863
NM_001045515	104015	NM_001045515	ENSMUST00000170853	NP_001038980	Synj1	mRNA	0.367055	0.999986	0.923003
NM_001045520	216705	NM_001045520	ENSMUST00000109260	NP_001038985	Clint1	mRNA	-0.365424	0.999986	0.297403
NM_001045523	228536	NM_001045523	ENSMUST00000036578	NP_001038988	Bahd1	mRNA	-1.15891	0.999986	0.45103
NM_001045525	327951	NM_001045525	ENSMUST00000051620	NP_001038990	Cyb5d1	mRNA	-0.387215	0.999986	0.318218
NM_001045526	327957	NM_001045526	ENSMUST00000108534	NP_001038991	Scimp	mRNA	-0.5567	0.999986	0.819158
NM_001045527	327992	NM_001045527	ENSMUST00000093956	NP_001038992	Hsf5	mRNA	-0.209872	0.999986	0.948773
NM_001045528	338355	NM_001045528	ENSMUST00000084527	NP_001038993	Fkbp15	mRNA	0.0839629	0.999986	0.623446
NM_001045529	338467	NM_001045529	ENSMUST00000202261	NP_001038994	Morc3	mRNA	0.0115571	0.999986	0.958904
NM_001045530	380694	NM_001045530	ENSMUST00000050574	NP_001038995	Ccnjl	mRNA	0.43904	0.999986	0.842392
NM_001045540	620913	NM_001045540	ENSMUST00000094476	NP_001039005	Gm12185	mRNA	0.0734862	0.999986	0.964566
NM_001045543	629303	NM_001045543	ENSMUST00000019069	NP_001039008	Heatr9	mRNA	-0.378372	0.999986	0.832202
NM_001045558	18693	NM_001045558	ENSMUST00000018295	NP_001039023	Pick1	mRNA	0.425436	0.999986	0.270432
NM_001045559	240067	NM_001045559	ENSMUST00000087666	NP_001039024	Zfp952	mRNA	-0.235762	0.999986	0.522101
NM_001045807	229700	NM_001045807	ENSMUST00000061772	NP_001039272	Rbm15	mRNA	-0.0831764	0.999986	0.814576
NM_001045863	27632	NM_001045863	ENSMUST00000173357	NP_001039328	Nelfe	mRNA	-0.146053	0.999986	0.64633
NM_001045864	27632	NM_001045864	ENSMUST00000097343	NP_001039329	Nelfe	mRNA	-0.557092	0.999986	0.158132
NM_001045959	50932	NM_001045959	ENSMUST00000072873	NP_001039424	Mink1	mRNA	0.114802	0.999986	0.612592
NM_001045964	50932	NM_001045964	ENSMUST00000072237	NP_001039429	Mink1	mRNA	-0.0151049	0.999986	0.971651
NM_001046637	53607	NM_001046637	ENSMUST00000163311	NP_001040102	Snrpa	mRNA	-0.119072	0.999986	0.721543
NM_001047159	56349	NM_001047159	ENSMUST00000099946	NP_001040624	Net1	mRNA	-0.156127	0.999986	0.735821
NM_001047433	105638	NM_001047433	ENSMUST00000124303	NP_001040898	Dph3	mRNA	0.0480983	0.999986	0.934764
NM_001047435	56513	NM_001047435	ENSMUST00000212430	NP_001040900	Pard6a	mRNA	0.656867	0.999986	0.377566
NM_001047436	56513	NM_001047436	ENSMUST00000098444	NP_001040901	Pard6a	mRNA	-0.754347	0.999986	0.391306
NM_001047604	73668	NM_001047604	ENSMUST00000102718	NP_001041069	Ttc21b	mRNA	0.0816581	0.999986	0.962765
NM_001048008	67269	NM_001048008	ENSMUST00000109830	NP_001041473	Agtpbp1	mRNA	3.03355	0.999986	0.444848
NM_001048057	67671	NM_001048057	ENSMUST00000077915	NP_001041522	Rpl38	mRNA	-0.129693	0.999986	0.783245
NM_001048058	67671	NM_001048058	ENSMUST00000082092	NP_001041523	Rpl38	mRNA	0.359911	0.999986	0.617153
NM_001048060	75731	NM_001048060	ENSMUST00000109868	NP_001041525	Idnk	mRNA	0.124044	0.999986	0.716841
NM_001048061	15384	NM_001048061	ENSMUST00000109103	NP_001041526	Hnrnpab	mRNA	-0.253962	0.999986	0.423957
NM_001048143	270096	NM_001048143	ENSMUST00000179926	NP_001041608	Mon1b	mRNA	0.147961	0.999986	0.665059
NM_001048146	27215	NM_001048146	ENSMUST00000134433	NP_001041611	Azi2	mRNA	0.406547	0.999986	0.499504
NM_001048148	229007	NM_001048148	ENSMUST00000108807	NP_001041613	Zgpat	mRNA	-0.0155113	0.999986	0.962355
NM_001048167	17760	NM_001048167	ENSMUST00000127492	NP_001041632	Map6	mRNA	2.1201	0.999986	0.598292
NM_001048175	13522	NM_001048175	ENSMUST00000111072	NP_001041640	Adam28	mRNA	1.08725	0.999986	0.787145
NM_001048176	228094	NM_001048176	ENSMUST00000143974	NP_001041641	Cerkl	mRNA	-2.01225	0.999986	0.219716
NM_001048177	16452	NM_001048177	ENSMUST00000025705	NP_001041642	Jak2	mRNA	-1.83206	0.999986	0.364522
NM_001048178	14600	NM_001048178	ENSMUST00000110698	NP_001041643	Ghr	mRNA	-0.90551	0.999986	0.824369
NM_001048179	20301	NM_001048179	ENSMUST00000108037	NP_001041644	Ccl27a	mRNA	-0.355942	0.999986	0.790099
NM_001048192	231093	NM_001048192	ENSMUST00000114700	NP_001041657	Agbl5	mRNA	0.808926	0.999986	0.410444
NM_001048204	218311	NM_001048204	ENSMUST00000120861	NP_001041669	Zfp455	mRNA	-0.172894	0.999986	0.881866
NM_001048207	71683	NM_001048207	ENSMUST00000174459	NP_001041672	Gypc	mRNA	-0.211764	0.999986	0.580095
NM_001048208	26896	NM_001048208	ENSMUST00000096495	NP_001041673	Med14	mRNA	0.10751	0.999986	0.696897
NM_001048228	52840	NM_001048228	ENSMUST00000109349	NP_001041693	Dbndd2	mRNA	2.71543	0.999986	0.495703
NM_001048229	52840	NM_001048229	ENSMUST00000017878	NP_001041694	Dbndd2	mRNA	-4.45823	0.999986	0.143327
NM_001048250	75616	NM_001048250	ENSMUST00000095458	NP_001041715	Smim15	mRNA	-0.161477	0.999986	0.575346
NM_001048267	238799	NM_001048267	ENSMUST00000109399	NP_001041732	Tnpo1	mRNA	-0.702728	0.999986	0.619473
NM_001076676	170822	NM_001076676	ENSMUST00000026507	NP_001070144	Usp33	mRNA	0.944953	0.999986	0.764409
NM_001076681	66274	NM_001076681	ENSMUST00000147875	NP_001070149	Lyrm9	mRNA	-0.0755675	0.999986	0.779948
NM_001076789	12419	NM_001076789	ENSMUST00000118152	NP_001070257	Cbx5	mRNA	0.279701	0.999986	0.138487
NM_001076791	408067	NM_001076791	ENSMUST00000019572	NP_001070259	Zfp874b	mRNA	-0.271394	0.999986	0.455676
NM_001077184	12215	NM_001077184	ENSMUST00000179781	NP_001070652	Bsg	mRNA	-0.180615	0.999986	0.487011
NM_001077189	14130	NM_001077189	ENSMUST00000027966	NP_001070657	Fcgr2b	mRNA	-0.344754	0.999986	0.39119
NM_001077190	11308	NM_001077190	ENSMUST00000123948	NP_001070658	Abi1	mRNA	0.650335	0.999986	0.845535
NM_001077192	11308	NM_001077192	ENSMUST00000149719	NP_001070660	Abi1	mRNA	-0.243707	0.999986	0.622267
NM_001077193	11308	NM_001077193	ENSMUST00000114544	NP_001070661	Abi1	mRNA	-0.102513	0.999986	0.792938
NM_001077237	226499	NM_001077237	ENSMUST00000097547	NP_001070705	Odr4	mRNA	-0.443293	0.999986	0.851204
NM_001077264	11771	NM_001077264	ENSMUST00000107857	NP_001070732	Ap2a1	mRNA	-0.10663	0.999986	0.669467
NM_001077265	11991	NM_001077265	ENSMUST00000172361	NP_001070733	Hnrnpd	mRNA	-0.0209704	0.999986	0.949721
NM_001077266	11991	NM_001077266	ENSMUST00000112939	NP_001070734	Hnrnpd	mRNA	-0.29818	0.999986	0.485755
NM_001077267	11991	NM_001077267	ENSMUST00000072750	NP_001070735	Hnrnpd	mRNA	0.886741	0.999986	0.235228
NM_001077353	14859	NM_001077353	ENSMUST00000121676	NP_001070821	Gsta3	mRNA	1.01601	0.999986	0.803367
NM_001077360	26431	NM_001077360	ENSMUST00000043283	NP_001070828	Git2	mRNA	-0.0909419	0.999986	0.86497
NM_001077363	19205	NM_001077363	ENSMUST00000172282	NP_001070831	Ptbp1	mRNA	-0.0311125	0.999986	0.916015
NM_001077364	14605	NM_001077364	ENSMUST00000112996	NP_001070832	Tsc22d3	mRNA	1.23388	0.999986	0.647558
NM_001077404	18187	NM_001077404	ENSMUST00000063594	NP_001070872	Nrp2	mRNA	5.12732	0.999986	0.191088
NM_001077405	18187	NM_001077405	ENSMUST00000102822	NP_001070873	Nrp2	mRNA	4.41684	0.999986	0.122765
NM_001077407	18187	NM_001077407	ENSMUST00000114155	NP_001070875	Nrp2	mRNA	0.784251	0.999986	0.846147
NM_001077410	243374	NM_001077410	ENSMUST00000203083	NP_001070878	Gimap8	mRNA	0.0576494	0.999986	0.956411
NM_001077411	14466	NM_001077411	ENSMUST00000077367	NP_001070879	Gba	mRNA	-0.0169303	0.999986	0.951653
NM_001077495	18708	NM_001077495	ENSMUST00000055518	NP_001070963	Pik3r1	mRNA	0.00788662	0.999986	0.980865
NM_001077496	216984	NM_001077496	ENSMUST00000179322	NP_001070964	Evi2b	mRNA	0.121217	0.999986	0.758199
NM_001077507	14683	NM_001077507	ENSMUST00000087876	NP_001070975	Gnas	mRNA	-0.118988	0.999986	0.897553
NM_001077508	21942	NM_001077508	ENSMUST00000105672	NP_001070976	Tnfrsf9	mRNA	-0.497689	0.999986	0.669638
NM_001077509	21942	NM_001077509	ENSMUST00000116257	NP_001070977	Tnfrsf9	mRNA	-0.993856	0.999986	0.411984
NM_001077510	14683	NM_001077510	ENSMUST00000109085	NP_001070978	Gnas	mRNA	-0.197001	0.999986	0.417421
NM_001077529	18103	NM_001077529	ENSMUST00000072566	NP_001070997	Nme2	mRNA	-0.249556	0.999986	0.559024
NM_001077591	22116	NM_001077591	ENSMUST00000080233	NP_001071059	Tsks	mRNA	-1.52398	0.999986	0.706715
NM_001077596	27428	NM_001077596	ENSMUST00000113051	NP_001071064	Shroom3	mRNA	-2.96731	0.999986	0.454632
NM_001077631	69882	NM_001077631	ENSMUST00000170517	NP_001071099	Ints14	mRNA	-0.0715835	0.999986	0.683204
NM_001077636	70325	NM_001077636	ENSMUST00000108080	NP_001071104	Pigw	mRNA	-0.0709364	0.999986	0.855202
NM_001077638	15468	NM_001077638	ENSMUST00000099571	NP_001071106	Prmt2	mRNA	0.0232811	0.999986	0.979282
NM_001077661	72046	NM_001077661	ENSMUST00000120306	NP_001071129	Urgcp	mRNA	0.531606	0.999986	0.49751
NM_001077684	75051	NM_001077684	ENSMUST00000094942	NP_001071152	Ccdc173	mRNA	0.0659469	0.999986	0.965599
NM_001077687	80877	NM_001077687	ENSMUST00000192145	NP_001071155	Lrba	mRNA	0.267317	0.999986	0.938491
NM_001077688	80877	NM_001077688	ENSMUST00000194759	NP_001071156	Lrba	mRNA	-0.718789	0.999986	0.752478
NM_001077694	26903	NM_001077694	ENSMUST00000113823	NP_001071162	Dysf	mRNA	4.20245	0.999986	0.285576
NM_001077696	15184	NM_001077696	ENSMUST00000107152	NP_001071164	Hdac5	mRNA	0.207093	0.999986	0.528067
NM_001077698	57778	NM_001077698	ENSMUST00000042286	NP_001071166	Fmnl1	mRNA	0.182987	0.999986	0.65211
NM_001077705	15170	NM_001077705	ENSMUST00000171549	NP_001071173	Ptpn6	mRNA	-0.144122	0.999986	0.867597
NM_001077707	268281	NM_001077707	ENSMUST00000044053	NP_001071175	Shprh	mRNA	-0.576566	0.999986	0.46909
NM_001077709	14977	NM_001077709	ENSMUST00000169397	NP_001071177	Slc39a7	mRNA	1.08633	0.999986	0.236087
NM_001077712	20843	NM_001077712	ENSMUST00000115072	NP_001071180	Stag2	mRNA	0.590948	0.999986	0.238505
NM_001077713	71238	NM_001077713	ENSMUST00000040826	NP_001071181	Sdhaf3	mRNA	-0.3142	0.999986	0.638712
NM_001078167	110809	NM_001078167	ENSMUST00000079866	NP_001071635	Srsf1	mRNA	0.468334	0.999986	0.359797
NM_001078646	66715	NM_001078646	ENSMUST00000106586	NP_001072114	Henmt1	mRNA	-1.7629	0.999986	0.662329
NM_001078649	66990	NM_001078649	ENSMUST00000140267	NP_001072117	Tmem134	mRNA	0.0981733	0.999986	0.747972
NM_001079513	56805	NM_001079513	ENSMUST00000115142	NP_001072981	Zbtb33	mRNA	0.00121903	0.999986	0.996758
NM_001079686	64009	NM_001079686		NP_001073154	Syne1	mRNA	0.123172	0.999986	0.789226
NM_001079690	20495	NM_001079690	ENSMUST00000110495	NP_001073158	Slc12a1	mRNA	-0.109285	0.999986	0.973378
NM_001079694	20384	NM_001079694	ENSMUST00000094693	NP_001073162	Srsf5	mRNA	0.00934437	0.999986	0.966823
NM_001079695	20384	NM_001079695	ENSMUST00000110356	NP_001073163	Srsf5	mRNA	-0.624771	0.999986	0.381426
NM_001079814	74022	NM_001079814	ENSMUST00000115844	NP_001073282	Glyr1	mRNA	-0.295884	0.999986	0.238418
NM_001079822	21415	NM_001079822	ENSMUST00000114053	NP_001073290	Tcf7l1	mRNA	3.85965	0.999986	0.327639
NM_001079824	432467	NM_001079824	ENSMUST00000020263	NP_001073293	Hnrnph3	mRNA	0.18501	0.999986	0.920255
NM_001079830	94093	NM_001079830	ENSMUST00000106860	NP_001073299	Trim33	mRNA	0.0853875	0.999986	0.88284
NM_001079849	218693	NM_001079849	ENSMUST00000109203	NP_001073318	Paip1	mRNA	1.04087	0.999986	0.405255
NM_001079869	15410	NM_001079869	ENSMUST00000093944	NP_001073338	Hoxb3	mRNA	0.388231	0.999986	0.856472
NM_001079876	237436	NM_001079876	ENSMUST00000099374	NP_001073345	Gas2l3	mRNA	0.0389278	0.999986	0.93381
NM_001079883	58208	NM_001079883	ENSMUST00000066060	NP_001073352	Bcl11b	mRNA	-0.416048	0.999986	0.852881
NM_001079901	58887	NM_001079901	ENSMUST00000118229	NP_001073370	Repin1	mRNA	-1.97012	0.999986	0.603552
NM_001079902	58887	NM_001079902		NP_001073371	Repin1	mRNA	3.49773	0.999986	0.376263
NM_001079903	58887	NM_001079903	ENSMUST00000135151	NP_001073372	Repin1	mRNA	-3.00485	0.999986	0.448767
NM_001079904	58887	NM_001079904		NP_001073373	Repin1	mRNA	-3.26609	0.999986	0.409159
NM_001079905	58887	NM_001079905		NP_001073374	Repin1	mRNA	3.89257	0.999986	0.178046
NM_001079908	14182	NM_001079908	ENSMUST00000117179	NP_001073377	Fgfr1	mRNA	-0.283642	0.999986	0.230901
NM_001079909	14182	NM_001079909	ENSMUST00000119398	NP_001073378	Fgfr1	mRNA	0.128253	0.999986	0.689429
NM_001079929	207209	NM_001079929	ENSMUST00000182621	NP_001073398	Ccdc154	mRNA	-0.0857497	0.999986	0.982485
NM_001079932	434246	NM_001079932	ENSMUST00000081042	NP_001073401	Trim72	mRNA	2.49826	0.999986	0.532094
NM_001080118	19014	NM_001080118	ENSMUST00000107545	NP_001073587	Med1	mRNA	-0.142657	0.999986	0.708806
NM_001080126	12370	NM_001080126	ENSMUST00000165549	NP_001073595	Casp8	mRNA	0.4029	0.999986	0.568161
NM_001080127	19826	NM_001080127	ENSMUST00000088512	NP_001073596	Rnps1	mRNA	0.0972634	0.999986	0.862478
NM_001080128	19826	NM_001080128	ENSMUST00000115371	NP_001073597	Rnps1	mRNA	0.0631633	0.999986	0.770075
NM_001080129	21917	NM_001080129	ENSMUST00000072239	NP_001073598	Tmpo	mRNA	-0.189708	0.999986	0.554318
NM_001080130	21917	NM_001080130	ENSMUST00000092219	NP_001073599	Tmpo	mRNA	-0.471327	0.999986	0.0661984
NM_001080131	21917	NM_001080131	ENSMUST00000099355	NP_001073600	Tmpo	mRNA	0.0024452	0.999986	0.99645
NM_001080132	21917	NM_001080132	ENSMUST00000105293	NP_001073601	Tmpo	mRNA	-0.603693	0.999986	0.12736
NM_001080158	66570	NM_001080158		NP_001073627	Cenpm	mRNA	-0.493836	0.999986	0.554837
NM_001080384	12757	NM_001080384	ENSMUST00000107846	NP_001073853	Clta	mRNA	0.0713419	0.999986	0.779928
NM_001080386	12757	NM_001080386	ENSMUST00000107845	NP_001073855	Clta	mRNA	-0.112439	0.999986	0.658399
NM_001080387	14105	NM_001080387	ENSMUST00000105853	NP_001073856	Srsf10	mRNA	-0.135789	0.999986	0.53198
NM_001080388	13728	NM_001080388	ENSMUST00000164205	NP_001073857	Mark2	mRNA	-0.190672	0.999986	0.571538
NM_001080389	13728	NM_001080389	ENSMUST00000032557	NP_001073858	Mark2	mRNA	-1.13949	0.999986	0.441085
NM_001080390	13728	NM_001080390	ENSMUST00000025921	NP_001073859	Mark2	mRNA	-0.0467204	0.999986	0.901724
NM_001080548	98910	NM_001080548	ENSMUST00000114937	NP_001074017	Usp6nl	mRNA	-0.122067	0.999986	0.865784
NM_001080552	14840	NM_001080552	ENSMUST00000087729	NP_001074021	Gsg1	mRNA	1.01601	0.999986	0.803367
NM_001080557	22317	NM_001080557	ENSMUST00000100942	NP_001074026	Vamp1	mRNA	0.440097	0.999986	0.552957
NM_001080706	107182	NM_001080706	ENSMUST00000099494	NP_001074175	Btaf1	mRNA	0.386	0.999986	0.0702078
NM_001080742	53620	NM_001080742	ENSMUST00000074231	NP_001074211	Vamp5	mRNA	0.474707	0.999986	0.472611
NM_001080743	14772	NM_001080743	ENSMUST00000074651	NP_001074212	Grk4	mRNA	0.0540085	0.999986	0.932626
NM_001080746	14886	NM_001080746	ENSMUST00000059042	NP_001074215	Gtf2i	mRNA	-0.418161	0.999986	0.602017
NM_001080747	14886	NM_001080747	ENSMUST00000082057	NP_001074216	Gtf2i	mRNA	0.154474	0.999986	0.924603
NM_001080748	14886	NM_001080748		NP_001074217	Gtf2i	mRNA	-0.404492	0.999986	0.319777
NM_001080749	14886	NM_001080749	ENSMUST00000173341	NP_001074218	Gtf2i	mRNA	-0.0426097	0.999986	0.883413
NM_001080754	228361	NM_001080754	ENSMUST00000099712	NP_001074223	Ambra1	mRNA	0.209263	0.999986	0.473189
NM_001080755	108946	NM_001080755	ENSMUST00000106100	NP_001074224	Zzz3	mRNA	6.40534	0.999986	0.0668322
NM_001080769	224648	NM_001080769	ENSMUST00000114849	NP_001074238	Uhrf1bp1	mRNA	0.0386126	0.999986	0.902439
NM_001080773	18607	NM_001080773	ENSMUST00000115411	NP_001074242	Pdpk1	mRNA	-2.80741	0.999986	0.46758
NM_001080774	17913	NM_001080774	ENSMUST00000102504	NP_001074243	Myo1c	mRNA	-6.11937	0.999986	0.0830227
NM_001080775	17913	NM_001080775	ENSMUST00000108431	NP_001074244	Myo1c	mRNA	-0.0641246	0.999986	0.886253
NM_001080776	382097	NM_001080776	ENSMUST00000076730	NP_001074245	Gm1123	mRNA	-0.911162	0.999986	0.823282
NM_001080780	19713	NM_001080780	ENSMUST00000088790	NP_001074249	Ret	mRNA	-1.84512	0.999986	0.491173
NM_001080781	66501	NM_001080781	ENSMUST00000187391	NP_001074250	1700029H14Rik	mRNA	1.01601	0.999986	0.803367
NM_001080794	23881	NM_001080794	ENSMUST00000169094	NP_001074263	G3bp2	mRNA	0.197639	0.999986	0.888504
NM_001080795	23881	NM_001080795	ENSMUST00000113127	NP_001074264	G3bp2	mRNA	-0.117671	0.999986	0.650448
NM_001080796	23881	NM_001080796	ENSMUST00000167918	NP_001074265	G3bp2	mRNA	-0.111565	0.999986	0.77639
NM_001080798	17355	NM_001080798	ENSMUST00000031256	NP_001074267	Aff1	mRNA	1.16572	0.999986	0.563736
NM_001080808	75665	NM_001080808	ENSMUST00000055408	NP_001074277	Bicdl1	mRNA	0.0308169	0.999986	0.974847
NM_001080812	234421	NM_001080812	ENSMUST00000098630	NP_001074281	Cib3	mRNA	0.625839	0.999986	0.811434
NM_001080813	75767	NM_001080813	ENSMUST00000054212	NP_001074282	Rab11fip1	mRNA	0.0303164	0.999986	0.964262
NM_001080814	270120	NM_001080814	ENSMUST00000082170	NP_001074283	Fat3	mRNA	-0.519308	0.999986	0.746103
NM_001080815	381853	NM_001080815	ENSMUST00000094790	NP_001074284	Gipr	mRNA	-2.07794	0.999986	0.25104
NM_001080816	229687	NM_001080816	ENSMUST00000200146	NP_001074285	Chil5	mRNA	3.55233	0.999986	0.368651
NM_001080818	229776	NM_001080818	ENSMUST00000090464	NP_001074287	Cdc14a	mRNA	-0.0462133	0.999986	0.915651
NM_001080819	93760	NM_001080819	ENSMUST00000105897	NP_001074288	Arid1a	mRNA	0.120713	0.999986	0.938117
NM_001080820	320664	NM_001080820	ENSMUST00000109136	NP_001074289	Cass4	mRNA	-4.69017	0.999986	0.232186
NM_001080924	407821	NM_001080924	ENSMUST00000109867	NP_001074393	Znrf3	mRNA	-0.136171	0.999986	0.914021
NM_001080926	16975	NM_001080926	ENSMUST00000106731	NP_001074395	Lrp8	mRNA	5.01215	0.999986	0.201392
NM_001080927	19664	NM_001080927	ENSMUST00000113865	NP_001074396	Rbpj	mRNA	-0.0555928	0.999986	0.901523
NM_001080929	237988	NM_001080929	ENSMUST00000053288	NP_001074398	Cdr2l	mRNA	5.63997	0.999986	0.133124
NM_001080930	52335	NM_001080930	ENSMUST00000093162	NP_001074399	Atxn1l	mRNA	0.146908	0.999986	0.917745
NM_001080931	327987	NM_001080931	ENSMUST00000043624	NP_001074400	Med13	mRNA	0.13636	0.999986	0.657481
NM_001080932	68837	NM_001080932	ENSMUST00000106113	NP_001074401	Foxk2	mRNA	-0.00200989	0.999986	0.992783
NM_001080934	217316	NM_001080934	ENSMUST00000092445	NP_001074403	Slc16a5	mRNA	0.193617	0.999986	0.933485
NM_001080941	72807	NM_001080941	ENSMUST00000109732	NP_001074410	Zfp429	mRNA	0.363274	0.999986	0.536263
NM_001080944	241633	NM_001080944	ENSMUST00000040149	NP_001074413	Atp8b4	mRNA	0.0705976	0.999986	0.951225
NM_001080949	219022	NM_001080949	ENSMUST00000006451	NP_001074418	Ttc5	mRNA	0.095817	0.999986	0.68137
NM_001080964	78912	NM_001080964		NP_001074433	Sp2	mRNA	0.0431745	0.999986	0.875675
NM_001080965	20871	NM_001080965	ENSMUST00000086248	NP_001074434	Aurkc	mRNA	1.91728	0.999986	0.629767
NM_001080968	99412	NM_001080968	ENSMUST00000239447	NP_001074437	Golga2	mRNA	0.183135	0.999986	0.603202
NM_001080969	66628	NM_001080969	ENSMUST00000011398	NP_001074438	Thg1l	mRNA	-0.468046	0.999986	0.250427
NM_001080971	545486	NM_001080971	ENSMUST00000016399	NP_001074440	Tubb1	mRNA	3.01284	0.999986	0.293472
NM_001080974	109552	NM_001080974	ENSMUST00000148633	NP_001074443	Sri	mRNA	-0.227978	0.999986	0.184263
NM_001080977	242860	NM_001080977	ENSMUST00000036489	NP_001074446	Rsbn1l	mRNA	0.0221581	0.999986	0.92426
NM_001080981	74351	NM_001080981	ENSMUST00000003450	NP_001074450	Ddx23	mRNA	-0.263768	0.999986	0.626846
NM_001080999	15547	NM_001080999	ENSMUST00000115640	NP_001074468	Trmt2a	mRNA	0.171472	0.999986	0.521962
NM_001081000	15547	NM_001081000	ENSMUST00000100099	NP_001074469	Trmt2a	mRNA	6.86521	0.999986	0.0792208
NM_001081001	12190	NM_001081001	ENSMUST00000044620	NP_001074470	Brca2	mRNA	-0.0952123	0.999986	0.947035
NM_001081007	233060	NM_001081007	ENSMUST00000098596	NP_001074476	Zfp382	mRNA	0.401201	0.999986	0.770757
NM_001081009	52552	NM_001081009	ENSMUST00000223949	NP_001074478	Parp8	mRNA	-0.324816	0.999986	0.837673
NM_001081011	14270	NM_001081011	ENSMUST00000097588	NP_001074480	Srgap2	mRNA	0.398154	0.999986	0.215453
NM_001081016	20286	NM_001081016	ENSMUST00000109554	NP_001074485	Zc3h7b	mRNA	0.1261	0.999986	0.829252
NM_001081019	667250	NM_001081019		NP_001074488	Gm12657	mRNA	-0.35852	0.999986	0.348491
NM_001081020	108154	NM_001081020	ENSMUST00000065766	NP_001074489	Adamts6	mRNA	-0.512722	0.999986	0.746376
NM_001081021	338354	NM_001081021	ENSMUST00000206685	NP_001074490	Zfp780b	mRNA	0.195285	0.999986	0.805038
NM_001081022	233865	NM_001081022	ENSMUST00000069660	NP_001074491	Katnip	mRNA	-0.502257	0.999986	0.449193
NM_001081023	12292	NM_001081023	ENSMUST00000112064	NP_001074492	Cacna1s	mRNA	1.01601	0.999986	0.803367
NM_001081025	320214	NM_001081025	ENSMUST00000023501	NP_001074494	Maats1	mRNA	1.01601	0.999986	0.803367
NM_001081028	74206	NM_001081028	ENSMUST00000085809	NP_001074497	Sipa1l3	mRNA	-0.145577	0.999986	0.441476
NM_001081029	652925	NM_001081029	ENSMUST00000115365	NP_001074498	Tmem243	mRNA	-0.0442639	0.999986	0.965033
NM_001081030	77980	NM_001081030	ENSMUST00000123791	NP_001074499	Sbf1	mRNA	0.20506	0.999986	0.763501
NM_001081033	241489	NM_001081033	ENSMUST00000099992	NP_001074502	Pde11a	mRNA	-0.550601	0.999986	0.773523
NM_001081034	225055	NM_001081034	ENSMUST00000005504	NP_001074503	Fbxo11	mRNA	-0.160814	0.999986	0.756892
NM_001081037	117600	NM_001081037	ENSMUST00000081688	NP_001074506	Srgap1	mRNA	1.01601	0.999986	0.803367
NM_001081039	105445	NM_001081039	ENSMUST00000040700	NP_001074508	Dock9	mRNA	0.0733266	0.999986	0.81712
NM_001081040	210582	NM_001081040	ENSMUST00000043211	NP_001074509	Coq10a	mRNA	-0.491488	0.999986	0.484481
NM_001081041	68505	NM_001081041	ENSMUST00000025711	NP_001074510	Vps51	mRNA	0.155137	0.999986	0.476138
NM_001081043	104831	NM_001081043	ENSMUST00000040021	NP_001074512	Ptpn23	mRNA	0.345315	0.999986	0.224427
NM_001081047	194231	NM_001081047	ENSMUST00000030645	NP_001074516	Cnksr1	mRNA	-0.911162	0.999986	0.823282
NM_001081052	195727	NM_001081052	ENSMUST00000081569	NP_001074521	Nhs	mRNA	0.0562724	0.999986	0.988996
NM_001081054	76563	NM_001081054	ENSMUST00000020012	NP_001074523	Qrsl1	mRNA	-0.19164	0.999986	0.589528
NM_001081055	216131	NM_001081055	ENSMUST00000000384	NP_001074524	Trappc10	mRNA	-0.117102	0.999986	0.823072
NM_001081056	73192	NM_001081056	ENSMUST00000218004	NP_001074525	Xpot	mRNA	-0.109311	0.999986	0.674084
NM_001081058	69562	NM_001081058	ENSMUST00000042365	NP_001074527	Cdk13	mRNA	0.0715695	0.999986	0.908602
NM_001081059	76137	NM_001081059	ENSMUST00000021800	NP_001074528	Mcur1	mRNA	-0.0625085	0.999986	0.770242
NM_001081061	544971	NM_001081061	ENSMUST00000038104	NP_001074530	Bdp1	mRNA	-1.71377	0.999986	0.318433
NM_001081062	218630	NM_001081062	ENSMUST00000038404	NP_001074531	Ccno	mRNA	1.99334	0.999986	0.615885
NM_001081064	68070	NM_001081064		NP_001074533	Pdzd2	mRNA	0.343959	0.999986	0.271595
NM_001081065	69020	NM_001081065	ENSMUST00000109967	NP_001074534	Zfp707	mRNA	2.49046	0.999986	0.0619875
NM_001081066	105841	NM_001081066	ENSMUST00000043414	NP_001074535	Dennd3	mRNA	-0.214805	0.999986	0.863524
NM_001081068	78913	NM_001081068	ENSMUST00000039449	NP_001074537	Ltn1	mRNA	0.0907989	0.999986	0.709734
NM_001081069	50782	NM_001081069	ENSMUST00000025020	NP_001074538	Rgs11	mRNA	0.0750457	0.999986	0.956808
NM_001081070	69191	NM_001081070	ENSMUST00000039113	NP_001074539	Pdia2	mRNA	0.0801854	0.999986	0.936932
NM_001081071	225010	NM_001081071	ENSMUST00000067545	NP_001074540	Lclat1	mRNA	5.25511	0.999986	0.180119
NM_001081072	225579	NM_001081072	ENSMUST00000025500	NP_001074541	Slc27a6	mRNA	-0.475807	0.999986	0.853305
NM_001081073	225659	NM_001081073	ENSMUST00000097542	NP_001074542	Cep76	mRNA	-0.229025	0.999986	0.53748
NM_001081075	70567	NM_001081075	ENSMUST00000067167	NP_001074544	Fra10ac1	mRNA	0.0718373	0.999986	0.851106
NM_001081077	72502	NM_001081077	ENSMUST00000026218	NP_001074546	Cwf19l1	mRNA	2.55816	0.999986	0.237844
NM_001081078	226413	NM_001081078	ENSMUST00000073490	NP_001074547	Lct	mRNA	-0.198194	0.999986	0.869177
NM_001081079	70155	NM_001081079	ENSMUST00000027343	NP_001074548	Ogfrl1	mRNA	0.296587	0.999986	0.539655
NM_001081081	14660	NM_001081081	ENSMUST00000114513	NP_001074550	Gls	mRNA	-0.727822	0.999986	0.596229
NM_001081084	65969	NM_001081084	ENSMUST00000091436	NP_001074553	Cubn	mRNA	0.287235	0.999986	0.724579
NM_001081085	72080	NM_001081085	ENSMUST00000028329	NP_001074554	Sapcd2	mRNA	0.0293207	0.999986	0.92238
NM_001081086	228005	NM_001081086	ENSMUST00000040915	NP_001074555	Ppig	mRNA	-0.0783898	0.999986	0.870962
NM_001081087	228003	NM_001081087	ENSMUST00000100050	NP_001074556	Klhl41	mRNA	-0.90551	0.999986	0.824369
NM_001081090	66580	NM_001081090	ENSMUST00000046030	NP_001074559	Esf1	mRNA	-0.160837	0.999986	0.689658
NM_001081091	99100	NM_001081091	ENSMUST00000089776	NP_001074560	Cep152	mRNA	-1.49241	0.999986	0.233884
NM_001081092	228980	NM_001081092	ENSMUST00000041618	NP_001074561	Taf4	mRNA	0.331904	0.999986	0.567811
NM_001081093	99889	NM_001081093	ENSMUST00000143514	NP_001074562	Arfip1	mRNA	-0.256826	0.999986	0.464561
NM_001081094	229937	NM_001081094	ENSMUST00000098534	NP_001074563	Znhit6	mRNA	0.690462	0.999986	0.664662
NM_001081098	230761	NM_001081098	ENSMUST00000106072	NP_001074567	Zfp362	mRNA	0.144297	0.999986	0.478921
NM_001081099	69885	NM_001081099	ENSMUST00000105866	NP_001074568	Aunip	mRNA	0.286163	0.999986	0.496523
NM_001081100	76866	NM_001081100	ENSMUST00000030915	NP_001074569	Morn1	mRNA	1.87348	0.999986	0.62499
NM_001081101	71101	NM_001081101	ENSMUST00000087864	NP_001074570	Uvssa	mRNA	0.252499	0.999986	0.667263
NM_001081102	107823	NM_001081102	ENSMUST00000066854	NP_001074571	Nsd2	mRNA	0.285905	0.999986	0.336625
NM_001081103	116873	NM_001081103	ENSMUST00000117661	NP_001074572	Stim2	mRNA	-0.0876275	0.999986	0.72002
NM_001081105	74734	NM_001081105	ENSMUST00000201533	NP_001074574	Rhoh	mRNA	0.180065	0.999986	0.6055
NM_001081107	191578	NM_001081107	ENSMUST00000044684	NP_001074576	Helq	mRNA	-0.187798	0.999986	0.598634
NM_001081108	66096	NM_001081108	ENSMUST00000062067	NP_001074577	Lamtor4	mRNA	-0.470936	0.999986	0.0585691
NM_001081109	231876	NM_001081109	ENSMUST00000041804	NP_001074578	Lmtk2	mRNA	0.114924	0.999986	0.595958
NM_001081110	12525	NM_001081110	ENSMUST00000066747	NP_001074579	Cd8a	mRNA	0.0111243	0.999986	0.992714
NM_001081111	232286	NM_001081111	ENSMUST00000095664	NP_001074580	Tmf1	mRNA	-0.155963	0.999986	0.576735
NM_001081112	232339	NM_001081112	ENSMUST00000112830	NP_001074581	Ankrd26	mRNA	0.377574	0.999986	0.814823
NM_001081113	320727	NM_001081113	ENSMUST00000048418	NP_001074582	Ipo8	mRNA	-0.0467653	0.999986	0.892367
NM_001081115	233038	NM_001081115	ENSMUST00000239002	NP_001074584	Nccrp1	mRNA	0.993064	0.999986	0.724207
NM_001081116	207212	NM_001081116	ENSMUST00000107032	NP_001074585	Arhgef17	mRNA	1.05143	0.999986	0.589091
NM_001081117	17345	NM_001081117	ENSMUST00000033310	NP_001074586	Mki67	mRNA	0.103784	0.999986	0.885526
NM_001081118	101471	NM_001081118	ENSMUST00000106027	NP_001074587	Phrf1	mRNA	0.441699	0.999986	0.296309
NM_001081119	68904	NM_001081119	ENSMUST00000048216	NP_001074588	Abhd13	mRNA	0.180053	0.999986	0.490038
NM_001081120	69627	NM_001081120	ENSMUST00000055257	NP_001074589	Fam89a	mRNA	-0.267194	0.999986	0.865431
NM_001081127	237360	NM_001081127	ENSMUST00000092486	NP_001074596	Adamts14	mRNA	-0.586846	0.999986	0.640664
NM_001081128	238505	NM_001081128	ENSMUST00000099856	NP_001074597	Mtr	mRNA	-0.205878	0.999986	0.699961
NM_001081130	239017	NM_001081130	ENSMUST00000228529	NP_001074599	Ogdhl	mRNA	-0.0401989	0.999986	0.931473
NM_001081131	209692	NM_001081131	ENSMUST00000095147	NP_001074600	Dhtkd1	mRNA	-0.911162	0.999986	0.823282
NM_001081132	326622	NM_001081132	ENSMUST00000060092	NP_001074601	Upf2	mRNA	-0.0855484	0.999986	0.74207
NM_001081133	16558	NM_001081133	ENSMUST00000043589	NP_001074602	Kif16b	mRNA	-0.42022	0.999986	0.800159
NM_001081134	241794	NM_001081134	ENSMUST00000109191	NP_001074603	Kcng1	mRNA	2.37408	0.999986	0.540229
NM_001081139	213121	NM_001081139	ENSMUST00000048427	NP_001074608	Ankrd35	mRNA	-5.98353	0.767278	0.00922887
NM_001081145	68140	NM_001081145	ENSMUST00000062626	NP_001074614	Tigd2	mRNA	0.083829	0.999986	0.822699
NM_001081147	18430	NM_001081147	ENSMUST00000053306	NP_001074616	Oxtr	mRNA	1.60296	0.999986	0.688141
NM_001081149	244349	NM_001081149	ENSMUST00000044331	NP_001074618	Kat6a	mRNA	-0.0361815	0.999986	0.946736
NM_001081150	244421	NM_001081150	ENSMUST00000239119	NP_001074619	Lonrf1	mRNA	0.142899	0.999986	0.671161
NM_001081151	209239	NM_001081151	ENSMUST00000064488	NP_001074620	Gan	mRNA	0.409207	0.999986	0.510808
NM_001081152	244879	NM_001081152	ENSMUST00000035850	NP_001074621	Npat	mRNA	0.128252	0.999986	0.825539
NM_001081154	223989	NM_001081154	ENSMUST00000090300	NP_001074623	Marf1	mRNA	0.0675272	0.999986	0.858092
NM_001081156	69539	NM_001081156	ENSMUST00000125541	NP_001074625	Trnp1	mRNA	1.81229	0.999986	0.286758
NM_001081158	74148	NM_001081158	ENSMUST00000092915	NP_001074627	Cluh	mRNA	-0.00900969	0.999986	0.968491
NM_001081162	269356	NM_001081162	ENSMUST00000099362	NP_001074631	Slc4a11	mRNA	-3.93928	0.999986	0.317211
NM_001081163	269941	NM_001081163	ENSMUST00000036372	NP_001074632	Chsy1	mRNA	-0.680989	0.999986	0.252945
NM_001081164	73945	NM_001081164	ENSMUST00000173286	NP_001074633	Otud4	mRNA	0.398488	0.999986	0.166949
NM_001081166	271305	NM_001081166	ENSMUST00000159939	NP_001074635	Phf21b	mRNA	0.0223372	0.999986	0.96639
NM_001081167	272411	NM_001081167	ENSMUST00000098278	NP_001074636	B3gnt6	mRNA	0.424374	0.999986	0.864211
NM_001081168	50724	NM_001081168	ENSMUST00000020826	NP_001074637	Sap30l	mRNA	-0.0846126	0.999986	0.809616
NM_001081170	217893	NM_001081170	ENSMUST00000084891	NP_001074639	Pacs2	mRNA	0.241889	0.999986	0.305211
NM_001081171	16776	NM_001081171	ENSMUST00000015791	NP_001074640	Lama5	mRNA	-1.46352	0.999986	0.496968
NM_001081174	76166	NM_001081174	ENSMUST00000097813	NP_001074643	Cplane2	mRNA	0.172903	0.999986	0.834137
NM_001081175	320404	NM_001081175	ENSMUST00000070181	NP_001074644	Itpkb	mRNA	-0.221945	0.999986	0.815538
NM_001081176	67486	NM_001081176	ENSMUST00000048993	NP_001074645	Polr3g	mRNA	-0.0206628	0.999986	0.939808
NM_001081177	16554	NM_001081177	ENSMUST00000100473	NP_001074646	Kif13b	mRNA	1.18783	0.999986	0.590344
NM_001081179	320473	NM_001081179	ENSMUST00000097281	NP_001074648	Heatr5b	mRNA	0.00837826	0.999986	0.981448
NM_001081181	68115	NM_001081181	ENSMUST00000027114	NP_001074650	Maip1	mRNA	-0.0946873	0.999986	0.769291
NM_001081182	54667	NM_001081182	ENSMUST00000168276	NP_001074651	Atp8b2	mRNA	-0.0946728	0.999986	0.843131
NM_001081184	230393	NM_001081184	ENSMUST00000097992	NP_001074653	Focad	mRNA	0.734149	0.999986	0.804793
NM_001081188	66446	NM_001081188	ENSMUST00000026891	NP_001074657	Exosc7	mRNA	0.0103736	0.999986	0.975363
NM_001081189	331487	NM_001081189	ENSMUST00000087867	NP_001074658	Uprt	mRNA	-0.0230568	0.999986	0.950535
NM_001081191	319670	NM_001081191	ENSMUST00000223282	NP_001074660	Eml5	mRNA	0.683577	0.999986	0.618553
NM_001081193	380664	NM_001081193	ENSMUST00000119944	NP_001074662	Lemd3	mRNA	0.0351106	0.999986	0.883229
NM_001081194	380728	NM_001081194	ENSMUST00000107361	NP_001074663	Kcnh4	mRNA	-0.144517	0.999986	0.970155
NM_001081195	238247	NM_001081195	ENSMUST00000046305	NP_001074664	Arid4a	mRNA	-0.071065	0.999986	0.851879
NM_001081196	68693	NM_001081196	ENSMUST00000096753	NP_001074665	Hnrnpul2	mRNA	-0.134534	0.999986	0.617412
NM_001081199	381352	NM_001081199	ENSMUST00000095117	NP_001074668	Mamdc4	mRNA	1.03309	0.999986	0.150119
NM_001081201	381510	NM_001081201	ENSMUST00000084892	NP_001074670	Dpy19l4	mRNA	0.176109	0.999986	0.571545
NM_001081203	243272	NM_001081203	ENSMUST00000065263	NP_001074672	Sbno1	mRNA	-1.63447	0.999986	0.282051
NM_001081204	381694	NM_001081204	ENSMUST00000100404	NP_001074673	B3glct	mRNA	0.0167165	0.999986	0.96729
NM_001081205	70701	NM_001081205	ENSMUST00000087212	NP_001074674	Nipal1	mRNA	-0.0581808	0.999986	0.962906
NM_001081210	69163	NM_001081210	ENSMUST00000027464	NP_001074679	Mrpl44	mRNA	0.0965735	0.999986	0.760814
NM_001081211	19204	NM_001081211	ENSMUST00000070690	NP_001074680	Ptafr	mRNA	-0.213193	0.999986	0.873024
NM_001081212	384783	NM_001081212	ENSMUST00000040514	NP_001074681	Irs2	mRNA	0.281713	0.999986	0.432928
NM_001081213	226090	NM_001081213	ENSMUST00000159692	NP_001074682	Ermp1	mRNA	-0.225154	0.999986	0.474178
NM_001081214	226169	NM_001081214	ENSMUST00000111899	NP_001074683	Pprc1	mRNA	0.859345	0.999986	0.328714
NM_001081216	83946	NM_001081216	ENSMUST00000034787	NP_001074685	Phip	mRNA	0.396974	0.999986	0.190836
NM_001081217	385674	NM_001081217	ENSMUST00000041778	NP_001074686	Zfp174	mRNA	0.00130484	0.999986	0.998471
NM_001081219	432516	NM_001081219	ENSMUST00000079590	NP_001074688	Myo1a	mRNA	1.37809	0.999986	0.2397
NM_001081220	217143	NM_001081220	ENSMUST00000093942	NP_001074689	Gpr179	mRNA	4.548	0.999986	0.247083
NM_001081221	319955	NM_001081221	ENSMUST00000066807	NP_001074690	Ercc6	mRNA	0.536614	0.999986	0.0928179
NM_001081222	77805	NM_001081222	ENSMUST00000025142	NP_001074691	Esco1	mRNA	-0.125341	0.999986	0.681508
NM_001081223	225182	NM_001081223	ENSMUST00000047322	NP_001074692	Rbbp8	mRNA	-0.00855152	0.999986	0.9827
NM_001081225	226151	NM_001081225	ENSMUST00000096053	NP_001074694	Slf2	mRNA	0.0969837	0.999986	0.496412
NM_001081226	69549	NM_001081226	ENSMUST00000112025	NP_001074695	2310009B15Rik	mRNA	-0.329051	0.999986	0.451209
NM_001081228	620631	NM_001081228	ENSMUST00000099995	NP_001074697	Ttc30a2	mRNA	-0.911162	0.999986	0.823282
NM_001081229	72033	NM_001081229	ENSMUST00000099090	NP_001074698	Tsc22d2	mRNA	0.995921	0.999986	0.0472254
NM_001081232	320661	NM_001081232	ENSMUST00000031091	NP_001074701	D5Ertd579e	mRNA	-0.403968	0.999986	0.4579
NM_001081235	433938	NM_001081235	ENSMUST00000094463	NP_001074704	Mn1	mRNA	-0.767998	0.999986	0.66004
NM_001081236	76792	NM_001081236	ENSMUST00000049138	NP_001074705	Spring1	mRNA	0.0921044	0.999986	0.818182
NM_001081237	232539	NM_001081237	ENSMUST00000036003	NP_001074706	Klhl42	mRNA	0.196433	0.999986	0.68345
NM_001081238	233826	NM_001081238	ENSMUST00000098068	NP_001074707	Palb2	mRNA	-0.0499501	0.999986	0.919778
NM_001081239	232801	NM_001081239	ENSMUST00000117550	NP_001074708	Lilra5	mRNA	1.08181	0.999986	0.779833
NM_001081240	102182	NM_001081240	ENSMUST00000056237	NP_001074709	Prmt9	mRNA	-0.085001	0.999986	0.858349
NM_001081241	75687	NM_001081241	ENSMUST00000043531	NP_001074710	Ripor1	mRNA	-0.108872	0.999986	0.806363
NM_001081242	70549	NM_001081242	ENSMUST00000040025	NP_001074711	Tln2	mRNA	4.42508	0.999986	0.26033
NM_001081247	218832	NM_001081247	ENSMUST00000026322	NP_001074716	Polr3a	mRNA	-0.295507	0.999986	0.415451
NM_001081249	13003	NM_001081249	ENSMUST00000109546	NP_001074718	Vcan	mRNA	-1.93862	0.999986	0.605926
NM_001081251	66923	NM_001081251	ENSMUST00000112098	NP_001074720	Pbrm1	mRNA	-0.265017	0.999986	0.509803
NM_001081252	66435	NM_001081252	ENSMUST00000156203	NP_001074721	Uggt2	mRNA	0.884455	0.999986	0.397414
NM_001081255	70144	NM_001081255	ENSMUST00000023491	NP_001074724	Lrch3	mRNA	-0.0960657	0.999986	0.849669
NM_001081256	277250	NM_001081256	ENSMUST00000043775	NP_001074725	Kdm3b	mRNA	-0.039656	0.999986	0.843628
NM_001081259	226844	NM_001081259	ENSMUST00000085635	NP_001074728	Flvcr1	mRNA	-0.370199	0.999986	0.170086
NM_001081260	228140	NM_001081260	ENSMUST00000111605	NP_001074729	Tnks1bp1	mRNA	2.72669	0.999986	0.468822
NM_001081262	545527	NM_001081262	ENSMUST00000041115	NP_001074731	Erich6	mRNA	0.0562724	0.999986	0.988996
NM_001081263	242259	NM_001081263	ENSMUST00000089948	NP_001074732	Slc44a5	mRNA	-0.90551	0.999986	0.824369
NM_001081264	320438	NM_001081264	ENSMUST00000097961	NP_001074733	Alg6	mRNA	0.533458	0.999986	0.803252
NM_001081265	433956	NM_001081265	ENSMUST00000026975	NP_001074734	Dnaaf5	mRNA	-0.408965	0.999986	0.318522
NM_001081266	243510	NM_001081266	ENSMUST00000101254	NP_001074735	Ccdc142	mRNA	-0.0589383	0.999986	0.840568
NM_001081267	233532	NM_001081267	ENSMUST00000107153	NP_001074736	Rsf1	mRNA	0.0727657	0.999986	0.782512
NM_001081268	330657	NM_001081268	ENSMUST00000121394	NP_001074737	Prss53	mRNA	0.386503	0.999986	0.717244
NM_001081269	234135	NM_001081269	ENSMUST00000142395	NP_001074738	Nsd3	mRNA	0.208697	0.999986	0.695341
NM_001081270	114873	NM_001081270	ENSMUST00000034592	NP_001074739	Dscaml1	mRNA	-0.618971	0.999986	0.788308
NM_001081272	546840	NM_001081272	ENSMUST00000094916	NP_001074741	Ldlrad1	mRNA	-2.45054	0.999986	0.539567
NM_001081274	110208	NM_001081274	ENSMUST00000084124	NP_001074743	Pgd	mRNA	-0.173885	0.999986	0.376864
NM_001081278	210789	NM_001081278	ENSMUST00000161991	NP_001074747	Tbc1d4	mRNA	-0.592499	0.999986	0.78418
NM_001081279	52065	NM_001081279	ENSMUST00000037666	NP_001074748	Mfhas1	mRNA	0.12825	0.999986	0.939382
NM_001081280	268857	NM_001081280	ENSMUST00000177551	NP_001074749	Nlrc3	mRNA	-0.235226	0.999986	0.757821
NM_001081282	108837	NM_001081282	ENSMUST00000039213	NP_001074751	Ibtk	mRNA	-0.0650235	0.999986	0.794908
NM_001081286	14107	NM_001081286	ENSMUST00000098796	NP_001074755	Fat1	mRNA	0.179656	0.999986	0.941078
NM_001081287	75739	NM_001081287	ENSMUST00000115869	NP_001074756	Mpp7	mRNA	-1.68627	0.999986	0.562939
NM_001081288	319944	NM_001081288	ENSMUST00000041733	NP_001074757	Taf2	mRNA	-0.0392746	0.999986	0.855345
NM_001081289	71532	NM_001081289	ENSMUST00000094251	NP_001074758	Fam217b	mRNA	-1.49605	0.999986	0.594279
NM_001081290	226562	NM_001081290	ENSMUST00000182660	NP_001074759	Prrc2c	mRNA	23.3867	3.22828e-06	2.15722e-09
NM_001081291	78317	NM_001081291	ENSMUST00000113440	NP_001074760	Ccdc88b	mRNA	0.399079	0.999986	0.25503
NM_001081293	75137	NM_001081293	ENSMUST00000090791	NP_001074762	Rprd2	mRNA	-5.37392	0.999986	0.170249
NM_001081294	623131	NM_001081294	ENSMUST00000080288	NP_001074763	Prr19	mRNA	-2.48765	0.999986	0.383088
NM_001081295	622434	NM_001081295	ENSMUST00000079300	NP_001074764	Arhgef26	mRNA	0.415998	0.999986	0.914995
NM_001081300	110796	NM_001081300	ENSMUST00000060303	NP_001074769	Tshz1	mRNA	-0.355008	0.999986	0.475129
NM_001081302	223435	NM_001081302	ENSMUST00000090247	NP_001074771	Trio	mRNA	-0.0469262	0.999986	0.989781
NM_001081304	226641	NM_001081304	ENSMUST00000027974	NP_001074773	Atf6	mRNA	0.375163	0.999986	0.365479
NM_001081308	330177	NM_001081308	ENSMUST00000092889	NP_001074777	Taok3	mRNA	-1.55262	0.999986	0.258758
NM_001081309	75669	NM_001081309	ENSMUST00000065778	NP_001074778	Pik3r4	mRNA	0.0566497	0.999986	0.802515
NM_001081316	319901	NM_001081316	ENSMUST00000035462	NP_001074785	Dsel	mRNA	-6.24149	0.999986	0.0728944
NM_001081319	226089	NM_001081319	ENSMUST00000043610	NP_001074788	Ric1	mRNA	-0.0910248	0.999986	0.820554
NM_001081320	72023	NM_001081320	ENSMUST00000106655	NP_001074789	Cyb561d1	mRNA	0.217391	0.999986	0.57484
NM_001081321	71521	NM_001081321	ENSMUST00000201948	NP_001074790	Pds5a	mRNA	-0.113365	0.999986	0.762572
NM_001081322	208943	NM_001081322	ENSMUST00000036555	NP_001074791	Myo5c	mRNA	-2.00553	0.999986	0.613305
NM_001081323	269702	NM_001081323	ENSMUST00000031344	NP_001074792	Mphosph9	mRNA	-0.670308	0.999986	0.564273
NM_001081324	74513	NM_001081324	ENSMUST00000109686	NP_001074793	Neto2	mRNA	1.29381	0.999986	0.734478
NM_001081326	77559	NM_001081326	ENSMUST00000040603	NP_001074795	Agl	mRNA	0.0637877	0.999986	0.8265
NM_001081327	195646	NM_001081327	ENSMUST00000084628	NP_001074796	Hs3st2	mRNA	-0.812858	0.999986	0.660484
NM_001081330	327954	NM_001081330	ENSMUST00000108659	NP_001074799	Dnah2	mRNA	-4.73456	0.999986	0.227729
NM_001081332	277973	NM_001081332	ENSMUST00000073149	NP_001074801	Slc9a5	mRNA	4.35289	0.999986	0.268339
NM_001081335	78309	NM_001081335	ENSMUST00000182485	NP_001074804	Cul9	mRNA	-0.22235	0.999986	0.695818
NM_001081336	380921	NM_001081336	ENSMUST00000226342	NP_001074805	Dgkh	mRNA	-3.99924	0.999986	0.309744
NM_001081338	241764	NM_001081338	ENSMUST00000035751	NP_001074807	L3mbtl1	mRNA	-1.39991	0.999986	0.726357
NM_001081340	235626	NM_001081340	ENSMUST00000153838	NP_001074809	Setd2	mRNA	-0.00805373	0.999986	0.980378
NM_001081343	73205	NM_001081343	ENSMUST00000108127	NP_001074812	C9orf72	mRNA	0.0440772	0.999986	0.916154
NM_001081344	78808	NM_001081344	ENSMUST00000141722	NP_001074813	Stxbp5	mRNA	-0.341118	0.999986	0.282373
NM_001081345	244059	NM_001081345	ENSMUST00000169922	NP_001074814	Chd2	mRNA	0.179643	0.999986	0.622521
NM_001081348	94253	NM_001081348	ENSMUST00000110516	NP_001074817	Hecw1	mRNA	-3.91455	0.999986	0.320326
NM_001081349	72401	NM_001081349	ENSMUST00000028469	NP_001074818	Slc43a1	mRNA	-2.59467	0.999986	0.321196
NM_001081351	214642	NM_001081351	ENSMUST00000115383	NP_001074820	Cped1	mRNA	3.5225	0.999986	0.372798
NM_001081352	218343	NM_001081352	ENSMUST00000091466	NP_001074821	Ttc37	mRNA	-0.619574	0.999986	0.653128
NM_001081353	72371	NM_001081353	ENSMUST00000225605	NP_001074822	2210408I21Rik	mRNA	-0.0504177	0.999986	0.975784
NM_001081354	333639	NM_001081354	ENSMUST00000082088	NP_001074823	Mamld1	mRNA	-0.911162	0.999986	0.823282
NM_001081355	110593	NM_001081355	ENSMUST00000105778	NP_001074824	Prdm2	mRNA	0.101028	0.999986	0.885065
NM_001081356	67048	NM_001081356	ENSMUST00000114576	NP_001074825	Vma21	mRNA	-0.107343	0.999986	0.744896
NM_001081359	70790	NM_001081359	ENSMUST00000226414	NP_001074828	Ubr5	mRNA	0.196504	0.999986	0.310354
NM_001081362	100683	NM_001081362	ENSMUST00000100467	NP_001074831	Trrap	mRNA	0.342018	0.999986	0.45299
NM_001081363	108000	NM_001081363	ENSMUST00000171929	NP_001074832	Cenpf	mRNA	0.393161	0.999986	0.359108
NM_001081364	71435	NM_001081364	ENSMUST00000173194	NP_001074833	Arhgap21	mRNA	0.531664	0.999986	0.721071
NM_001081365	66060	NM_001081365	ENSMUST00000152804	NP_001074834	Cystm1	mRNA	1.60296	0.999986	0.688141
NM_001081368	70573	NM_001081368	ENSMUST00000004576	NP_001074837	Tbccd1	mRNA	-0.132391	0.999986	0.710622
NM_001081371	240283	NM_001081371	ENSMUST00000180611	NP_001074840	Dmxl1	mRNA	3.57982	0.999986	0.16927
NM_001081373	214552	NM_001081373	ENSMUST00000117194	NP_001074842	Cep164	mRNA	0.204509	0.999986	0.641471
NM_001081378	77480	NM_001081378	ENSMUST00000066652	NP_001074847	Kidins220	mRNA	-0.910906	0.999986	0.769374
NM_001081379	77087	NM_001081379	ENSMUST00000098334	NP_001074848	Ankrd11	mRNA	-0.194293	0.999986	0.696775
NM_001081381	72341	NM_001081381	ENSMUST00000199592	NP_001074850	Elp6	mRNA	0.121682	0.999986	0.753629
NM_001081382	72306	NM_001081382	ENSMUST00000114583	NP_001074851	Zfp777	mRNA	0.929881	0.999986	0.0246472
NM_001081383	231051	NM_001081383	ENSMUST00000045291	NP_001074852	Kmt2c	mRNA	0.937939	0.999986	0.280031
NM_001081387	664799	NM_001081387	ENSMUST00000094287	NP_001074856	Ctcfl	mRNA	0.91497	0.999986	0.775398
NM_001081392	100019	NM_001081392	ENSMUST00000178134	NP_001074861	Mdn1	mRNA	6.19667	0.999986	0.0681813
NM_001081396	210544	NM_001081396	ENSMUST00000022992	NP_001074865	Tbc1d31	mRNA	-0.142471	0.999986	0.767273
NM_001081400	69053	NM_001081400	ENSMUST00000023150	NP_001074869	1810013L24Rik	mRNA	0.00944861	0.999986	0.974032
NM_001081401	330119	NM_001081401	ENSMUST00000061427	NP_001074870	Adamts3	mRNA	0.0521523	0.999986	0.887152
NM_001081402	545085	NM_001081402	ENSMUST00000045766	NP_001074871	Wdr70	mRNA	-0.326259	0.999986	0.367924
NM_001081406	69706	NM_001081406	ENSMUST00000110621	NP_001074875	Lrr1	mRNA	-0.334995	0.999986	0.521196
NM_001081408	75986	NM_001081408	ENSMUST00000038161	NP_001074877	Agmat	mRNA	-1.52398	0.999986	0.706715
NM_001081409	239510	NM_001081409	ENSMUST00000229160	NP_001074878	Phf20l1	mRNA	0.813462	0.999986	0.135034
NM_001081411	67161	NM_001081411	ENSMUST00000026866	NP_001074880	Sclt1	mRNA	-0.262584	0.999986	0.376517
NM_001081412	110279	NM_001081412	ENSMUST00000164107	NP_001074881	Bcr	mRNA	1.54827	0.999986	0.0830307
NM_001081413	22249	NM_001081413	ENSMUST00000163653	NP_001074882	Unc13b	mRNA	0.179343	0.999986	0.724613
NM_001081415	666704	NM_001081415	ENSMUST00000095228	NP_001074884	Samd1	mRNA	0.329564	0.999986	0.329827
NM_001081418	243842	NM_001081418	ENSMUST00000094821	NP_001074887	Bicra	mRNA	-0.138758	0.999986	0.794622
NM_001081419	64451	NM_001081419	ENSMUST00000036033	NP_001074888	Dip2a	mRNA	-0.121741	0.999986	0.724084
NM_001081420	230234	NM_001081420	ENSMUST00000045368	NP_001074889	Abitram	mRNA	-0.00346804	0.999986	0.988371
NM_001081421	108760	NM_001081421	ENSMUST00000021558	NP_001074890	Galnt16	mRNA	-0.0223277	0.999986	0.995473
NM_001081422	665775	NM_001081422	ENSMUST00000050556	NP_001074891	Bod1l	mRNA	-0.0522855	0.999986	0.862342
NM_001081423	320244	NM_001081423	ENSMUST00000040179	NP_001074892	Ttll5	mRNA	0.30595	0.999986	0.83376
NM_001081424	504186	NM_001081424	ENSMUST00000084830	NP_001074893	Chrna10	mRNA	-2.36169	0.999986	0.55491
NM_001081425	666794	NM_001081425	ENSMUST00000037923	NP_001074894	Rbm24	mRNA	1.01601	0.999986	0.803367
NM_001081426	208440	NM_001081426	ENSMUST00000174552	NP_001074895	Dip2c	mRNA	-0.182826	0.999986	0.663596
NM_001081429	245902	NM_001081429	ENSMUST00000239439	NP_001074898	Ccdc15	mRNA	0.392285	0.999986	0.174517
NM_001081431	666311	NM_001081431	ENSMUST00000094116	NP_001074900	Zscan25	mRNA	0.402991	0.999986	0.219735
NM_001081433	329154	NM_001081433	ENSMUST00000179030	NP_001074902	Ankrd44	mRNA	-0.241371	0.999986	0.788507
NM_001081435	72973	NM_001081435	ENSMUST00000093939	NP_001074904	Fbxo47	mRNA	-2.17444	0.999986	0.587889
NM_001081436	227195	NM_001081436	ENSMUST00000172416	NP_001074905	Ino80d	mRNA	0.63083	0.999986	0.326446
NM_001081437	14115	NM_001081437	ENSMUST00000113498	NP_001074906	Fbln2	mRNA	1.65946	0.999986	0.545968
NM_001081441	269633	NM_001081441	ENSMUST00000068693	NP_001074910	Wdr86	mRNA	-3.07628	0.999986	0.437725
NM_001081445	17967	NM_001081445	ENSMUST00000193547	NP_001074914	Ncam1	mRNA	-0.911162	0.999986	0.823282
NM_001081448	625068	NM_001081448	ENSMUST00000094502	NP_001074917	Vmn2r84	mRNA	0.784251	0.999986	0.846147
NM_001081453	18080	NM_001081453	ENSMUST00000085314	NP_001074922	Nin	mRNA	-0.222057	0.999986	0.892158
NM_001081454	18550	NM_001081454	ENSMUST00000107362	NP_001074923	Furin	mRNA	-0.159605	0.999986	0.817886
NM_001081456	18802	NM_001081456	ENSMUST00000113747	NP_001074925	Plcd4	mRNA	-0.90551	0.999986	0.824369
NM_001081457	26931	NM_001081457	ENSMUST00000109832	NP_001074926	Ppp2r5c	mRNA	-0.0472593	0.999986	0.880015
NM_001081458	26931	NM_001081458	ENSMUST00000221715	NP_001074927	Ppp2r5c	mRNA	-0.0538881	0.999986	0.73273
NM_001081459	20399	NM_001081459	ENSMUST00000205340	NP_001074928	Sh2b1	mRNA	1.01601	0.999986	0.803367
NM_001081462	57080	NM_001081462	ENSMUST00000100652	NP_001074931	Gtf2ird1	mRNA	2.49826	0.999986	0.532094
NM_001081465	57080	NM_001081465	ENSMUST00000111244	NP_001074934	Gtf2ird1	mRNA	-0.602455	0.999986	0.873061
NM_001081466	57080	NM_001081466	ENSMUST00000111245	NP_001074935	Gtf2ird1	mRNA	4.71842	0.999986	0.229519
NM_001081467	57080	NM_001081467	ENSMUST00000074114	NP_001074936	Gtf2ird1	mRNA	1.01601	0.999986	0.803367
NM_001081468	57080	NM_001081468	ENSMUST00000100654	NP_001074937	Gtf2ird1	mRNA	2.24403	0.999986	0.576283
NM_001081470	57080	NM_001081470	ENSMUST00000202280	NP_001074939	Gtf2ird1	mRNA	-2.74494	0.999986	0.473112
NM_001081473	668166	NM_001081473	ENSMUST00000101388	NP_001074942	Zxdb	mRNA	0.122368	0.999986	0.872998
NM_001081475	50927	NM_001081475	ENSMUST00000030457	NP_001074944	Nasp	mRNA	-0.181208	0.999986	0.572796
NM_001081477	382236	NM_001081477	ENSMUST00000150434	NP_001074946	Brwd3	mRNA	-0.265229	0.999986	0.510253
NM_001081490	71538	NM_001081490	ENSMUST00000001402	NP_001074959	Fbxo9	mRNA	-0.819263	0.999986	0.714598
NM_001081499	245638	NM_001081499	ENSMUST00000096313	NP_001074968	Tbc1d8b	mRNA	0.0132587	0.999986	0.967521
NM_001081549	54720	NM_001081549	ENSMUST00000060005	NP_001075018	Rcan1	mRNA	-0.192774	0.999986	0.53558
NM_001081557	100072	NM_001081557	ENSMUST00000049790	NP_001075026	Camta1	mRNA	-0.200464	0.999986	0.959874
NM_001081566	104709	NM_001081566	ENSMUST00000060441	NP_001075035	Pik3r6	mRNA	0.347552	0.999986	0.906552
NM_001081633	27886	NM_001081633	ENSMUST00000232423	NP_001075102	Ess2	mRNA	0.188943	0.999986	0.755564
NM_001081635	12445	NM_001081635	ENSMUST00000037333	NP_001075104	Ccnd3	mRNA	0.0060481	0.999986	0.992852
NM_001081636	12445	NM_001081636	ENSMUST00000171031	NP_001075105	Ccnd3	mRNA	0.620759	0.999986	0.518703
NM_001081642	434794	NM_001081642	ENSMUST00000078775	NP_001075111	Xlr4a	mRNA	0.306004	0.999986	0.491863
NM_001081643	574437	NM_001081643	ENSMUST00000101486	NP_001075112	Xlr3b	mRNA	0.024749	0.999986	0.99001
NM_001081650	50780	NM_001081650	ENSMUST00000107424	NP_001075119	Rgs3	mRNA	-0.420954	0.999986	0.726059
NM_001081651	242681	NM_001081651	ENSMUST00000040411	NP_001075120	Rab42	mRNA	0.321043	0.999986	0.874448
NM_001081652	192950	NM_001081652	ENSMUST00000045713	NP_001075121	Nacad	mRNA	-0.933224	0.999986	0.692698
NM_001081654	21767	NM_001081654	ENSMUST00000046735	NP_001075123	Tex264	mRNA	0.179361	0.999986	0.600815
NM_001081655	629378	NM_001081655	ENSMUST00000108493	NP_001075124	Dact3	mRNA	-0.670323	0.999986	0.732735
NM_001081656	240055	NM_001081656	ENSMUST00000053020	NP_001075125	Neurl1b	mRNA	-1.11785	0.999986	0.492846
NM_001081671	73347	NM_001081671		NP_001075140	Cldn34b2	mRNA	1.01601	0.999986	0.803367
NM_001081678	627049	NM_001081678	ENSMUST00000115321	NP_001075147	Zfp800	mRNA	-0.36284	0.999986	0.604611
NM_001081679	791260	NM_001081679	ENSMUST00000106970	NP_001075148	Tomt	mRNA	-0.342157	0.999986	0.920705
NM_001081680	238722	NM_001081680	ENSMUST00000091481	NP_001075149	Zfp72	mRNA	-1.87302	0.999986	0.61247
NM_001081682	13972	NM_001081682	ENSMUST00000231621	NP_001075151	Gnb1l	mRNA	-0.515473	0.999986	0.720408
NM_001081684	114565	NM_001081684	ENSMUST00000063605	NP_001075153	Zbtb21	mRNA	0.223411	0.999986	0.606387
NM_001081685	114565	NM_001081685	ENSMUST00000052089	NP_001075154	Zbtb21	mRNA	0.849432	0.999986	0.0708337
NM_001081687	381484	NM_001081687	ENSMUST00000108347	NP_001075156	Gm5150	mRNA	-2.76541	0.999986	0.486905
NM_001081688	432478	NM_001081688	ENSMUST00000105333	NP_001075157	Tmprss9	mRNA	-1.39991	0.999986	0.726357
NM_001081746	665378	NM_001081746	ENSMUST00000113402	NP_001075215	Gm7609	mRNA	-0.911162	0.999986	0.823282
NM_001081750	269704	NM_001081750	ENSMUST00000111417	NP_001075219	Zfp664	mRNA	-0.0943585	0.999986	0.704542
NM_001081956	338351	NM_001081956	ENSMUST00000051906	NP_001075425	Akap17b	mRNA	-0.200158	0.999986	0.898766
NM_001081957	100034251	NM_001081957	ENSMUST00000092836	NP_001075426	Wfdc17	mRNA	0.184155	0.999986	0.847485
NM_001081959	16593	NM_001081959	ENSMUST00000122300	NP_001075428	Klc1	mRNA	0.237832	0.999986	0.552525
NM_001081960	76499	NM_001081960	ENSMUST00000166734	NP_001075429	Clasp2	mRNA	0.104535	0.999986	0.943406
NM_001081962	751865	NM_001081962	ENSMUST00000166099	NP_001075431	Sap25	mRNA	0.95761	0.999986	0.169479
NM_001081963	240185	NM_001081963	ENSMUST00000037029	NP_001075432	Jcad	mRNA	-2.8968	0.999986	0.275788
NM_001081970	239552	NM_001081970	ENSMUST00000089450	NP_001075439	Apol8	mRNA	-0.302057	0.999986	0.939471
NM_001081971	383787	NM_001081971	ENSMUST00000104937	NP_001075440	Ankrd63	mRNA	-0.290983	0.999986	0.914375
NM_001081975	100034361	NM_001081975	ENSMUST00000056732	NP_001075444	Mfap1b	mRNA	-0.21516	0.999986	0.435337
NM_001081977	108089	NM_001081977	ENSMUST00000020971	NP_001075446	Rnf144a	mRNA	-7.70743	0.752193	0.00886592
NM_001081979	17257	NM_001081979	ENSMUST00000033770	NP_001075448	Mecp2	mRNA	0.547507	0.999986	0.394322
NM_001081981	18032	NM_001081981	ENSMUST00000109764	NP_001075450	Nfix	mRNA	-4.68122	0.999986	0.233093
NM_001081982	18032	NM_001081982	ENSMUST00000099070	NP_001075451	Nfix	mRNA	0.672082	0.999986	0.493847
NM_001081983	666244	NM_001081983	ENSMUST00000113071	NP_001075452	Tmsb15b1	mRNA	0.0714414	0.999986	0.980317
NM_001081984	64082	NM_001081984	ENSMUST00000023494	NP_001075453	Popdc2	mRNA	5.55668	0.999986	0.156118
NM_001082412	67062	NM_001082412	ENSMUST00000113069	NP_001075881	Slc25a53	mRNA	-0.219597	0.999986	0.769866
NM_001082414	27059	NM_001082414	ENSMUST00000238545	NP_001075883	Sh3d19	mRNA	-0.220232	0.999986	0.673409
NM_001082476	78797	NM_001082476	ENSMUST00000114349	NP_001075945	Ndor1	mRNA	-0.0748583	0.999986	0.785318
NM_001082484	76742	NM_001082484	ENSMUST00000107283	NP_001075953	Snx27	mRNA	-0.0514528	0.999986	0.835959
NM_001082485	77519	NM_001082485	ENSMUST00000174462	NP_001075954	Zfp266	mRNA	0.33164	0.999986	0.486975
NM_001082532	66268	NM_001082532	ENSMUST00000123680	NP_001076001	Pigyl	mRNA	-0.11317	0.999986	0.749383
NM_001082536	223701	NM_001082536	ENSMUST00000239114	NP_001076005	Mrtfa	mRNA	-0.457752	0.999986	0.326336
NM_001082548	20733	NM_001082548	ENSMUST00000108236	NP_001076017	Spint2	mRNA	0.120242	0.999986	0.698664
NM_001082552	20821	NM_001082552	ENSMUST00000106913	NP_001076021	Trim21	mRNA	-0.6868	0.999986	0.325732
NM_001082960	16409	NM_001082960	ENSMUST00000064821	NP_001076429	Itgam	mRNA	1.8157	0.999986	0.213505
NM_001082974	415115	NM_001082974	ENSMUST00000042775	NP_001076443	Neurl2	mRNA	-0.0778467	0.999986	0.943901
NM_001082975	654795	NM_001082975	ENSMUST00000111325	NP_001076444	Sdr39u1	mRNA	-0.0601374	0.999986	0.802528
NM_001083110	18744	NM_001083110	ENSMUST00000167246	NP_001076579	Pja1	mRNA	-0.144689	0.999986	0.578801
NM_001083114	223828	NM_001083114	ENSMUST00000109256	NP_001076583	Pphln1	mRNA	-0.0562291	0.999986	0.925097
NM_001083118	21750	NM_001083118	ENSMUST00000116425	NP_001076587	Terf2	mRNA	0.515953	0.999986	0.467659
NM_001083188	16881	NM_001083188	ENSMUST00000165964	NP_001076657	Lig1	mRNA	-0.58668	0.999986	0.666987
NM_001083312	229900	NM_001083312	ENSMUST00000171263	NP_001076781	Gbp7	mRNA	-0.266808	0.999986	0.421638
NM_001083315	64213	NM_001083315	ENSMUST00000115417	NP_001076784	St7	mRNA	0.85904	0.999986	0.569669
NM_001083316	18595	NM_001083316	ENSMUST00000168162	NP_001076785	Pdgfra	mRNA	1.98006	0.999986	0.35198
NM_001083317	67843	NM_001083317	ENSMUST00000050476	NP_001076786	Slc35a4	mRNA	-0.00544259	0.999986	0.988193
NM_001083318	27049	NM_001083318	ENSMUST00000170036	NP_001076787	Etv3	mRNA	-0.490453	0.999986	0.494926
NM_001083322	27007	NM_001083322	ENSMUST00000095412	NP_001076791	Klrk1	mRNA	1.92163	0.999986	0.610426
NM_001083328	52856	NM_001083328		NP_001076797	Mtg2	mRNA	0.0590768	0.999986	0.95291
NM_001083329	52856	NM_001083329	ENSMUST00000108901	NP_001076798	Mtg2	mRNA	0.094665	0.999986	0.920961
NM_001083331	19069	NM_001083331	ENSMUST00000035283	NP_001076800	Nup88	mRNA	0.557299	0.999986	0.71685
NM_001083334	30948	NM_001083334	ENSMUST00000091967	NP_001076803	Bin1	mRNA	0.121316	0.999986	0.849906
NM_001083341	67216	NM_001083341	ENSMUST00000221952	NP_001076810	Mboat2	mRNA	-0.562197	0.999986	0.889603
NM_001083587	319939	NM_001083587	ENSMUST00000020695	NP_001077056	Tns3	mRNA	-21.8187	1.13118e-05	2.38637e-08
NM_001083808	72296	NM_001083808	ENSMUST00000166687	NP_001077277	Rusc1	mRNA	0.0138814	0.999986	0.958585
NM_001083809	72401	NM_001083809	ENSMUST00000111625	NP_001077278	Slc43a1	mRNA	0.180693	0.999986	0.650567
NM_001083810	72446	NM_001083810	ENSMUST00000171088	NP_001077279	Prr5l	mRNA	-5.15925	0.999986	0.188178
NM_001083880	67912	NM_001083880	ENSMUST00000174004	NP_001077349	1600012H06Rik	mRNA	-1.08607	0.999986	0.35359
NM_001083881	67912	NM_001083881	ENSMUST00000164837	NP_001077350	1600012H06Rik	mRNA	-1.07926	0.999986	0.457372
NM_001083882	67912	NM_001083882		NP_001077351	1600012H06Rik	mRNA	-0.189879	0.999986	0.671019
NM_001083887	230577	NM_001083887	ENSMUST00000106781	NP_001077356	Pars2	mRNA	1.32987	0.999986	0.546264
NM_001083891	78330	NM_001083891	ENSMUST00000064798	NP_001077360	Ndufv3	mRNA	-0.119078	0.999986	0.732738
NM_001083895	68792	NM_001083895	ENSMUST00000113304	NP_001077364	Srpx2	mRNA	2.1201	0.999986	0.598292
NM_001083897	68481	NM_001083897	ENSMUST00000111435	NP_001077366	Mpzl1	mRNA	0.63721	0.999986	0.691875
NM_001083901	66631	NM_001083901	ENSMUST00000054730	NP_001077370	Mfsd14b	mRNA	3.51434	0.999986	0.373937
NM_001083906	110784	NM_001083906	ENSMUST00000109912	NP_001077375	Nr3c2	mRNA	0.0470436	0.999986	0.93843
NM_001083912	101497	NM_001083912	ENSMUST00000119990	NP_001077381	Plekhg2	mRNA	0.565798	0.999986	0.40765
NM_001083918	666532	NM_001083918	ENSMUST00000084149	NP_001077387	Zfp991	mRNA	0.855491	0.999986	0.341376
NM_001083921	24105	NM_001083921	ENSMUST00000109847	NP_001077390	Rbck1	mRNA	-0.0014672	0.999986	0.994114
NM_001083922	22377	NM_001083922	ENSMUST00000146328	NP_001077391	Wbp1	mRNA	0.450193	0.999986	0.49782
NM_001083923	22377	NM_001083923	ENSMUST00000113936	NP_001077392	Wbp1	mRNA	0.0325526	0.999986	0.946577
NM_001083927	21887	NM_001083927	ENSMUST00000160882	NP_001077396	Tle3	mRNA	-1.07506	0.999986	0.458637
NM_001083928	21887	NM_001083928	ENSMUST00000034820	NP_001077397	Tle3	mRNA	-0.452572	0.999986	0.280167
NM_001083934	17929	NM_001083934	ENSMUST00000179759	NP_001077403	Myom1	mRNA	-0.174097	0.999986	0.949014
NM_001083937	22232	NM_001083937	ENSMUST00000115660	NP_001077406	Slc35a2	mRNA	0.120066	0.999986	0.664031
NM_001083938	100037283	NM_001083938	ENSMUST00000097420	NP_001077407	Rnaset2a	mRNA	-0.168021	0.999986	0.571893
NM_001083945	100037282	NM_001083945	ENSMUST00000024572	NP_001077414	Rsph3b	mRNA	-0.145999	0.999986	0.740026
NM_001083955	110257	NM_001083955	ENSMUST00000093207	NP_001077424	Hba-a2	mRNA	-0.263494	0.999986	0.386158
NM_001083957	12346	NM_001083957	ENSMUST00000094365	NP_001077426	Car1	mRNA	0.037051	0.999986	0.985847
NM_001083958	72611	NM_001083958	ENSMUST00000200039	NP_001077427	Zfp655	mRNA	0.757849	0.999986	0.390385
NM_001083960	26972	NM_001083960	ENSMUST00000109125	NP_001077429	Spo11	mRNA	-0.911162	0.999986	0.823282
NM_001083967	21413	NM_001083967	ENSMUST00000114982	NP_001077436	Tcf4	mRNA	-3.18874	0.999986	0.420663
NM_001085355	239985	NM_001085355	ENSMUST00000115797	NP_001078824	Arid1b	mRNA	0.608697	0.999986	0.686126
NM_001085371	11790	NM_001085371	ENSMUST00000113590	NP_001078840	Speg	mRNA	1.01601	0.999986	0.803367
NM_001085376	23850	NM_001085376	ENSMUST00000159861	NP_001078845	Pappa2	mRNA	-0.911162	0.999986	0.823282
NM_001085378	668940	NM_001085378	ENSMUST00000092995	NP_001078847	Myh7b	mRNA	-5.31743	0.999986	0.174836
NM_001085385	72244	NM_001085385	ENSMUST00000178207	NP_001078854	1600014C10Rik	mRNA	-0.4261	0.999986	0.841651
NM_001085390	240672	NM_001085390	ENSMUST00000038287	NP_001078859	Dusp5	mRNA	0.141272	0.999986	0.780678
NM_001085407	68112	NM_001085407	ENSMUST00000028293	NP_001078876	Entr1	mRNA	0.00823987	0.999986	0.985046
NM_001085408	68112	NM_001085408	ENSMUST00000077983	NP_001078877	Entr1	mRNA	0.487569	0.999986	0.176339
NM_001085410	68646	NM_001085410	ENSMUST00000190591	NP_001078879	Nadk2	mRNA	0.0208842	0.999986	0.955681
NM_001085417	68910	NM_001085417	ENSMUST00000101443	NP_001078886	Zfp467	mRNA	0.474441	0.999986	0.905499
NM_001085440	237782	NM_001085440	ENSMUST00000056907	NP_001078909	Smcr8	mRNA	0.0663212	0.999986	0.861137
NM_001085448	12388	NM_001085448	ENSMUST00000111697	NP_001078917	Ctnnd1	mRNA	-1.16022	0.999986	0.467221
NM_001085449	12388	NM_001085449	ENSMUST00000111670	NP_001078918	Ctnnd1	mRNA	0.45967	0.999986	0.177471
NM_001085450	12388	NM_001085450	ENSMUST00000111691	NP_001078919	Ctnnd1	mRNA	-0.615974	0.999986	0.248623
NM_001085453	12388	NM_001085453	ENSMUST00000066177	NP_001078922	Ctnnd1	mRNA	0.191903	0.999986	0.733265
NM_001085472	56215	NM_001085472	ENSMUST00000148754	NP_001078941	Acin1	mRNA	1.28217	0.999986	0.573899
NM_001085473	56215	NM_001085473	ENSMUST00000147714	NP_001078942	Acin1	mRNA	5.01215	0.999986	0.201392
NM_001085491	68233	NM_001085491	ENSMUST00000106043	NP_001078960	Fam229a	mRNA	1.01601	0.999986	0.803367
NM_001085492	68703	NM_001085492	ENSMUST00000105682	NP_001078961	Rere	mRNA	0.0761902	0.999986	0.822342
NM_001085493	76947	NM_001085493	ENSMUST00000058183	NP_001078962	Ndufaf6	mRNA	0.149951	0.999986	0.830229
NM_001085495	99371	NM_001085495	ENSMUST00000099078	NP_001078964	Arfgef2	mRNA	-0.0882246	0.999986	0.828026
NM_001085497	194744	NM_001085497	ENSMUST00000047655	NP_001078966	Slc25a43	mRNA	-0.319131	0.999986	0.685906
NM_001085498	208092	NM_001085498	ENSMUST00000026434	NP_001078967	Chmp6	mRNA	-0.215094	0.999986	0.30344
NM_001085500	217149	NM_001085500	ENSMUST00000107583	NP_001078969	Cisd3	mRNA	0.625407	0.999986	0.494194
NM_001085501	228966	NM_001085501	ENSMUST00000058678	NP_001078970	Ppp1r3d	mRNA	-1.17457	0.999986	0.509367
NM_001085507	241311	NM_001085507	ENSMUST00000113158	NP_001078976	Zbtb34	mRNA	0.244318	0.999986	0.662086
NM_001085509	242702	NM_001085509	ENSMUST00000105854	NP_001078978	Myom3	mRNA	4.18501	0.999986	0.287623
NM_001085515	329828	NM_001085515	ENSMUST00000054920	NP_001078984	Myorg	mRNA	-0.0388793	0.999986	0.974357
NM_001085518	381417	NM_001085518	ENSMUST00000110521	NP_001078987	Slc28a2b	mRNA	0.883891	0.999986	0.441761
NM_001085522	433791	NM_001085522	ENSMUST00000105733	NP_001078991	Zfp992	mRNA	-0.213032	0.999986	0.599357
NM_001085531	545645	NM_001085531	ENSMUST00000191112	NP_001079000	Gm13283	mRNA	1.42404	0.999986	0.552705
NM_001085532	545649	NM_001085532	ENSMUST00000179372	NP_001079001	Gm13276	mRNA	0.288687	0.999986	0.881481
NM_001085533	545652	NM_001085533	ENSMUST00000178347	NP_001079002	Gm13275	mRNA	-0.00212072	0.999986	0.998518
NM_001085535	546519	NM_001085535	ENSMUST00000093905	NP_001079004	Tmem235	mRNA	1.01601	0.999986	0.803367
NM_001085537	547154	NM_001085537	ENSMUST00000178196	NP_001079006	H2al1k	mRNA	2.24403	0.999986	0.576283
NM_001085546	664987	NM_001085546	ENSMUST00000072895	NP_001079015	Gm14393	mRNA	1.01601	0.999986	0.803367
NM_001085555	21463	NM_001085555	ENSMUST00000043925	NP_001079024	Tcp11	mRNA	1.37286	0.999986	0.611652
NM_001093749	319742	NM_001093749	ENSMUST00000114664	NP_001087218	Mpzl3	mRNA	-0.208413	0.999986	0.882482
NM_001093752	69207	NM_001093752	ENSMUST00000121326	NP_001087221	Srsf11	mRNA	-0.5017	0.999986	0.136085
NM_001093753	69207	NM_001093753	ENSMUST00000072875	NP_001087222	Srsf11	mRNA	-0.463006	0.999986	0.148464
NM_001093754	72121	NM_001093754	ENSMUST00000029508	NP_001087223	Dennd2d	mRNA	-1.25634	0.999986	0.11788
NM_001093759	66975	NM_001093759	ENSMUST00000141557	NP_001087228	Trappc13	mRNA	1.41303	0.999986	0.316519
NM_001093760	66975	NM_001093760	ENSMUST00000144060	NP_001087229	Trappc13	mRNA	0.64447	0.999986	0.824051
NM_001093764	50918	NM_001093764	ENSMUST00000203328	NP_001087233	Myadm	mRNA	-0.0391588	0.999986	0.951133
NM_001093765	50918	NM_001093765	ENSMUST00000203566	NP_001087234	Myadm	mRNA	-0.72658	0.999986	0.273511
NM_001093766	50918	NM_001093766	ENSMUST00000164553	NP_001087235	Myadm	mRNA	0.239253	0.999986	0.585483
NM_001097617	50908	NM_001097617	ENSMUST00000162443	NP_001091086	C1s1	mRNA	1.60826	0.999986	0.611058
NM_001097621	668303	NM_001097621	ENSMUST00000128402	NP_001091090	Kif26a	mRNA	-1.72916	0.999986	0.664058
NM_001097623	224829	NM_001097623	ENSMUST00000190080	NP_001091092	Trerf1	mRNA	1.82242	0.999986	0.380771
NM_001097644	227210	NM_001097644	ENSMUST00000094898	NP_001091113	Ccnyl1	mRNA	-0.483084	0.999986	0.540509
NM_001097977	433486	NM_001097977	ENSMUST00000109890	NP_001091446	Gm14151	mRNA	1.01601	0.999986	0.803367
NM_001097979	665596	NM_001097979	ENSMUST00000091749	NP_001091448	H2bc23	mRNA	0.433613	0.999986	0.715184
NM_001098203	15248	NM_001098203		NP_001091673	Hic1	mRNA	-1.10312	0.999986	0.521942
NM_001098222	70237	NM_001098222	ENSMUST00000180025	NP_001091692	Bhlhb9	mRNA	-0.105301	0.999986	0.939538
NM_001098225	11496	NM_001098225	ENSMUST00000050166	NP_001091695	Adam22	mRNA	-0.103593	0.999986	0.947328
NM_001098226	21678	NM_001098226	ENSMUST00000114799	NP_001091696	Tead3	mRNA	1.04964	0.999986	0.677071
NM_001098227	53378	NM_001098227	ENSMUST00000029912	NP_001091697	Sdcbp	mRNA	-0.36886	0.999986	0.197817
NM_001098230	381511	NM_001098230	ENSMUST00000108299	NP_001091700	Pdp1	mRNA	-2.41955	0.999986	0.407773
NM_001098233	75029	NM_001098233	ENSMUST00000078058	NP_001091703	Purg	mRNA	0.0635597	0.999986	0.951017
NM_001098237	75291	NM_001098237	ENSMUST00000172175	NP_001091707	Zbtb3	mRNA	0.0429941	0.999986	0.970111
NM_001098271	66058	NM_001098271	ENSMUST00000168406	NP_001091741	Tmem176a	mRNA	4.39499	0.999986	0.263647
NM_001098425	20687	NM_001098425	ENSMUST00000133615	NP_001091895	Sp3	mRNA	-0.0988329	0.999986	0.768825
NM_001098476	231413	NM_001098476	ENSMUST00000113234	NP_001091946	Grsf1	mRNA	3.2745	0.999986	0.235043
NM_001098636	101631	NM_001098636	ENSMUST00000172136	NP_001092106	Pwwp2b	mRNA	-2.44808	0.999986	0.52907
NM_001098669	16642	NM_001098669	ENSMUST00000118401	NP_001092139	Klrc2	mRNA	-0.945918	0.999986	0.814414
NM_001098723	100073351	NM_001098723	ENSMUST00000065806	NP_001092193	Yy2	mRNA	0.189474	0.999986	0.678206
NM_001098789	407790	NM_001098789	ENSMUST00000035735	NP_001092259	Ndufa4l2	mRNA	-1.7629	0.999986	0.662329
NM_001098810	217057	NM_001098810	ENSMUST00000108022	NP_001092280	Ptrh2	mRNA	0.00279572	0.999986	0.994275
NM_001098836	217218	NM_001098836	ENSMUST00000107132	NP_001092306	Atxn7l3	mRNA	-2.25449	0.999986	0.262172
NM_001098837	217218	NM_001098837	ENSMUST00000073234	NP_001092307	Atxn7l3	mRNA	-0.0266846	0.999986	0.902057
NM_001098840	545650	NM_001098840	ENSMUST00000178480	NP_001092310	Gm13277	mRNA	-0.720766	0.999986	0.828121
NM_001098841	545651	NM_001098841	ENSMUST00000177771	NP_001092311	Gm13278	mRNA	0.307353	0.999986	0.754761
NM_001099217	100041546	NM_001099217	ENSMUST00000100542	NP_001092687	Ly6c2	mRNA	-0.363884	0.999986	0.734632
NM_001099276	240752	NM_001099276	ENSMUST00000077730	NP_001092746	Pik3c2b	mRNA	-0.0964119	0.999986	0.949007
NM_001099296	72690	NM_001099296	ENSMUST00000060050	NP_001092766	Grrp1	mRNA	1.08725	0.999986	0.787145
NM_001099308	665001	NM_001099308	ENSMUST00000109058	NP_001092778	Gm14391	mRNA	-3.12257	0.999986	0.387562
NM_001099314	100039672	NM_001099314	ENSMUST00000107884	NP_001092784	Msmp	mRNA	-0.90551	0.999986	0.824369
NM_001099319	100039968	NM_001099319	ENSMUST00000094712	NP_001092789	Tmem35b	mRNA	-0.282363	0.999986	0.580678
NM_001099327	100043387	NM_001099327	ENSMUST00000108981	NP_001092797	Gm14305	mRNA	-0.298842	0.999986	0.910268
NM_001099328	100043757	NM_001099328	ENSMUST00000059452	NP_001092798	Zfp831	mRNA	0.410708	0.999986	0.78199
NM_001099349	100043381	NM_001099349	ENSMUST00000108990	NP_001092819	Gm14308	mRNA	2.01406	0.999986	0.58522
NM_001099624	76089	NM_001099624	ENSMUST00000118340	NP_001093094	Rapgef2	mRNA	-0.209194	0.999986	0.892578
NM_001099631	230863	NM_001099631	ENSMUST00000105824	NP_001093101	Sh2d5	mRNA	-0.389469	0.999986	0.690685
NM_001099632	386454	NM_001099632	ENSMUST00000040498	NP_001093102	Rnf39	mRNA	1.17193	0.999986	0.685424
NM_001099634	226101	NM_001099634	ENSMUST00000041475	NP_001093104	Myof	mRNA	-6.82317	0.999986	0.0348983
NM_001099635	17883	NM_001099635	ENSMUST00000165221	NP_001093105	Myh3	mRNA	0.0182922	0.999986	0.995372
NM_001099636	434128	NM_001099636	ENSMUST00000094807	NP_001093106	Pnmal2	mRNA	-2.05708	0.999986	0.608977
NM_001099637	545389	NM_001099637	ENSMUST00000057037	NP_001093107	Cep170	mRNA	0.0671529	0.999986	0.844213
NM_001099664	381073	NM_001099664	ENSMUST00000095544	NP_001093134	Npw	mRNA	-0.80112	0.999986	0.842693
NM_001099674	69126	NM_001099674	ENSMUST00000185384	NP_001093144	Rbis	mRNA	0.148315	0.999986	0.682401
NM_001099675	68512	NM_001099675	ENSMUST00000107810	NP_001093145	Tomm5	mRNA	-0.00785672	0.999986	0.984692
NM_001099688	628100	NM_001099688	ENSMUST00000108504	NP_001093158	Fbxo39	mRNA	-1.39991	0.999986	0.726357
NM_001099738	246738	NM_001099738	ENSMUST00000169982	NP_001093208	Dnajc28	mRNA	0.432164	0.999986	0.685555
NM_001099779	18770	NM_001099779	ENSMUST00000107482	NP_001093249	Pklr	mRNA	7.14748	0.999986	0.0675842
NM_001099785	73852	NM_001099785	ENSMUST00000108065	NP_001093255	D3Ertd751e	mRNA	-0.303011	0.999986	0.607162
NM_001099792	328162	NM_001099792	ENSMUST00000168338	NP_001093262	Trmt61a	mRNA	-3.39298	0.999986	0.390698
NM_001099793	328162	NM_001099793		NP_001093263	Trmt61a	mRNA	-0.0717264	0.999986	0.85496
NM_001099917	72273	NM_001099917	ENSMUST00000105322	NP_001093387	Smim24	mRNA	-0.204931	0.999986	0.719174
NM_001099918	100043861	NM_001099918	ENSMUST00000112110	NP_001093388	Klrb1	mRNA	1.01601	0.999986	0.803367
NM_001100109	665155	NM_001100109	ENSMUST00000110708	NP_001093579	Srp54b	mRNA	-0.231576	0.999986	0.238287
NM_001100110	100101806	NM_001100110	ENSMUST00000218879	NP_001093580	Srp54c	mRNA	0.2282	0.999986	0.600632
NM_001100116	100101807	NM_001100116	ENSMUST00000177978	NP_001093586	Fam177a2	mRNA	-0.0130079	0.999986	0.956701
NM_001100451	77853	NM_001100451	ENSMUST00000085177	NP_001093921	Msl2	mRNA	0.175573	0.999986	0.694698
NM_001100452	210982	NM_001100452	ENSMUST00000040624	NP_001093922	Bicral	mRNA	2.04093	0.999986	0.329599
NM_001100454	215001	NM_001100454	ENSMUST00000176696	NP_001093924	Wfikkn1	mRNA	0.804517	0.999986	0.320858
NM_001100460	382639	NM_001100460	ENSMUST00000169593	NP_001093930	Zbtb42	mRNA	0.355189	0.999986	0.479482
NM_001100462	434325	NM_001100462	ENSMUST00000052072	NP_001093932	Tmem221	mRNA	0.052163	0.999986	0.913544
NM_001100591	319817	NM_001100591		NP_001094061	Rc3h2	mRNA	0.744411	0.999986	0.522052
NM_001100606	100113398	NM_001100606	ENSMUST00000038411	NP_001094076	Adat3	mRNA	0.0585902	0.999986	0.88812
NM_001101038	620235	NM_001101038	ENSMUST00000170760	NP_001094508	Siglec15	mRNA	4.73361	0.999986	0.227999
NM_001101430	69666	NM_001101430	ENSMUST00000147632	NP_001094900	Psmg4	mRNA	-0.204309	0.999986	0.616164
NM_001101433	71918	NM_001101433	ENSMUST00000069180	NP_001094903	Zcchc24	mRNA	-0.798995	0.999986	0.445529
NM_001101443	101359	NM_001101443	ENSMUST00000159200	NP_001094913	Prrt4	mRNA	-0.581379	0.999986	0.84246
NM_001101445	208285	NM_001101445	ENSMUST00000165999	NP_001094915	Cyp4f17	mRNA	0.0470224	0.999986	0.98492
NM_001101471	238276	NM_001101471	ENSMUST00000154078	NP_001094941	Akap5	mRNA	0.281737	0.999986	0.621114
NM_001101478	241944	NM_001101478	ENSMUST00000197653	NP_001094948	Zfp267	mRNA	0.25637	0.999986	0.829981
NM_001101483	245020	NM_001101483	ENSMUST00000093792	NP_001094953	Slc35g2	mRNA	-1.7629	0.999986	0.662329
NM_001101488	269994	NM_001101488	ENSMUST00000073935	NP_001094958	Gsg1l	mRNA	-4.85218	0.999986	0.21622
NM_001101502	353310	NM_001101502	ENSMUST00000154256	NP_001094972	Zfp703	mRNA	-0.104538	0.999986	0.730686
NM_001101506	381582	NM_001101506	ENSMUST00000127188	NP_001094976	Tmem240	mRNA	0.836273	0.999986	0.806405
NM_001101507	665180	NM_001101507	ENSMUST00000114874	NP_001094977	Clec2l	mRNA	-0.0214381	0.999986	0.994415
NM_001101516	383563	NM_001101516	ENSMUST00000086395	NP_001094986	Gpr25	mRNA	-0.342157	0.999986	0.920705
NM_001101531	433597	NM_001101531	ENSMUST00000168156	NP_001095001	Aadacl2fm2	mRNA	1.46893	0.999986	0.417506
NM_001101535	434130	NM_001101535	ENSMUST00000094805	NP_001095005	Ccdc8	mRNA	0.531499	0.999986	0.396642
NM_001101560	621628	NM_001101560	ENSMUST00000232647	NP_001095030	Cldn20	mRNA	-0.90551	0.999986	0.824369
NM_001101561	621697	NM_001101561		NP_001095031	Rpl32l	mRNA	-0.0832989	0.999986	0.840031
NM_001101597	638580	NM_001101597		NP_001095067	Gm7244	mRNA	-0.90551	0.999986	0.824369
NM_001101598	664994	NM_001101598	ENSMUST00000125249	NP_001095068	Isoc2a	mRNA	-0.0263647	0.999986	0.934214
NM_001101605	667373	NM_001101605	ENSMUST00000168254	NP_001095075	Ifit1bl1	mRNA	-2.18323	0.999986	0.199253
NM_001101620	16639	NM_001101620	ENSMUST00000014476	NP_001095090	Klra8	mRNA	-3.60137	0.999986	0.361512
NM_001101656	100043123	NM_001101656	ENSMUST00000100240	NP_001095126	Cd300ld4	mRNA	-1.52398	0.999986	0.706715
NM_001101657	100043125	NM_001101657	ENSMUST00000100239	NP_001095127	Cd300ld5	mRNA	0.938103	0.999986	0.813035
NM_001101804	668039	NM_001101804	ENSMUST00000122097	NP_001095274	Gm14434	mRNA	-3.44296	0.999986	0.38357
NM_001102404	11433	NM_001102404	ENSMUST00000069330	NP_001095874	Acp5	mRNA	0.453093	0.999986	0.844567
NM_001102405	11433	NM_001102405	ENSMUST00000165735	NP_001095875	Acp5	mRNA	-0.149548	0.999986	0.676006
NM_001102407	60365	NM_001102407	ENSMUST00000196456	NP_001095877	Rbm8a	mRNA	-0.143452	0.999986	0.668302
NM_001102414	117591	NM_001102414	ENSMUST00000067886	NP_001095884	Slc2a9	mRNA	-0.541723	0.999986	0.772318
NM_001102415	117591	NM_001102415	ENSMUST00000143758	NP_001095885	Slc2a9	mRNA	0.780124	0.999986	0.138283
NM_001102423	228960	NM_001102423	ENSMUST00000044638	NP_001095893	Stx16	mRNA	0.257591	0.999986	0.700243
NM_001102424	228960	NM_001102424		NP_001095894	Stx16	mRNA	-0.0358006	0.999986	0.922669
NM_001102425	228960	NM_001102425		NP_001095895	Stx16	mRNA	0.0114293	0.999986	0.9768
NM_001102430	211673	NM_001102430	ENSMUST00000088615	NP_001095900	Arfgef1	mRNA	-0.0696029	0.999986	0.824639
NM_001102436	74159	NM_001102436	ENSMUST00000227809	NP_001095906	Acbd5	mRNA	0.337199	0.999986	0.654625
NM_001102437	74159	NM_001102437	ENSMUST00000114529	NP_001095907	Acbd5	mRNA	0.242353	0.999986	0.678715
NM_001102438	74159	NM_001102438	ENSMUST00000114526	NP_001095908	Acbd5	mRNA	-0.221839	0.999986	0.722248
NM_001102444	11518	NM_001102444	ENSMUST00000001108	NP_001095914	Add1	mRNA	-0.756427	0.999986	0.797671
NM_001102446	11656	NM_001102446	ENSMUST00000112715	NP_001095916	Alas2	mRNA	3.06032	0.999986	0.297306
NM_001102455	11804	NM_001102455	ENSMUST00000072634	NP_001095925	Aplp2	mRNA	-0.0677995	0.999986	0.859056
NM_001102456	11804	NM_001102456	ENSMUST00000079758	NP_001095926	Aplp2	mRNA	-0.145066	0.999986	0.915234
NM_001102458	54375	NM_001102458	ENSMUST00000110329	NP_001095928	Azin1	mRNA	-0.234746	0.999986	0.602601
NM_001102468	75600	NM_001102468	ENSMUST00000163820	NP_001095938	Calml4	mRNA	-0.80112	0.999986	0.842693
NM_001102471	94219	NM_001102471	ENSMUST00000077666	NP_001095941	Cnnm2	mRNA	-0.367946	0.999986	0.335803
NM_001102563	69017	NM_001102563	ENSMUST00000159916	NP_001096033	Prrt2	mRNA	0.487402	0.999986	0.869492
NM_001102565	211064	NM_001102565	ENSMUST00000162961	NP_001096035	Alkbh1	mRNA	0.339111	0.999986	0.269162
NM_001102611	319822	NM_001102611	ENSMUST00000044530	NP_001096081	Smyd4	mRNA	-0.971525	0.999986	0.45592
NM_001102613	232970	NM_001102613	ENSMUST00000073325	NP_001096083	Phldb3	mRNA	0.00856836	0.999986	0.97614
NM_001102615	286942	NM_001102615	ENSMUST00000084368	NP_001096085	Kif19a	mRNA	-0.190361	0.999986	0.900727
NM_001102650	68106	NM_001102650	ENSMUST00000092688	NP_001096120	Nt5c3b	mRNA	-0.0204467	0.999986	0.92106
NM_001102670	243574	NM_001102670	ENSMUST00000119582	NP_001096140	Kbtbd8	mRNA	-1.07366	0.999986	0.720653
NM_001103162	235623	NM_001103162		NP_001096632	Scap	mRNA	-0.31942	0.999986	0.818919
NM_001103165	18521	NM_001103165	ENSMUST00000077037	NP_001096635	Pcbp2	mRNA	-0.545458	0.999986	0.761939
NM_001103166	18521	NM_001103166	ENSMUST00000229618	NP_001096636	Pcbp2	mRNA	0.00720656	0.999986	0.983442
NM_001103168	100009600	NM_001103168	ENSMUST00000115494	NP_001096638	Zglp1	mRNA	0.381574	0.999986	0.745532
NM_001103171	17910	NM_001103171	ENSMUST00000094135	NP_001096641	Myo15	mRNA	-0.911162	0.999986	0.823282
NM_001103178	226251	NM_001103178	ENSMUST00000104902	NP_001096648	Ablim1	mRNA	-1.56101	0.999986	0.676757
NM_001103179	93871	NM_001103179		NP_001096649	Brwd1	mRNA	0.117485	0.999986	0.804578
NM_001103182	72568	NM_001103182	ENSMUST00000192561	NP_001096652	Lin9	mRNA	0.104815	0.999986	0.753986
NM_001104529	64095	NM_001104529	ENSMUST00000186298	NP_001097999	Gpr35	mRNA	0.294023	0.999986	0.896542
NM_001104530	66213	NM_001104530	ENSMUST00000020665	NP_001098000	Med7	mRNA	-0.769687	0.999986	0.479245
NM_001104556	66213	NM_001104556	ENSMUST00000170928	NP_001098026	Med7	mRNA	-0.261123	0.999986	0.706718
NM_001104557	66213	NM_001104557		NP_001098027	Med7	mRNA	0.246667	0.999986	0.925997
NM_001104616	19684	NM_001104616	ENSMUST00000163153	NP_001098086	Rdx	mRNA	0.513243	0.999986	0.22982
NM_001104617	19684	NM_001104617	ENSMUST00000061352	NP_001098087	Rdx	mRNA	3.89501	0.999986	0.32312
NM_001104646	105351	NM_001104646	ENSMUST00000178289	NP_001098116	AW209491	mRNA	1.04475	0.999986	0.478527
NM_001105196	209446	NM_001105196	ENSMUST00000079542	NP_001098666	Tfe3	mRNA	-0.565461	0.999986	0.741458
NM_001105197	209446	NM_001105197	ENSMUST00000115677	NP_001098667	Tfe3	mRNA	-0.147576	0.999986	0.963461
NM_001105557	237411	NM_001105557	ENSMUST00000041264	NP_001099027	Zfp938	mRNA	-0.635883	0.999986	0.813287
NM_001105561	217122	NM_001105561		NP_001099031	Gm11545	mRNA	-0.911162	0.999986	0.823282
NM_001105667	21915	NM_001105667	ENSMUST00000027503	NP_001099137	Dtymk	mRNA	-0.108194	0.999986	0.71975
NM_001109042	16564	NM_001109042	ENSMUST00000109287	NP_001102512	Kif21a	mRNA	-0.911162	0.999986	0.823282
NM_001109043	22673	NM_001109043	ENSMUST00000114546	NP_001102513	Zfp185	mRNA	0.148573	0.999986	0.858355
NM_001109045	11833	NM_001109045	ENSMUST00000033023	NP_001102515	Aqp8	mRNA	-0.498636	0.999986	0.575276
NM_001109626	69131	NM_001109626	ENSMUST00000107538	NP_001103096	Cdk12	mRNA	-0.673415	0.999986	0.63922
NM_001109628	69131	NM_001109628	ENSMUST00000107539	NP_001103098	Cdk12	mRNA	3.25506	0.999986	0.383058
NM_001109657	14457	NM_001109657	ENSMUST00000108682	NP_001103127	Gas7	mRNA	-0.902439	0.999986	0.755041
NM_001109661	12014	NM_001109661	ENSMUST00000171600	NP_001103131	Bach2	mRNA	8.34457	0.370683	0.00333933
NM_001109684	71529	NM_001109684	ENSMUST00000172864	NP_001103154	Kazn	mRNA	2.83187	0.999986	0.47674
NM_001109685	71529	NM_001109685	ENSMUST00000036476	NP_001103155	Kazn	mRNA	0.0506158	0.999986	0.990102
NM_001109686	77683	NM_001109686	ENSMUST00000114432	NP_001103156	Ehmt1	mRNA	-0.754393	0.999986	0.372467
NM_001109687	77683	NM_001109687	ENSMUST00000046227	NP_001103157	Ehmt1	mRNA	0.403818	0.999986	0.792589
NM_001109688	74741	NM_001109688	ENSMUST00000087485	NP_001103158	C2cd5	mRNA	1.29014	0.999986	0.399357
NM_001109690	192285	NM_001109690	ENSMUST00000090586	NP_001103160	Phf21a	mRNA	-0.0466023	0.999986	0.956992
NM_001109691	192285	NM_001109691	ENSMUST00000111291	NP_001103161	Phf21a	mRNA	0.277473	0.999986	0.818075
NM_001109745	12785	NM_001109745		NP_001103215	Cnbp	mRNA	-0.240321	0.999986	0.53886
NM_001109746	12785	NM_001109746	ENSMUST00000113619	NP_001103216	Cnbp	mRNA	-0.261872	0.999986	0.315818
NM_001109747	66311	NM_001109747	ENSMUST00000099985	NP_001103217	Cenpw	mRNA	0.0510645	0.999986	0.915677
NM_001109748	53333	NM_001109748	ENSMUST00000032555	NP_001103218	Tomm40	mRNA	-0.229967	0.999986	0.691169
NM_001109750	13356	NM_001109750	ENSMUST00000117945	NP_001103220	Dgcr2	mRNA	-0.135175	0.999986	0.641931
NM_001109752	13385	NM_001109752	ENSMUST00000231415	NP_001103222	Dlg4	mRNA	3.40233	0.999986	0.270388
NM_001109756	11513	NM_001109756	ENSMUST00000168545	NP_001103226	Adcy7	mRNA	-22.5611	6.46158e-06	7.79601e-09
NM_001109757	11977	NM_001109757	ENSMUST00000055941	NP_001103227	Atp7a	mRNA	0.711257	0.999986	0.393733
NM_001109759	619288	NM_001109759	ENSMUST00000171798	NP_001103229	Fam71a	mRNA	0.572685	0.999986	0.869321
NM_001109761	12335	NM_001109761	ENSMUST00000028748	NP_001103231	Capn3	mRNA	-1.9067	0.999986	0.41626
NM_001109765	57776	NM_001109765	ENSMUST00000119661	NP_001103235	Ttyh1	mRNA	1.59529	0.999986	0.637762
NM_001109873	12398	NM_001109873	ENSMUST00000064674	NP_001103343	Cbfa2t3	mRNA	-0.304177	0.999986	0.834398
NM_001109897	22064	NM_001109897	ENSMUST00000124189	NP_001103367	Trpc2	mRNA	0.802915	0.999986	0.377029
NM_001109902	269695	NM_001109902	ENSMUST00000121369	NP_001103372	Rnft2	mRNA	-1.21686	0.999986	0.518865
NM_001109905	20853	NM_001109905	ENSMUST00000109235	NP_001103375	Stau1	mRNA	-0.112245	0.999986	0.741619
NM_001109906	20853	NM_001109906	ENSMUST00000109238	NP_001103376	Stau1	mRNA	0.231476	0.999986	0.465775
NM_001109909	83701	NM_001109909	ENSMUST00000199243	NP_001103379	Srrt	mRNA	-0.0176293	0.999986	0.939689
NM_001109910	83701	NM_001109910	ENSMUST00000197466	NP_001103380	Srrt	mRNA	-0.0522926	0.999986	0.862805
NM_001109913	76936	NM_001109913	ENSMUST00000087582	NP_001103383	Hnrnpm	mRNA	-0.0558561	0.999986	0.787652
NM_001109914	381823	NM_001109914	ENSMUST00000167323	NP_001103384	Apold1	mRNA	0.963232	0.999986	0.300064
NM_001109971	20335	NM_001109971	ENSMUST00000178855	NP_001103441	Sec61g	mRNA	-1.25282	0.999986	0.232788
NM_001109972	20335	NM_001109972	ENSMUST00000109642	NP_001103442	Sec61g	mRNA	-0.675799	0.999986	0.458356
NM_001109973	17240	NM_001109973	ENSMUST00000066368	NP_001103443	Mdfi	mRNA	-0.911162	0.999986	0.823282
NM_001109985	70729	NM_001109985	ENSMUST00000160456	NP_001103455	Nos1ap	mRNA	-0.363637	0.999986	0.77691
NM_001109992	19247	NM_001109992	ENSMUST00000100770	NP_001103462	Ptpn11	mRNA	0.145808	0.999986	0.509046
NM_001109993	51875	NM_001109993	ENSMUST00000150165	NP_001103463	Tmem141	mRNA	-0.108402	0.999986	0.920135
NM_001109995	20624	NM_001109995	ENSMUST00000021306	NP_001103465	Eftud2	mRNA	-0.108833	0.999986	0.81218
NM_001110009	11812	NM_001110009	ENSMUST00000045035	NP_001103479	Apoc1	mRNA	1.16762	0.999986	0.401566
NM_001110013	237500	NM_001110013	ENSMUST00000058154	NP_001103483	Tmtc3	mRNA	-0.0715912	0.999986	0.879613
NM_001110015	225348	NM_001110015	ENSMUST00000053663	NP_001103485	Wdr36	mRNA	0.07456	0.999986	0.833221
NM_001110016	225348	NM_001110016	ENSMUST00000166214	NP_001103486	Wdr36	mRNA	-0.563424	0.999986	0.475396
NM_001110017	224170	NM_001110017	ENSMUST00000121869	NP_001103487	Dzip3	mRNA	-1.10801	0.999986	0.411057
NM_001110100	53325	NM_001110100		NP_001103570	Banp	mRNA	5.01215	0.999986	0.201392
NM_001110101	27756	NM_001110101	ENSMUST00000114011	NP_001103571	Lsm2	mRNA	-0.0587913	0.999986	0.845306
NM_001110129	66101	NM_001110129	ENSMUST00000106321	NP_001103599	Ppih	mRNA	-0.15369	0.999986	0.675631
NM_001110130	66101	NM_001110130	ENSMUST00000106317	NP_001103600	Ppih	mRNA	0.810194	0.999986	0.836464
NM_001110140	11938	NM_001110140	ENSMUST00000031423	NP_001103610	Atp2a2	mRNA	-0.10428	0.999986	0.736872
NM_001110142	72584	NM_001110142	ENSMUST00000050083	NP_001103612	Cul4b	mRNA	-0.0574905	0.999986	0.978559
NM_001110145	20823	NM_001110145	ENSMUST00000090852	NP_001103615	Ssb	mRNA	-0.081201	0.999986	0.798025
NM_001110146	96875	NM_001110146	ENSMUST00000162367	NP_001103616	Prg4	mRNA	0.789911	0.999986	0.845059
NM_001110147	51789	NM_001110147	ENSMUST00000115125	NP_001103617	Tnk2	mRNA	0.438612	0.999986	0.11755
NM_001110148	17308	NM_001110148	ENSMUST00000167400	NP_001103618	Mgat1	mRNA	-0.480129	0.999986	0.210147
NM_001110149	17308	NM_001110149	ENSMUST00000109194	NP_001103619	Mgat1	mRNA	3.45984	0.999986	0.216814
NM_001110150	17308	NM_001110150	ENSMUST00000101293	NP_001103620	Mgat1	mRNA	-0.255678	0.999986	0.296528
NM_001110152	109054	NM_001110152	ENSMUST00000063682	NP_001103622	Pfdn4	mRNA	-0.238892	0.999986	0.609964
NM_001110159	56488	NM_001110159	ENSMUST00000109961	NP_001103629	Nxt1	mRNA	0.202295	0.999986	0.728017
NM_001110160	243371	NM_001110160	ENSMUST00000101436	NP_001103630	Lrrc61	mRNA	-0.155359	0.999986	0.865604
NM_001110162	108912	NM_001110162	ENSMUST00000163100	NP_001103632	Cdca2	mRNA	-0.0365125	0.999986	0.924266
NM_001110192	16331	NM_001110192	ENSMUST00000042275	NP_001103662	Inpp5d	mRNA	-0.0296467	0.999986	0.928237
NM_001110193	16331	NM_001110193	ENSMUST00000168783	NP_001103663	Inpp5d	mRNA	0.327064	0.999986	0.315735
NM_001110195	52665	NM_001110195	ENSMUST00000160399	NP_001103665	Echdc1	mRNA	-0.373714	0.999986	0.531984
NM_001110196	68031	NM_001110196	ENSMUST00000160372	NP_001103666	Rnf146	mRNA	-0.475119	0.999986	0.283238
NM_001110197	68031	NM_001110197	ENSMUST00000037548	NP_001103667	Rnf146	mRNA	-0.733314	0.999986	0.143767
NM_001110198	68031	NM_001110198		NP_001103668	Rnf146	mRNA	-0.805151	0.999986	0.314868
[truncated: 51,875 more rows]
