# Supplementary material for: mRNA vaccination targeting AML1::ETO fusion gene eliminates leukemia cells via activating T cells
Source: Leukemia. 2026 Apr 10;40(6):1335–9. doi: 10.1038/s41375-026-02940-3 (PMC13233333; doi:10.1038/s41375-026-02940-3)
Supplement: Supplementary file 6 — Dataset 5 [file 41375_2026_2940_MOESM6_ESM.xlsx]

## Sheet: EXORNA vs EXO
CD4 T cell >1.5 fold EXORNA vs EXO
RNA ID	Gene ID	NCBI Protein ID	NCBI RNA ID	Ensembl RNA ID	Symbol	Type	log2 (Case_2 / Case_1)	Qvalue (Case_2 / Case_1)	Pvalue(Case_2 / Case_1)
XM_030250679	104401	XP_030106539	XM_030250679		Pcnx3	mRNA	-24.3092	1.41089e-06	1.50663e-10
XM_011246345	210982	XP_011244647	XM_011246345		Bicral	mRNA	-23.814	4.51752e-06	7.81172e-10
XM_030246684	22031	XP_030102544	XM_030246684		Traf3	mRNA	-23.7755	4.51752e-06	8.84629e-10
XM_036154144	382034	XP_036010037	XM_036154144		Gse1	mRNA	-23.4078	4.51752e-06	6.76253e-10
XM_036157597	11305	XP_036013490	XM_036157597		Abca2	mRNA	-23.3871	6.113e-06	2.18453e-09
XM_006535429	20585	XP_006535492	XM_006535429		Hltf	mRNA	-23.2704	6.85682e-06	2.62717e-09
NM_001328514	19206	NP_001315443	NM_001328514	ENSMUST00000192155	Ptch1	mRNA	-23.2197	6.85682e-06	2.84578e-09
NM_001331082	11518	NP_001318011	NM_001331082		Add1	mRNA	-23.1934	6.85682e-06	2.9662e-09
XM_036160262	110147	XP_036016155	XM_036160262		Ehmt2	mRNA	-23.1934	6.85682e-06	2.9662e-09
XM_006498542	104418	XP_006498605	XM_006498542		Dgkz	mRNA	-23.1626	6.89686e-06	3.11324e-09
NM_001276502	230895	NP_001263431	NM_001276502	ENSMUST00000020441	Vps13d	mRNA	-23.1226	4.84516e-06	1.51218e-09
NM_001360154	21955	NP_001347083	NM_001360154	ENSMUST00000166268	Tnnt1	mRNA	-22.8642	9.89555e-06	4.96472e-09
XM_030250680	104401	XP_030106540	XM_030250680		Pcnx3	mRNA	-22.7603	1.06946e-05	5.83325e-09
XM_006496769	226562	XP_006496832	XM_006496769		Prrc2c	mRNA	-22.7203	1.0802e-05	6.2063e-09
XM_011250976	11798	XP_011249278	XM_011250976		Xiap	mRNA	-22.6307	1.14848e-05	7.12834e-09
XM_006505870	21366	XP_006505933	XM_006505870		Slc6a6	mRNA	-22.3934	1.19709e-05	1.02635e-08
NM_001358238	268903	NP_001345167	NM_001358238	ENSMUST00000121927	Nrip1	mRNA	-22.3903	1.19709e-05	1.0315e-08
XM_011247344	71085	XP_011245646	XM_011247344		Arhgap19	mRNA	-22.2919	1.29301e-05	1.19165e-08
XM_006513627	237459	XP_006513690	XM_006513627		Cdk17	mRNA	-22.226	1.38189e-05	1.32554e-08
XM_030250701	114601	XP_030106561	XM_030250701		Ehbp1l1	mRNA	-22.098	1.47399e-05	1.6104e-08
XM_036154424	78321	XP_036010317	XM_036154424		Ankrd23	mRNA	-22.0699	1.47399e-05	1.67986e-08
XM_006539896	233103	XP_006539959	XM_006539896		Garre1	mRNA	-22.0661	1.47399e-05	1.69022e-08
XM_011242708	214897	XP_011241010	XM_011242708		Csnk1g1	mRNA	-21.919	1.72671e-05	2.11097e-08
XM_006539716	210172	XP_006539779	XM_006539716		Zfp526	mRNA	-21.8889	1.75265e-05	2.20862e-08
XM_011239144	64930	XP_011237446	XM_011239144		Tsc1	mRNA	-21.8669	1.75947e-05	2.28307e-08
XM_030242052	12727	XP_030097912	XM_030242052		Clcn4	mRNA	-21.8389	1.75947e-05	2.38173e-08
NM_001360809	16589	NP_001347738	NM_001360809	ENSMUST00000150821	Uhmk1	mRNA	-21.8279	1.75947e-05	2.4216e-08
XM_006505952	232023	XP_006506015	XM_006505952		Vopp1	mRNA	-21.7962	1.75947e-05	2.51757e-08
NM_001286122	22031	NP_001273051	NM_001286122	ENSMUST00000117269	Traf3	mRNA	-21.7894	1.75947e-05	2.56587e-08
XM_030254110	13047	XP_030109970	XM_030254110		Cux1	mRNA	-21.7894	1.75947e-05	2.56587e-08
XM_006520705	210998	XP_006520768	XM_006520705		Fam91a1	mRNA	-21.7763	1.75947e-05	2.61699e-08
XM_036164266	56381	XP_036020159	XM_036164266		Spen	mRNA	-21.7686	1.75947e-05	2.64742e-08
XM_006500604	229004	XP_006500667	XM_006500604		Gmeb2	mRNA	-21.7346	1.76309e-05	2.7855e-08
XM_006530586	11906	XP_006530649	XM_006530586		Zfhx3	mRNA	-21.7253	1.76706e-05	2.82502e-08
XM_036165328	56317	XP_036021221	XM_036165328		Anapc7	mRNA	-10.481	9.89555e-06	5.0252e-09
XM_036154922	235682	XP_036010815	XM_036154922		Zfp445	mRNA	-10.3661	5.19982e-05	1.33986e-07
XM_006533153	21973	XP_006533216	XM_006533153		Top2a	mRNA	-10.3277	0.8552	0.00821936
NM_001080928	19664	NP_001074397	NM_001080928	ENSMUST00000087360	Rbpj	mRNA	-9.68773	0.0876498	0.000398948
XM_017314445	216766	XP_017169934	XM_017314445		Gemin5	mRNA	-9.68323	0.011462	4.05293e-05
XM_030249088	224139	XP_030104948	XM_030249088		Golgb1	mRNA	-9.42971	0.110474	0.000531926
XM_011240999	100683	XP_011239301	XM_011240999		Trrap	mRNA	-9.39163	0.129381	0.000666763
XM_030242925	67379	XP_030098785	XM_030242925		Dedd2	mRNA	-9.32364	0.0245764	9.24483e-05
XM_036158509	19056	XP_036014402	XM_036158509		Ppp3cb	mRNA	-9.26893	2.59121e-07	1.46209e-11
XM_011241207	14011	XP_011239509	XM_011241207		Etv6	mRNA	-9.24533	0.118894	0.000594829
XM_017314994	18789	XP_017170483	XM_017314994		Papola	mRNA	-9.22182	0.141117	0.000740514
NM_145436	217232	NP_663411	NM_145436	ENSMUST00000093923	Cdc27	mRNA	-9.17959	1.1925e-05	8.66803e-09
NM_001379460	269346	NP_001366389	NM_001379460		Slc28a2	mRNA	-9.17095	0.175769	0.000955411
XM_030254869	75560	XP_030110729	XM_030254869		Ep400	mRNA	-9.16981	0.118603	0.000588913
XM_006529906	74081	XP_006529969	XM_006529906		Cep350	mRNA	-9.10853	0.211389	0.00122027
XM_011243284	116848	XP_011241586	XM_011243284	ENSMUST00000217851	Baz2a	mRNA	-9.08286	0.544696	0.00421062
XM_006529233	17248	XP_006529296	XM_006529233		Mdm4	mRNA	-9.08145	0.145499	0.000768984
NM_001130451	18023	NP_001123923	NM_001130451	ENSMUST00000169828	Nfe2l1	mRNA	-9.02292	0.223244	0.00132166
XM_006498013	227929	XP_006498076	XM_006498013		Cytip	mRNA	-8.99254	0.266568	0.00166375
XM_030245308	73192	XP_030101168	XM_030245308		Xpot	mRNA	-8.94676	0.177285	0.000966984
NM_001368221	214048	NP_001355150	NM_001368221		Larp1b	mRNA	-8.92975	0.999939	0.0223526
XM_006499252	228361	XP_006499315	XM_006499252		Ambra1	mRNA	-8.92975	0.999939	0.0223526
XM_030249575	18607	XP_030105435	XM_030249575		Pdpk1	mRNA	-8.88193	0.18627	0.00103351
XM_006517140	18193	XP_006517203	XM_006517140		Nsd1	mRNA	-8.87472	0.669579	0.00549083
NM_007626	12419	NP_031652	NM_007626	ENSMUST00000108813	Cbx5	mRNA	-8.80093	0.999939	0.0243702
XM_006516562	17101	XP_006516625	XM_006516562		Lyst	mRNA	-8.80093	0.999939	0.0243702
XM_030243349	18186	XP_030099209	XM_030243349		Nrp1	mRNA	-8.80093	0.999939	0.0243702
XM_006510819	17127	XP_006510882	XM_006510819		Smad3	mRNA	-8.78907	0.413532	0.00288558
XM_006540641	16001	XP_006540704	XM_006540641		Igf1r	mRNA	-8.78018	0.0724821	0.000316278
XM_006538607	170707	XP_006538670	XM_006538607		Usp48	mRNA	-8.76857	0.306573	0.00195471
XM_011241842	434223	XP_011240144	XM_011241842		Gvin3	mRNA	-8.76685	0.999939	0.02493
XM_006509981	13430	XP_006510044	XM_006509981		Dnm2	mRNA	-8.76438	0.219598	0.00128451
XM_030253271	16561	XP_030109131	XM_030253271		Kif1b	mRNA	-8.73194	0.999939	0.0255147
XM_036163069	229603	XP_036018962	XM_036163069		Otud7b	mRNA	-8.69377	1.11693e-05	6.72241e-09
XM_006535812	74610	XP_006535875	XM_006535812	ENSMUST00000115077	Abcb8	mRNA	-8.67744	0.0838947	0.000377122
XM_006512119	235682	XP_006512182	XM_006512119		Zfp445	mRNA	-8.64004	0.0135983	4.91063e-05
XM_006520234	105722	XP_006520297	XM_006520234		Ano6	mRNA	-8.6076	0.535144	0.00407639
XM_017319817	81004	XP_017175306	XM_017319817		Tbl1xr1	mRNA	-8.58318	0.999939	0.0281419
XM_036153824	18536	XP_036009717	XM_036153824		Pcm1	mRNA	-8.54346	0.999939	0.0288817
XM_036163745	16561	XP_036019638	XM_036163745		Kif1b	mRNA	-8.52382	0.19945	0.00112164
NM_001347308	12537	NP_001334237	NM_001347308		Cdk11b	mRNA	-8.51597	0.374012	0.00250026
XM_036153019	233895	XP_036008912	XM_036153019		Prr14	mRNA	-8.50589	0.43979	0.00313497
XM_006538645	18707	XP_006538708	XM_006538645		Pik3cd	mRNA	-8.49464	2.3395e-05	4.48821e-08
XM_006497690	14269	XP_006497753	XM_006497690	ENSMUST00000100208	Fnbp1	mRNA	-8.48892	0.431268	0.00305801
XM_030255210	17342	XP_030111070	XM_030255210		Mitf	mRNA	-8.46059	0.999939	0.0304796
XM_030253389	214150	XP_030109249	XM_030253389		Ago3	mRNA	-8.42789	0.185871	0.0010243
XM_011247127	12234	XP_011245429	XM_011247127		Btrc	mRNA	-8.42151	0.000127673	3.40986e-07
NM_008884	18854	NP_032910	NM_008884	ENSMUST00000114136	Pml	mRNA	-8.41916	0.67817	0.00557403
XM_006534372	74477	XP_006534435	XM_006534372		4933427D14Rik	mRNA	-8.41891	0.495766	0.00367711
XM_006513626	237459	XP_006513689	XM_006513626		Cdk17	mRNA	-8.4173	0.999939	0.0313443
XM_036156813	360013	XP_036012706	XM_036156813		Myo18a	mRNA	-8.4173	0.999939	0.0313443
XM_030254707	55982	XP_030110567	XM_030254707		Paxip1	mRNA	-8.41069	0.374012	0.00250429
XM_030251381	53610	XP_030107241	XM_030251381		Nono	mRNA	-8.40331	0.147567	0.000782688
XM_006502701	12695	XP_006502764	XM_006502701		Patj	mRNA	-8.39517	0.622278	0.00502101
XM_006515766	217882	XP_006515829	XM_006515766		Cep170b	mRNA	-8.38299	0.576693	0.00452304
XM_006514209	73218	XP_006514272	XM_006514209		Sppl2b	mRNA	-8.37267	0.999939	0.0322578
XM_036154186	546071	XP_036010079	XM_036154186		Mast3	mRNA	-8.37267	0.999939	0.0322578
XM_006538143	634731	XP_006538206	XM_006538143		Susd1	mRNA	-8.36971	8.96607e-05	2.34405e-07
NM_001129999	16328	NP_001123471	NM_001129999	ENSMUST00000039994	Cep250	mRNA	-8.3389	0.495766	0.00367401
NM_011334	12727	NP_035464	NM_011334	ENSMUST00000000619	Clcn4	mRNA	-8.32661	0.999939	0.0332243
XM_030254500	243025	XP_030110360	XM_030254500		Tmem156	mRNA	-8.28569	0.000632734	1.8327e-06
NM_001293651	19089	NP_001280580	NM_001293651	ENSMUST00000216344	Prkcsh	mRNA	-8.27941	0.55662	0.0043342
NM_001360272	29811	NP_001347201	NM_001360272		Ndrg2	mRNA	-8.27878	0.807595	0.00744285
XM_011249323	83429	XP_011247625	XM_011249323		Ctns	mRNA	-8.26757	0.00214128	6.72417e-06
XM_006532061	12009	XP_006532124	XM_006532061	ENSMUST00000106229	Cep131	mRNA	-8.25887	0.00378392	1.23834e-05
NM_001029889	207806	NP_001025060	NM_001029889	ENSMUST00000169582	Usf3	mRNA	-8.25134	2.56641e-05	5.50275e-08
NM_001080774	17913	NP_001074243	NM_001080774	ENSMUST00000102504	Myo1c	mRNA	-8.25041	0.00056903	1.63748e-06
XM_030252302	19258	XP_030108162	XM_030252302		Ptpn4	mRNA	-8.24849	0.00958324	3.33452e-05
XM_030247863	328365	XP_030103723	XM_030247863		Zmiz1	mRNA	-8.24842	0.694235	0.00577558
XM_006510861	18854	XP_006510924	XM_006510861		Pml	mRNA	-8.24553	0.748381	0.00658746
XM_006504688	231861	XP_006504751	XM_006504688		Tnrc18	mRNA	-8.24293	0.95806	0.00991072
XM_006504140	72313	XP_006504203	XM_006504140		Fryl	mRNA	-8.22984	0.999939	0.0353366
XM_006538486	110593	XP_006538549	XM_006538486		Prdm2	mRNA	-8.22984	0.999939	0.0353366
XM_030252457	18685	XP_030108317	XM_030252457		Phtf1	mRNA	-8.22844	0.603385	0.00476153
NM_001163447	30957	NP_001156919	NM_001163447	ENSMUST00000120035	Mapk8ip3	mRNA	-8.22697	0.204843	0.00116353
XM_036163579	109263	XP_036019472	XM_036163579		Rlf	mRNA	-8.21616	0.335737	0.00216592
XM_006504050	665775	XP_006504113	XM_006504050		Bod1l	mRNA	-8.1789	0.999939	0.036494
XM_006537518	100121	XP_006537581	XM_006537518		Tdrd7	mRNA	-8.1789	0.999939	0.036494
XM_011247804	209497	XP_011246106	XM_011247804		Tmem164	mRNA	-8.17401	0.512127	0.00383363
XM_006521461	72844	XP_006521524	XM_006521461		Kctd17	mRNA	-8.16982	0.18627	0.00103263
XM_036158046	13046	XP_036013939	XM_036158046		Celf1	mRNA	-8.16187	0.21939	0.00127707
NM_001374627	232975	NP_001361556	NM_001374627	ENSMUST00000196684	Atp1a3	mRNA	-8.16005	0.645508	0.00525702
XM_030249106	239719	XP_030104966	XM_030249106		Mrtfb	mRNA	-8.15102	0.633836	0.00512619
XM_006538642	18707	XP_006538705	XM_006538642		Pik3cd	mRNA	-8.14596	0.00309452	9.95265e-06
NM_001359349	69162	NP_001346278	NM_001359349	ENSMUST00000182988	Sec31a	mRNA	-8.14256	0.840293	0.00799866
NM_008739	18193	NP_032765	NM_008739	ENSMUST00000099490	Nsd1	mRNA	-8.1261	0.999939	0.0377277
XM_006507548	209387	XP_006507611	XM_006507548		Trim30d	mRNA	-8.1261	0.999939	0.0377277
XM_011248615	19395	XP_011246917	XM_011248615		Rasgrp2	mRNA	-8.1261	0.999939	0.0377277
XM_036161436	14732	XP_036017329	XM_036161436		Gpam	mRNA	-8.1261	0.999939	0.0377277
XM_006533332	246198	XP_006533395	XM_006533332	ENSMUST00000107586	Mllt6	mRNA	-8.12365	0.0431255	0.000176823
XM_036157192	14245	XP_036013085	XM_036157192	ENSMUST00000221297	Lpin1	mRNA	-8.09152	0.266568	0.00165659
XM_036158877	74213	XP_036014770	XM_036158877		Rbm26	mRNA	-8.07293	4.01317e-05	1.01144e-07
XM_030244331	235439	XP_030100191	XM_030244331		Herc1	mRNA	-8.0639	0.824139	0.00773483
NM_001145952	210126	NP_001139424	NM_001145952	ENSMUST00000078988	Lpp	mRNA	-8.01433	0.999939	0.0404576
NM_001363026	68729	NP_001349955	NM_001363026		Trim37	mRNA	-8.01433	0.999939	0.0404576
NM_177340	104027	NP_796314	NM_177340	ENSMUST00000097566	Synpo	mRNA	-8.01095	0.999939	0.0119419
NM_001195065	215789	NP_001181994	NM_001195065	ENSMUST00000105545	Phactr2	mRNA	-7.95502	0.999939	0.0419733
NM_001290505	17318	NP_001277434	NM_001290505		Mid1	mRNA	-7.95502	0.999939	0.0419733
NM_001110265	22137	NP_001103735	NM_001110265	ENSMUST00000188445	Ttk	mRNA	-7.94219	0.0172182	6.31499e-05
XM_006519656	75901	XP_006519719	XM_006519656		Dcp1a	mRNA	-7.93427	0.851145	0.00814838
XM_011242456	22688	XP_011240758	XM_011242456		Zfp26	mRNA	-7.92904	0.322199	0.00207253
NM_001379590	74648	NP_001366519	NM_001379590		S100pbp	mRNA	-7.89592	0.342946	0.00223178
NM_001128096	224088	NP_001121568	NM_001128096	ENSMUST00000100013	Atp13a3	mRNA	-7.89316	0.999939	0.0436053
NM_028705	73998	NP_082981	NM_028705	ENSMUST00000041401	Herc3	mRNA	-7.89316	0.999939	0.0436053
XM_017313707	84585	XP_017169196	XM_017313707		Rnf123	mRNA	-7.89316	0.999939	0.0436053
XM_036160816	74154	XP_036016709	XM_036160816		Unkl	mRNA	-7.89316	0.999939	0.0436053
XM_011248802	19155	XP_011247104	XM_011248802		Npepps	mRNA	-7.88495	0.942821	0.00968786
XM_006514455	108686	XP_006514518	XM_006514455		Ccdc88a	mRNA	-7.88015	0.907941	0.0090678
XM_017321538	232288	XP_017177027	XM_017321538		Frmd4b	mRNA	-7.8433	0.803131	0.0073866
NM_001038993	73469	NP_001034082	NM_001038993	ENSMUST00000045793	Rnf38	mRNA	-7.82853	0.999939	0.0453676
NM_001357264	20842	NP_001344193	NM_001357264		Stag1	mRNA	-7.82853	0.999939	0.0453676
XM_011247363	72672	XP_011245665	XM_011247363		Zfp518a	mRNA	-7.82853	0.999939	0.0453676
XM_036156373	17134	XP_036012266	XM_036156373		Mafg	mRNA	-7.82853	0.999939	0.0453676
XM_036157910	18193	XP_036013803	XM_036157910		Nsd1	mRNA	-7.82853	0.999939	0.0453676
NM_001313764	208431	NP_001300693	NM_001313764		Shroom4	mRNA	-7.82069	0.942821	0.00971209
XM_030254019	240869	XP_030109879	XM_030254019		Zbtb37	mRNA	-7.82005	0.787004	0.00719387
NM_001281795	229517	NP_001268724	NM_001281795	ENSMUST00000193433	Slc25a44	mRNA	-7.77894	0.409668	0.00285091
XM_011243807	108089	XP_011242109	XM_011243807		Rnf144a	mRNA	-7.77167	0.999939	0.0132591
XM_017314411	209318	XP_017169900	XM_017314411		Gps1	mRNA	-7.76663	0.429652	0.00303296
XM_006535806	69188	XP_006535869	XM_006535806		Kmt2e	mRNA	-7.76087	0.999939	0.0472769
XM_011250688	68891	XP_011248990	XM_011250688		Cd177	mRNA	-7.76087	0.999939	0.0472769
XM_017320650	12753	XP_017176139	XM_017320650		Clock	mRNA	-7.76087	0.999939	0.0472769
XM_036165980	107527	XP_036021873	XM_036165980		Il1rl2	mRNA	-7.76087	0.999939	0.0472769
XM_006504613	68929	XP_006504676	XM_006504613		Mospd3	mRNA	-7.75983	0.000486089	1.38966e-06
NM_001361245	16407	NP_001348174	NM_001361245		Itgae	mRNA	-7.75979	0.999939	0.013733
XM_036154704	19143	XP_036010597	XM_036154704		St14	mRNA	-7.7565	0.999939	0.0111635
XM_036161204	50771	XP_036017097	XM_036161204		Atp9b	mRNA	-7.75342	0.999939	0.0118122
NM_001130163	170719	NP_001123635	NM_001130163	ENSMUST00000090095	Oxr1	mRNA	-7.7505	0.999939	0.0127521
XM_006534700	107999	XP_006534763	XM_006534700		Gtpbp6	mRNA	-7.74727	0.999939	0.0144191
NM_001252523	233489	NP_001239452	NM_001252523	ENSMUST00000208730	Picalm	mRNA	-7.72743	0.858655	0.00838827
XM_030249900	53761	XP_030105760	XM_030249900		Prrc2a	mRNA	-7.71998	0.999939	0.0120201
XM_006512068	22354	XP_006512131	XM_006512068		Vipr1	mRNA	-7.71631	0.999939	0.0178066
XM_030253063	100273	XP_030108923	XM_030253063		Osbpl9	mRNA	-7.71012	0.999939	0.0222114
NM_001163641	84505	NP_001157113	NM_001163641	ENSMUST00000015841	Setdb1	mRNA	-7.68988	0.999939	0.0493528
NM_001167829	67894	NP_001161301	NM_001167829		Dennd10	mRNA	-7.68988	0.999939	0.0493528
NM_001357113	229709	NP_001344042	NM_001357113		Ahcyl1	mRNA	-7.68988	0.999939	0.0493528
XM_006507172	101706	XP_006507235	XM_006507172		Numa1	mRNA	-7.68988	0.999939	0.0493528
XM_036165750	109880	XP_036021643	XM_036165750		Braf	mRNA	-7.68988	0.999939	0.0493528
XM_036154204	59009	XP_036010097	XM_036154204		Sh3rf1	mRNA	-7.68905	0.999939	0.015024
NM_001364115	217039	NP_001351044	NM_001364115	ENSMUST00000100686	Ggnbp2	mRNA	-7.65628	0.999939	0.0176442
NM_001162921	244871	NP_001156393	NM_001162921	ENSMUST00000165519	Zc3h12c	mRNA	-7.65486	0.999939	0.0138708
XM_030248930	114604	XP_030104790	XM_030248930		Prdm15	mRNA	-7.62707	0.999939	0.0111518
XM_006524693	57261	XP_006524756	XM_006524693		Brd4	mRNA	-7.62646	0.999939	0.0124156
NM_001277149	320790	NP_001264078	NM_001277149		Chd7	mRNA	-7.61522	0.999939	0.0516188
NM_001359761	319880	NP_001346690	NM_001359761	ENSMUST00000117460	Tmcc3	mRNA	-7.61522	0.999939	0.0516188
XM_017312368	75613	XP_017167857	XM_017312368		Med25	mRNA	-7.61522	0.999939	0.0516188
XM_036161072	225115	XP_036016965	XM_036161072		Svil	mRNA	-7.6152	0.999939	0.0131228
XM_006496875	29809	XP_006496938	XM_006496875		Rabgap1l	mRNA	-7.58378	0.0499693	0.000207704
XM_006510285	244713	XP_006510348	XM_006510285		Zfp317	mRNA	-7.5702	0.0334556	0.000130254
XM_036163426	94212	XP_036019319	XM_036163426		Pag1	mRNA	-7.56891	0.999939	0.0136686
XM_006505491	13191	XP_006505554	XM_006505491		Dctn1	mRNA	-7.53648	0.999939	0.0541026
XM_006514741	319939	XP_006514804	XM_006514741		Tns3	mRNA	-7.53648	0.999939	0.0541026
XM_006528313	73341	XP_006528376	XM_006528313		Arhgef6	mRNA	-7.53648	0.999939	0.0541026
XM_017313308	235134	XP_017168797	XM_017313308		Nfrkb	mRNA	-7.53648	0.999939	0.0541026
XM_036157189	14245	XP_036013082	XM_036157189		Lpin1	mRNA	-7.53648	0.999939	0.0541026
XM_036166147	269774	XP_036022040	XM_036166147		Aak1	mRNA	-7.53648	0.999939	0.0541026
NM_001244618	14421	NP_001231547	NM_001244618	ENSMUST00000220055	B4galnt1	mRNA	-7.50576	0.495766	0.00366166
XM_017313016	78514	XP_017168505	XM_017313016		Arhgap10	mRNA	-7.49826	0.999939	0.0169474
XM_006532851	216760	XP_006532914	XM_006532851		Mfap3	mRNA	-7.47859	0.654501	0.00534256
XM_036161596	240665	XP_036017489	XM_036161596		Ccnj	mRNA	-7.46801	0.999939	0.0158589
NM_001357968	67095	NP_001344897	NM_001357968		Trak1	mRNA	-7.45321	0.999939	0.0568382
XM_006509882	67667	XP_006509945	XM_006509882		Alkbh8	mRNA	-7.45321	0.999939	0.0568382
XM_011248278	11513	XP_011246580	XM_011248278		Adcy7	mRNA	-7.45321	0.999939	0.0568382
XM_017314399	207165	XP_017169888	XM_017314399		Bptf	mRNA	-7.45321	0.999939	0.0568382
XM_036163694	15441	XP_036019587	XM_036163694		Hp1bp3	mRNA	-7.45321	0.999939	0.0568382
XM_006527681	54645	XP_006527744	XM_006527681		Gripap1	mRNA	-7.43996	0.999939	0.0168361
NM_001313712	20684	NP_001300641	NM_001313712	ENSMUST00000155094	Sp100	mRNA	-7.4295	0.999939	0.0143621
XM_030243484	234378	XP_030099344	XM_030243484		Klhl26	mRNA	-7.41003	0.999939	0.0583015
XM_006515780	217935	XP_006515843	XM_006515780		Wdr60	mRNA	-7.38633	0.738579	0.00644562
XM_036161854	18846	XP_036017747	XM_036161854	ENSMUST00000154062	Plxna3	mRNA	-7.37774	0.999939	0.0248008
XM_006525801	225115	XP_006525864	XM_006525801		Svil	mRNA	-7.37224	0.748686	0.00661831
XM_006526612	12234	XP_006526675	XM_006526612		Btrc	mRNA	-7.37025	0.0394977	0.000157492
NM_001276493	13138	NP_001263422	NM_001276493		Dag1	mRNA	-7.36481	0.999939	0.0598678
XM_006503851	21897	XP_006503914	XM_006503851		Tlr1	mRNA	-7.36481	0.999939	0.0598678
XM_006510745	102442	XP_006510808	XM_006510745		Dennd4a	mRNA	-7.36481	0.999939	0.0598678
XM_030246493	108011	XP_030102353	XM_030246493		Ap4e1	mRNA	-7.36481	0.999939	0.0598678
XM_030247860	319955	XP_030103720	XM_030247860		Ercc6	mRNA	-7.36481	0.999939	0.0598678
XM_030255253	194401	XP_030111113	XM_030255253		Mical3	mRNA	-7.36481	0.999939	0.0598678
XM_036165303	54153	XP_036021196	XM_036165303	ENSMUST00000135344	Rasa4	mRNA	-7.36481	0.999939	0.0598678
XM_036156608	217335	XP_036012501	XM_036156608		Fbf1	mRNA	-7.34792	0.999939	0.0178839
XM_030250682	104401	XP_030106542	XM_030250682		Pcnx3	mRNA	-7.33579	0.999939	0.0608913
XM_006520380	12614	XP_006520443	XM_006520380		Celsr1	mRNA	-7.33385	0.999939	0.0242438
XM_036154157	50767	XP_036010050	XM_036154157		Pnpla6	mRNA	-7.32176	0.999939	0.0226492
XM_030253669	51796	XP_030109529	XM_030253669		Srrm1	mRNA	-7.30562	0.999939	0.0196461
XM_030255267	194401	XP_030111127	XM_030255267		Mical3	mRNA	-7.29671	0.999939	0.0203214
NM_001289600	73182	NP_001276529	NM_001289600		Pear1	mRNA	-7.29106	0.999939	0.0323968
XM_030252871	76295	XP_030108731	XM_030252871		Atp11b	mRNA	-7.27128	0.0033948	1.10461e-05
NM_001361088	107035	NP_001348017	NM_001361088		Fbxo38	mRNA	-7.27065	0.999939	0.063242
NM_008787	18541	NP_032813	NM_008787	ENSMUST00000001179	Pcnt	mRNA	-7.27065	0.999939	0.063242
XM_011243390	208266	XP_011241692	XM_011243390		Dot1l	mRNA	-7.27065	0.999939	0.063242
XM_011245183	70561	XP_011243485	XM_011245183		Txndc16	mRNA	-7.27065	0.999939	0.063242
XM_030243116	78610	XP_030098976	XM_030243116		Uvrag	mRNA	-7.27065	0.999939	0.063242
XM_030244383	244891	XP_030100243	XM_030244383		Scaper	mRNA	-7.27065	0.999939	0.063242
XM_030247121	108154	XP_030102981	XM_030247121		Adamts6	mRNA	-7.27065	0.999939	0.063242
XM_030251509	73341	XP_030107369	XM_030251509		Arhgef6	mRNA	-7.27065	0.999939	0.063242
XM_030254491	23912	XP_030110351	XM_030254491		Rhof	mRNA	-7.27065	0.999939	0.063242
XM_036153623	70827	XP_036009516	XM_036153623		Trak2	mRNA	-7.27065	0.999939	0.063242
XM_036154629	16521	XP_036010522	XM_036154629		Kcnj5	mRNA	-7.27065	0.999939	0.063242
XM_036159405	239647	XP_036015298	XM_036159405		Pced1b	mRNA	-7.27065	0.999939	0.063242
XM_036163993	230376	XP_036019886	XM_036163993		Haus6	mRNA	-7.27065	0.999939	0.063242
XM_036154726	19654	XP_036010619	XM_036154726		Rbm6	mRNA	-7.2621	0.999939	0.0217594
XM_030254418	231600	XP_030110278	XM_030254418		Chfr	mRNA	-7.2592	0.999939	0.063663
NM_001286630	57261	NP_001273559	NM_001286630	ENSMUST00000003726	Brd4	mRNA	-7.25324	0.999939	0.0222361
XM_006499248	228359	XP_006499311	XM_006499248		Arhgap1	mRNA	-7.25118	0.868779	0.00852961
NM_001362728	22720	NP_001349657	NM_001362728		Zfp62	mRNA	-7.24748	0.0148003	5.40035e-05
NM_001042557	26400	NP_001036022	NM_001042557	ENSMUST00000003027	Map2k7	mRNA	-7.24171	0.544696	0.00420426
XM_030249402	100043468	XP_030105262	XM_030249402		Zfp955b	mRNA	-7.23818	0.999939	0.0271675
NM_001177655	56876	NP_001171126	NM_001177655	ENSMUST00000114388	Nsmf	mRNA	-7.20344	0.999939	0.0295671
XM_006521602	94230	XP_006521665	XM_006521602		Cpsf1	mRNA	-7.19669	0.999939	0.0660023
NM_001110350	20466	NP_001103820	NM_001110350	ENSMUST00000168177	Sin3a	mRNA	-7.1927	0.970472	0.0100939
XM_006504793	100683	XP_006504856	XM_006504793	ENSMUST00000213013	Trrap	mRNA	-7.18112	0.999939	0.0665962
XM_011250094	68268	XP_011248396	XM_011250094		Zdhhc21	mRNA	-7.18112	0.999939	0.0665962
NM_001355373	51886	NP_001342302	NM_001355373		Fubp1	mRNA	-7.17621	0.999939	0.0155897
XM_036158417	12289	XP_036014310	XM_036158417		Cacna1d	mRNA	-7.17553	0.999939	0.0453313
XM_011249163	57783	XP_011247465	XM_011249163		Tnip1	mRNA	-7.17015	0.999939	0.0148839
NM_001347630	77938	NP_001334559	NM_001347630	ENSMUST00000106168	Fam53b	mRNA	-7.16991	0.999939	0.0670262
NM_001374022	380753	NP_001360951	NM_001374022		Atxn7l1	mRNA	-7.16991	0.999939	0.0670262
NM_009648	11640	NP_033778	NM_009648	ENSMUST00000107903	Akap1	mRNA	-7.16991	0.999939	0.0670262
XM_006512755	268297	XP_006512818	XM_006512755		Scml4	mRNA	-7.16991	0.999939	0.0670262
XM_006523391	106581	XP_006523454	XM_006523391		Fam234a	mRNA	-7.16991	0.999939	0.0670262
XM_006529587	240832	XP_006529650	XM_006529587		Tor1aip2	mRNA	-7.16991	0.999939	0.0670262
XM_030242791	54006	XP_030098651	XM_030242791		Deaf1	mRNA	-7.16991	0.999939	0.0670262
XM_030249496	14158	XP_030105356	XM_030249496		Fer	mRNA	-7.16991	0.999939	0.0670262
XM_030251967	66860	XP_030107827	XM_030251967		Tanc1	mRNA	-7.16991	0.999939	0.0670262
XM_036157826	108154	XP_036013719	XM_036157826		Adamts6	mRNA	-7.16991	0.999939	0.0670262
XM_036159356	18108	XP_036015249	XM_036159356		Nmt2	mRNA	-7.16991	0.999939	0.0670262
XM_036159648	83925	XP_036015541	XM_036159648		Trps1	mRNA	-7.16991	0.999939	0.0670262
XM_036160162	74143	XP_036016055	XM_036160162		Opa1	mRNA	-7.16991	0.999939	0.0670262
NM_177324	319934	NP_796298	NM_177324	ENSMUST00000033058	Sbf2	mRNA	-7.14307	0.999939	0.0305507
XM_011240268	75540	XP_011238570	XM_011240268		Fpgt	mRNA	-7.14084	0.999939	0.0279533
NM_001145999	209225	NP_001139471	NM_001145999	ENSMUST00000164056	Zfp710	mRNA	-7.13626	0.997029	0.0105389
XM_030244303	235283	XP_030100163	XM_030244303		Gramd1b	mRNA	-7.13416	0.999939	0.0225796
NM_001359103	194590	NP_001346032	NM_001359103		Reps2	mRNA	-7.13383	0.999939	0.011849
XM_036152941	232811	XP_036008834	XM_036152941		Kmt5c	mRNA	-7.13105	0.999939	0.0110004
NM_001166671	216766	NP_001160143	NM_001166671		Gemin5	mRNA	-7.13064	0.999939	0.0127221
NM_001290367	65973	NP_001277296	NM_001290367	ENSMUST00000108339	Asph	mRNA	-7.12177	0.999939	0.0688999
XM_036158927	83997	XP_036014820	XM_036158927		Slmap	mRNA	-7.11212	0.999939	0.0692805
XM_006524263	240087	XP_006524326	XM_006524263		Mdc1	mRNA	-7.10844	0.999939	0.0694262
XM_017313907	216345	XP_017169396	XM_017313907		Zfc3h1	mRNA	-7.10844	0.999939	0.0694262
XM_017317326	18607	XP_017172815	XM_017317326		Pdpk1	mRNA	-7.10844	0.999939	0.0694262
XM_006531635	114601	XP_006531698	XM_006531635		Ehbp1l1	mRNA	-7.10503	0.999939	0.0358988
XM_006532712	207777	XP_006532775	XM_006532712		Tspoap1	mRNA	-7.10272	0.999939	0.0115936
XM_030244805	108829	XP_030100665	XM_030244805		Jmjd1c	mRNA	-7.10029	0.999939	0.0326052
XM_036164483	73162	XP_036020376	XM_036164483		Otud3	mRNA	-7.0984	0.999939	0.033356
NM_001356453	74102	NP_001343382	NM_001356453		Slc35a5	mRNA	-7.08397	0.999939	0.0264581
NM_001010836	333654	NP_001010836	NM_001010836	ENSMUST00000047621	Ppp1r13l	mRNA	-7.07413	0.999939	0.0183706
XM_036161066	21417	XP_036016959	XM_036161066		Zeb1	mRNA	-7.07394	0.457523	0.00329581
XM_036160695	57261	XP_036016588	XM_036160695		Brd4	mRNA	-7.07337	0.999939	0.0141817
NM_001364402	75553	NP_001351331	NM_001364402		Zc3h14	mRNA	-7.06161	0.999939	0.071302
XM_006496471	210293	XP_006496534	XM_006496471		Dock10	mRNA	-7.06161	0.999939	0.071302
XM_006508505	17955	XP_006508568	XM_006508505		Nap1l4	mRNA	-7.06161	0.999939	0.071302
XM_006511360	66812	XP_006511423	XM_006511360		Ppcdc	mRNA	-7.06161	0.999939	0.071302
XM_006512403	93730	XP_006512466	XM_006512403	ENSMUST00000168921	Lztfl1	mRNA	-7.06161	0.999939	0.071302
XM_006513294	17179	XP_006513357	XM_006513294		Matk	mRNA	-7.06161	0.999939	0.071302
XM_006515684	217692	XP_006515747	XM_006515684		Sipa1l1	mRNA	-7.06161	0.999939	0.071302
XM_006518432	110821	XP_006518495	XM_006518432		Pcca	mRNA	-7.06161	0.999939	0.071302
XM_006520917	239510	XP_006520980	XM_006520917		Phf20l1	mRNA	-7.06161	0.999939	0.071302
XM_006525848	225358	XP_006525911	XM_006525848		Fam13b	mRNA	-7.06161	0.999939	0.071302
XM_011242684	20466	XP_011240986	XM_011242684		Sin3a	mRNA	-7.06161	0.999939	0.071302
XM_030247989	170791	XP_030103849	XM_030247989		Rbm39	mRNA	-7.06161	0.999939	0.071302
XM_030248932	114604	XP_030104792	XM_030248932		Prdm15	mRNA	-7.06161	0.999939	0.071302
XM_006509980	13430	XP_006510043	XM_006509980		Dnm2	mRNA	-7.05914	0.999939	0.0121957
XM_030252026	68379	XP_030107886	XM_030252026		Ciz1	mRNA	-7.05709	0.999939	0.0241176
XM_006521195	55960	XP_006521258	XM_006521195		Ebag9	mRNA	-7.05369	0.999939	0.032491
NM_001374753	93836	NP_001361682	NM_001374753		Rnf111	mRNA	-7.05142	0.999939	0.0717156
XM_017318435	194590	XP_017173924	XM_017318435		Reps2	mRNA	-7.04274	0.999939	0.0720699
XM_006521401	71474	XP_006521464	XM_006521401		Ppp6r2	mRNA	-7.04073	0.999939	0.0387891
XM_006498080	269254	XP_006498143	XM_006498080		Setx	mRNA	-7.03255	0.999939	0.0724873
XM_006509197	72108	XP_006509260	XM_006509197		Ddhd2	mRNA	-7.03191	0.999939	0.0725135
XM_017318936	27223	XP_017174425	XM_017318936		Trp53bp1	mRNA	-7.0193	0.999939	0.0134242
XM_030250646	93687	XP_030106506	XM_030250646	ENSMUST00000115246	Csnk1a1	mRNA	-7.01202	0.999939	0.0270274
XM_006499378	228880	XP_006499441	XM_006499378		Zmynd8	mRNA	-7.01125	0.999939	0.0330351
NM_001372386	234814	NP_001359315	NM_001372386		Mthfsd	mRNA	-7.00851	0.999939	0.0134095
XM_017321211	243025	XP_017176700	XM_017321211	ENSMUST00000212080	Tmem156	mRNA	-6.99951	0.115329	0.000568315
XM_011238815	240869	XP_011237117	XM_011238815		Zbtb37	mRNA	-6.99206	0.999939	0.0741653
XM_017319410	20353	XP_017174899	XM_017319410		Sema4c	mRNA	-6.99089	0.999939	0.034221
NM_001356596	66105	NP_001343525	NM_001356596	ENSMUST00000166033	Ube2d3	mRNA	-6.98186	0.999939	0.0172052
XM_030246360	72149	XP_030102220	XM_030246360		Strada	mRNA	-6.97883	0.100509	0.000468819
XM_006532884	216848	XP_006532947	XM_006532884		Chd3	mRNA	-6.97216	0.999939	0.0172508
XM_006533013	217127	XP_006533076	XM_006533013	ENSMUST00000092766	Kat7	mRNA	-6.97171	0.999939	0.0750205
XM_030244496	66660	XP_030100356	XM_030244496		Sltm	mRNA	-6.97171	0.999939	0.0750205
NM_001256086	74132	NP_001243015	NM_001256086		Rnf6	mRNA	-6.96947	0.999939	0.0341246
XM_036154617	16173	XP_036010510	XM_036154617		Il18	mRNA	-6.96152	0.999939	0.0494496
XM_006520586	18521	XP_006520649	XM_006520586		Pcbp2	mRNA	-6.95202	0.999939	0.0564616
XM_006519229	50720	XP_006519292	XM_006519229		Sacs	mRNA	-6.95108	0.999939	0.0758962
NM_001285981	53325	NP_001272910	NM_001285981	ENSMUST00000026354	Banp	mRNA	-6.94451	0.999939	0.0761765
NM_001360787	269023	NP_001347716	NM_001360787		Zfp608	mRNA	-6.94451	0.999939	0.0761765
NM_027801	212153	NP_082077	NM_027801	ENSMUST00000178400	Ccdc191	mRNA	-6.94451	0.999939	0.0761765
XM_006505005	18181	XP_006505068	XM_006505005		Nrf1	mRNA	-6.94451	0.999939	0.0761765
XM_006536216	57740	XP_006536279	XM_006536216		Stk32c	mRNA	-6.94451	0.999939	0.0761765
XM_006539667	192192	XP_006539730	XM_006539667	ENSMUST00000123190	Shkbp1	mRNA	-6.94451	0.999939	0.0761765
XM_011245810	12265	XP_011244112	XM_011245810		Ciita	mRNA	-6.94451	0.999939	0.0761765
XM_017318172	226251	XP_017173661	XM_017318172		Ablim1	mRNA	-6.94451	0.999939	0.0761765
XM_030246110	432572	XP_030101970	XM_030246110	ENSMUST00000049836	Specc1	mRNA	-6.94451	0.999939	0.0761765
XM_030253092	110593	XP_030108952	XM_030253092		Prdm2	mRNA	-6.94451	0.999939	0.0761765
XM_030253917	23797	XP_030109777	XM_030253917		Akt3	mRNA	-6.94451	0.999939	0.0761765
XM_030254735	57330	XP_030110595	XM_030254735		Gigyf1	mRNA	-6.94451	0.999939	0.0761765
XM_036152274	67533	XP_036008167	XM_036152274		Ppfibp1	mRNA	-6.94451	0.999939	0.0761765
XM_036163974	22249	XP_036019867	XM_036163974		Unc13b	mRNA	-6.94451	0.999939	0.0761765
XM_036165802	13191	XP_036021695	XM_036165802		Dctn1	mRNA	-6.94451	0.999939	0.0761765
XM_006523793	18044	XP_006523856	XM_006523793		Nfya	mRNA	-6.94373	0.999939	0.0171082
XM_036153080	243846	XP_036008973	XM_036153080		Ccdc9	mRNA	-6.94371	0.999939	0.0417371
XM_006526697	14773	XP_006526760	XM_006526697		Grk5	mRNA	-6.9398	0.999939	0.0289317
XM_030254969	320404	XP_030110829	XM_030254969		Itpkb	mRNA	-6.92647	0.999939	0.0769515
XM_006532359	170472	XP_006532422	XM_006532359		Recql5	mRNA	-6.91971	0.999939	0.0156996
XM_036166022	22200	XP_036021915	XM_036166022		Uba3	mRNA	-6.91688	0.999939	0.0167639
XM_006532850	216760	XP_006532913	XM_006532850		Mfap3	mRNA	-6.90948	0.999939	0.016026
XM_006526648	13728	XP_006526711	XM_006526648		Mark2	mRNA	-6.9089	0.999939	0.0777125
XM_030242806	55992	XP_030098666	XM_030242806		Trim3	mRNA	-6.90651	0.999939	0.0398629
XM_030249598	19317	XP_030105458	XM_030249598		Qk	mRNA	-6.90539	0.999939	0.0350729
XM_036165833	14056	XP_036021726	XM_036165833		Ezh2	mRNA	-6.90126	0.999939	0.046831
XM_030245923	22059	XP_030101783	XM_030245923		Trp53	mRNA	-6.87036	0.999939	0.0794031
XM_030252254	78830	XP_030108114	XM_030252254		Slc25a12	mRNA	-6.8688	0.999939	0.0373809
XM_006539617	18223	XP_006539680	XM_006539617		Numbl	mRNA	-6.86876	0.999939	0.0366393
XM_006537520	100182	XP_006537583	XM_006537520		Akna	mRNA	-6.86545	0.999939	0.0796204
XM_006523520	12211	XP_006523583	XM_006523520		Birc6	mRNA	-6.86409	0.999939	0.0314714
XM_017319478	208727	XP_017174967	XM_017319478		Hdac4	mRNA	-6.86185	0.999939	0.0318058
XM_030254360	215476	XP_030110220	XM_030254360		Prr14l	mRNA	-6.85887	0.999939	0.079913
XM_036166145	269774	XP_036022038	XM_036166145		Aak1	mRNA	-6.85812	0.999939	0.0549812
XM_006497452	227525	XP_006497515	XM_006497452		Dclre1c	mRNA	-6.85809	0.999939	0.0346916
XM_030251043	67116	XP_030106903	XM_030251043		Cuedc2	mRNA	-6.85809	0.999939	0.0346916
XM_006507826	244144	XP_006507889	XM_006507826		Usp35	mRNA	-6.85366	0.999939	0.038586
XM_006496142	54380	XP_006496205	XM_006496142	ENSMUST00000152225	Smarcal1	mRNA	-6.85123	0.999939	0.018537
XM_006500271	74030	XP_006500334	XM_006500271	ENSMUST00000110005	Rin2	mRNA	-6.84769	0.701981	0.00598099
NM_001379184	29871	NP_001366113	NM_001379184		Scmh1	mRNA	-6.84646	0.999939	0.0409517
XM_030255419	269800	XP_030111279	XM_030255419		Zfp384	mRNA	-6.8421	0.999939	0.0213489
NM_001286003	240880	NP_001272932	NM_001286003		Scyl3	mRNA	-6.83201	0.999939	0.0186421
NM_001359250	72068	NP_001346179	NM_001359250		Cnot2	mRNA	-6.83182	0.999939	0.0106455
XM_036165501	26921	XP_036021394	XM_036165501		Map4k4	mRNA	-6.82683	0.406242	0.00280415
XM_030247933	66573	XP_030103793	XM_030247933	ENSMUST00000047208	Dzip1	mRNA	-6.82587	0.999939	0.0636713
XM_030252212	77683	XP_030108072	XM_030252212		Ehmt1	mRNA	-6.82238	0.999939	0.0369804
NM_001177960	14758	NP_001171431	NM_001177960	ENSMUST00000112226	Gpm6b	mRNA	-6.81707	0.999939	0.0817901
NM_001364492	23938	NP_001351421	NM_001364492		Map2k5	mRNA	-6.81707	0.999939	0.0817901
XM_006511805	68644	XP_006511868	XM_006511805		Abhd14a	mRNA	-6.81707	0.999939	0.0817901
XM_006524777	64074	XP_006524840	XM_006524777	ENSMUST00000233344	Smoc2	mRNA	-6.81707	0.999939	0.0817901
XM_006535694	231051	XP_006535757	XM_006535694		Kmt2c	mRNA	-6.81707	0.999939	0.0817901
XM_006541133	67867	XP_006541196	XM_006541133		Lrrc28	mRNA	-6.81707	0.999939	0.0817901
XM_017314574	276852	XP_017170063	XM_017314574		D11Wsu47e	mRNA	-6.81707	0.999939	0.0817901
XM_017322096	212111	XP_017177585	XM_017322096		Inpp5a	mRNA	-6.81707	0.999939	0.0817901
XM_036158761	545030	XP_036014654	XM_036158761		Wdfy4	mRNA	-6.81707	0.999939	0.0817901
XM_036160912	227801	XP_036016805	XM_036160912		Dennd1a	mRNA	-6.81707	0.999939	0.0817901
XM_036165212	320661	XP_036021105	XM_036165212		D5Ertd579e	mRNA	-6.81707	0.999939	0.0817901
XM_030242582	244141	XP_030098442	XM_030242582		Nars2	mRNA	-6.80774	0.999939	0.0412933
XM_006530370	29816	XP_006530433	XM_006530370		Hip1r	mRNA	-6.80671	0.248875	0.00151194
NM_001291818	13650	NP_001278747	NM_001291818		Rhbdf1	mRNA	-6.80536	0.452323	0.00324984
NM_054083	116873	NP_473424	NM_054083		Stim2	mRNA	-6.80301	0.405297	0.00277932
XM_006541269	76375	XP_006541332	XM_006541269		Det1	mRNA	-6.79914	0.179188	0.000980733
XM_006524668	56462	XP_006524731	XM_006524668		Mtch1	mRNA	-6.79757	0.999939	0.0441633
XM_011238857	67459	XP_011237159	XM_011238857		Nvl	mRNA	-6.78955	0.999939	0.0206955
XM_006539318	85030	XP_006539381	XM_006539318		Tnfrsf25	mRNA	-6.78579	0.999939	0.0395529
XM_036152402	78752	XP_036008295	XM_036152402		Csgalnact2	mRNA	-6.77536	0.25668	0.00157866
NM_001164733	56524	NP_001158205	NM_001164733	ENSMUST00000036225	Mpp6	mRNA	-6.77074	0.999939	0.0231664
XM_006516010	320487	XP_006516073	XM_006516010		Heatr5a	mRNA	-6.76349	0.999939	0.0842492
XM_006505310	108655	XP_006505373	XM_006505310		Foxp1	mRNA	-6.76249	0.999939	0.0383055
NM_001178049	17342	NP_001171520	NM_001178049	ENSMUST00000101123	Mitf	mRNA	-6.7521	0.999939	0.0211108
NM_001289516	26447	NP_001276445	NM_001289516	ENSMUST00000159389	Poli	mRNA	-6.73598	0.999939	0.0459816
XM_006534214	70834	XP_006534277	XM_006534214		Spag9	mRNA	-6.72907	0.999939	0.0218858
XM_036155253	69632	XP_036011146	XM_036155253		Arhgef12	mRNA	-6.72665	0.999939	0.0859751
XM_006500482	99334	XP_006500545	XM_006500482		Zscan29	mRNA	-6.72499	0.999939	0.0252599
XM_006532889	216848	XP_006532952	XM_006532889		Chd3	mRNA	-6.71276	0.999939	0.0227526
XM_030248000	170791	XP_030103860	XM_030248000		Rbm39	mRNA	-6.70678	0.999939	0.0227226
XM_006496679	16579	XP_006496742	XM_006496679		Kifap3	mRNA	-6.7037	0.999939	0.0526633
XM_006511462	72022	XP_006511525	XM_006511462		Slc35f2	mRNA	-6.7037	0.999939	0.0526633
NM_001286223	71148	NP_001273152	NM_001286223		Mier1	mRNA	-6.70215	0.999939	0.0871384
NM_001290801	269181	NP_001277730	NM_001290801	ENSMUST00000154819	Mgat4a	mRNA	-6.70215	0.999939	0.0871384
XM_036164155	269587	XP_036020048	XM_036164155		Epb41	mRNA	-6.70215	0.999939	0.0871384
XM_036152322	72440	XP_036008215	XM_036152322		Rhno1	mRNA	-6.70051	0.999939	0.0872168
XM_030249855	381062	XP_030105715	XM_030249855		Ermard	mRNA	-6.6945	0.999939	0.0468538
NM_001346673	110197	NP_001333602	NM_001346673	ENSMUST00000023578	Dgkg	mRNA	-6.68767	0.999939	0.0723997
NM_001302085	22276	NP_001289014	NM_001302085	ENSMUST00000106145	Uros	mRNA	-6.68727	0.999939	0.0411272
XM_006522533	70144	XP_006522596	XM_006522533		Lrch3	mRNA	-6.68493	0.999939	0.0434829
XM_006505529	14056	XP_006505592	XM_006505529		Ezh2	mRNA	-6.68366	0.999939	0.0484788
NM_001360400	381062	NP_001347329	NM_001360400		Ermard	mRNA	-6.67726	0.999939	0.0883336
XM_006499764	329470	XP_006499827	XM_006499764		Accs	mRNA	-6.67726	0.999939	0.0883336
XM_006500820	108058	XP_006500883	XM_006500820		Camk2d	mRNA	-6.67726	0.999939	0.0883336
XM_006505986	232227	XP_006506049	XM_006505986		Iqsec1	mRNA	-6.67726	0.999939	0.0883336
XM_006520614	19009	XP_006520677	XM_006520614		Pou6f1	mRNA	-6.67726	0.999939	0.0883336
XM_006538699	213491	XP_006538762	XM_006538699		Szrd1	mRNA	-6.67726	0.999939	0.0883336
XM_011242686	20466	XP_011240988	XM_011242686		Sin3a	mRNA	-6.67726	0.999939	0.0883336
XM_011250823	18550	XP_011249125	XM_011250823		Furin	mRNA	-6.67726	0.999939	0.0883336
XM_017321164	77053	XP_017176653	XM_017321164		Sun1	mRNA	-6.67726	0.999939	0.0883336
XM_030242307	207728	XP_030098167	XM_030242307		Pde2a	mRNA	-6.67726	0.999939	0.0883336
XM_030246791	338320	XP_030102651	XM_030246791		Mia2	mRNA	-6.67726	0.999939	0.0883336
XM_030253578	246179	XP_030109438	XM_030253578		Fktn	mRNA	-6.67726	0.999939	0.0883336
XM_030254274	20602	XP_030110134	XM_030254274		Ncor2	mRNA	-6.67726	0.999939	0.0883336
XM_036153769	16582	XP_036009662	XM_036153769		Kifc3	mRNA	-6.67726	0.999939	0.0883336
XM_036158089	51791	XP_036013982	XM_036158089		Rgs14	mRNA	-6.67726	0.999939	0.0883336
XM_036161906	22184	XP_036017799	XM_036161906		Zrsr2	mRNA	-6.67726	0.999939	0.0883336
XM_036164679	100042165	XP_036020572	XM_036164679		Thoc2l	mRNA	-6.67726	0.999939	0.0883336
XM_036165005	22635	XP_036020898	XM_036165005		Zan	mRNA	-6.67726	0.999939	0.0883336
XM_011247343	71085	XP_011245645	XM_011247343		Arhgap19	mRNA	-6.67725	0.999939	0.0883345
XM_006495983	241075	XP_006496046	XM_006495983		Plekhm3	mRNA	-6.67167	0.214114	0.00124035
XM_006512967	100503659	XP_006513030	XM_006512967		Cbarp	mRNA	-6.66902	0.999939	0.0485338
NM_172558	216766	NP_766146	NM_172558	ENSMUST00000035604	Gemin5	mRNA	-6.66625	2.59121e-07	6.41507e-12
XM_006524394	320148	XP_006524457	XM_006524394		B430306N03Rik	mRNA	-6.66449	0.39488	0.00268858
XM_006497688	14269	XP_006497751	XM_006497688		Fnbp1	mRNA	-6.66047	0.999939	0.0516595
XM_006523672	14962	XP_006523735	XM_006523672		Cfb	mRNA	-6.66047	0.999939	0.0516595
XM_006533569	327959	XP_006533632	XM_006533569	ENSMUST00000151440	Xaf1	mRNA	-6.66047	0.999939	0.0516595
XM_006529417	226412	XP_006529480	XM_006529417		R3hdm1	mRNA	-6.6564	0.999939	0.0247819
NM_001001983	224020	NP_001001983	NM_001001983	ENSMUST00000036161	Pi4ka	mRNA	-6.65416	0.999939	0.0505602
XM_006540905	246694	XP_006540968	XM_006540905	ENSMUST00000107654	Hps5	mRNA	-6.65285	0.999939	0.0248819
XM_006517146	18193	XP_006517209	XM_006517146		Nsd1	mRNA	-6.63286	0.999939	0.0260255
XM_006508997	11733	XP_006509060	XM_006508997		Ank1	mRNA	-6.62714	0.999939	0.0620214
XM_006517134	18193	XP_006517197	XM_006517134		Nsd1	mRNA	-6.62609	0.999939	0.090833
NM_001284354	268281	NP_001271283	NM_001284354	ENSMUST00000159541	Shprh	mRNA	-6.62561	0.138009	0.000721608
XM_030243815	74334	XP_030099675	XM_030243815		Ranbp10	mRNA	-6.62112	0.999939	0.0910786
XM_036157276	20403	XP_036013169	XM_036157276	ENSMUST00000219007	Itsn2	mRNA	-6.62112	0.999939	0.0910786
XM_017313421	319675	XP_017168910	XM_017313421		Cep295	mRNA	-6.60744	0.999939	0.0917578
XM_011245029	219150	XP_011243331	XM_011245029		Hmbox1	mRNA	-6.60108	0.999939	0.0455244
NM_181071	77097	NP_851416	NM_181071	ENSMUST00000100330	Tanc2	mRNA	-6.60094	0.999939	0.0664348
XM_011250989	20843	XP_011249291	XM_011250989		Stag2	mRNA	-6.59981	0.999939	0.0921384
XM_036164223	503610	XP_036020116	XM_036164223		Zdhhc18	mRNA	-6.59779	0.490126	0.0035695
XM_006498307	69601	XP_006498370	XM_006498307		Dab2ip	mRNA	-6.5846	0.351725	0.00230214
XM_006538889	26922	XP_006538952	XM_006538889		Mecr	mRNA	-6.58351	0.279057	0.00175828
NM_001255992	241950	NP_001242921	NM_001255992	ENSMUST00000108121	Bbs12	mRNA	-6.57972	0.999939	0.0931469
NM_001362544	21429	NP_001349473	NM_001362544	ENSMUST00000173870	Ubtf	mRNA	-6.57972	0.999939	0.0931469
XM_036160651	321007	XP_036016544	XM_036160651		Serac1	mRNA	-6.57888	0.166274	0.000894418
XM_011238664	14897	XP_011236966	XM_011238664		Trip12	mRNA	-6.57882	0.545159	0.00422445
XM_011239619	327655	XP_011237921	XM_011239619		Ppip5k1	mRNA	-6.57455	0.999939	0.0723485
NM_013837	22021	NP_038865	NM_013837	ENSMUST00000118993	Tpst1	mRNA	-6.57197	0.999939	0.0537511
XM_030254476	23912	XP_030110336	XM_030254476		Rhof	mRNA	-6.56978	0.999939	0.0286343
XM_036161893	209224	XP_036017786	XM_036161893		Enox2	mRNA	-6.56035	0.999939	0.0540712
XM_030246265	68938	XP_030102125	XM_030246265		Aspscr1	mRNA	-6.55676	0.999939	0.0291843
XM_030249145	27416	XP_030105005	XM_030249145		Abcc5	mRNA	-6.55145	0.999939	0.0945812
XM_006519297	56215	XP_006519360	XM_006519297		Acin1	mRNA	-6.54578	0.999939	0.0948708
XM_036152892	21872	XP_036008785	XM_036152892		Tjp1	mRNA	-6.54578	0.999939	0.0948708
XM_006495482	211660	XP_006495545	XM_006495482		Cspp1	mRNA	-6.53615	0.999939	0.0545481
XM_036159412	18286	XP_036015305	XM_036159412		Odf2	mRNA	-6.52635	0.999939	0.0308033
XM_011241918	73683	XP_011240220	XM_011241918		Atg16l2	mRNA	-6.5254	0.999939	0.0647866
XM_030247766	219150	XP_030103626	XM_030247766	ENSMUST00000175744	Hmbox1	mRNA	-6.52261	0.999939	0.0960627
NM_001164192	17772	NP_001157664	NM_001164192	ENSMUST00000025391	Mtm1	mRNA	-6.52245	0.999939	0.0960708
NM_001271744	13436	NP_001258673	NM_001271744	ENSMUST00000072997	Dnmt3b	mRNA	-6.52245	0.999939	0.0960708
NM_001286018	27007	NP_001272947	NM_001286018	ENSMUST00000168919	Klrk1	mRNA	-6.52245	0.999939	0.0960708
NM_001355269	16206	NP_001342198	NM_001355269		Lrig1	mRNA	-6.52245	0.999939	0.0960708
NM_001355582	68201	NP_001342511	NM_001355582		Ccdc34	mRNA	-6.52245	0.999939	0.0960708
NM_001357032	207704	NP_001343961	NM_001357032	ENSMUST00000119521	Gtpbp10	mRNA	-6.52245	0.999939	0.0960708
NM_013634	19014	NP_038662	NM_013634	ENSMUST00000018304	Med1	mRNA	-6.52245	0.999939	0.0960708
XM_006496466	210293	XP_006496529	XM_006496466		Dock10	mRNA	-6.52245	0.999939	0.0960708
XM_006497541	71435	XP_006497604	XM_006497541		Arhgap21	mRNA	-6.52245	0.999939	0.0960708
XM_006498274	68379	XP_006498337	XM_006498274		Ciz1	mRNA	-6.52245	0.999939	0.0960708
XM_006509688	382014	XP_006509751	XM_006509688		Ano8	mRNA	-6.52245	0.999939	0.0960708
XM_006510195	235086	XP_006510258	XM_006510195	ENSMUST00000133213	Igsf9b	mRNA	-6.52245	0.999939	0.0960708
XM_006513562	216439	XP_006513625	XM_006513562		Agap2	mRNA	-6.52245	0.999939	0.0960708
XM_006515662	212198	XP_006515725	XM_006515662		Wdr25	mRNA	-6.52245	0.999939	0.0960708
XM_006524088	224650	XP_006524151	XM_006524088		Anks1	mRNA	-6.52245	0.999939	0.0960708
XM_006526650	13728	XP_006526713	XM_006526650		Mark2	mRNA	-6.52245	0.999939	0.0960708
XM_006532059	12006	XP_006532122	XM_006532059		Axin2	mRNA	-6.52245	0.999939	0.0960708
XM_011241302	232227	XP_011239604	XM_011241302		Iqsec1	mRNA	-6.52245	0.999939	0.0960708
XM_017313128	13430	XP_017168617	XM_017313128		Dnm2	mRNA	-6.52245	0.999939	0.0960708
XM_017320998	26921	XP_017176487	XM_017320998		Map4k4	mRNA	-6.52245	0.999939	0.0960708
XM_030242102	13854	XP_030097962	XM_030242102		Epn1	mRNA	-6.52245	0.999939	0.0960708
XM_030245170	432467	XP_030101030	XM_030245170		Hnrnph3	mRNA	-6.52245	0.999939	0.0960708
XM_030248801	73692	XP_030104661	XM_030248801		Cplane1	mRNA	-6.52245	0.999939	0.0960708
XM_030253313	18707	XP_030109173	XM_030253313		Pik3cd	mRNA	-6.52245	0.999939	0.0960708
XM_030254420	231600	XP_030110280	XM_030254420		Chfr	mRNA	-6.52245	0.999939	0.0960708
XM_030255217	18181	XP_030111077	XM_030255217		Nrf1	mRNA	-6.52245	0.999939	0.0960708
XM_036157034	74008	XP_036012927	XM_036157034	ENSMUST00000106697	Arsg	mRNA	-6.52245	0.999939	0.0960708
XM_036165505	26921	XP_036021398	XM_036165505		Map4k4	mRNA	-6.52245	0.999939	0.0960708
XM_011243726	319701	XP_011242028	XM_011243726		Fbxo48	mRNA	-6.51799	0.999939	0.0963018
XM_030254843	30928	XP_030110703	XM_030254843		Zbtb18	mRNA	-6.5058	0.999939	0.0610635
XM_036154761	20776	XP_036010654	XM_036154761		Tmie	mRNA	-6.5058	0.999939	0.0610635
XM_006506201	269800	XP_006506264	XM_006506201		Zfp384	mRNA	-6.50469	0.999939	0.0317862
NM_001302649	15950	NP_001289578	NM_001302649	ENSMUST00000129829	Ifi203	mRNA	-6.48965	0.999939	0.0977788
XM_017313147	16201	XP_017168636	XM_017313147		Ilf3	mRNA	-6.48965	0.999939	0.0977788
XM_017314615	327978	XP_017170104	XM_017314615		Slfn5	mRNA	-6.48965	0.999939	0.0977788
NM_001146215	17687	NP_001139687	NM_001146215	ENSMUST00000097338	Msh5	mRNA	-6.48295	0.999939	0.0329947
XM_006538652	18707	XP_006538715	XM_006538652		Pik3cd	mRNA	-6.47823	0.999939	0.0983788
XM_036162624	74016	XP_036018517	XM_036162624		Phf19	mRNA	-6.47823	0.999939	0.0983788
NM_001282127	78783	NP_001269056	NM_001282127		Brpf1	mRNA	-6.47715	0.999939	0.0106817
NM_027695	71147	NP_081971	NM_027695	ENSMUST00000022311	Oxsm	mRNA	-6.47137	0.999939	0.0647604
NM_001377097	67269	NP_001364026	NM_001377097		Agtpbp1	mRNA	-6.46314	0.999939	0.099177
NM_001382411	243846	NP_001369340	NM_001382411		Ccdc9	mRNA	-6.46314	0.999939	0.099177
XM_006522652	74108	XP_006522715	XM_006522652		Parn	mRNA	-6.46181	0.999939	0.0428224
XM_036154181	54446	XP_036010074	XM_036154181		Nfat5	mRNA	-6.46073	0.999939	0.0993045
NM_001163684	66394	NP_001157156	NM_001163684	ENSMUST00000107829	Nosip	mRNA	-6.45266	0.999939	0.0747182
XM_017318193	240613	XP_017173682	XM_017318193		9930021J03Rik	mRNA	-6.44788	0.999939	0.099989
NM_194341	217030	NP_919322	NM_194341	ENSMUST00000092834	Synrg	mRNA	-6.44613	0.999939	0.0609236
XM_011239033	18227	XP_011237335	XM_011239033		Nr4a2	mRNA	-6.44074	0.999939	0.0697148
NM_011031	18452	NP_035161	NM_011031	ENSMUST00000019050	P4ha2	mRNA	-6.4386	0.999939	0.077634
NM_001081981	18032	NP_001075450	NM_001081981	ENSMUST00000109764	Nfix	mRNA	-6.43124	0.999939	0.100881
XM_006527918	19820	XP_006527981	XM_006527918		Rlim	mRNA	-6.43124	0.999939	0.100881
XM_036156120	80904	XP_036012013	XM_036156120		Dtx3	mRNA	-6.43124	0.999939	0.100881
XM_011244225	97827	XP_011242527	XM_011244225		Exd2	mRNA	-6.42603	0.999939	0.0613297
XM_030253863	22779	XP_030109723	XM_030253863		Ikzf2	mRNA	-6.42247	0.999939	0.0363031
XM_030255271	19691	XP_030111131	XM_030255271		Recql	mRNA	-6.41747	0.999939	0.0567651
XM_011250604	330474	XP_011248906	XM_011250604		Zc3h4	mRNA	-6.41687	0.999939	0.101656
XM_006507488	20480	XP_006507551	XM_006507488	ENSMUST00000106998	Clpb	mRNA	-6.41675	0.999939	0.0696223
XM_036166233	320678	XP_036022126	XM_036166233		Iffo1	mRNA	-6.41451	0.999939	0.0482055
XM_006502896	20441	XP_006502959	XM_006502896		St3gal3	mRNA	-6.40239	0.377816	0.00254397
XM_036162301	320271	XP_036018194	XM_036162301		Scai	mRNA	-6.38584	0.999939	0.0730278
XM_030252659	380614	XP_030108519	XM_030252659		Intu	mRNA	-6.38441	0.368849	0.00244197
XM_006515215	71169	XP_006515278	XM_006515215		Nbas	mRNA	-6.38124	0.999939	0.0437554
XM_006518479	12289	XP_006518542	XM_006518479	ENSMUST00000224785	Cacna1d	mRNA	-6.37907	0.999939	0.0160621
XM_030245854	217039	XP_030101714	XM_030245854	ENSMUST00000154915	Ggnbp2	mRNA	-6.37888	0.999939	0.0864285
XM_036160833	77128	XP_036016726	XM_036160833		Crebrf	mRNA	-6.37036	0.999939	0.104198
XM_006539228	74326	XP_006539291	XM_006539228		Hnrnpr	mRNA	-6.36905	0.999939	0.10427
XM_036162121	78755	XP_036018014	XM_036162121		Fam122b	mRNA	-6.36905	0.999939	0.10427
XM_036152511	101471	XP_036008404	XM_036152511		Phrf1	mRNA	-6.36423	0.999939	0.096493
XM_011247578	22764	XP_011245880	XM_011247578		Zfx	mRNA	-6.35276	0.999939	0.105172
XM_036160091	20823	XP_036015984	XM_036160091		Ssb	mRNA	-6.35276	0.999939	0.105172
NM_001171005	75292	NP_001164476	NM_001171005	ENSMUST00000118768	Prkd3	mRNA	-6.349	0.999939	0.105382
NM_001252384	67283	NP_001239313	NM_001252384	ENSMUST00000178003	Slc25a19	mRNA	-6.349	0.999939	0.105382
NM_001370756	67525	NP_001357685	NM_001370756		Trim62	mRNA	-6.349	0.999939	0.105382
NM_019782	56401	NP_062756	NM_019782	ENSMUST00000102662	P3h1	mRNA	-6.349	0.999939	0.105382
NM_027619	67120	NP_081895	NM_027619	ENSMUST00000108210	Ttc14	mRNA	-6.349	0.999939	0.105382
NM_133902	257635	NP_598663	NM_133902	ENSMUST00000052258	Sdsl	mRNA	-6.349	0.999939	0.105382
NM_173765	231326	NP_776126	NM_173765	ENSMUST00000120963	Aasdh	mRNA	-6.349	0.999939	0.105382
NM_177861	329795	NP_808529	NM_177861	ENSMUST00000050686	Tmem67	mRNA	-6.349	0.999939	0.105382
NM_183033	329003	NP_898854	NM_183033	ENSMUST00000171238	Zfp516	mRNA	-6.349	0.999939	0.105382
XM_006496324	77300	XP_006496387	XM_006496324		Raph1	mRNA	-6.349	0.999939	0.105382
XM_006507320	13032	XP_006507383	XM_006507320		Ctsc	mRNA	-6.349	0.999939	0.105382
XM_006508832	50767	XP_006508895	XM_006508832		Pnpla6	mRNA	-6.349	0.999939	0.105382
XM_006509510	72612	XP_006509573	XM_006509510		Hpf1	mRNA	-6.349	0.999939	0.105382
XM_006514051	69288	XP_006514114	XM_006514051		Rhobtb1	mRNA	-6.349	0.999939	0.105382
XM_006520920	239510	XP_006520983	XM_006520920		Phf20l1	mRNA	-6.349	0.999939	0.105382
XM_006525841	225339	XP_006525904	XM_006525841		Ammecr1l	mRNA	-6.349	0.999939	0.105382
XM_006529250	18627	XP_006529313	XM_006529250		Per2	mRNA	-6.349	0.999939	0.105382
XM_011240958	74570	XP_011239260	XM_011240958		Zkscan1	mRNA	-6.349	0.999939	0.105382
XM_011242454	22688	XP_011240756	XM_011242454		Zfp26	mRNA	-6.349	0.999939	0.105382
XM_011242747	244891	XP_011241049	XM_011242747		Scaper	mRNA	-6.349	0.999939	0.105382
XM_011248181	14357	XP_011246483	XM_011248181		Dtx1	mRNA	-6.349	0.999939	0.105382
XM_011250653	56459	XP_011248955	XM_011250653		Sae1	mRNA	-6.349	0.999939	0.105382
XM_017319027	327655	XP_017174516	XM_017319027		Ppip5k1	mRNA	-6.349	0.999939	0.105382
XM_017319516	213121	XP_017175005	XM_017319516		Ankrd35	mRNA	-6.349	0.999939	0.105382
XM_017321041	57080	XP_017176530	XM_017321041		Gtf2ird1	mRNA	-6.349	0.999939	0.105382
XM_030242124	13854	XP_030097984	XM_030242124		Epn1	mRNA	-6.349	0.999939	0.105382
XM_030246440	83429	XP_030102300	XM_030246440		Ctns	mRNA	-6.349	0.999939	0.105382
XM_030247019	12388	XP_030102879	XM_030247019		Ctnnd1	mRNA	-6.349	0.999939	0.105382
XM_030247939	66573	XP_030103799	XM_030247939		Dzip1	mRNA	-6.349	0.999939	0.105382
XM_030252983	21961	XP_030108843	XM_030252983		Tns1	mRNA	-6.349	0.999939	0.105382
XM_030254145	14886	XP_030110005	XM_030254145		Gtf2i	mRNA	-6.349	0.999939	0.105382
XM_036154914	235611	XP_036010807	XM_036154914		Plxnb1	mRNA	-6.349	0.999939	0.105382
XM_036157225	17977	XP_036013118	XM_036157225		Ncoa1	mRNA	-6.349	0.999939	0.105382
XM_030242397	22717	XP_030098257	XM_030242397		Zfp59	mRNA	-6.33892	0.999939	0.105944
XM_006509572	17925	XP_006509635	XM_006509572		Myo9b	mRNA	-6.33629	0.999939	0.106092
NM_001359601	331623	NP_001346530	NM_001359601		Bend3	mRNA	-6.33418	0.999939	0.0488033
XM_006500113	68728	XP_006500176	XM_006500113		Trp53inp2	mRNA	-6.32755	0.999939	0.0725516
XM_036161723	76539	XP_036017616	XM_036161723		Fam204a	mRNA	-6.32297	0.999939	0.0636603
XM_006511432	70348	XP_006511495	XM_006511432		Ube2cbp	mRNA	-6.3221	0.999939	0.0810745
XM_036161485	20411	XP_036017378	XM_036161485		Sorbs1	mRNA	-6.31795	0.999939	0.0643871
XM_006503765	17089	XP_006503828	XM_006503765		Lyar	mRNA	-6.31664	0.999939	0.0424752
XM_030253375	20441	XP_030109235	XM_030253375		St3gal3	mRNA	-6.31233	0.999939	0.0726296
XM_006527965	22764	XP_006528028	XM_006527965		Zfx	mRNA	-6.31053	0.999939	0.0748808
XM_030252299	19258	XP_030108159	XM_030252299		Ptpn4	mRNA	-6.30275	0.999939	0.107983
XM_036160511	224598	XP_036016404	XM_036160511		Zfp758	mRNA	-6.29747	0.366181	0.00241742
XM_030248767	71474	XP_030104627	XM_030248767		Ppp6r2	mRNA	-6.29199	0.999939	0.0738369
XM_030242789	54006	XP_030098649	XM_030242789		Deaf1	mRNA	-6.28465	0.999939	0.0792104
NM_013890	30050	NP_038918	NM_013890	ENSMUST00000113080	Fbxw2	mRNA	-6.28179	0.999939	0.0145836
XM_036160780	70081	XP_036016673	XM_036160780		Zfp995	mRNA	-6.27895	0.999939	0.0755531
XM_036157269	19363	XP_036013162	XM_036157269		Rad51b	mRNA	-6.27884	0.812816	0.00755769
XM_017322188	233765	XP_017177677	XM_017322188		Plekha7	mRNA	-6.27597	0.999939	0.08017
NM_001159521	140570	NP_001152993	NM_001159521		Plxnb2	mRNA	-6.27393	0.999939	0.10963
NM_133947	101706	NP_598708	NM_133947	ENSMUST00000084852	Numa1	mRNA	-6.27393	0.999939	0.10963
XM_006515647	211978	XP_006515710	XM_006515647		Zfyve26	mRNA	-6.27377	0.999939	0.0466738
XM_006511453	71819	XP_006511516	XM_006511453		Kif23	mRNA	-6.26841	0.999939	0.109948
XM_036159323	223435	XP_036015216	XM_036159323		Trio	mRNA	-6.26636	0.999939	0.0799571
XM_006510739	102414	XP_006510802	XM_006510739		Clk3	mRNA	-6.2647	0.999939	0.0458586
NM_001305189	233765	NP_001292118	NM_001305189	ENSMUST00000181981	Plekha7	mRNA	-6.26312	0.999939	0.0459639
NM_001081000	15547	NP_001074469	NM_001081000	ENSMUST00000100099	Trmt2a	mRNA	-6.25093	0.999939	0.110959
XM_006524979	72836	XP_006525042	XM_006524979		Pot1b	mRNA	-6.25012	0.999939	0.0470128
XM_036162934	18685	XP_036018827	XM_036162934		Phtf1	mRNA	-6.24279	0.999939	0.0744438
XM_017317243	14158	XP_017172732	XM_017317243		Fer	mRNA	-6.2403	0.999939	0.111578
XM_017322082	208836	XP_017177571	XM_017322082		Fanci	mRNA	-6.2403	0.999939	0.111578
XM_030253811	227446	XP_030109671	XM_030253811		Relch	mRNA	-6.2403	0.999939	0.111578
XM_036152400	78287	XP_036008293	XM_036152400		Rbsn	mRNA	-6.2403	0.999939	0.111578
XM_036154145	382034	XP_036010038	XM_036154145		Gse1	mRNA	-6.2403	0.999939	0.111578
XM_036163543	100182	XP_036019436	XM_036163543		Akna	mRNA	-6.23008	0.949149	0.00980068
XM_036164875	240880	XP_036020768	XM_036164875		Scyl3	mRNA	-6.22458	0.999939	0.0764428
XM_030242880	66071	XP_030098740	XM_030242880		Ethe1	mRNA	-6.21879	0.999939	0.0498734
XM_006525102	76589	XP_006525165	XM_006525102		Unc5cl	mRNA	-6.2109	0.999939	0.0736758
XM_011242627	78658	XP_011240929	XM_011242627		Ncapd3	mRNA	-6.20586	0.999939	0.1136
XM_036164236	53378	XP_036020129	XM_036164236		Sdcbp	mRNA	-6.20586	0.999939	0.1136
XM_006508998	11733	XP_006509061	XM_006508998		Ank1	mRNA	-6.19719	0.999939	0.114114
XM_030253533	242409	XP_030109393	XM_030253533		Tmem8b	mRNA	-6.19664	0.999939	0.0879361
XM_030255418	269774	XP_030111278	XM_030255418		Aak1	mRNA	-6.18748	0.999939	0.0807568
NM_001382389	233406	NP_001369318	NM_001382389		Prc1	mRNA	-6.18196	0.999939	0.0524396
XM_036159346	223664	XP_036015239	XM_036159346		Lrrc14	mRNA	-6.17925	0.999939	0.0753047
XM_006519713	78938	XP_006519776	XM_006519713	ENSMUST00000095941	Fbxo34	mRNA	-6.17872	0.999939	0.0521612
XM_006540666	16576	XP_006540729	XM_006540666		Kif7	mRNA	-6.17079	0.999939	0.113455
XM_017320237	269587	XP_017175726	XM_017320237		Epb41	mRNA	-6.17059	0.999939	0.115702
XM_036157342	217830	XP_036013235	XM_036157342		Dglucy	mRNA	-6.17059	0.999939	0.115702
XM_017314307	17134	XP_017169796	XM_017314307		Mafg	mRNA	-6.16154	0.999939	0.053622
XM_006520580	18174	XP_006520643	XM_006520580		Slc11a2	mRNA	-6.16021	0.999939	0.116327
XM_006508169	68961	XP_006508232	XM_006508169		Phkg2	mRNA	-6.15301	0.999939	0.0541112
NM_001171007	107607	NP_001164478	NM_001171007	ENSMUST00000168172	Nod1	mRNA	-6.15182	0.999939	0.116833
NM_001304572	215008	NP_001291501	NM_001304572	ENSMUST00000118077	Vezt	mRNA	-6.15182	0.999939	0.116833
NM_001310611	57915	NP_001297540	NM_001310611	ENSMUST00000043893	Tbc1d1	mRNA	-6.15182	0.999939	0.116833
NM_001361630	72148	NP_001348559	NM_001361630		Tdrp	mRNA	-6.15182	0.999939	0.116833
NM_001364210	26931	NP_001351139	NM_001364210		Ppp2r5c	mRNA	-6.15182	0.999939	0.116833
NM_178709	235315	NP_848824	NM_178709	ENSMUST00000058720	Rnf214	mRNA	-6.15182	0.999939	0.116833
XM_006505008	18181	XP_006505071	XM_006505008		Nrf1	mRNA	-6.15182	0.999939	0.116833
XM_006511824	69536	XP_006511887	XM_006511824		Hemk1	mRNA	-6.15182	0.999939	0.116833
XM_006521765	13383	XP_006521828	XM_006521765		Dlg1	mRNA	-6.15182	0.999939	0.116833
XM_006522414	56490	XP_006522477	XM_006522414		Zbtb20	mRNA	-6.15182	0.999939	0.116833
XM_006522545	70508	XP_006522608	XM_006522545		Bbx	mRNA	-6.15182	0.999939	0.116833
XM_006524040	22084	XP_006524103	XM_006524040		Tsc2	mRNA	-6.15182	0.999939	0.116833
XM_006524605	50817	XP_006524668	XM_006524605		Capn15	mRNA	-6.15182	0.999939	0.116833
XM_006526784	19726	XP_006526847	XM_006526784		Rfx3	mRNA	-6.15182	0.999939	0.116833
XM_006536207	54006	XP_006536270	XM_006536207		Deaf1	mRNA	-6.15182	0.999939	0.116833
XM_006539666	19153	XP_006539729	XM_006539666		Prx	mRNA	-6.15182	0.999939	0.116833
XM_011239870	99100	XP_011238172	XM_011239870		Cep152	mRNA	-6.15182	0.999939	0.116833
XM_017312712	12290	XP_017168201	XM_017312712		Cacna1e	mRNA	-6.15182	0.999939	0.116833
XM_017316299	18286	XP_017171788	XM_017316299		Odf2	mRNA	-6.15182	0.999939	0.116833
XM_017318367	12361	XP_017173856	XM_017318367		Cask	mRNA	-6.15182	0.999939	0.116833
XM_030243486	234378	XP_030099346	XM_030243486		Klhl26	mRNA	-6.15182	0.999939	0.116833
XM_030244830	116848	XP_030100690	XM_030244830		Baz2a	mRNA	-6.15182	0.999939	0.116833
XM_030246060	279766	XP_030101920	XM_030246060		Rhbdd3	mRNA	-6.15182	0.999939	0.116833
XM_030246304	70439	XP_030102164	XM_030246304	ENSMUST00000133170	Taf15	mRNA	-6.15182	0.999939	0.116833
XM_030250407	21417	XP_030106267	XM_030250407		Zeb1	mRNA	-6.15182	0.999939	0.116833
XM_030252132	74182	XP_030107992	XM_030252132		Gpcpd1	mRNA	-6.15182	0.999939	0.116833
XM_036154870	235134	XP_036010763	XM_036154870		Nfrkb	mRNA	-6.15182	0.999939	0.116833
XM_036155726	215748	XP_036011619	XM_036155726		Cnksr3	mRNA	-6.15182	0.999939	0.116833
XM_036156031	71924	XP_036011924	XM_036156031		Tube1	mRNA	-6.15182	0.999939	0.116833
XM_036156279	13056	XP_036012172	XM_036156279		Cyb561	mRNA	-6.15182	0.999939	0.116833
XM_036158205	75597	XP_036014098	XM_036158205		Ndufaf2	mRNA	-6.15182	0.999939	0.116833
XM_036160452	213389	XP_036016345	XM_036160452		Prdm9	mRNA	-6.15182	0.999939	0.116833
XM_036162278	277414	XP_036018171	XM_036162278		Trp53i11	mRNA	-6.15182	0.999939	0.116833
XM_036162361	407823	XP_036018254	XM_036162361		Baz2b	mRNA	-6.15182	0.999939	0.116833
XM_036162923	20452	XP_036018816	XM_036162923		St8sia4	mRNA	-6.15182	0.999939	0.116833
XM_036163005	214048	XP_036018898	XM_036163005	ENSMUST00000048490	Larp1b	mRNA	-6.15182	0.999939	0.116833
XM_036165166	30841	XP_036021059	XM_036165166		Kdm2b	mRNA	-6.15182	0.999939	0.116833
XM_036165460	68770	XP_036021353	XM_036165460		Phtf2	mRNA	-6.15182	0.999939	0.116833
NM_134159	171095	NP_598920	NM_134159	ENSMUST00000058300	Il17rc	mRNA	-6.14944	0.999939	0.0855771
XM_017320823	231051	XP_017176312	XM_017320823		Kmt2c	mRNA	-6.14895	0.999939	0.0562369
XM_036156934	68729	XP_036012827	XM_036156934		Trim37	mRNA	-6.14135	0.999939	0.117468
XM_036156548	216799	XP_036012441	XM_036156548		Nlrp3	mRNA	-6.137	0.999939	0.0892939
NM_001355590	170731	NP_001342519	NM_001355590		Mfn2	mRNA	-6.13443	0.999939	0.117889
XM_036166201	27418	XP_036022094	XM_036166201		Mkln1	mRNA	-6.13443	0.999939	0.117889
NM_001347502	72972	NP_001334431	NM_001347502		Ccser2	mRNA	-6.13284	0.999939	0.058902
XM_030246735	268567	XP_030102595	XM_030246735		Tmem229b	mRNA	-6.12905	0.0777695	0.0003452
NM_001271745	13436	NP_001258674	NM_001271745	ENSMUST00000109773	Dnmt3b	mRNA	-6.12225	0.999939	0.118633
NM_029933	77578	NP_084209	NM_029933	ENSMUST00000046521	Bcl9	mRNA	-6.12225	0.999939	0.118633
XM_036157553	625098	XP_036013446	XM_036157553		Slc38a6	mRNA	-6.11794	0.999939	0.0566777
XM_036159227	17996	XP_036015120	XM_036159227		Neb	mRNA	-6.10318	0.999939	0.0895251
XM_006523854	18771	XP_006523917	XM_006523854	ENSMUST00000175806	Pknox1	mRNA	-6.10286	0.999939	0.0618259
XM_006524112	224727	XP_006524175	XM_006524112		Bag6	mRNA	-6.09734	0.999939	0.120166
XM_036154495	93840	XP_036010388	XM_036154495		Vangl2	mRNA	-6.09179	0.999939	0.0923533
NM_001362742	27364	NP_001349671	NM_001362742	ENSMUST00000108447	Srr	mRNA	-6.0906	0.999939	0.0941102
NM_025851	66931	NP_080127	NM_025851	ENSMUST00000151609	1700010I14Rik	mRNA	-6.08566	0.999939	0.103664
NM_001167767	68832	NP_001161239	NM_001167767	ENSMUST00000169104	Ldah	mRNA	-6.08546	0.999939	0.0596968
XM_036161275	70799	XP_036017168	XM_036161275		Cep192	mRNA	-6.08546	0.999939	0.0596968
XM_006498422	77683	XP_006498485	XM_006498422		Ehmt1	mRNA	-6.08327	0.999939	0.121039
XM_011245335	73692	XP_011243637	XM_011245335		Cplane1	mRNA	-6.08327	0.999939	0.121039
XM_036157711	11909	XP_036013604	XM_036157711		Atf2	mRNA	-6.07954	0.97778	0.0102434
NM_001310467	72772	NP_001297396	NM_001310467	ENSMUST00000115113	Rint1	mRNA	-6.07873	0.999939	0.0670431
XM_006537962	272027	XP_006538025	XM_006537962		Tstd2	mRNA	-6.0783	0.999939	0.0599452
NM_001368814	56784	NP_001355743	NM_001368814		Ralgapa1	mRNA	-6.07487	0.999939	0.0874607
XM_006513939	64451	XP_006514002	XM_006513939		Dip2a	mRNA	-6.06036	0.999939	0.0978113
XM_006501245	211556	XP_006501308	XM_006501245		Ap1ar	mRNA	-6.05926	0.999939	0.12254
XM_006513913	59090	XP_006513976	XM_006513913		Midn	mRNA	-6.05926	0.999939	0.12254
XM_006527894	18679	XP_006527957	XM_006527894	ENSMUST00000122022	Phka1	mRNA	-6.05926	0.999939	0.12254
XM_030243705	64296	XP_030099565	XM_030243705		Abhd8	mRNA	-6.05434	0.999939	0.0897733
XM_030253052	22278	XP_030108912	XM_030253052		Usf1	mRNA	-6.05023	0.999939	0.101112
XM_036153627	70827	XP_036009520	XM_036153627		Trak2	mRNA	-6.04463	0.999939	0.100312
XM_036155502	110532	XP_036011395	XM_036155502		Adarb1	mRNA	-6.02971	0.999939	0.105241
XM_030245757	212706	XP_030101617	XM_030245757		N4bp3	mRNA	-6.02611	0.999939	0.0445963
XM_036156673	237943	XP_036012566	XM_036156673		Gpatch8	mRNA	-6.02275	0.999939	0.124851
XM_036164628	22779	XP_036020521	XM_036164628		Ikzf2	mRNA	-6.02275	0.999939	0.124851
XM_036166029	22644	XP_036021922	XM_036166029	ENSMUST00000114178	Rnf103	mRNA	-6.02275	0.999939	0.124851
XM_006505438	12288	XP_006505501	XM_006505438		Cacna1c	mRNA	-6.02016	0.999939	0.125016
XM_011241176	12288	XP_011239478	XM_011241176		Cacna1c	mRNA	-6.02016	0.999939	0.125016
XM_030254453	231861	XP_030110313	XM_030254453		Tnrc18	mRNA	-6.02016	0.999939	0.125016
XM_036156006	70574	XP_036011899	XM_036156006		Cpm	mRNA	-6.02016	0.999939	0.125016
XM_036156728	26936	XP_036012621	XM_036156728		Mprip	mRNA	-6.02016	0.999939	0.125016
XM_030254056	110524	XP_030109916	XM_030254056		Dgkq	mRNA	-6.018	0.763022	0.00683115
XM_036155705	192734	XP_036011598	XM_036155705		Lrrc75b	mRNA	-6.00755	0.999939	0.119774
XM_030242354	21843	XP_030098214	XM_030242354		Tial1	mRNA	-6.00655	0.999939	0.0690169
XM_006505090	269831	XP_006505153	XM_006505090		Tspan12	mRNA	-6.002	0.999939	0.126179
NM_001358750	223828	NP_001345679	NM_001358750		Pphln1	mRNA	-5.99751	0.999939	0.0669385
NM_001359257	226517	NP_001346186	NM_001359257		Smg7	mRNA	-5.99554	0.089516	0.000409125
XM_030246560	14245	XP_030102420	XM_030246560		Lpin1	mRNA	-5.98774	0.999939	0.0917251
XM_030254035	240880	XP_030109895	XM_030254035		Scyl3	mRNA	-5.98095	0.999939	0.127539
XM_036160607	240174	XP_036016500	XM_036160607		Thada	mRNA	-5.98095	0.999939	0.127539
XM_006526645	13728	XP_006526708	XM_006526645		Mark2	mRNA	-5.97997	0.999939	0.127603
XM_030252100	72043	XP_030107960	XM_030252100		Sulf2	mRNA	-5.97997	0.999939	0.127603
XM_036156887	60530	XP_036012780	XM_036156887		Fignl1	mRNA	-5.97997	0.999939	0.127603
XM_036156230	11302	XP_036012123	XM_036156230		Aatk	mRNA	-5.97944	0.999939	0.107856
XM_036153618	118567481	XP_036009511	XM_036153618		LOC118567481	mRNA	-5.97807	0.999939	0.0686351
XM_006520180	70790	XP_006520243	XM_006520180		Ubr5	mRNA	-5.97022	0.999939	0.0988723
NM_001361614	16593	NP_001348543	NM_001361614		Klc1	mRNA	-5.96917	0.999939	0.100181
NM_001361266	56736	NP_001348195	NM_001361266		Rnf14	mRNA	-5.96351	0.999939	0.0737559
XM_006521452	72709	XP_006521515	XM_006521452		C1qtnf6	mRNA	-5.95411	0.999939	0.106362
XM_036155329	72831	XP_036011222	XM_036155329		Dhx30	mRNA	-5.94855	0.0819947	0.000367039
NM_001287015	67225	NP_001273944	NM_001287015	ENSMUST00000106535	Rnpc3	mRNA	-5.94708	0.999939	0.103131
NM_001357091	12478	NP_001344020	NM_001357091	ENSMUST00000032968	Cd19	mRNA	-5.94625	0.999939	0.129804
XM_036156386	17762	XP_036012279	XM_036156386		Mapt	mRNA	-5.9443	0.97778	0.0102379
NM_001130170	22680	NP_001123642	NM_001130170	ENSMUST00000165565	Zfp207	mRNA	-5.93861	0.999939	0.130308
XM_006541446	20523	XP_006541509	XM_006541446		Slc25a14	mRNA	-5.93861	0.999939	0.130308
XM_030254894	77053	XP_030110754	XM_030254894		Sun1	mRNA	-5.93861	0.999939	0.130308
XM_006531654	12894	XP_006531717	XM_006531654		Cpt1a	mRNA	-5.93789	0.999939	0.130356
XM_011244453	105377	XP_011242755	XM_011244453		Slf1	mRNA	-5.93789	0.999939	0.130356
XM_030251202	11798	XP_030107062	XM_030251202		Xiap	mRNA	-5.93789	0.999939	0.130356
XM_006530252	208628	XP_006530315	XM_006530252		Kntc1	mRNA	-5.93723	0.999939	0.113637
XM_036164359	67013	XP_036020252	XM_036164359		Oma1	mRNA	-5.93723	0.999939	0.113637
NM_001284374	11909	NP_001271303	NM_001284374	ENSMUST00000156455	Atf2	mRNA	-5.93633	0.999939	0.0725254
NM_001355673	108946	NP_001342602	NM_001355673		Zzz3	mRNA	-5.93633	0.999939	0.0725254
XM_030252080	71389	XP_030107940	XM_030252080		Chd6	mRNA	-5.93429	0.999939	0.0727748
XM_030245755	212627	XP_030101615	XM_030245755		Prpsap2	mRNA	-5.92466	0.999939	0.106253
XM_030251231	15931	XP_030107091	XM_030251231		Ids	mRNA	-5.92466	0.999939	0.106253
NM_001083616	12289	NP_001077085	NM_001083616	ENSMUST00000224198	Cacna1d	mRNA	-5.92338	0.999939	0.131315
NM_001109991	12822	NP_001103461	NM_001109991	ENSMUST00000105409	Col18a1	mRNA	-5.92338	0.999939	0.131315
NM_001184710	211586	NP_001171639	NM_001184710	ENSMUST00000179065	Tfdp2	mRNA	-5.92338	0.999939	0.131315
NM_001286995	71862	NP_001273924	NM_001286995	ENSMUST00000108259	Gpr160	mRNA	-5.92338	0.999939	0.131315
NM_001289495	22165	NP_001276424	NM_001289495	ENSMUST00000198464	Txk	mRNA	-5.92338	0.999939	0.131315
NM_001358521	71703	NP_001345450	NM_001358521	ENSMUST00000086884	Armcx3	mRNA	-5.92338	0.999939	0.131315
NM_001359104	194590	NP_001346033	NM_001359104	ENSMUST00000154424	Reps2	mRNA	-5.92338	0.999939	0.131315
NM_001359760	319880	NP_001346689	NM_001359760		Tmcc3	mRNA	-5.92338	0.999939	0.131315
NM_001363023	228911	NP_001349952	NM_001363023	ENSMUST00000109159	Tshz2	mRNA	-5.92338	0.999939	0.131315
NM_001363112	70325	NP_001350041	NM_001363112		Pigw	mRNA	-5.92338	0.999939	0.131315
NM_001368187	331188	NP_001355116	NM_001368187		Zfp781	mRNA	-5.92338	0.999939	0.131315
NM_001378663	101055758	NP_001365592	NM_001378663		Gm7592	mRNA	-5.92338	0.999939	0.131315
NM_027526	70727	NP_081802	NM_027526	ENSMUST00000203482	Rasgef1a	mRNA	-5.92338	0.999939	0.131315
XM_006497032	78255	XP_006497095	XM_006497032		Ralgps2	mRNA	-5.92338	0.999939	0.131315
XM_006499690	29808	XP_006499753	XM_006499690		Mga	mRNA	-5.92338	0.999939	0.131315
XM_006501782	56758	XP_006501845	XM_006501782		Mbnl1	mRNA	-5.92338	0.999939	0.131315
XM_006515048	211914	XP_006515111	XM_006515048		Asap2	mRNA	-5.92338	0.999939	0.131315
XM_006524236	240057	XP_006524299	XM_006524236		Syngap1	mRNA	-5.92338	0.999939	0.131315
XM_006527728	100042480	XP_006527791	XM_006527728		Nhsl2	mRNA	-5.92338	0.999939	0.131315
XM_006528093	320940	XP_006528156	XM_006528093		Atp11c	mRNA	-5.92338	0.999939	0.131315
XM_006530576	110784	XP_006530639	XM_006530576	ENSMUST00000034031	Nr3c2	mRNA	-5.92338	0.999939	0.131315
XM_006530665	14087	XP_006530728	XM_006530665	ENSMUST00000127904	Fanca	mRNA	-5.92338	0.999939	0.131315
XM_006532150	13385	XP_006532213	XM_006532150		Dlg4	mRNA	-5.92338	0.999939	0.131315
XM_006532755	210004	XP_006532818	XM_006532755		B3gntl1	mRNA	-5.92338	0.999939	0.131315
XM_006533264	238023	XP_006533327	XM_006533264	ENSMUST00000038831	Hexdc	mRNA	-5.92338	0.999939	0.131315
XM_006537999	320571	XP_006538062	XM_006537999		Atp8b5	mRNA	-5.92338	0.999939	0.131315
XM_006539226	74326	XP_006539289	XM_006539226		Hnrnpr	mRNA	-5.92338	0.999939	0.131315
XM_006539654	18987	XP_006539717	XM_006539654		Pou2f2	mRNA	-5.92338	0.999939	0.131315
XM_011240463	16975	XP_011238765	XM_011240463		Lrp8	mRNA	-5.92338	0.999939	0.131315
XM_011240635	75578	XP_011238937	XM_011240635		Fggy	mRNA	-5.92338	0.999939	0.131315
XM_011243011	71268	XP_011241313	XM_011243011	ENSMUST00000217341	Lrrfip2	mRNA	-5.92338	0.999939	0.131315
XM_011243441	22781	XP_011241743	XM_011243441	ENSMUST00000238712	Ikzf4	mRNA	-5.92338	0.999939	0.131315
XM_011249233	69806	XP_011247535	XM_011249233		Slc39a11	mRNA	-5.92338	0.999939	0.131315
XM_011249924	140577	XP_011248226	XM_011249924		Ankrd6	mRNA	-5.92338	0.999939	0.131315
XM_017314712	13518	XP_017170201	XM_017314712		Dst	mRNA	-5.92338	0.999939	0.131315
XM_017315811	12289	XP_017171300	XM_017315811		Cacna1d	mRNA	-5.92338	0.999939	0.131315
XM_017317065	51789	XP_017172554	XM_017317065		Tnk2	mRNA	-5.92338	0.999939	0.131315
XM_030243242	114255	XP_030099102	XM_030243242		Dok4	mRNA	-5.92338	0.999939	0.131315
XM_030244299	235283	XP_030100159	XM_030244299	ENSMUST00000165104	Gramd1b	mRNA	-5.92338	0.999939	0.131315
XM_030245682	192197	XP_030101542	XM_030245682		Bcas3	mRNA	-5.92338	0.999939	0.131315
XM_030247069	12908	XP_030102929	XM_030247069		Crat	mRNA	-5.92338	0.999939	0.131315
XM_030248009	70551	XP_030103869	XM_030248009		Tmtc4	mRNA	-5.92338	0.999939	0.131315
XM_030250208	228355	XP_030106068	XM_030250208		Madd	mRNA	-5.92338	0.999939	0.131315
XM_030254542	269701	XP_030110402	XM_030254542		Wdr66	mRNA	-5.92338	0.999939	0.131315
XM_030255144	13848	XP_030111004	XM_030255144		Ephb6	mRNA	-5.92338	0.999939	0.131315
XM_036153330	65098	XP_036009223	XM_036153330		Zfand6	mRNA	-5.92338	0.999939	0.131315
XM_036153740	12725	XP_036009633	XM_036153740		Clcn3	mRNA	-5.92338	0.999939	0.131315
XM_036154330	74256	XP_036010223	XM_036154330		Cyld	mRNA	-5.92338	0.999939	0.131315
XM_036157644	75302	XP_036013537	XM_036157644		Asxl2	mRNA	-5.92338	0.999939	0.131315
XM_036158073	320806	XP_036013966	XM_036158073		Gfm2	mRNA	-5.92338	0.999939	0.131315
XM_036158144	68675	XP_036014037	XM_036158144		Fam172a	mRNA	-5.92338	0.999939	0.131315
XM_036158987	170791	XP_036014880	XM_036158987		Rbm39	mRNA	-5.92338	0.999939	0.131315
XM_036159765	19730	XP_036015658	XM_036159765		Ralgds	mRNA	-5.92338	0.999939	0.131315
XM_036161222	56736	XP_036017115	XM_036161222		Rnf14	mRNA	-5.92338	0.999939	0.131315
XM_036161248	228355	XP_036017141	XM_036161248		Madd	mRNA	-5.92338	0.999939	0.131315
XM_036162315	327655	XP_036018208	XM_036162315		Ppip5k1	mRNA	-5.92338	0.999939	0.131315
XM_036162499	668940	XP_036018392	XM_036162499		Myh7b	mRNA	-5.92338	0.999939	0.131315
XM_036165117	23912	XP_036021010	XM_036165117		Rhof	mRNA	-5.92338	0.999939	0.131315
XM_036166232	107895	XP_036022125	XM_036166232	ENSMUST00000171405	Mgat5	mRNA	-5.92338	0.999939	0.131315
XM_036153021	233902	XP_036008914	XM_036153021		Fbxl19	mRNA	-5.91802	0.999939	0.0745122
XM_030247301	320806	XP_030103161	XM_030247301		Gfm2	mRNA	-5.91587	0.999939	0.131814
XM_036159799	170644	XP_036015692	XM_036159799		Ubn1	mRNA	-5.91587	0.999939	0.131814
XM_006504570	231801	XP_006504633	XM_006504570		Agfg2	mRNA	-5.90978	0.999939	0.0754156
NM_001302116	235441	NP_001289045	NM_001302116	ENSMUST00000098613	Usp3	mRNA	-5.90188	0.999939	0.109527
XM_036152340	72895	XP_036008233	XM_036152340		Setd5	mRNA	-5.89937	0.999939	0.0770215
XM_011240034	17261	XP_011238336	XM_011240034		Mef2d	mRNA	-5.89604	0.999939	0.13314
XM_036159801	170644	XP_036015694	XM_036159801		Ubn1	mRNA	-5.89604	0.999939	0.13314
XM_036162195	16177	XP_036018088	XM_036162195		Il1r1	mRNA	-5.89604	0.999939	0.13314
XM_006510754	102747	XP_006510817	XM_006510754		Lrrc49	mRNA	-5.8938	0.999939	0.12009
NM_001114096	68094	NP_001107568	NM_001114096	ENSMUST00000099131	Smarcc2	mRNA	-5.89351	0.999939	0.133309
XM_006524679	56716	XP_006524742	XM_006524679		Mlst8	mRNA	-5.89351	0.999939	0.133309
XM_006511515	74125	XP_006511578	XM_006511515		Armc8	mRNA	-5.88671	0.999939	0.0116823
NM_001368712	19671	NP_001355641	NM_001368712		Rce1	mRNA	-5.87146	0.999939	0.105678
XM_006535518	665113	XP_006535581	XM_006535518		Tnik	mRNA	-5.87079	0.999939	0.134842
XM_006504020	54216	XP_006504083	XM_006504020		Pcdh7	mRNA	-5.86772	0.999939	0.0912369
XM_030247604	108912	XP_030103464	XM_030247604		Cdca2	mRNA	-5.86599	0.999939	0.079663
NM_023440	68255	NP_075929	NM_023440	ENSMUST00000055085	Tmem86b	mRNA	-5.86324	0.113928	0.000559268
XM_006495867	21961	XP_006495930	XM_006495867		Tns1	mRNA	-5.86268	0.999939	0.0503134
NM_001253783	23854	NP_001240712	NM_001253783		Def8	mRNA	-5.85218	0.999939	0.136108
XM_036161221	228355	XP_036017114	XM_036161221		Madd	mRNA	-5.85218	0.999939	0.136108
XM_006498431	77683	XP_006498494	XM_006498431		Ehmt1	mRNA	-5.84976	0.999939	0.0880195
NM_181540	107770	NP_853518	NM_181540	ENSMUST00000049197	Tm6sf2	mRNA	-5.8491	0.999939	0.127386
NM_001360680	67607	NP_001347609	NM_001360680		Zfp788	mRNA	-5.84782	0.999939	0.10826
XM_006496281	70827	XP_006496344	XM_006496281		Trak2	mRNA	-5.84771	0.999939	0.136412
XM_036158843	69890	XP_036014736	XM_036158843		Zfp219	mRNA	-5.84771	0.999939	0.136412
NM_001378935	26919	NP_001365864	NM_001378935	ENSMUST00000161077	Zfp346	mRNA	-5.84686	0.999939	0.0814102
XM_011247730	13497	XP_011246032	XM_011247730		Drp2	mRNA	-5.84686	0.999939	0.0814102
XM_011244009	18080	XP_011242311	XM_011244009		Nin	mRNA	-5.8305	0.999939	0.0930653
NM_001377013	26992	NP_001363942	NM_001377013		Brd7	mRNA	-5.82426	0.999939	0.138024
XM_006496318	77264	XP_006496381	XM_006496318		Zfp142	mRNA	-5.82426	0.999939	0.138024
XM_006529399	226352	XP_006529462	XM_006529399		Epb41l5	mRNA	-5.82426	0.999939	0.138024
XM_017321709	53945	XP_017177198	XM_017321709		Slc40a1	mRNA	-5.82426	0.999939	0.138024
XM_036165308	54216	XP_036021201	XM_036165308		Pcdh7	mRNA	-5.82426	0.999939	0.138024
NM_001252292	17294	NP_001239221	NM_001252292	ENSMUST00000124665	Mest	mRNA	-5.82085	0.999939	0.122361
XM_006529397	226352	XP_006529460	XM_006529397		Epb41l5	mRNA	-5.82085	0.999939	0.122361
XM_011240455	16975	XP_011238757	XM_011240455		Lrp8	mRNA	-5.81782	0.999939	0.124777
XM_030245950	22720	XP_030101810	XM_030245950		Zfp62	mRNA	-5.81433	0.999939	0.11371
XM_006504625	72154	XP_006504688	XM_006504625		Zfp157	mRNA	-5.80739	0.999939	0.125502
NM_001379441	227738	NP_001366370	NM_001379441		Lrsam1	mRNA	-5.80693	0.999939	0.139223
XM_006495966	22779	XP_006496029	XM_006495966		Ikzf2	mRNA	-5.80693	0.999939	0.139223
XM_006517615	218613	XP_006517678	XM_006517615		Mier3	mRNA	-5.80693	0.999939	0.139223
XM_011243394	213326	XP_011241696	XM_011243394		Scyl2	mRNA	-5.80693	0.999939	0.139223
XM_017322209	233871	XP_017177698	XM_017322209		Atxn2l	mRNA	-5.80693	0.999939	0.139223
NM_001362054	67636	NP_001348983	NM_001362054		Etfrf1	mRNA	-5.8032	0.999939	0.136165
XM_006520163	68070	XP_006520226	XM_006520163		Pdzd2	mRNA	-5.8004	0.999939	0.139677
XM_030242020	11865	XP_030097880	XM_030242020		Arntl	mRNA	-5.8004	0.999939	0.139677
XM_036156545	216766	XP_036012438	XM_036156545		Gemin5	mRNA	-5.8004	0.999939	0.139677
XM_006503300	67013	XP_006503363	XM_006503300		Oma1	mRNA	-5.78963	0.999939	0.116882
NM_001358967	26874	NP_001345896	NM_001358967		Abcd2	mRNA	-5.78664	0.999939	0.0299267
XM_006514451	108686	XP_006514514	XM_006514451		Ccdc88a	mRNA	-5.77617	0.999939	0.141373
XM_030243072	75613	XP_030098932	XM_030243072		Med25	mRNA	-5.77617	0.999939	0.141373
XM_030250365	228536	XP_030106225	XM_030250365		Bahd1	mRNA	-5.77617	0.999939	0.141373
NM_001356450	76302	NP_001343379	NM_001356450	ENSMUST00000119981	Pcnp	mRNA	-5.77228	0.233737	0.00140239
XM_036159972	27393	XP_036015865	XM_036159972		Mrpl39	mRNA	-5.77185	0.999939	0.089681
NM_001372553	69035	NP_001359482	NM_001372553		Zdhhc3	mRNA	-5.76022	0.999939	0.142498
XM_006512854	71365	XP_006512917	XM_006512854		Pdss2	mRNA	-5.76022	0.999939	0.142498
XM_036156213	104681	XP_036012106	XM_036156213		Slc16a6	mRNA	-5.76022	0.999939	0.142498
NM_138312	68675	NP_612185	NM_138312	ENSMUST00000163257	Fam172a	mRNA	-5.75432	0.999939	0.0998438
XM_030246714	11305	XP_030102574	XM_030246714		Abca2	mRNA	-5.75151	0.999939	0.143115
NM_001302887	72843	NP_001289816	NM_001302887		Prdm4	mRNA	-5.74657	0.999939	0.0138565
NM_001252395	67283	NP_001239324	NM_001252395		Slc25a19	mRNA	-5.74594	0.999939	0.129542
XM_036162405	56017	XP_036018298	XM_036162405		Slc2a8	mRNA	-5.74315	0.999939	0.0165998
XM_036162314	320816	XP_036018207	XM_036162314		Ankrd16	mRNA	-5.73955	0.999939	0.0209303
XM_030252823	70762	XP_030108683	XM_030252823	ENSMUST00000192773	Dclk2	mRNA	-5.7389	0.999939	0.123685
XM_030245582	15184	XP_030101442	XM_030245582		Hdac5	mRNA	-5.73398	0.999939	0.0318726
NM_133816	98402	NP_598577	NM_133816	ENSMUST00000066279	Sh3bp4	mRNA	-5.73324	0.999939	0.143056
XM_036158881	74385	XP_036014774	XM_036158881		Ap5m1	mRNA	-5.73285	0.999939	0.0945357
XM_036158060	27015	XP_036013953	XM_036158060		Polk	mRNA	-5.72873	0.999939	0.103886
NM_001170401	268567	NP_001163872	NM_001170401	ENSMUST00000070174	Tmem229b	mRNA	-5.72642	0.999939	0.144905
XM_030255324	22685	XP_030111184	XM_030255324		Zfp239	mRNA	-5.72642	0.999939	0.144905
XM_006511355	66660	XP_006511418	XM_006511355		Sltm	mRNA	-5.72595	0.999939	0.0945827
XM_036155397	76499	XP_036011290	XM_036155397		Clasp2	mRNA	-5.71865	0.999939	0.135162
XM_006523583	13164	XP_006523646	XM_006523583		Dazl	mRNA	-5.71865	0.999939	0.0964527
NM_146157	230866	NP_666269	NM_146157	ENSMUST00000179784	Emc1	mRNA	-5.71612	0.999939	0.09753
XM_017317878	225289	XP_017173367	XM_017317878		AW554918	mRNA	-5.71286	0.999939	0.127342
XM_017322300	319748	XP_017177789	XM_017322300		Zfp865	mRNA	-5.71286	0.999939	0.127342
XM_036153499	74349	XP_036009392	XM_036153499		Fam160a2	mRNA	-5.71194	0.999939	0.145946
XM_036155186	66812	XP_036011079	XM_036155186		Ppcdc	mRNA	-5.71194	0.999939	0.145946
XM_036158919	78938	XP_036014812	XM_036158919		Fbxo34	mRNA	-5.71194	0.999939	0.145946
XM_006500146	69605	XP_006500209	XM_006500146		Lnpk	mRNA	-5.70707	0.999939	0.0973977
XM_006522214	27416	XP_006522277	XM_006522214		Abcc5	mRNA	-5.70692	0.999939	0.146308
XM_030246077	319475	XP_030101937	XM_030246077		Zfp672	mRNA	-5.70692	0.999939	0.146308
XM_006520857	223828	XP_006520920	XM_006520857		Pphln1	mRNA	-5.7024	0.999939	0.097327
NM_001362200	104263	NP_001349129	NM_001362200	ENSMUST00000207023	Kdm3a	mRNA	-5.70089	0.999939	0.146744
XM_006520149	67154	XP_006520212	XM_006520149		Mtdh	mRNA	-5.70089	0.999939	0.146744
XM_006521899	207806	XP_006521962	XM_006521899		Usf3	mRNA	-5.70089	0.999939	0.146744
XM_030247973	170791	XP_030103833	XM_030247973		Rbm39	mRNA	-5.70089	0.999939	0.146744
XM_036153563	77938	XP_036009456	XM_036153563		Fam53b	mRNA	-5.70089	0.999939	0.146744
XM_006505580	14924	XP_006505643	XM_006505580		Magi1	mRNA	-5.69755	0.999939	0.0980867
XM_036160270	116871	XP_036016163	XM_036160270		Mta3	mRNA	-5.6973	0.999939	0.112332
XM_036166161	269774	XP_036022054	XM_036166161		Aak1	mRNA	-5.69609	0.999939	0.135756
XM_011243040	74100	XP_011241342	XM_011243040		Arpp21	mRNA	-5.69252	0.999939	0.0997266
XM_006518752	20540	XP_006518815	XM_006518752		Slc7a7	mRNA	-5.69053	0.999939	0.147495
NM_001145780	67023	NP_001139252	NM_001145780	ENSMUST00000110053	Use1	mRNA	-5.68633	0.999939	0.131194
XM_006507137	101437	XP_006507200	XM_006507137		Dhx32	mRNA	-5.68633	0.999939	0.131194
XM_036152854	20841	XP_036008747	XM_036152854		Zfp143	mRNA	-5.68633	0.999939	0.131194
XM_006504399	18984	XP_006504462	XM_006504399		Por	mRNA	-5.68461	0.999939	0.104256
NM_175677	319236	NP_783608	NM_175677	ENSMUST00000130139	Trim12c	mRNA	-5.67845	0.999939	0.10029
XM_017316964	224139	XP_017172453	XM_017316964		Golgb1	mRNA	-5.67489	0.999939	0.148635
NM_175860	16205	NP_787056	NM_175860	ENSMUST00000204168	Gimap1	mRNA	-5.67391	0.999939	0.143014
XM_011243982	108800	XP_011242284	XM_011243982	ENSMUST00000164713	Ston2	mRNA	-5.67391	0.999939	0.143014
XM_030244825	110962	XP_030100685	XM_030244825		Mbd6	mRNA	-5.67107	0.999939	0.10132
NM_001025428	70834	NP_001020599	NM_001025428	ENSMUST00000092777	Spag9	mRNA	-5.66199	0.999939	0.149581
NM_001081160	74762	NP_001074629	NM_001081160	ENSMUST00000073556	Mdga1	mRNA	-5.66199	0.999939	0.149581
NM_001081177	16554	NP_001074646	NM_001081177	ENSMUST00000100473	Kif13b	mRNA	-5.66199	0.999939	0.149581
NM_001291890	11492	NP_001278819	NM_001291890		Adam19	mRNA	-5.66199	0.999939	0.149581
XM_006498628	12388	XP_006498691	XM_006498628		Ctnnd1	mRNA	-5.66199	0.999939	0.149581
XM_006505312	108655	XP_006505375	XM_006505312		Foxp1	mRNA	-5.66199	0.999939	0.149581
XM_006520702	210544	XP_006520765	XM_006520702		Tbc1d31	mRNA	-5.66199	0.999939	0.149581
XM_011238604	73122	XP_011236906	XM_011238604		Tgfbrap1	mRNA	-5.66199	0.999939	0.149581
XM_030244304	235283	XP_030100164	XM_030244304		Gramd1b	mRNA	-5.66199	0.999939	0.149581
XM_030249682	224650	XP_030105542	XM_030249682		Anks1	mRNA	-5.66199	0.999939	0.149581
XM_030254550	277854	XP_030110410	XM_030254550		Depdc5	mRNA	-5.66199	0.999939	0.149581
XM_036159397	239510	XP_036015290	XM_036159397		Phf20l1	mRNA	-5.66199	0.999939	0.149581
XM_036164498	74326	XP_036020391	XM_036164498		Hnrnpr	mRNA	-5.66199	0.999939	0.149581
NM_144833	52708	NP_659082	NM_144833	ENSMUST00000045931	Zfp410	mRNA	-5.661	0.999939	0.105075
XM_036156395	17762	XP_036012288	XM_036156395	ENSMUST00000106993	Mapt	mRNA	-5.65406	0.999939	0.103494
NM_001017525	74007	NP_001017525	NM_001017525	ENSMUST00000105306	Btbd11	mRNA	-5.65183	0.999939	0.150328
NM_001271479	57757	NP_001258408	NM_001271479	ENSMUST00000237165	Pglyrp2	mRNA	-5.65183	0.999939	0.150328
NM_001320258	240047	NP_001307187	NM_001320258		Mmp25	mRNA	-5.65183	0.999939	0.150328
NM_001360593	69008	NP_001347522	NM_001360593		Cab39l	mRNA	-5.65183	0.999939	0.150328
NM_001362995	227937	NP_001349924	NM_001362995		Pkp4	mRNA	-5.65183	0.999939	0.150328
NM_001363709	12183	NP_001350638	NM_001363709		Bpgm	mRNA	-5.65183	0.999939	0.150328
NM_001364452	244416	NP_001351381	NM_001364452		Ppp1r3b	mRNA	-5.65183	0.999939	0.150328
NM_001371033	240057	NP_001357962	NM_001371033		Syngap1	mRNA	-5.65183	0.999939	0.150328
NM_001377006	217449	NP_001363935	NM_001377006		Trappc12	mRNA	-5.65183	0.999939	0.150328
NM_001379076	109711	NP_001366005	NM_001379076		Actn1	mRNA	-5.65183	0.999939	0.150328
NM_001379466	320664	NP_001366395	NM_001379466		Cass4	mRNA	-5.65183	0.999939	0.150328
NM_001379467	320664	NP_001366396	NM_001379467		Cass4	mRNA	-5.65183	0.999939	0.150328
NM_001384171	21899	NP_001371100	NM_001384171		Tlr6	mRNA	-5.65183	0.999939	0.150328
NM_022979	269966	NP_075355	NM_022979	ENSMUST00000070165	Nup98	mRNA	-5.65183	0.999939	0.150328
NM_177698	234353	NP_808366	NM_177698	ENSMUST00000093469	Psd3	mRNA	-5.65183	0.999939	0.150328
NM_198005	75763	NP_932122	NM_198005	ENSMUST00000102701	Dcaf17	mRNA	-5.65183	0.999939	0.150328
XM_006495481	211660	XP_006495544	XM_006495481		Cspp1	mRNA	-5.65183	0.999939	0.150328
XM_006497440	209630	XP_006497503	XM_006497440		Frmd4a	mRNA	-5.65183	0.999939	0.150328
XM_006498992	19271	XP_006499055	XM_006498992		Ptprj	mRNA	-5.65183	0.999939	0.150328
XM_006499783	329540	XP_006499846	XM_006499783		Nol4l	mRNA	-5.65183	0.999939	0.150328
XM_006505739	19016	XP_006505802	XM_006505739		Pparg	mRNA	-5.65183	0.999939	0.150328
XM_006510509	57810	XP_006510572	XM_006510509		Cdon	mRNA	-5.65183	0.999939	0.150328
XM_006521823	171286	XP_006521886	XM_006521823		Slc12a8	mRNA	-5.65183	0.999939	0.150328
XM_006521894	207798	XP_006521957	XM_006521894	ENSMUST00000214098	Gramd1c	mRNA	-5.65183	0.999939	0.150328
XM_006523010	224432	XP_006523073	XM_006523010		Scaf4	mRNA	-5.65183	0.999939	0.150328
XM_006528160	56364	XP_006528223	XM_006528160		Zmym3	mRNA	-5.65183	0.999939	0.150328
XM_006528168	56364	XP_006528231	XM_006528168		Zmym3	mRNA	-5.65183	0.999939	0.150328
XM_006529970	98314	XP_006530033	XM_006529970		D2hgdh	mRNA	-5.65183	0.999939	0.150328
XM_006532538	192197	XP_006532601	XM_006532538		Bcas3	mRNA	-5.65183	0.999939	0.150328
XM_006534805	17472	XP_006534868	XM_006534805		Gbp4	mRNA	-5.65183	0.999939	0.150328
XM_006540245	58206	XP_006540308	XM_006540245		Zbtb32	mRNA	-5.65183	0.999939	0.150328
XM_011239665	407823	XP_011237967	XM_011239665		Baz2b	mRNA	-5.65183	0.999939	0.150328
XM_011240313	99526	XP_011238615	XM_011240313		Usp53	mRNA	-5.65183	0.999939	0.150328
XM_011242901	67789	XP_011241203	XM_011242901		Dalrd3	mRNA	-5.65183	0.999939	0.150328
XM_017315521	27052	XP_017171010	XM_017315521		Aoah	mRNA	-5.65183	0.999939	0.150328
XM_030242030	12039	XP_030097890	XM_030242030		Bckdha	mRNA	-5.65183	0.999939	0.150328
XM_030244312	235283	XP_030100172	XM_030244312		Gramd1b	mRNA	-5.65183	0.999939	0.150328
XM_030246258	68106	XP_030102118	XM_030246258		Nt5c3b	mRNA	-5.65183	0.999939	0.150328
XM_030246793	338320	XP_030102653	XM_030246793	ENSMUST00000177225	Mia2	mRNA	-5.65183	0.999939	0.150328
XM_030251665	269356	XP_030107525	XM_030251665		Slc4a11	mRNA	-5.65183	0.999939	0.150328
XM_036152924	232791	XP_036008817	XM_036152924		Cnot3	mRNA	-5.65183	0.999939	0.150328
XM_036153854	211228	XP_036009747	XM_036153854		Lrrc25	mRNA	-5.65183	0.999939	0.150328
XM_036160048	56490	XP_036015941	XM_036160048		Zbtb20	mRNA	-5.65183	0.999939	0.150328
XM_036161661	15463	XP_036017554	XM_036161661		Agfg1	mRNA	-5.65183	0.999939	0.150328
XM_036165378	57080	XP_036021271	XM_036165378		Gtf2ird1	mRNA	-5.65183	0.999939	0.150328
NM_001355100	30928	NP_001342029	NM_001355100		Zbtb18	mRNA	-5.64842	0.999939	0.15058
NM_001376992	63959	NP_001363921	NM_001376992		Slc29a1	mRNA	-5.64842	0.999939	0.15058
XM_006523524	12211	XP_006523587	XM_006523524		Birc6	mRNA	-5.64842	0.999939	0.15058
XM_030244703	76499	XP_030100563	XM_030244703		Clasp2	mRNA	-5.64842	0.999939	0.15058
XM_006519602	72662	XP_006519665	XM_006519602		Dis3	mRNA	-5.63607	0.999939	0.108242
XM_006503572	23857	XP_006503635	XM_006503572	ENSMUST00000183973	Dmtf1	mRNA	-5.63329	0.999939	0.110079
XM_006502842	18027	XP_006502905	XM_006502842		Nfia	mRNA	-5.6316	0.999939	0.107443
XM_006503304	67106	XP_006503367	XM_006503304		Zbtb8os	mRNA	-5.62826	0.999939	0.0339514
XM_011248904	216792	XP_011247206	XM_011248904		Iba57	mRNA	-5.62447	0.999939	0.118815
XM_006497962	227738	XP_006498025	XM_006497962		Lrsam1	mRNA	-5.62431	0.999939	0.10676
XM_011238538	329154	XP_011236840	XM_011238538		Ankrd44	mRNA	-5.62431	0.999939	0.10676
XM_006525698	170826	XP_006525761	XM_006525698		Ppargc1b	mRNA	-5.62144	0.999939	0.152582
XM_011239028	14594	XP_011237330	XM_011239028		Ggta1	mRNA	-5.62144	0.999939	0.152582
XM_011239842	77015	XP_011238144	XM_011239842		Mpped2	mRNA	-5.61997	0.999939	0.146367
XM_036155660	17245	XP_036011553	XM_036155660		Mdm1	mRNA	-5.61105	0.999939	0.149118
NM_001285473	241066	NP_001272402	NM_001285473	ENSMUST00000027171	Carf	mRNA	-5.61024	0.999939	0.15342
XM_011249446	231600	XP_011247748	XM_011249446		Chfr	mRNA	-5.61024	0.999939	0.15342
XM_036152343	72895	XP_036008236	XM_036152343		Setd5	mRNA	-5.61024	0.999939	0.15342
XM_036164791	240832	XP_036020684	XM_036164791		Tor1aip2	mRNA	-5.61024	0.999939	0.15342
XM_036164823	15932	XP_036020716	XM_036164823		Idua	mRNA	-5.61024	0.999939	0.15342
NM_001199433	13433	NP_001186362	NM_001199433	ENSMUST00000216540	Dnmt1	mRNA	-5.60861	0.999939	0.134873
XM_006529812	67444	XP_006529875	XM_006529812		Ilkap	mRNA	-5.60834	0.999939	0.112197
NM_001290729	270627	NP_001277658	NM_001290729	ENSMUST00000149274	Taf1	mRNA	-5.60548	0.999939	0.114243
XM_011246808	108123	XP_011245110	XM_011246808		Napg	mRNA	-5.60375	0.999939	0.14421
XM_006501814	56790	XP_006501877	XM_006501814		Supt20	mRNA	-5.5994	0.999939	0.140252
XM_030255459	320560	XP_030111319	XM_030255459		Dennd5b	mRNA	-5.599	0.999939	0.110133
XM_006537950	26885	XP_006538013	XM_006537950		Casp8ap2	mRNA	-5.59397	0.999939	0.154643
XM_017316295	18286	XP_017171784	XM_017316295		Odf2	mRNA	-5.59397	0.999939	0.154643
XM_017321022	56430	XP_017176511	XM_017321022		Clip1	mRNA	-5.59397	0.999939	0.154643
XM_030250442	225651	XP_030106302	XM_030250442		Mppe1	mRNA	-5.59397	0.999939	0.154643
XM_030253804	71957	XP_030109664	XM_030253804		Ints11	mRNA	-5.59397	0.999939	0.154643
XM_036165130	243272	XP_036021023	XM_036165130		Sbno1	mRNA	-5.59397	0.999939	0.154643
XM_030255421	269800	XP_030111281	XM_030255421	ENSMUST00000112424	Zfp384	mRNA	-5.59385	0.999939	0.110542
NM_001326599	76773	NP_001313528	NM_001326599	ENSMUST00000227142	Wdyhv1	mRNA	-5.59189	0.999939	0.13645
XM_036164578	93760	XP_036020471	XM_036164578		Arid1a	mRNA	-5.58703	0.999939	0.121553
NM_053202	108655	NP_444432	NM_053202	ENSMUST00000113322	Foxp1	mRNA	-5.58005	0.999939	0.116372
XM_011249411	17472	XP_011247713	XM_011249411		Gbp4	mRNA	-5.56613	0.999939	0.156753
XM_006499266	228536	XP_006499329	XM_006499266		Bahd1	mRNA	-5.56595	0.999939	0.156766
XM_006506053	236266	XP_006506116	XM_006506053		Alms1	mRNA	-5.56595	0.999939	0.156766
XM_036164277	56809	XP_036020170	XM_036164277		Gmeb1	mRNA	-5.56595	0.999939	0.156766
XM_030248476	223601	XP_030104336	XM_030248476		Cyrib	mRNA	-5.56397	0.999939	0.153279
NM_001025561	56361	NP_001020732	NM_001025561	ENSMUST00000086643	Pus1	mRNA	-5.55987	0.999939	0.115863
NM_001243761	12265	NP_001230690	NM_001243761	ENSMUST00000230146	Ciita	mRNA	-5.55655	0.999939	0.157484
NM_001290699	98403	NP_001277628	NM_001290699		Zfp451	mRNA	-5.55655	0.999939	0.157484
NM_001355430	54338	NP_001342359	NM_001355430		Slc23a2	mRNA	-5.55655	0.999939	0.157484
NM_001372268	224727	NP_001359197	NM_001372268		Bag6	mRNA	-5.55655	0.999939	0.157484
NM_001379026	224023	NP_001365955	NM_001379026		Klhl22	mRNA	-5.55655	0.999939	0.157484
XM_017312885	382045	XP_017168374	XM_017312885		Adgrg5	mRNA	-5.55655	0.999939	0.157484
XM_030250475	269023	XP_030106335	XM_030250475		Zfp608	mRNA	-5.55655	0.999939	0.157484
XM_006515914	268567	XP_006515977	XM_006515914		Tmem229b	mRNA	-5.55119	0.999939	0.120786
XM_006531773	329015	XP_006531836	XM_006531773		Atg2a	mRNA	-5.54325	0.999939	0.0176988
XM_030254479	23912	XP_030110339	XM_030254479		Rhof	mRNA	-5.53977	0.999939	0.0395411
NM_001286011	74237	NP_001272940	NM_001286011		Tubgcp2	mRNA	-5.53738	0.999939	0.158955
XM_036159625	76740	XP_036015518	XM_036159625		Efr3a	mRNA	-5.53738	0.999939	0.158955
NM_031183	83395	NP_112460	NM_031183	ENSMUST00000047997	Sp6	mRNA	-5.5363	0.999939	0.118098
XM_036159773	13508	XP_036015666	XM_036159773		Dscam	mRNA	-5.53501	0.999939	0.157431
XM_030250133	75956	XP_030105993	XM_030250133		Srrm2	mRNA	-5.52793	0.999939	0.0284296
XM_017314538	237943	XP_017170027	XM_017314538		Gpatch8	mRNA	-5.52729	0.999939	0.126155
XM_030242657	29861	XP_030098517	XM_030242657		Dpf1	mRNA	-5.51195	0.999939	0.136954
NM_029851	110350	NP_084127	NM_029851	ENSMUST00000048417	Dync2h1	mRNA	-5.50822	0.999939	0.161212
XM_006516753	68750	XP_006516816	XM_006516753		Rreb1	mRNA	-5.50822	0.999939	0.161212
XM_006516807	94246	XP_006516870	XM_006516807		Arid4b	mRNA	-5.50822	0.999939	0.161212
XM_006524276	240174	XP_006524339	XM_006524276		Thada	mRNA	-5.50822	0.999939	0.161212
XM_006530993	244585	XP_006531056	XM_006530993		Rpgrip1l	mRNA	-5.50822	0.999939	0.161212
XM_011245449	140570	XP_011243751	XM_011245449		Plxnb2	mRNA	-5.50822	0.999939	0.161212
XM_030252389	11444	XP_030108249	XM_030252389		Chrnb2	mRNA	-5.50822	0.999939	0.161212
XM_030254483	23912	XP_030110343	XM_030254483		Rhof	mRNA	-5.50822	0.999939	0.161212
XM_006500776	26570	XP_006500839	XM_006500776		Slc7a11	mRNA	-5.5008	0.999939	0.16179
XM_006517716	382793	XP_006517779	XM_006517716		Mtx3	mRNA	-5.5008	0.999939	0.16179
XM_011244897	105689	XP_011243199	XM_011244897		Mycbp2	mRNA	-5.5008	0.999939	0.16179
XM_017321734	70699	XP_017177223	XM_017321734		Nup205	mRNA	-5.5008	0.999939	0.16179
XM_017322256	244219	XP_017177745	XM_017322256		Zfp668	mRNA	-5.5008	0.999939	0.16179
XM_006533199	22720	XP_006533262	XM_006533199		Zfp62	mRNA	-5.49767	0.999939	0.152753
XM_030253440	230603	XP_030109300	XM_030253440		Ttc39a	mRNA	-5.49476	0.999939	0.12787
XM_017316585	223864	XP_017172074	XM_017316585		Rapgef3	mRNA	-5.4875	0.999939	0.125424
XM_006522994	22129	XP_006523057	XM_006522994		Ttc3	mRNA	-5.48534	0.999939	0.163001
XM_036165497	100040462	XP_036021390	XM_036165497		Mndal	mRNA	-5.485	0.999939	0.137932
XM_036152296	70047	XP_036008189	XM_036152296		Trnt1	mRNA	-5.48202	0.999939	0.125305
NM_001357886	78798	NP_001344815	NM_001357886		Eml4	mRNA	-5.47846	0.999939	0.163541
XM_011239457	228359	XP_011237759	XM_011239457		Arhgap1	mRNA	-5.47846	0.999939	0.163541
XM_036159727	106298	XP_036015620	XM_036159727		Rrn3	mRNA	-5.47846	0.999939	0.163541
XM_036153869	213027	XP_036009762	XM_036153869		Evi5l	mRNA	-5.45684	0.999939	0.129511
NM_001008548	207728	NP_001008548	NM_001008548	ENSMUST00000211368	Pde2a	mRNA	-5.45406	0.999939	0.129371
XM_017314631	380718	XP_017170120	XM_017314631		Mks1	mRNA	-5.45339	0.999939	0.165524
XM_006501242	211556	XP_006501305	XM_006501242		Ap1ar	mRNA	-5.45121	0.999939	0.129549
XM_030247859	319955	XP_030103719	XM_030247859		Ercc6	mRNA	-5.44806	0.999939	0.165947
XM_030252264	98910	XP_030108124	XM_030252264		Usp6nl	mRNA	-5.44806	0.999939	0.165947
NM_001362997	227937	NP_001349926	NM_001362997		Pkp4	mRNA	-5.44752	0.999939	0.16599
XM_036159611	72844	XP_036015504	XM_036159611	ENSMUST00000089414	Kctd17	mRNA	-5.44752	0.999939	0.16599
XM_036165132	243328	XP_036021025	XM_036165132		Slc29a4	mRNA	-5.44752	0.999939	0.16599
XM_036156593	217218	XP_036012486	XM_036156593		Atxn7l3	mRNA	-5.44532	0.999939	0.130854
NM_001159549	14536	NP_001153021	NM_001159549		Nr6a1	mRNA	-5.4428	0.999939	0.166366
NM_001364214	26931	NP_001351143	NM_001364214		Ppp2r5c	mRNA	-5.4428	0.999939	0.166366
XM_006506824	97287	XP_006506887	XM_006506824		Mtmr14	mRNA	-5.4428	0.999939	0.166366
XM_006519227	50720	XP_006519290	XM_006519227		Sacs	mRNA	-5.4428	0.999939	0.166366
XM_006535713	242894	XP_006535776	XM_006535713		Actr3b	mRNA	-5.4428	0.999939	0.166366
XM_006540015	269854	XP_006540078	XM_006540015		Nat14	mRNA	-5.4428	0.999939	0.166366
XM_011244594	100041420	XP_011242896	XM_011244594		Gm3325	mRNA	-5.4428	0.999939	0.166366
XM_011245022	219105	XP_011243324	XM_011245022		Zmym5	mRNA	-5.4428	0.999939	0.166366
XM_017315026	217692	XP_017170515	XM_017315026		Sipa1l1	mRNA	-5.4428	0.999939	0.166366
XM_036153638	70827	XP_036009531	XM_036153638		Trak2	mRNA	-5.4428	0.999939	0.166366
NM_001038609	17762	NP_001033698	NM_001038609	ENSMUST00000100347	Mapt	mRNA	-5.43735	0.999939	0.0286791
XM_030252338	20353	XP_030108198	XM_030252338		Sema4c	mRNA	-5.42589	0.999939	0.145652
NM_001003916	245522	NP_001003916	NM_001003916	ENSMUST00000044382	Zc4h2	mRNA	-5.42063	0.999939	0.168141
XM_030252778	68521	XP_030108638	XM_030252778		Fam189b	mRNA	-5.41857	0.999939	0.164314
NM_001033988	27057	NP_001029160	NM_001033988	ENSMUST00000163336	Ncoa4	mRNA	-5.41704	0.999939	0.16843
XM_006521548	79456	XP_006521611	XM_006521548		Recql4	mRNA	-5.41704	0.999939	0.16843
XM_030248592	26934	XP_030104452	XM_030248592		Racgap1	mRNA	-5.41704	0.999939	0.16843
XM_036154421	78321	XP_036010314	XM_036154421		Ankrd23	mRNA	-5.41704	0.999939	0.16843
XM_036155913	64009	XP_036011806	XM_036155913		Syne1	mRNA	-5.41704	0.999939	0.16843
XM_017317497	27762	XP_017172986	XM_017317497		Vwa7	mRNA	-5.41529	0.999939	0.168571
NM_001364024	70080	NP_001350953	NM_001364024		Igsf23	mRNA	-5.41053	0.999939	0.136854
XM_030255066	108655	XP_030110926	XM_030255066		Foxp1	mRNA	-5.40733	0.999939	0.138592
XM_036160830	76781	XP_036016723	XM_036160830		Mettl4	mRNA	-5.40733	0.999939	0.138592
XM_006525853	225358	XP_006525916	XM_006525853		Fam13b	mRNA	-5.40578	0.999939	0.133697
XM_030251330	237082	XP_030107190	XM_030251330		Nxt2	mRNA	-5.40068	0.999939	0.143722
NM_001355200	99326	NP_001342129	NM_001355200		Garnl3	mRNA	-5.39633	0.999939	0.138609
XM_030252029	68427	XP_030107889	XM_030252029		Slc39a13	mRNA	-5.39633	0.999939	0.138609
XM_030244746	93836	XP_030100606	XM_030244746		Rnf111	mRNA	-5.39346	0.999939	0.138271
XM_030252929	94232	XP_030108789	XM_030252929		Ubqln4	mRNA	-5.39346	0.999939	0.138271
NM_001170953	67897	NP_001164424	NM_001170953	ENSMUST00000025427	Rnmt	mRNA	-5.38532	0.999939	0.170999
NM_001289717	12048	NP_001276646	NM_001289717		Bcl2l1	mRNA	-5.38532	0.999939	0.170999
XM_030245697	192786	XP_030101557	XM_030245697		Rapgef6	mRNA	-5.38532	0.999939	0.170999
XM_030245722	20362	XP_030101582	XM_030245722		Septin8	mRNA	-5.38532	0.999939	0.170999
XM_036154153	50767	XP_036010046	XM_036154153		Pnpla6	mRNA	-5.38532	0.999939	0.170999
XM_036154625	16201	XP_036010518	XM_036154625		Ilf3	mRNA	-5.38532	0.999939	0.170999
XM_036159301	21357	XP_036015194	XM_036159301		Tarbp2	mRNA	-5.38532	0.999939	0.170999
NM_001364315	238323	NP_001351244	NM_001364315		Rps6kl1	mRNA	-5.38441	0.999939	0.139374
NM_001313761	170744	NP_001300690	NM_001313761		Tlr8	mRNA	-5.38393	0.999939	0.171112
XM_017313928	22295	XP_017169417	XM_017313928	ENSMUST00000135638	Cdh23	mRNA	-5.38393	0.999939	0.171112
XM_036165981	20449	XP_036021874	XM_036165981		St8sia1	mRNA	-5.38393	0.999939	0.171112
NM_001360413	66573	NP_001347342	NM_001360413		Dzip1	mRNA	-5.38335	0.999939	0.169686
XM_017313330	235300	XP_017168819	XM_017313330		Tlcd5	mRNA	-5.38313	0.999939	0.171177
NM_001168600	237107	NP_001162071	NM_001168600	ENSMUST00000026297	Gnl3l	mRNA	-5.38236	0.999939	0.17124
NM_001286412	13709	NP_001273341	NM_001286412	ENSMUST00000227192	Elf1	mRNA	-5.38236	0.999939	0.17124
NM_001359284	140740	NP_001346213	NM_001359284		Sec63	mRNA	-5.38236	0.999939	0.17124
NM_001362839	53413	NP_001349768	NM_001362839		Exoc7	mRNA	-5.38236	0.999939	0.17124
XM_006499626	27103	XP_006499689	XM_006499626		Eif2ak4	mRNA	-5.38236	0.999939	0.17124
XM_006506763	77827	XP_006506826	XM_006506763		Krba1	mRNA	-5.38236	0.999939	0.17124
XM_006511583	93836	XP_006511646	XM_006511583		Rnf111	mRNA	-5.38236	0.999939	0.17124
XM_006514933	104111	XP_006514996	XM_006514933	ENSMUST00000152792	Adcy3	mRNA	-5.38236	0.999939	0.17124
XM_011240464	16975	XP_011238766	XM_011240464		Lrp8	mRNA	-5.38236	0.999939	0.17124
XM_011248903	216792	XP_011247205	XM_011248903		Iba57	mRNA	-5.38236	0.999939	0.17124
XM_036156375	17308	XP_036012268	XM_036156375		Mgat1	mRNA	-5.38236	0.999939	0.17124
XM_036156997	71947	XP_036012890	XM_036156997	ENSMUST00000103033	Tmem94	mRNA	-5.38236	0.999939	0.17124
XM_036154846	22688	XP_036010739	XM_036154846		Zfp26	mRNA	-5.38194	0.999939	0.0122177
NM_001346736	214133	NP_001333665	NM_001346736	ENSMUST00000196398	Tet2	mRNA	-5.35288	0.999939	0.173656
XM_006498311	69601	XP_006498374	XM_006498311	ENSMUST00000112987	Dab2ip	mRNA	-5.35288	0.999939	0.173656
XM_006511224	320528	XP_006511287	XM_006511224		Vps13c	mRNA	-5.35288	0.999939	0.173656
XM_011247443	12728	XP_011245745	XM_011247443		Clcn5	mRNA	-5.35288	0.999939	0.173656
XM_030252754	213056	XP_030108614	XM_030252754		Fam126b	mRNA	-5.35288	0.999939	0.173656
XM_036157707	11909	XP_036013600	XM_036157707		Atf2	mRNA	-5.35288	0.999939	0.173656
XM_036164384	68268	XP_036020277	XM_036164384		Zdhhc21	mRNA	-5.35288	0.999939	0.173656
XM_006495871	21961	XP_006495934	XM_006495871		Tns1	mRNA	-5.35254	0.999939	0.173684
XM_006500823	108058	XP_006500886	XM_006500823		Camk2d	mRNA	-5.35254	0.999939	0.173684
XM_011243433	21886	XP_011241735	XM_011243433	ENSMUST00000146916	Tle2	mRNA	-5.35254	0.999939	0.173684
XM_006540355	70080	XP_006540418	XM_006540355		Igsf23	mRNA	-5.35101	0.999939	0.17381
XM_036154545	102774	XP_036010438	XM_036154545		Bbs4	mRNA	-5.33946	0.999939	0.0454289
XM_030253583	226856	XP_030109443	XM_030253583		Lpgat1	mRNA	-5.33425	0.999939	0.156135
XM_006513369	18551	XP_006513432	XM_006513369		Pcsk4	mRNA	-5.32709	0.999939	0.147882
NM_001363382	75871	NP_001350311	NM_001363382		Zfp821	mRNA	-5.32076	0.999939	0.148689
NM_001289836	243963	NP_001276765	NM_001289836		Zfp473	mRNA	-5.31969	0.999939	0.176407
XM_006517759	71816	XP_006517822	XM_006517759		Rnf180	mRNA	-5.31969	0.999939	0.176407
XM_006530976	23854	XP_006531039	XM_006530976		Def8	mRNA	-5.31969	0.999939	0.176407
XM_030241948	101706	XP_030097808	XM_030241948		Numa1	mRNA	-5.31969	0.999939	0.176407
NM_001190733	100737	NP_001177662	NM_001190733	ENSMUST00000113558	Dcun1d4	mRNA	-5.31927	0.999939	0.176442
NM_198160	68094	NP_937803	NM_198160	ENSMUST00000026433	Smarcc2	mRNA	-5.31927	0.999939	0.176442
XM_030250285	11789	XP_030106145	XM_030250285		Apc	mRNA	-5.31927	0.999939	0.176442
XM_030254301	20602	XP_030110161	XM_030254301		Ncor2	mRNA	-5.31927	0.999939	0.176442
XM_036165591	76199	XP_036021484	XM_036165591		Med13l	mRNA	-5.31927	0.999939	0.176442
NM_001159952	18575	NP_001153424	NM_001159952	ENSMUST00000164037	Pde1c	mRNA	-5.31709	0.999939	0.176624
NM_001252470	78070	NP_001239399	NM_001252470	ENSMUST00000212836	Cpt1c	mRNA	-5.31709	0.999939	0.176624
NM_001253769	99167	NP_001240698	NM_001253769	ENSMUST00000106151	Ssx2ip	mRNA	-5.31709	0.999939	0.176624
NM_001282108	76775	NP_001269037	NM_001282108	ENSMUST00000209490	Slc10a7	mRNA	-5.31709	0.999939	0.176624
NM_001285849	71904	NP_001272778	NM_001285849		Paqr7	mRNA	-5.31709	0.999939	0.176624
NM_001286424	171167	NP_001273353	NM_001286424		Fut10	mRNA	-5.31709	0.999939	0.176624
NM_001310652	73061	NP_001297581	NM_001310652		Cldn34c1	mRNA	-5.31709	0.999939	0.176624
NM_001311137	218271	NP_001298066	NM_001311137	ENSMUST00000100764	B4galt7	mRNA	-5.31709	0.999939	0.176624
NM_001331149	21416	NP_001318078	NM_001331149		Tcf7l2	mRNA	-5.31709	0.999939	0.176624
NM_001357274	20148	NP_001344203	NM_001357274		Dhrs3	mRNA	-5.31709	0.999939	0.176624
NM_001357460	70762	NP_001344389	NM_001357460		Dclk2	mRNA	-5.31709	0.999939	0.176624
NM_001358919	12589	NP_001345848	NM_001358919		Ift81	mRNA	-5.31709	0.999939	0.176624
NM_001359640	216292	NP_001346569	NM_001359640		Mettl25	mRNA	-5.31709	0.999939	0.176624
NM_001361600	72113	NP_001348529	NM_001361600		Adck1	mRNA	-5.31709	0.999939	0.176624
NM_001362117	74741	NP_001349046	NM_001362117		C2cd5	mRNA	-5.31709	0.999939	0.176624
NM_001362938	69806	NP_001349867	NM_001362938	ENSMUST00000042657	Slc39a11	mRNA	-5.31709	0.999939	0.176624
NM_001364208	26931	NP_001351137	NM_001364208		Ppp2r5c	mRNA	-5.31709	0.999939	0.176624
NM_001368372	68865	NP_001355301	NM_001368372		Arv1	mRNA	-5.31709	0.999939	0.176624
NM_010864	17918	NP_034994	NM_010864	ENSMUST00000123128	Myo5a	mRNA	-5.31709	0.999939	0.176624
NM_018865	22402	NP_061353	NM_018865	ENSMUST00000005255	Ccn4	mRNA	-5.31709	0.999939	0.176624
NM_030595	26422	NP_085098	NM_030595	ENSMUST00000029374	Nbea	mRNA	-5.31709	0.999939	0.176624
NM_134160	171166	NP_598921	NM_134160	ENSMUST00000039450	Mcoln3	mRNA	-5.31709	0.999939	0.176624
NM_153140	215445	NP_694780	NM_153140	ENSMUST00000118828	Rab11fip3	mRNA	-5.31709	0.999939	0.176624
XM_006497358	16169	XP_006497421	XM_006497358		Il15ra	mRNA	-5.31709	0.999939	0.176624
XM_006506456	65963	XP_006506519	XM_006506456		Tmem176b	mRNA	-5.31709	0.999939	0.176624
XM_006506759	77827	XP_006506822	XM_006506759		Krba1	mRNA	-5.31709	0.999939	0.176624
XM_006507603	233489	XP_006507666	XM_006507603		Picalm	mRNA	-5.31709	0.999939	0.176624
XM_006508890	71941	XP_006508953	XM_006508890		Cars2	mRNA	-5.31709	0.999939	0.176624
XM_006511865	81907	XP_006511928	XM_006511865		Tmem108	mRNA	-5.31709	0.999939	0.176624
XM_006513612	22781	XP_006513675	XM_006513612		Ikzf4	mRNA	-5.31709	0.999939	0.176624
XM_006514009	67884	XP_006514072	XM_006514009		Cfap410	mRNA	-5.31709	0.999939	0.176624
XM_006514894	78887	XP_006514957	XM_006514894		Sfi1	mRNA	-5.31709	0.999939	0.176624
XM_006516816	94253	XP_006516879	XM_006516816		Hecw1	mRNA	-5.31709	0.999939	0.176624
XM_006517935	16188	XP_006517998	XM_006517935		Il3ra	mRNA	-5.31709	0.999939	0.176624
XM_006518743	20410	XP_006518806	XM_006518743		Sorbs3	mRNA	-5.31709	0.999939	0.176624
XM_006519520	70561	XP_006519583	XM_006519520	ENSMUST00000123879	Txndc16	mRNA	-5.31709	0.999939	0.176624
XM_006519567	71330	XP_006519630	XM_006519567		Rcbtb1	mRNA	-5.31709	0.999939	0.176624
XM_006524766	63856	XP_006524829	XM_006524766		Taf8	mRNA	-5.31709	0.999939	0.176624
XM_006528927	58194	XP_006528990	XM_006528927		Sh3kbp1	mRNA	-5.31709	0.999939	0.176624
XM_006530597	12286	XP_006530660	XM_006530597		Cacna1a	mRNA	-5.31709	0.999939	0.176624
XM_006532020	11488	XP_006532083	XM_006532020		Adam11	mRNA	-5.31709	0.999939	0.176624
XM_006541166	69217	XP_006541229	XM_006541166		Plekha4	mRNA	-5.31709	0.999939	0.176624
XM_011239585	27223	XP_011237887	XM_011239585	ENSMUST00000131245	Trp53bp1	mRNA	-5.31709	0.999939	0.176624
XM_011239697	53885	XP_011237999	XM_011239697		Nphp1	mRNA	-5.31709	0.999939	0.176624
XM_011246431	23969	XP_011244733	XM_011246431		Pacsin1	mRNA	-5.31709	0.999939	0.176624
XM_011247130	12982	XP_011245432	XM_011247130		Csf2ra	mRNA	-5.31709	0.999939	0.176624
XM_017313368	244713	XP_017168857	XM_017313368		Zfp317	mRNA	-5.31709	0.999939	0.176624
XM_017315970	219131	XP_017171459	XM_017315970		Phf11a	mRNA	-5.31709	0.999939	0.176624
XM_017317001	214968	XP_017172490	XM_017317001	ENSMUST00000103239	Sema6d	mRNA	-5.31709	0.999939	0.176624
XM_017318277	67155	XP_017173766	XM_017318277	ENSMUST00000208091	Smarca2	mRNA	-5.31709	0.999939	0.176624
XM_017319585	26377	XP_017175074	XM_017319585		Dapp1	mRNA	-5.31709	0.999939	0.176624
XM_017322198	233765	XP_017177687	XM_017322198		Plekha7	mRNA	-5.31709	0.999939	0.176624
XM_030242697	333193	XP_030098557	XM_030242697		Proser3	mRNA	-5.31709	0.999939	0.176624
XM_030243298	14388	XP_030099158	XM_030243298		Gab1	mRNA	-5.31709	0.999939	0.176624
XM_030243363	19724	XP_030099223	XM_030243363		Rfx1	mRNA	-5.31709	0.999939	0.176624
XM_030243604	319518	XP_030099464	XM_030243604		Pdpr	mRNA	-5.31709	0.999939	0.176624
XM_030248034	71330	XP_030103894	XM_030248034		Rcbtb1	mRNA	-5.31709	0.999939	0.176624
XM_030248386	18521	XP_030104246	XM_030248386		Pcbp2	mRNA	-5.31709	0.999939	0.176624
XM_030248593	27373	XP_030104453	XM_030248593		Csnk1e	mRNA	-5.31709	0.999939	0.176624
XM_030252343	108058	XP_030108203	XM_030252343		Camk2d	mRNA	-5.31709	0.999939	0.176624
XM_030253282	16975	XP_030109142	XM_030253282		Lrp8	mRNA	-5.31709	0.999939	0.176624
XM_036154919	235634	XP_036010812	XM_036154919		Fam240a	mRNA	-5.31709	0.999939	0.176624
XM_036156258	12323	XP_036012151	XM_036156258		Camk2b	mRNA	-5.31709	0.999939	0.176624
XM_036157423	108699	XP_036013316	XM_036157423		Chn1	mRNA	-5.31709	0.999939	0.176624
XM_036158571	219249	XP_036014464	XM_036158571		Tdrd3	mRNA	-5.31709	0.999939	0.176624
XM_036159064	17536	XP_036014957	XM_036159064		Meis2	mRNA	-5.31709	0.999939	0.176624
XM_036159317	21847	XP_036015210	XM_036159317		Klf10	mRNA	-5.31709	0.999939	0.176624
XM_036159455	29813	XP_036015348	XM_036159455		Zfp385a	mRNA	-5.31709	0.999939	0.176624
XM_036159686	19246	XP_036015579	XM_036159686		Ptpn1	mRNA	-5.31709	0.999939	0.176624
XM_036160186	83396	XP_036016079	XM_036160186		Glis2	mRNA	-5.31709	0.999939	0.176624
XM_036161609	271564	XP_036017502	XM_036161609	ENSMUST00000224149	Vps13a	mRNA	-5.31709	0.999939	0.176624
XM_036166221	320127	XP_036022114	XM_036166221		Dgki	mRNA	-5.31709	0.999939	0.176624
XM_036166292	53870	XP_036022185	XM_036166292		Cntn6	mRNA	-5.31709	0.999939	0.176624
NM_001168230	56397	NP_001161702	NM_001168230	ENSMUST00000166478	Morf4l2	mRNA	-5.31416	0.999939	0.151098
XM_006498614	12125	XP_006498677	XM_006498614		Bcl2l11	mRNA	-5.31344	0.999939	0.0322407
XM_036156671	237943	XP_036012564	XM_036156671		Gpatch8	mRNA	-5.31072	0.999939	0.153008
XM_006505631	16438	XP_006505694	XM_006505631		Itpr1	mRNA	-5.30189	0.999939	0.177896
NM_001361909	72745	NP_001348838	NM_001361909	ENSMUST00000225069	Tmem161b	mRNA	-5.3	0.999939	0.178055
XM_006515421	116870	XP_006515484	XM_006515421		Mta1	mRNA	-5.3	0.999939	0.178055
XM_011239284	140579	XP_011237586	XM_011239284		Elmo2	mRNA	-5.29979	0.999939	0.163084
XM_017316939	22129	XP_017172428	XM_017316939	ENSMUST00000231569	Ttc3	mRNA	-5.29587	0.999939	0.15312
NM_001290759	76795	NP_001277688	NM_001290759		Tbc1d9b	mRNA	-5.28571	0.999939	0.179258
XM_006497459	227525	XP_006497522	XM_006497459		Dclre1c	mRNA	-5.28571	0.999939	0.179258
XM_006507628	233545	XP_006507691	XM_006507628		Emsy	mRNA	-5.28571	0.999939	0.179258
XM_011238869	71592	XP_011237171	XM_011238869		Pogk	mRNA	-5.28571	0.999939	0.179258
XM_030254852	74239	XP_030110712	XM_030254852		Iqce	mRNA	-5.28571	0.999939	0.179258
XM_036156611	217335	XP_036012504	XM_036156611		Fbf1	mRNA	-5.28571	0.999939	0.179258
XM_036161447	15958	XP_036017340	XM_036161447		Ifit2	mRNA	-5.28571	0.999939	0.179258
XM_017318586	58194	XP_017174075	XM_017318586		Sh3kbp1	mRNA	-5.28562	0.999939	0.179265
XM_036159140	14083	XP_036015033	XM_036159140		Ptk2	mRNA	-5.28347	0.999939	0.179447
XM_006503980	277854	XP_006504043	XM_006503980		Depdc5	mRNA	-5.27536	0.999939	0.166525
NM_001003960	13436	NP_001003960	NM_001003960	ENSMUST00000081628	Dnmt3b	mRNA	-5.27217	0.999939	0.161861
XM_030247249	235907	XP_030103109	XM_030247249		Zfp65	mRNA	-5.27217	0.999939	0.161861
NM_001360465	56525	NP_001347394	NM_001360465		Zfp235	mRNA	-5.26993	0.999939	0.161233
XM_017320757	20602	XP_017176246	XM_017320757		Ncor2	mRNA	-5.26393	0.999939	0.158849
NM_001382388	233406	NP_001369317	NM_001382388		Prc1	mRNA	-5.25751	0.999939	0.158448
XM_006503122	269582	XP_006503185	XM_006503122		Clspn	mRNA	-5.25427	0.999939	0.01713
NM_138582	27762	NP_613048	NM_138582	ENSMUST00000007245	Vwa7	mRNA	-5.25329	0.999939	0.18201
XM_006515026	20403	XP_006515089	XM_006515026		Itsn2	mRNA	-5.25329	0.999939	0.18201
XM_006517756	71816	XP_006517819	XM_006517756		Rnf180	mRNA	-5.25329	0.999939	0.18201
XM_006523531	12268	XP_006523594	XM_006523531		C4b	mRNA	-5.25329	0.999939	0.18201
XM_011246620	71810	XP_011244922	XM_011246620		Ranbp3	mRNA	-5.25329	0.999939	0.18201
XM_017314997	192119	XP_017170486	XM_017314997		Dicer1	mRNA	-5.25329	0.999939	0.18201
XM_030244052	140630	XP_030099912	XM_030244052		Ube4a	mRNA	-5.25329	0.999939	0.18201
XM_030248766	71474	XP_030104626	XM_030248766		Ppp6r2	mRNA	-5.25329	0.999939	0.18201
XM_030254262	20239	XP_030110122	XM_030254262		Atxn2	mRNA	-5.25329	0.999939	0.18201
XM_036165428	66899	XP_036021321	XM_036165428		Fip1l1	mRNA	-5.25329	0.999939	0.18201
NM_001289842	233826	NP_001276771	NM_001289842	ENSMUST00000106468	Palb2	mRNA	-5.25089	0.999939	0.182215
XM_011238453	18393	XP_011236755	XM_011238453		Orc2	mRNA	-5.25089	0.999939	0.182215
XM_011239923	13002	XP_011238225	XM_011239923	ENSMUST00000108796	Dnajc5	mRNA	-5.25089	0.999939	0.182215
NM_001025311	50935	NP_001020482	NM_001025311	ENSMUST00000131229	St6galnac6	mRNA	-5.25077	0.999939	0.159766
XM_006527398	74107	XP_006527461	XM_006527398		Cep55	mRNA	-5.25077	0.999939	0.159766
XM_011244441	100041979	XP_011242743	XM_011244441		Gm3604	mRNA	-5.24726	0.999939	0.161097
XM_030244663	74100	XP_030100523	XM_030244663		Arpp21	mRNA	-5.24004	0.999939	0.165395
XM_030248711	67197	XP_030104571	XM_030248711		Zcrb1	mRNA	-5.24004	0.999939	0.165395
NM_001357825	70552	NP_001344754	NM_001357825		Lrrc56	mRNA	-5.23118	0.999939	0.165152
XM_006520461	15423	XP_006520524	XM_006520461		Hoxc4	mRNA	-5.22817	0.999939	0.178996
XM_030249935	57773	XP_030105795	XM_030249935		Wdr4	mRNA	-5.22413	0.999939	0.184512
NM_001331221	171543	NP_001318150	NM_001331221	ENSMUST00000125860	Bmf	mRNA	-5.22165	0.999939	0.171493
NM_001081315	268936	NP_001074784	NM_001081315	ENSMUST00000004985	Brpf3	mRNA	-5.21526	0.999939	0.185279
XM_006498634	12388	XP_006498697	XM_006498634	ENSMUST00000111696	Ctnnd1	mRNA	-5.21526	0.999939	0.185279
XM_006499742	327655	XP_006499805	XM_006499742		Ppip5k1	mRNA	-5.21526	0.999939	0.185279
XM_011238972	227525	XP_011237274	XM_011238972		Dclre1c	mRNA	-5.21526	0.999939	0.185279
XM_011249321	80879	XP_011247623	XM_011249321		Slc16a3	mRNA	-5.21526	0.999939	0.185279
XM_030253078	109242	XP_030108938	XM_030253078		Kif24	mRNA	-5.21526	0.999939	0.185279
XM_030254373	231042	XP_030110233	XM_030254373		Nupl2	mRNA	-5.21443	0.999939	0.165744
XM_006508089	57752	XP_006508152	XM_006508089		Tacc2	mRNA	-5.20472	0.999939	0.0650194
XM_030248960	13383	XP_030104820	XM_030248960		Dlg1	mRNA	-5.19938	0.999939	0.175883
XM_011247928	16865	XP_011246230	XM_011247928		Eif2d	mRNA	-5.19668	0.999939	0.0445142
NM_001190466	59036	NP_001177395	NM_001190466	ENSMUST00000150639	Dact1	mRNA	-5.19252	0.999939	0.0571898
XM_006499719	319876	XP_006499782	XM_006499719		Cobll1	mRNA	-5.19222	0.999939	0.185605
XM_036165865	14911	XP_036021758	XM_036165865		Thumpd3	mRNA	-5.18788	0.85598	0.00832346
NM_022565	64580	NP_072087	NM_022565	ENSMUST00000173932	Ndst4	mRNA	-5.18434	0.999939	0.170099
XM_006496354	93691	XP_006496417	XM_006496354		Klf7	mRNA	-5.18434	0.999939	0.170099
NM_001164488	22375	NP_001157960	NM_001164488	ENSMUST00000161410	Wars	mRNA	-5.18413	0.999939	0.187988
NM_001359077	114604	NP_001346006	NM_001359077	ENSMUST00000121584	Prdm15	mRNA	-5.18413	0.999939	0.187988
NM_021514	18642	NP_067489	NM_021514		Pfkm	mRNA	-5.18413	0.999939	0.187988
NM_027881	71720	NP_082157	NM_027881	ENSMUST00000114468	Osbpl3	mRNA	-5.18413	0.999939	0.187988
NM_144942	246277	NP_659191	NM_144942	ENSMUST00000023805	Csad	mRNA	-5.18413	0.999939	0.187988
XM_011245690	52609	XP_011243992	XM_011245690		Cbx7	mRNA	-5.18413	0.999939	0.187988
XM_017321800	74741	XP_017177289	XM_017321800	ENSMUST00000203673	C2cd5	mRNA	-5.18413	0.999939	0.187988
XM_030251281	208968	XP_030107141	XM_030251281		Zfp280c	mRNA	-5.18413	0.999939	0.187988
XM_036157205	17169	XP_036013098	XM_036157205		Mark3	mRNA	-5.18413	0.999939	0.187988
XM_036159166	15499	XP_036015059	XM_036159166		Hsf1	mRNA	-5.18413	0.999939	0.187988
XM_036159802	170644	XP_036015695	XM_036159802		Ubn1	mRNA	-5.18413	0.999939	0.187988
XM_036162655	17978	XP_036018548	XM_036162655		Ncoa2	mRNA	-5.18413	0.999939	0.187988
XM_036165350	56430	XP_036021243	XM_036165350		Clip1	mRNA	-5.18413	0.999939	0.187988
NM_001253804	20498	NP_001240733	NM_001253804	ENSMUST00000034370	Slc12a4	mRNA	-5.1787	0.999939	0.188463
XM_006508369	94094	XP_006508432	XM_006508369		Trim34a	mRNA	-5.1787	0.999939	0.188463
XM_006514197	72843	XP_006514260	XM_006514197		Prdm4	mRNA	-5.1787	0.999939	0.188463
XM_006514899	78887	XP_006514962	XM_006514899		Sfi1	mRNA	-5.1787	0.999939	0.188463
XM_006538584	16498	XP_006538647	XM_006538584		Kcnab2	mRNA	-5.1787	0.999939	0.188463
XM_030253487	230861	XP_030109347	XM_030253487		Eif4g3	mRNA	-5.1787	0.999939	0.188463
XM_030255699	105244828	XP_030111559	XM_030255699		Gm40364	mRNA	-5.1787	0.999939	0.188463
XM_036163071	229603	XP_036018964	XM_036163071		Otud7b	mRNA	-5.1787	0.999939	0.188463
XM_006500435	80744	XP_006500498	XM_006500435		Cwc22	mRNA	-5.17829	0.999939	0.1885
XM_006535701	231051	XP_006535764	XM_006535701		Kmt2c	mRNA	-5.17829	0.999939	0.1885
NM_172291	235169	NP_758495	NM_172291	ENSMUST00000043805	Foxred1	mRNA	-5.17713	0.999939	0.172045
XM_006495839	213109	XP_006495902	XM_006495839		Phf3	mRNA	-5.17684	0.999939	0.022221
XM_006528581	54004	XP_006528644	XM_006528581		Diaph2	mRNA	-5.17338	0.999939	0.173804
XM_011250184	13368	XP_011248486	XM_011250184		Dffb	mRNA	-5.1656	0.999939	0.179399
XM_036161233	64291	XP_036017126	XM_036161233		Osbpl1a	mRNA	-5.16311	0.999939	0.179984
NM_001284227	14252	NP_001271156	NM_001284227		Flot2	mRNA	-5.1615	0.999939	0.183699
NM_001361398	56306	NP_001348327	NM_001361398		Sinhcaf	mRNA	-5.1615	0.999939	0.183699
NM_001039103	54153	NP_001034192	NM_001039103	ENSMUST00000100570	Rasa4	mRNA	-5.15717	0.999939	0.189754
NM_001358960	18186	NP_001345889	NM_001358960		Nrp1	mRNA	-5.15717	0.999939	0.189754
XM_030254097	12617	XP_030109957	XM_030254097		Cenpc1	mRNA	-5.1483	0.999939	0.191143
NM_026869	68911	NP_081145	NM_026869	ENSMUST00000107413	Pygo2	mRNA	-5.14118	0.999939	0.191774
XM_006530288	231637	XP_006530351	XM_006530288		Ssh1	mRNA	-5.14118	0.999939	0.191774
XM_006531905	103537	XP_006531968	XM_006531905		Mbtd1	mRNA	-5.14118	0.999939	0.191774
XM_017321131	75560	XP_017176620	XM_017321131		Ep400	mRNA	-5.14118	0.999939	0.191774
XM_030250509	228608	XP_030106369	XM_030250509		Smox	mRNA	-5.14118	0.999939	0.191774
XM_030255335	232089	XP_030111195	XM_030255335		Elmod3	mRNA	-5.13882	0.999939	0.178692
XM_011250553	233079	XP_011248855	XM_011250553		Ffar2	mRNA	-5.13701	0.999939	0.192145
XM_017321038	57080	XP_017176527	XM_017321038		Gtf2ird1	mRNA	-5.13701	0.999939	0.192145
XM_036166037	231986	XP_036021930	XM_036166037		Jazf1	mRNA	-5.13701	0.999939	0.192145
NM_001357923	67434	NP_001344852	NM_001357923		Ankrd33b	mRNA	-5.11148	0.999939	0.194426
NM_172587	218294	NP_766175	NM_172587	ENSMUST00000039318	Cdc14b	mRNA	-5.11148	0.999939	0.194426
XM_006501121	18176	XP_006501184	XM_006501121		Nras	mRNA	-5.11148	0.999939	0.194426
XM_006527070	240613	XP_006527133	XM_006527070		9930021J03Rik	mRNA	-5.11148	0.999939	0.194426
XM_006538024	329877	XP_006538087	XM_006538024		Dennd4c	mRNA	-5.11148	0.999939	0.194426
XM_017321454	18575	XP_017176943	XM_017321454		Pde1c	mRNA	-5.11148	0.999939	0.194426
XM_030244540	68121	XP_030100400	XM_030244540		Cep70	mRNA	-5.11148	0.999939	0.194426
XM_030249844	320484	XP_030105704	XM_030249844	ENSMUST00000136375	Rasal3	mRNA	-5.11148	0.999939	0.194426
XM_030254070	11518	XP_030109930	XM_030254070		Add1	mRNA	-5.11148	0.999939	0.194426
XM_036155187	66812	XP_036011080	XM_036155187		Ppcdc	mRNA	-5.11148	0.999939	0.194426
XM_036163526	100041677	XP_036019419	XM_036163526		Zfp984	mRNA	-5.11148	0.999939	0.194426
XM_036152954	233058	XP_036008847	XM_036152954		Zfp420	mRNA	-5.10742	0.999939	0.19479
XM_030255554	67246	XP_030111414	XM_030255554	ENSMUST00000189837	Resf1	mRNA	-5.10266	0.999939	0.0443569
XM_006510414	319675	XP_006510477	XM_006510414		Cep295	mRNA	-5.10266	0.999939	0.195218
XM_006524150	224860	XP_006524213	XM_006524150		Plcl2	mRNA	-5.10266	0.999939	0.195218
XM_017321490	211651	XP_017176979	XM_017321490		Fancd2	mRNA	-5.10266	0.999939	0.195218
XM_030253218	15441	XP_030109078	XM_030253218		Hp1bp3	mRNA	-5.10266	0.999939	0.195218
XM_036156223	108686	XP_036012116	XM_036156223		Ccdc88a	mRNA	-5.10266	0.999939	0.195218
XM_036156647	22720	XP_036012540	XM_036156647		Zfp62	mRNA	-5.10266	0.999939	0.195218
XM_036158930	83997	XP_036014823	XM_036158930		Slmap	mRNA	-5.10266	0.999939	0.195218
XM_006523018	224440	XP_006523081	XM_006523018		Setd4	mRNA	-5.10248	0.999939	0.195234
XM_017312552	12725	XP_017168041	XM_017312552		Clcn3	mRNA	-5.09944	0.999939	0.185715
XM_030255424	269800	XP_030111284	XM_030255424		Zfp384	mRNA	-5.0959	0.70868	0.00611805
XM_036162359	407823	XP_036018252	XM_036162359		Baz2b	mRNA	-5.09213	0.999939	0.196167
XM_030247105	105246	XP_030102965	XM_030247105		Brd9	mRNA	-5.08794	0.999939	0.0525938
NM_001360548	60595	NP_001347477	NM_001360548		Actn4	mRNA	-5.08167	0.999939	0.190565
XM_006528162	56364	XP_006528225	XM_006528162		Zmym3	mRNA	-5.07456	0.999939	0.189085
XM_030253400	21885	XP_030109260	XM_030253400		Tle1	mRNA	-5.07456	0.999939	0.189085
NM_001368386	70575	NP_001355315	NM_001368386		Gfod2	mRNA	-5.07082	0.999939	0.189241
XM_036155463	103268	XP_036011356	XM_036155463		Cep57l1	mRNA	-5.07082	0.999939	0.189241
NM_177619	217127	NP_808287	NM_177619	ENSMUST00000103159	Kat7	mRNA	-5.06697	0.999939	0.189952
XM_011246904	225518	XP_011245206	XM_011246904		Prdm6	mRNA	-5.06522	0.999939	0.19861
NM_001289528	70797	NP_001276457	NM_001289528		Ankib1	mRNA	-5.06307	0.999939	0.198806
NM_001377068	76952	NP_001363997	NM_001377068		Nt5c2	mRNA	-5.06307	0.999939	0.198806
XM_006527595	22289	XP_006527658	XM_006527595		Kdm6a	mRNA	-5.06307	0.999939	0.198806
XM_006538305	73469	XP_006538368	XM_006538305		Rnf38	mRNA	-5.06307	0.999939	0.198806
XM_036152408	78937	XP_036008301	XM_036152408		Avl9	mRNA	-5.06307	0.999939	0.198806
XM_036164402	68970	XP_036020295	XM_036164402		Dcaf12	mRNA	-5.06307	0.999939	0.198806
XM_030248062	74213	XP_030103922	XM_030248062		Rbm26	mRNA	-5.05894	0.999939	0.193145
NM_001310442	108664	NP_001297371	NM_001310442	ENSMUST00000192698	Atp6v1h	mRNA	-5.05713	0.999939	0.199349
XM_006517411	73296	XP_006517474	XM_006517411		Rhobtb3	mRNA	-5.05713	0.999939	0.199349
XM_006527196	53611	XP_006527259	XM_006527196		Vti1a	mRNA	-5.05713	0.999939	0.199349
XM_006535249	73246	XP_006535312	XM_006535249		Rassf6	mRNA	-5.05713	0.999939	0.199349
XM_017321429	18139	XP_017176918	XM_017321429		Zfp638	mRNA	-5.05713	0.999939	0.199349
XM_006505323	108655	XP_006505386	XM_006505323		Foxp1	mRNA	-5.05477	0.999939	0.195803
XM_006523563	12815	XP_006523626	XM_006523563		Col11a2	mRNA	-5.05477	0.999939	0.195803
NM_001371062	18032	NP_001357991	NM_001371062		Nfix	mRNA	-5.05045	0.999939	0.199434
XM_036163989	226499	XP_036019882	XM_036163989		Odr4	mRNA	-5.04976	0.467906	0.0033794
XM_006526383	93687	XP_006526446	XM_006526383		Csnk1a1	mRNA	-5.03884	0.999939	0.201025
NM_001362110	74525	NP_001349039	NM_001362110		Fam234b	mRNA	-5.03497	0.999939	0.201382
NM_001372272	224727	NP_001359201	NM_001372272		Bag6	mRNA	-5.03497	0.999939	0.201382
NM_009954	12927	NP_034084	NM_009954	ENSMUST00000166232	Bcar1	mRNA	-5.03497	0.999939	0.201382
NM_029025	74626	NP_083301	NM_029025	ENSMUST00000058167	Tmem81	mRNA	-5.03497	0.999939	0.201382
XM_006509241	102103	XP_006509304	XM_006509241		Mtus1	mRNA	-5.03497	0.999939	0.201382
XM_006526056	338363	XP_006526119	XM_006526056		Tmem241	mRNA	-5.03497	0.999939	0.201382
XM_006527000	226151	XP_006527063	XM_006527000		Slf2	mRNA	-5.03497	0.999939	0.201382
XM_011247446	12728	XP_011245748	XM_011247446		Clcn5	mRNA	-5.03497	0.999939	0.201382
XM_030249275	70508	XP_030105135	XM_030249275		Bbx	mRNA	-5.03497	0.999939	0.201382
XM_030250791	19395	XP_030106651	XM_030250791		Rasgrp2	mRNA	-5.03497	0.999939	0.201382
XM_030251292	209497	XP_030107152	XM_030251292		Tmem164	mRNA	-5.03497	0.999939	0.201382
XM_030251500	71458	XP_030107360	XM_030251500		Bcor	mRNA	-5.03497	0.999939	0.201382
XM_036153622	118567481	XP_036009515	XM_036153622		LOC118567481	mRNA	-5.03497	0.999939	0.201382
XM_036157811	105246	XP_036013704	XM_036157811		Brd9	mRNA	-5.03497	0.999939	0.201382
XM_036162240	269252	XP_036018133	XM_036162240		Gtf3c4	mRNA	-5.03497	0.999939	0.201382
XM_036165148	26891	XP_036021041	XM_036165148		Cops4	mRNA	-5.03497	0.999939	0.201382
XM_036165463	68770	XP_036021356	XM_036165463		Phtf2	mRNA	-5.03497	0.999939	0.201382
NM_001348100	15531	NP_001335029	NM_001348100		Ndst1	mRNA	-5.03411	0.999939	0.0672324
XM_036158493	16709	XP_036014386	XM_036158493		Ktn1	mRNA	-5.02558	0.999939	0.197296
XM_036162867	19821	XP_036018760	XM_036162867		Rnf2	mRNA	-5.02558	0.999939	0.197296
NM_001130149	14000	NP_001123621	NM_001130149	ENSMUST00000169061	Drosha	mRNA	-5.02234	0.999939	0.202548
NM_001356311	68310	NP_001343240	NM_001356311		Zmym1	mRNA	-5.02234	0.999939	0.202548
NM_001358910	16581	NP_001345839	NM_001358910		Kifc2	mRNA	-5.02234	0.999939	0.202548
XM_006497949	227723	XP_006498012	XM_006497949		Prrc2b	mRNA	-5.02234	0.999939	0.202548
XM_011240466	16975	XP_011238768	XM_011240466	ENSMUST00000238584	Lrp8	mRNA	-5.02234	0.999939	0.202548
XM_030249657	22404	XP_030105517	XM_030249657		Wiz	mRNA	-5.02234	0.999939	0.202548
XM_036153367	668661	XP_036009260	XM_036153367		2410002F23Rik	mRNA	-5.02234	0.999939	0.202548
XM_036155928	64009	XP_036011821	XM_036155928		Syne1	mRNA	-5.02234	0.999939	0.202548
XM_036160702	57261	XP_036016595	XM_036160702		Brd4	mRNA	-5.02234	0.999939	0.202548
XM_036161460	18569	XP_036017353	XM_036161460		Pdcd4	mRNA	-5.02234	0.999939	0.202548
NM_001039079	18762	NP_001034168	NM_001039079	ENSMUST00000103178	Prkcz	mRNA	-5.02213	0.999939	0.202567
XM_011245008	21821	XP_011243310	XM_011245008		Ift88	mRNA	-5.02213	0.999939	0.202567
NM_001310738	233274	NP_001297667	NM_001310738	ENSMUST00000094360	Siglech	mRNA	-5.02153	0.999939	0.202622
NM_001356357	66454	NP_001343286	NM_001356357	ENSMUST00000105693	Nmnat1	mRNA	-5.02153	0.999939	0.202622
XM_017312925	57813	XP_017168414	XM_017312925		Tk2	mRNA	-5.02153	0.999939	0.202622
XM_017321114	72611	XP_017176603	XM_017321114		Zfp655	mRNA	-5.00905	0.999939	0.203779
XM_030253477	230861	XP_030109337	XM_030253477		Eif4g3	mRNA	-4.99885	0.999939	0.0567365
NM_001364554	232089	NP_001351483	NM_001364554		Elmod3	mRNA	-4.99505	0.999939	0.203609
XM_030242375	22215	XP_030098235	XM_030242375		Ube3a	mRNA	-4.9936	0.999939	0.205219
NM_001347376	231386	NP_001334305	NM_001347376	ENSMUST00000119339	Ythdc1	mRNA	-4.98778	0.999939	0.205764
NM_001316696	70419	NP_001303625	NM_001316696	ENSMUST00000018714	2810408A11Rik	mRNA	-4.98443	0.999939	0.094005
XM_036154622	16201	XP_036010515	XM_036154622		Ilf3	mRNA	-4.98433	0.999939	0.0551354
XM_006534086	68938	XP_006534149	XM_006534086		Aspscr1	mRNA	-4.98295	0.999939	0.205048
XM_030244605	71640	XP_030100465	XM_030244605		Zfp949	mRNA	-4.98295	0.999939	0.205048
NM_001159570	17536	NP_001153042	NM_001159570	ENSMUST00000074285	Meis2	mRNA	-4.98047	0.999939	0.206448
NM_001285783	230577	NP_001272712	NM_001285783		Pars2	mRNA	-4.98047	0.999939	0.206448
XM_006500099	68427	XP_006500162	XM_006500099		Slc39a13	mRNA	-4.98047	0.999939	0.206448
XM_006533848	57783	XP_006533911	XM_006533848		Tnip1	mRNA	-4.98047	0.999939	0.206448
XM_017314095	71564	XP_017169584	XM_017314095		Izumo4	mRNA	-4.98047	0.999939	0.206448
XM_030251377	382245	XP_030107237	XM_030251377		Tmem29	mRNA	-4.98047	0.999939	0.206448
XM_030253951	24014	XP_030109811	XM_030253951		Rnasel	mRNA	-4.98047	0.999939	0.206448
XM_036154767	20842	XP_036010660	XM_036154767		Stag1	mRNA	-4.98047	0.999939	0.206448
XM_036160994	15531	XP_036016887	XM_036160994		Ndst1	mRNA	-4.98047	0.999939	0.206448
XM_006501274	213498	XP_006501337	XM_006501274		Arhgef11	mRNA	-4.97951	0.999939	0.0773064
XM_011244405	66336	XP_011242707	XM_011244405		Cenpp	mRNA	-4.97871	0.999939	0.206614
XM_036155592	13998	XP_036011485	XM_036155592		Fgd6	mRNA	-4.97871	0.999939	0.206614
NM_001271873	102566	NP_001258802	NM_001271873	ENSMUST00000214409	Ano10	mRNA	-4.97628	0.999939	0.206842
NM_001359977	243197	NP_001346906	NM_001359977		Mfsd7a	mRNA	-4.97628	0.999939	0.206842
NM_008405	16415	NP_032431	NM_008405	ENSMUST00000000161	Itgb2l	mRNA	-4.97628	0.999939	0.206842
XM_006506176	26903	XP_006506239	XM_006506176	ENSMUST00000204354	Dysf	mRNA	-4.97628	0.999939	0.206842
XM_006530306	231724	XP_006530369	XM_006530306		Rad9b	mRNA	-4.97628	0.999939	0.206842
XM_017320906	27405	XP_017176395	XM_017320906		Abcg3	mRNA	-4.97628	0.999939	0.206842
XM_030254690	52398	XP_030110550	XM_030254690		Septin11	mRNA	-4.97628	0.999939	0.206842
XM_036160277	12305	XP_036016170	XM_036160277		Ddr1	mRNA	-4.97628	0.999939	0.206842
NM_001040682	94040	NP_001035772	NM_001040682	ENSMUST00000109936	Clmn	mRNA	-4.97191	0.999939	0.207253
XM_006498750	14260	XP_006498813	XM_006498750	ENSMUST00000238883	Fmn1	mRNA	-4.97191	0.999939	0.207253
XM_030255443	319618	XP_030111303	XM_030255443		Dcp1b	mRNA	-4.97191	0.999939	0.207253
XM_036158807	666329	XP_036014700	XM_036158807		Gm3317	mRNA	-4.97191	0.999939	0.207253
XM_036165551	74114	XP_036021444	XM_036165551		Crot	mRNA	-4.96272	0.999939	0.208119
XM_036159593	71726	XP_036015486	XM_036159593		Smug1	mRNA	-4.9624	0.999939	0.208149
XM_006526211	68591	XP_006526274	XM_006526211		Mocos	mRNA	-4.95772	0.999939	0.206546
XM_011250663	58206	XP_011248965	XM_011250663		Zbtb32	mRNA	-4.95772	0.999939	0.206546
NM_001382502	13360	NP_001369431	NM_001382502		Dhcr7	mRNA	-4.95414	0.999939	0.20893
XM_006498222	64930	XP_006498285	XM_006498222		Tsc1	mRNA	-4.95414	0.999939	0.20893
XM_006505172	72649	XP_006505235	XM_006505172		Tmem209	mRNA	-4.95414	0.999939	0.20893
XM_006531683	18969	XP_006531746	XM_006531683		Pola2	mRNA	-4.95414	0.999939	0.20893
XM_006532341	16796	XP_006532404	XM_006532341		Lasp1	mRNA	-4.95414	0.999939	0.20893
XM_017312649	212999	XP_017168138	XM_017312649		Tnpo2	mRNA	-4.95414	0.999939	0.20893
XM_030245242	67933	XP_030101102	XM_030245242		Hcfc2	mRNA	-4.95414	0.999939	0.20893
XM_030249340	83383	XP_030105200	XM_030249340		Tfap4	mRNA	-4.95414	0.999939	0.20893
XM_030250871	225861	XP_030106731	XM_030250871		Snx32	mRNA	-4.95414	0.999939	0.20893
XM_030254451	231861	XP_030110311	XM_030254451		Tnrc18	mRNA	-4.95414	0.999939	0.20893
XM_036162906	16490	XP_036018799	XM_036162906		Kcna2	mRNA	-4.95414	0.999939	0.20893
XM_036160122	70508	XP_036016015	XM_036160122		Bbx	mRNA	-4.95194	0.999939	0.209139
NM_001356360	68995	NP_001343289	NM_001356360		Mcts1	mRNA	-4.94612	0.999939	0.0821956
NM_001289661	67246	NP_001276590	NM_001289661	ENSMUST00000100765	Resf1	mRNA	-4.93732	0.999939	0.210526
NM_001362920	227743	NP_001349849	NM_001362920		Mapkap1	mRNA	-4.93732	0.999939	0.210526
NM_028956	74467	NP_083232	NM_028956	ENSMUST00000020520	Pus10	mRNA	-4.93732	0.999939	0.210526
XM_011240747	320661	XP_011239049	XM_011240747		D5Ertd579e	mRNA	-4.93732	0.999939	0.210526
XM_011247650	56364	XP_011245952	XM_011247650	ENSMUST00000120107	Zmym3	mRNA	-4.93732	0.999939	0.210526
XM_030244050	140630	XP_030099910	XM_030244050		Ube4a	mRNA	-4.93732	0.999939	0.210526
XM_030245563	14457	XP_030101423	XM_030245563		Gas7	mRNA	-4.93732	0.999939	0.210526
XM_036153625	70827	XP_036009518	XM_036153625		Trak2	mRNA	-4.93732	0.999939	0.210526
XM_036155203	67667	XP_036011096	XM_036155203		Alkbh8	mRNA	-4.93732	0.999939	0.210526
XM_036162145	100113365	XP_036018038	XM_036162145		Nlgn4l	mRNA	-4.93732	0.999939	0.210526
XM_030243822	74666	XP_030099682	XM_030243822		4930432K21Rik	mRNA	-4.9366	0.999939	0.210595
NM_001168538	71891	NP_001162010	NM_001168538	ENSMUST00000167100	Cdadc1	mRNA	-4.93355	0.999939	0.0952894
NM_001163552	67489	NP_001157024	NM_001163552	ENSMUST00000076599	Ap4b1	mRNA	-4.93106	0.999939	0.211123
XM_036158838	69008	XP_036014731	XM_036158838		Cab39l	mRNA	-4.93106	0.999939	0.211123
NM_001289602	74002	NP_001276531	NM_001289602	ENSMUST00000177432	Psd2	mRNA	-4.92934	0.999939	0.211287
XM_006505770	194352	XP_006505833	XM_006505770		Trpv5	mRNA	-4.92263	0.999939	0.211929
XM_011241264	20355	XP_011239566	XM_011241264		Sema4f	mRNA	-4.91496	0.999939	0.0958512
XM_006531897	103537	XP_006531960	XM_006531897		Mbtd1	mRNA	-4.91119	0.999939	0.210945
XM_036152741	17314	XP_036008634	XM_036152741		Mgmt	mRNA	-4.90767	0.999939	0.114755
NM_019585	56226	NP_062531	NM_019585	ENSMUST00000049305	Espn	mRNA	-4.90656	0.999939	0.0859359
XM_036159421	246277	XP_036015314	XM_036159421		Csad	mRNA	-4.90442	0.999939	0.213675
XM_036153254	545938	XP_036009147	XM_036153254		Zfp607a	mRNA	-4.90347	0.999939	0.213767
NM_001271568	12545	NP_001258497	NM_001271568	ENSMUST00000076467	Cdc7	mRNA	-4.89916	0.999939	0.214183
XM_006522904	13876	XP_006522967	XM_006522904	ENSMUST00000176345	Erg	mRNA	-4.89916	0.999939	0.214183
XM_006526825	208518	XP_006526888	XM_006526825		Cep78	mRNA	-4.89916	0.999939	0.214183
XM_011245986	56490	XP_011244288	XM_011245986		Zbtb20	mRNA	-4.89314	0.999939	0.207005
NM_001081293	75137	NP_001074762	NM_001081293	ENSMUST00000090791	Rprd2	mRNA	-4.89283	0.999939	0.214793
NM_001166507	74136	NP_001159979	NM_001166507	ENSMUST00000103026	Sec14l1	mRNA	-4.89283	0.999939	0.214793
NM_001360148	321007	NP_001347077	NM_001360148		Serac1	mRNA	-4.89283	0.999939	0.214793
NM_001364110	216971	NP_001351039	NM_001364110	ENSMUST00000155571	Fam222b	mRNA	-4.89283	0.999939	0.214793
XM_011239473	228602	XP_011237775	XM_011239473		4930402H24Rik	mRNA	-4.89283	0.999939	0.214793
XM_011243349	12952	XP_011241651	XM_011243349		Cry1	mRNA	-4.89283	0.999939	0.214793
XM_030244465	56542	XP_030100325	XM_030244465		Cilk1	mRNA	-4.89283	0.999939	0.214793
XM_030250467	26447	XP_030106327	XM_030250467		Poli	mRNA	-4.89283	0.999939	0.214793
XM_030251155	241638	XP_030107015	XM_030251155		Lzts3	mRNA	-4.89283	0.999939	0.214793
XM_036154863	235072	XP_036010756	XM_036154863	ENSMUST00000115272	Septin7	mRNA	-4.89283	0.999939	0.214793
XM_036155724	213326	XP_036011617	XM_036155724		Scyl2	mRNA	-4.89283	0.999939	0.214793
XM_036160351	17687	XP_036016244	XM_036160351		Msh5	mRNA	-4.89283	0.999939	0.214793
XM_030243593	270035	XP_030099453	XM_030243593		Letm2	mRNA	-4.89048	0.999939	0.21502
NM_001039059	236904	NP_001034148	NM_001039059	ENSMUST00000113908	Klhl15	mRNA	-4.88059	0.999939	0.215978
NM_001112705	24086	NP_001106176	NM_001112705	ENSMUST00000106941	Tlk2	mRNA	-4.88059	0.999939	0.215978
NM_001173506	17754	NP_001166977	NM_001173506	ENSMUST00000110639	Map1a	mRNA	-4.88059	0.999939	0.215978
NM_001177324	56526	NP_001170795	NM_001177324	ENSMUST00000115239	Septin6	mRNA	-4.88059	0.999939	0.215978
NM_001177976	16179	NP_001171447	NM_001177976	ENSMUST00000114360	Irak1	mRNA	-4.88059	0.999939	0.215978
NM_001271676	15953	NP_001258605	NM_001271676		Ifi47	mRNA	-4.88059	0.999939	0.215978
NM_001290387	381511	NP_001277316	NM_001290387	ENSMUST00000108302	Pdp1	mRNA	-4.88059	0.999939	0.215978
NM_001302684	227525	NP_001289613	NM_001302684		Dclre1c	mRNA	-4.88059	0.999939	0.215978
NM_001310678	108075	NP_001297607	NM_001310678	ENSMUST00000206413	Ltbp4	mRNA	-4.88059	0.999939	0.215978
NM_001347572	17260	NP_001334501	NM_001347572		Mef2c	mRNA	-4.88059	0.999939	0.215978
NM_001356621	53890	NP_001343550	NM_001356621		Sart3	mRNA	-4.88059	0.999939	0.215978
NM_001357669	105835	NP_001344598	NM_001357669		Sgsm3	mRNA	-4.88059	0.999939	0.215978
NM_001358652	18537	NP_001345581	NM_001358652		Pcmt1	mRNA	-4.88059	0.999939	0.215978
NM_001359201	24109	NP_001346130	NM_001359201		Ubl3	mRNA	-4.88059	0.999939	0.215978
NM_001360227	22755	NP_001347156	NM_001360227		Zfp93	mRNA	-4.88059	0.999939	0.215978
NM_001360530	14998	NP_001347459	NM_001360530		H2-DMa	mRNA	-4.88059	0.999939	0.215978
NM_001364266	52690	NP_001351195	NM_001364266		Setd3	mRNA	-4.88059	0.999939	0.215978
NM_001368836	330890	NP_001355765	NM_001368836	ENSMUST00000115643	Piwil4	mRNA	-4.88059	0.999939	0.215978
NM_001377010	67711	NP_001363939	NM_001377010		Nsmce1	mRNA	-4.88059	0.999939	0.215978
NM_001378994	229776	NP_001365923	NM_001378994	ENSMUST00000239145	Cdc14a	mRNA	-4.88059	0.999939	0.215978
NM_001379327	26877	NP_001366256	NM_001379327		B3galt1	mRNA	-4.88059	0.999939	0.215978
NM_010287	14608	NP_034417	NM_010287	ENSMUST00000034408	Gpr83	mRNA	-4.88059	0.999939	0.215978
NM_026131	67399	NP_080407	NM_026131	ENSMUST00000069929	Pdlim7	mRNA	-4.88059	0.999939	0.215978
NM_031173	12295	NP_112450	NM_031173	ENSMUST00000092736	Cacnb1	mRNA	-4.88059	0.999939	0.215978
NM_172617	224656	NP_766205	NM_172617	ENSMUST00000002318	Zfp523	mRNA	-4.88059	0.999939	0.215978
XM_006497623	11480	XP_006497686	XM_006497623		Acvr2a	mRNA	-4.88059	0.999939	0.215978
XM_006501764	56629	XP_006501827	XM_006501764	ENSMUST00000029836	Dnase2b	mRNA	-4.88059	0.999939	0.215978
XM_006502861	18710	XP_006502924	XM_006502861		Pik3r3	mRNA	-4.88059	0.999939	0.215978
XM_006505058	232664	XP_006505121	XM_006505058		Ccdc136	mRNA	-4.88059	0.999939	0.215978
XM_006505144	627049	XP_006505207	XM_006505144		Zfp800	mRNA	-4.88059	0.999939	0.215978
XM_006506073	243371	XP_006506136	XM_006506073		Lrrc61	mRNA	-4.88059	0.999939	0.215978
XM_006510550	66948	XP_006510613	XM_006510550		Acad8	mRNA	-4.88059	0.999939	0.215978
XM_006515517	17169	XP_006515580	XM_006515517		Mark3	mRNA	-4.88059	0.999939	0.215978
XM_006521185	54614	XP_006521248	XM_006521185		Prpf40b	mRNA	-4.88059	0.999939	0.215978
XM_006523959	208285	XP_006524022	XM_006523959		Cyp4f17	mRNA	-4.88059	0.999939	0.215978
XM_006524507	381110	XP_006524570	XM_006524507		Rmdn2	mRNA	-4.88059	0.999939	0.215978
XM_006527793	14168	XP_006527856	XM_006527793		Fgf13	mRNA	-4.88059	0.999939	0.215978
XM_006528275	70315	XP_006528338	XM_006528275		Hdac8	mRNA	-4.88059	0.999939	0.215978
XM_006528845	245666	XP_006528908	XM_006528845		Iqsec2	mRNA	-4.88059	0.999939	0.215978
XM_006529554	240753	XP_006529617	XM_006529554		Plekha6	mRNA	-4.88059	0.999939	0.215978
XM_006530031	207792	XP_006530094	XM_006530031		BC034090	mRNA	-4.88059	0.999939	0.215978
XM_006530261	208908	XP_006530324	XM_006530261		Ccdc62	mRNA	-4.88059	0.999939	0.215978
XM_006531089	319555	XP_006531152	XM_006531089		Nwd1	mRNA	-4.88059	0.999939	0.215978
XM_006535176	665563	XP_006535239	XM_006535176		Mthfd2l	mRNA	-4.88059	0.999939	0.215978
XM_006538050	381605	XP_006538113	XM_006538050		Tbc1d2	mRNA	-4.88059	0.999939	0.215978
XM_011238657	14897	XP_011236959	XM_011238657		Trip12	mRNA	-4.88059	0.999939	0.215978
XM_011242790	66812	XP_011241092	XM_011242790		Ppcdc	mRNA	-4.88059	0.999939	0.215978
XM_011244391	20238	XP_011242693	XM_011244391		Atxn1	mRNA	-4.88059	0.999939	0.215978
XM_011244900	105689	XP_011243202	XM_011244900		Mycbp2	mRNA	-4.88059	0.999939	0.215978
XM_011248228	330188	XP_011246530	XM_011248228		Ccdc63	mRNA	-4.88059	0.999939	0.215978
XM_011249101	380714	XP_011247403	XM_011249101		Rph3al	mRNA	-4.88059	0.999939	0.215978
XM_017317964	64291	XP_017173453	XM_017317964		Osbpl1a	mRNA	-4.88059	0.999939	0.215978
XM_017318093	20411	XP_017173582	XM_017318093		Sorbs1	mRNA	-4.88059	0.999939	0.215978
XM_017322292	68421	XP_017177781	XM_017322292		Lmbrd1	mRNA	-4.88059	0.999939	0.215978
XM_030243079	76612	XP_030098939	XM_030243079		Lrrc27	mRNA	-4.88059	0.999939	0.215978
XM_030243496	234595	XP_030099356	XM_030243496		Slc38a7	mRNA	-4.88059	0.999939	0.215978
XM_030243573	77300	XP_030099433	XM_030243573		Raph1	mRNA	-4.88059	0.999939	0.215978
XM_030244200	211586	XP_030100060	XM_030244200		Tfdp2	mRNA	-4.88059	0.999939	0.215978
XM_030247071	12908	XP_030102931	XM_030247071		Crat	mRNA	-4.88059	0.999939	0.215978
XM_030247213	20238	XP_030103073	XM_030247213		Atxn1	mRNA	-4.88059	0.999939	0.215978
XM_030247849	28199	XP_030103709	XM_030247849		Dcaf11	mRNA	-4.88059	0.999939	0.215978
XM_030249044	21976	XP_030104904	XM_030249044		Top3b	mRNA	-4.88059	0.999939	0.215978
XM_030249652	15463	XP_030105512	XM_030249652		Agfg1	mRNA	-4.88059	0.999939	0.215978
XM_030251045	67155	XP_030106905	XM_030251045	ENSMUST00000207054	Smarca2	mRNA	-4.88059	0.999939	0.215978
XM_030251818	381410	XP_030107678	XM_030251818		Zfp408	mRNA	-4.88059	0.999939	0.215978
XM_030251969	668880	XP_030107829	XM_030251969		Stard9	mRNA	-4.88059	0.999939	0.215978
XM_030252319	102639653	XP_030108179	XM_030252319		Gm2007	mRNA	-4.88059	0.999939	0.215978
XM_030252988	21961	XP_030108848	XM_030252988		Tns1	mRNA	-4.88059	0.999939	0.215978
XM_030253489	230861	XP_030109349	XM_030253489		Eif4g3	mRNA	-4.88059	0.999939	0.215978
XM_030254507	245945	XP_030110367	XM_030254507		Rbm47	mRNA	-4.88059	0.999939	0.215978
XM_030254528	26431	XP_030110388	XM_030254528		Git2	mRNA	-4.88059	0.999939	0.215978
XM_036152856	20866	XP_036008749	XM_036152856		Stim1	mRNA	-4.88059	0.999939	0.215978
XM_036154275	76707	XP_036010168	XM_036154275		Clasp1	mRNA	-4.88059	0.999939	0.215978
XM_036155446	102635315	XP_036011339	XM_036155446		Gm32687	mRNA	-4.88059	0.999939	0.215978
XM_036156957	69131	XP_036012850	XM_036156957		Cdk12	mRNA	-4.88059	0.999939	0.215978
XM_036157528	53602	XP_036013421	XM_036157528		Hpcal1	mRNA	-4.88059	0.999939	0.215978
XM_036158267	14049	XP_036014160	XM_036158267		Eya2	mRNA	-4.88059	0.999939	0.215978
XM_036159019	17354	XP_036014912	XM_036159019		Mllt10	mRNA	-4.88059	0.999939	0.215978
XM_036159456	29857	XP_036015349	XM_036159456		Mapk12	mRNA	-4.88059	0.999939	0.215978
XM_036159584	18798	XP_036015477	XM_036159584		Plcb4	mRNA	-4.88059	0.999939	0.215978
XM_036159670	192285	XP_036015563	XM_036159670		Phf21a	mRNA	-4.88059	0.999939	0.215978
XM_036160043	56490	XP_036015936	XM_036160043		Zbtb20	mRNA	-4.88059	0.999939	0.215978
XM_036161191	338363	XP_036017084	XM_036161191		Tmem241	mRNA	-4.88059	0.999939	0.215978
XM_036161430	14102	XP_036017323	XM_036161430		Fas	mRNA	-4.88059	0.999939	0.215978
XM_036161647	57344	XP_036017540	XM_036161647		As3mt	mRNA	-4.88059	0.999939	0.215978
XM_036162880	12977	XP_036018773	XM_036162880		Csf1	mRNA	-4.88059	0.999939	0.215978
XM_036163156	52184	XP_036019049	XM_036163156		Odf2l	mRNA	-4.88059	0.999939	0.215978
XM_036164361	67149	XP_036020254	XM_036164361		Nkain1	mRNA	-4.88059	0.999939	0.215978
XM_036164488	73332	XP_036020381	XM_036164488		Ccdc30	mRNA	-4.88059	0.999939	0.215978
XM_036164493	74098	XP_036020386	XM_036164493		Czib	mRNA	-4.88059	0.999939	0.215978
XM_036164976	212167	XP_036020869	XM_036164976		Gsap	mRNA	-4.88059	0.999939	0.215978
XM_036165537	26921	XP_036021430	XM_036165537		Map4k4	mRNA	-4.88059	0.999939	0.215978
NM_146230	235674	NP_666342	NM_146230	ENSMUST00000010795	Acaa1b	mRNA	-4.86876	0.999939	0.217128
NM_001313704	53332	NP_001300633	NM_001313704		Mtmr1	mRNA	-4.86849	0.999939	0.217154
NM_001357521	54610	NP_001344450	NM_001357521		Tbc1d8	mRNA	-4.86849	0.999939	0.217154
NM_001359100	19085	NP_001346029	NM_001359100		Prkar1b	mRNA	-4.86849	0.999939	0.217154
NM_001362536	12750	NP_001349465	NM_001362536		Clk4	mRNA	-4.86849	0.999939	0.217154
NM_001368660	223739	NP_001355589	NM_001368660		5031439G07Rik	mRNA	-4.86849	0.999939	0.217154
XM_006498245	67228	XP_006498308	XM_006498245		Dph7	mRNA	-4.86849	0.999939	0.217154
XM_006513379	192678	XP_006513442	XM_006513379		Rassf3	mRNA	-4.86849	0.999939	0.217154
XM_011249194	67726	XP_011247496	XM_011249194		Fam114a2	mRNA	-4.86849	0.999939	0.217154
XM_017315607	71816	XP_017171096	XM_017315607		Rnf180	mRNA	-4.86849	0.999939	0.217154
XM_030243054	75430	XP_030098914	XM_030243054		Anapc15	mRNA	-4.86849	0.999939	0.217154
XM_030254235	20239	XP_030110095	XM_030254235		Atxn2	mRNA	-4.86849	0.999939	0.217154
XM_030254292	20602	XP_030110152	XM_030254292		Ncor2	mRNA	-4.86849	0.999939	0.217154
XM_036152405	78783	XP_036008298	XM_036152405		Brpf1	mRNA	-4.86849	0.999939	0.217154
XM_036152504	57751	XP_036008397	XM_036152504		Rnf25	mRNA	-4.86849	0.999939	0.217154
XM_036158115	66482	XP_036014008	XM_036158115		Exoc2	mRNA	-4.86849	0.999939	0.217154
XM_036159032	17354	XP_036014925	XM_036159032		Mllt10	mRNA	-4.86849	0.999939	0.217154
XM_036159917	239719	XP_036015810	XM_036159917		Mrtfb	mRNA	-4.86849	0.999939	0.217154
XM_036161981	319535	XP_036017874	XM_036161981		Zfp182	mRNA	-4.86849	0.999939	0.217154
XM_036165116	23912	XP_036021009	XM_036165116		Rhof	mRNA	-4.86849	0.999939	0.217154
XM_006498241	67228	XP_006498304	XM_006498241		Dph7	mRNA	-4.85771	0.999939	0.218206
XM_030248995	18203	XP_030104855	XM_030248995		Ntan1	mRNA	-4.85323	0.999939	0.218644
NM_001142922	21416	NP_001136394	NM_001142922	ENSMUST00000111657	Tcf7l2	mRNA	-4.84995	0.999939	0.0640646
NM_001360179	15381	NP_001347108	NM_001360179		Hnrnpc	mRNA	-4.84691	0.999939	0.219263
NM_001362209	210973	NP_001349138	NM_001362209		Kbtbd2	mRNA	-4.84691	0.999939	0.219263
NM_011748	243906	NP_035878	NM_011748		Zfp14	mRNA	-4.84691	0.999939	0.219263
XM_006540103	330474	XP_006540166	XM_006540103		Zc3h4	mRNA	-4.84691	0.999939	0.219263
XM_011240936	21343	XP_011239238	XM_011240936		Taf6	mRNA	-4.84691	0.999939	0.219263
XM_017314745	69900	XP_017170234	XM_017314745		Mfsd11	mRNA	-4.84691	0.999939	0.219263
XM_030253222	15441	XP_030109082	XM_030253222		Hp1bp3	mRNA	-4.84691	0.999939	0.219263
XM_036154099	320165	XP_036009992	XM_036154099		Tacc1	mRNA	-4.84691	0.999939	0.219263
XM_036154383	78651	XP_036010276	XM_036154383	ENSMUST00000146824	Lsm6	mRNA	-4.84691	0.999939	0.219263
XM_036165684	100041734	XP_036021577	XM_036165684		4930522L14Rik	mRNA	-4.84691	0.999939	0.219263
XM_006528269	67683	XP_006528332	XM_006528269		Pbdc1	mRNA	-4.84513	0.999939	0.219438
XM_036159304	21357	XP_036015197	XM_036159304		Tarbp2	mRNA	-4.84513	0.999939	0.219438
XM_030248777	71474	XP_030104637	XM_030248777		Ppp6r2	mRNA	-4.84484	0.999939	0.094655
XM_030249355	94223	XP_030105215	XM_030249355		Dgcr8	mRNA	-4.84422	0.999939	0.219527
XM_030252211	77683	XP_030108071	XM_030252211		Ehmt1	mRNA	-4.84422	0.999939	0.219527
XM_006525806	225131	XP_006525869	XM_006525806		Wac	mRNA	-4.84241	0.999939	0.219705
XM_006507969	360216	XP_006508032	XM_006507969		Zranb1	mRNA	-4.83969	0.999939	0.219972
XM_006500039	66860	XP_006500102	XM_006500039		Tanc1	mRNA	-4.83058	0.999939	0.220869
XM_006514082	70427	XP_006514145	XM_006514082		Mier2	mRNA	-4.82775	0.999939	0.188051
NM_001301651	71843	NP_001288580	NM_001301651		R3hcc1	mRNA	-4.82485	0.999939	0.0717439
XM_006523102	74112	XP_006523165	XM_006523102		Usp16	mRNA	-4.81896	0.999939	0.0149944
XM_006499454	241489	XP_006499517	XM_006499454		Pde11a	mRNA	-4.81616	0.999939	0.121626
XM_036153706	102141	XP_036009599	XM_036153706		Snx25	mRNA	-4.81506	0.999939	0.222403
XM_030245860	217127	XP_030101720	XM_030245860		Kat7	mRNA	-4.81144	0.999939	0.174299
XM_006500996	14263	XP_006501059	XM_006500996		Fmo5	mRNA	-4.81073	0.999939	0.222833
XM_006500266	73847	XP_006500329	XM_006500266		Fam110a	mRNA	-4.80908	0.999939	0.11099
XM_036153065	23966	XP_036008958	XM_036153065		Tenm4	mRNA	-4.80391	0.519311	0.0039275
XM_006503402	71148	XP_006503465	XM_006503402		Mier1	mRNA	-4.79947	0.999939	0.223952
XM_006523879	19280	XP_006523942	XM_006523879		Ptprs	mRNA	-4.79947	0.999939	0.223952
XM_006527344	71617	XP_006527407	XM_006527344		Armh3	mRNA	-4.79947	0.999939	0.223952
XM_011239603	327655	XP_011237905	XM_011239603		Ppip5k1	mRNA	-4.79947	0.999939	0.223952
XM_017320721	246229	XP_017176210	XM_017320721		Bivm	mRNA	-4.79947	0.999939	0.223952
XM_030250548	56736	XP_030106408	XM_030250548		Rnf14	mRNA	-4.79947	0.999939	0.223952
XM_030250706	228880	XP_030106566	XM_030250706		Zmynd8	mRNA	-4.79947	0.999939	0.223952
XM_036164603	227446	XP_036020496	XM_036164603		Relch	mRNA	-4.79947	0.999939	0.223952
XM_030243252	11767	XP_030099112	XM_030243252		Ap1m1	mRNA	-4.79887	0.999939	0.0257491
XM_030253137	12537	XP_030108997	XM_030253137		Cdk11b	mRNA	-4.78218	0.999939	0.225679
NM_001308448	75420	NP_001295377	NM_001308448		Secisbp2	mRNA	-4.77743	0.999939	0.226155
NM_020276	56876	NP_064672	NM_020276	ENSMUST00000102931	Nsmf	mRNA	-4.77743	0.999939	0.226155
XM_006509045	207958	XP_006509108	XM_006509045		Alg11	mRNA	-4.77743	0.999939	0.226155
XM_006514582	18293	XP_006514645	XM_006514582		Ogdh	mRNA	-4.77743	0.999939	0.226155
XM_006521542	78541	XP_006521605	XM_006521542		Asb8	mRNA	-4.77743	0.999939	0.226155
XM_006538871	260305	XP_006538934	XM_006538871		Nphp4	mRNA	-4.77743	0.999939	0.226155
XM_011239811	74243	XP_011238113	XM_011239811		Slx4ip	mRNA	-4.77743	0.999939	0.226155
XM_011242326	70885	XP_011240628	XM_011242326		Ints10	mRNA	-4.77743	0.999939	0.226155
XM_011243700	22778	XP_011242002	XM_011243700		Ikzf1	mRNA	-4.77743	0.999939	0.226155
XM_011245691	52609	XP_011243993	XM_011245691		Cbx7	mRNA	-4.77743	0.999939	0.226155
XM_030249744	227644	XP_030105604	XM_030249744		Snapc4	mRNA	-4.77743	0.999939	0.226155
XM_030250275	110796	XP_030106135	XM_030250275		Tshz1	mRNA	-4.77743	0.999939	0.226155
XM_030251046	67155	XP_030106906	XM_030251046	ENSMUST00000209085	Smarca2	mRNA	-4.77743	0.999939	0.226155
XM_030252225	77683	XP_030108085	XM_030252225		Ehmt1	mRNA	-4.77743	0.999939	0.226155
XM_036153285	57745	XP_036009178	XM_036153285	ENSMUST00000120006	Zfp112	mRNA	-4.77743	0.999939	0.226155
XM_036155054	319845	XP_036010947	XM_036155054		Bbs9	mRNA	-4.77743	0.999939	0.226155
XM_036157955	207615	XP_036013848	XM_036157955		Wdr37	mRNA	-4.77743	0.999939	0.226155
XM_036164083	230861	XP_036019976	XM_036164083		Eif4g3	mRNA	-4.77743	0.999939	0.226155
XM_006513085	114606	XP_006513148	XM_006513085		Tle6	mRNA	-4.77592	0.999939	0.226307
NM_001163759	106794	NP_001157231	NM_001163759	ENSMUST00000086555	Dhx57	mRNA	-4.77187	0.999939	0.0602737
XM_006526847	209478	XP_006526910	XM_006526847		Tbc1d12	mRNA	-4.77114	0.999939	0.226787
XM_036153225	434234	XP_036009118	XM_036153225		Rexo5	mRNA	-4.77114	0.999939	0.226787
XM_006502908	20525	XP_006502971	XM_006502908		Slc2a1	mRNA	-4.76635	0.999939	0.22727
NM_001384116	75210	NP_001371045	NM_001384116		Prr3	mRNA	-4.75714	0.999939	0.108563
XM_036156450	192976	XP_036012343	XM_036156450		Lrrc75a	mRNA	-4.75181	0.999939	0.228736
NM_001163024	67074	NP_001156496	NM_001163024	ENSMUST00000073792	Mon2	mRNA	-4.75049	0.999939	0.0851835
NM_001378939	16563	NP_001365868	NM_001378939		Kif2a	mRNA	-4.75042	0.999939	0.228878
XM_006528091	320940	XP_006528154	XM_006528091		Atp11c	mRNA	-4.75042	0.999939	0.228878
XM_011239983	108943	XP_011238285	XM_011239983		Trmt10a	mRNA	-4.75042	0.999939	0.228878
XM_011242971	235682	XP_011241273	XM_011242971		Zfp445	mRNA	-4.75042	0.999939	0.228878
XM_017315415	17951	XP_017170904	XM_017315415	ENSMUST00000049789	Naip5	mRNA	-4.75042	0.999939	0.228878
XM_030249185	52864	XP_030105045	XM_030249185		Slx4	mRNA	-4.75042	0.999939	0.228878
XM_030250072	73233	XP_030105932	XM_030250072		Zfp942	mRNA	-4.75042	0.999939	0.228878
XM_036156406	18023	XP_036012299	XM_036156406		Nfe2l1	mRNA	-4.75042	0.999939	0.228878
XM_036157841	12396	XP_036013734	XM_036157841	ENSMUST00000137526	Cbfa2t2	mRNA	-4.75042	0.999939	0.228878
XM_036160240	106504	XP_036016133	XM_036160240	ENSMUST00000232836	Stk38	mRNA	-4.75042	0.999939	0.228878
XM_036165519	72313	XP_036021412	XM_036165519		Fryl	mRNA	-4.75042	0.999939	0.228878
NM_001081260	228140	NP_001074729	NM_001081260	ENSMUST00000111605	Tnks1bp1	mRNA	-4.74737	0.999939	0.174723
XM_030241978	108841	XP_030097838	XM_030241978		Rdh13	mRNA	-4.74507	0.999939	0.0691999
NM_001314027	11622	NP_001300956	NM_001314027		Ahr	mRNA	-4.74201	0.999939	0.22973
XM_036156366	170472	XP_036012259	XM_036156366		Recql5	mRNA	-4.73788	0.830358	0.00782443
XM_017318536	16865	XP_017174025	XM_017318536	ENSMUST00000068791	Eif2d	mRNA	-4.73226	0.999939	0.0702052
NM_001285831	67420	NP_001272760	NM_001285831	ENSMUST00000067929	Far1	mRNA	-4.7254	0.999939	0.0873704
XM_036152939	232811	XP_036008832	XM_036152939		Kmt5c	mRNA	-4.71876	0.999939	0.038534
XM_030245030	216233	XP_030100890	XM_030245030		Socs2	mRNA	-4.71361	0.999939	0.232625
XM_036152866	210105	XP_036008759	XM_036152866		Zfp719	mRNA	-4.71361	0.999939	0.232625
NM_001378772	68241	NP_001365701	NM_001378772		Mcrip2	mRNA	-4.7128	0.999939	0.232708
XM_017320708	18647	XP_017176197	XM_017320708		Cdk14	mRNA	-4.70684	0.999939	0.123305
NM_001310470	67923	NP_001297399	NM_001310470	ENSMUST00000187910	Eloc	mRNA	-4.70582	0.999939	0.233423
XM_030246958	74251	XP_030102818	XM_030246958		Ankrd9	mRNA	-4.70582	0.999939	0.233423
XM_036162092	70380	XP_036017985	XM_036162092		Mospd1	mRNA	-4.70074	0.999939	0.233945
NM_001309389	434178	NP_001296318	NM_001309389		Zfp141	mRNA	-4.69965	0.999939	0.234057
NM_001357265	20842	NP_001344194	NM_001357265	ENSMUST00000146934	Stag1	mRNA	-4.69965	0.999939	0.234057
NM_001362065	69786	NP_001348994	NM_001362065		Tprkb	mRNA	-4.69965	0.999939	0.234057
XM_006500618	241846	XP_006500681	XM_006500618		Lsm14b	mRNA	-4.69965	0.999939	0.234057
XM_006505097	27056	XP_006505160	XM_006505097		Irf5	mRNA	-4.69965	0.999939	0.234057
XM_006505319	108655	XP_006505382	XM_006505319		Foxp1	mRNA	-4.69965	0.999939	0.234057
XM_006531053	270086	XP_006531116	XM_006531053		Ogfod1	mRNA	-4.69965	0.999939	0.234057
XM_017313216	19654	XP_017168705	XM_017313216		Rbm6	mRNA	-4.69965	0.999939	0.234057
XM_030249348	94112	XP_030105208	XM_030249348		Med15	mRNA	-4.69965	0.999939	0.234057
XM_030255146	381290	XP_030111006	XM_030255146	ENSMUST00000112264	Atp2b4	mRNA	-4.69965	0.999939	0.234057
XM_030254463	23857	XP_030110323	XM_030254463		Dmtf1	mRNA	-4.69562	0.999939	0.234472
XM_006516751	68750	XP_006516814	XM_006516751		Rreb1	mRNA	-4.68881	0.999939	0.232725
NM_001164717	14218	NP_001158189	NM_001164717	ENSMUST00000111800	Sh3pxd2a	mRNA	-4.68018	0.999939	0.236066
NM_001360982	21417	NP_001347911	NM_001360982		Zeb1	mRNA	-4.68018	0.999939	0.236066
NM_001368682	210992	NP_001355611	NM_001368682		Lpcat1	mRNA	-4.68018	0.999939	0.236066
NM_153131	107448	NP_694771	NM_153131	ENSMUST00000026994	Unc5a	mRNA	-4.68018	0.999939	0.236066
NM_172572	217344	NP_766160	NM_172572	ENSMUST00000103028	Rhbdf2	mRNA	-4.68018	0.999939	0.236066
NM_176923	319481	NP_795897	NM_176923	ENSMUST00000211981	Wdr59	mRNA	-4.68018	0.999939	0.236066
XM_006499741	327655	XP_006499804	XM_006499741		Ppip5k1	mRNA	-4.68018	0.999939	0.236066
XM_006501743	56376	XP_006501806	XM_006501743		Pdlim5	mRNA	-4.68018	0.999939	0.236066
XM_006509128	270035	XP_006509191	XM_006509128		Letm2	mRNA	-4.68018	0.999939	0.236066
XM_006512674	215789	XP_006512737	XM_006512674		Phactr2	mRNA	-4.68018	0.999939	0.236066
XM_006513511	216190	XP_006513574	XM_006513511		Appl2	mRNA	-4.68018	0.999939	0.236066
XM_006515025	20403	XP_006515088	XM_006515025		Itsn2	mRNA	-4.68018	0.999939	0.236066
XM_006526290	73449	XP_006526353	XM_006526290		1700066B19Rik	mRNA	-4.68018	0.999939	0.236066
XM_011241362	26357	XP_011239664	XM_011241362		Abcg2	mRNA	-4.68018	0.999939	0.236066
XM_030249583	18763	XP_030105443	XM_030249583		Pkd1	mRNA	-4.68018	0.999939	0.236066
XM_030249864	381067	XP_030105724	XM_030249864	ENSMUST00000182603	Zfp229	mRNA	-4.68018	0.999939	0.236066
XM_030251984	67228	XP_030107844	XM_030251984		Dph7	mRNA	-4.68018	0.999939	0.236066
XM_030253665	51796	XP_030109525	XM_030253665		Srrm1	mRNA	-4.68018	0.999939	0.236066
XM_036157821	105377	XP_036013714	XM_036157821		Slf1	mRNA	-4.68018	0.999939	0.236066
XM_036158113	66410	XP_036014006	XM_036158113		Mterf3	mRNA	-4.68018	0.999939	0.236066
XM_036160633	227525	XP_036016526	XM_036160633		Dclre1c	mRNA	-4.68018	0.999939	0.236066
XM_036163976	22249	XP_036019869	XM_036163976		Unc13b	mRNA	-4.68018	0.999939	0.236066
XM_036166092	232560	XP_036021985	XM_036166092		Caprin2	mRNA	-4.68018	0.999939	0.236066
XM_006516832	109082	XP_006516895	XM_006516832		Fbxw17	mRNA	-4.66883	0.999939	0.237242
XM_006521448	72355	XP_006521511	XM_006521448		Cdpf1	mRNA	-4.66361	0.999939	0.237785
XM_030244396	26940	XP_030100256	XM_030244396		Ecsit	mRNA	-4.65738	0.999939	0.238434
NM_029468	75871	NP_083744	NM_029468	ENSMUST00000212000	Zfp821	mRNA	-4.65307	0.999939	0.238883
XM_030245919	21927	XP_030101779	XM_030245919		Tnfaip1	mRNA	-4.65307	0.999939	0.238883
XM_036157828	108168101	XP_036013721	XM_036157828		Gm46430	mRNA	-4.65307	0.999939	0.238883
NM_026065	67270	NP_080341	NM_026065	ENSMUST00000075829	Mrpl42	mRNA	-4.64776	0.999939	0.239438
XM_006531175	497652	XP_006531238	XM_006531175		Acd	mRNA	-4.64776	0.999939	0.239438
XM_011238573	68691	XP_011236875	XM_011238573		Kansl1l	mRNA	-4.64776	0.999939	0.239438
NM_001357272	74032	NP_001344201	NM_001357272		Sdr42e1	mRNA	-4.64699	0.999939	0.239519
XM_006501107	18033	XP_006501170	XM_006501107		Nfkb1	mRNA	-4.64699	0.999939	0.239519
XM_006511287	55981	XP_006511350	XM_006511287		Pigb	mRNA	-4.64699	0.999939	0.239519
XM_006523981	210982	XP_006524044	XM_006523981		Bicral	mRNA	-4.64699	0.999939	0.239519
XM_006531227	57247	XP_006531290	XM_006531227		Zfp276	mRNA	-4.64699	0.999939	0.239519
XM_036164892	240880	XP_036020785	XM_036164892		Scyl3	mRNA	-4.64699	0.999939	0.239519
XM_036164972	209707	XP_036020865	XM_036164972		Lcorl	mRNA	-4.64699	0.999939	0.239519
XM_036166152	269774	XP_036022045	XM_036166152		Aak1	mRNA	-4.64699	0.999939	0.239519
XM_006505595	14924	XP_006505658	XM_006505595		Magi1	mRNA	-4.64242	0.999939	0.239997
NM_001347521	16709	NP_001334450	NM_001347521	ENSMUST00000186761	Ktn1	mRNA	-4.64168	0.999939	0.240074
NM_001347156	17311	NP_001334085	NM_001347156	ENSMUST00000020129	Kitl	mRNA	-4.64023	0.999939	0.240226
NM_007865	13388	NP_031891	NM_007865	ENSMUST00000014917	Dll1	mRNA	-4.64023	0.999939	0.240226
XM_030244132	19286	XP_030099992	XM_030244132		Pts	mRNA	-4.64023	0.999939	0.240226
NM_001293644	66815	NP_001280573	NM_001293644	ENSMUST00000153506	Mcub	mRNA	-4.63747	0.999939	0.120216
NM_001363157	70834	NP_001350086	NM_001363157		Spag9	mRNA	-4.63128	0.999939	0.219283
NM_001357569	98685	NP_001344498	NM_001357569		Trmt1l	mRNA	-4.61554	0.896483	0.00886906
XM_036152826	20480	XP_036008719	XM_036152826		Clpb	mRNA	-4.61477	0.999939	0.242904
NM_001271490	209446	NP_001258419	NM_001271490	ENSMUST00000137467	Tfe3	mRNA	-4.60931	0.999939	0.243483
NM_001331095	11540	NP_001318024	NM_001331095		Adora2a	mRNA	-4.60931	0.999939	0.243483
NM_001355149	18718	NP_001342078	NM_001355149		Pip4k2a	mRNA	-4.60931	0.999939	0.243483
XM_036164965	241066	XP_036020858	XM_036164965		Carf	mRNA	-4.60931	0.999939	0.243483
XM_036166137	269774	XP_036022030	XM_036166137		Aak1	mRNA	-4.60834	0.999939	0.231904
XM_030243296	14339	XP_030099156	XM_030243296		Aktip	mRNA	-4.60381	0.999939	0.244065
XM_017320180	230903	XP_017175669	XM_017320180		Fbxo44	mRNA	-4.59828	0.999939	0.244651
XM_006515999	320244	XP_006516062	XM_006515999		Ttll5	mRNA	-4.59716	0.999939	0.0850937
NM_175206	74165	NP_780415	NM_175206	ENSMUST00000056890	Fbxl22	mRNA	-4.59271	0.999939	0.245243
NM_001159968	78255	NP_001153440	NM_001159968	ENSMUST00000172057	Ralgps2	mRNA	-4.59231	0.999939	0.245286
NM_001302951	21888	NP_001289880	NM_001302951		Tle4	mRNA	-4.59231	0.999939	0.245286
XM_006511766	434438	XP_006511829	XM_006511766		Iho1	mRNA	-4.59231	0.999939	0.245286
XM_006522215	27416	XP_006522278	XM_006522215		Abcc5	mRNA	-4.59231	0.999939	0.245286
XM_006529789	65247	XP_006529852	XM_006529789		Asb1	mRNA	-4.59231	0.999939	0.245286
XM_006531658	12894	XP_006531721	XM_006531658		Cpt1a	mRNA	-4.59231	0.999939	0.245286
XM_011244895	105689	XP_011243197	XM_011244895		Mycbp2	mRNA	-4.59231	0.999939	0.245286
XM_011248209	30841	XP_011246511	XM_011248209		Kdm2b	mRNA	-4.59231	0.999939	0.245286
XM_011250030	242409	XP_011248332	XM_011250030	ENSMUST00000107864	Tmem8b	mRNA	-4.59231	0.999939	0.245286
XM_030242650	282619	XP_030098510	XM_030242650		Sbsn	mRNA	-4.59231	0.999939	0.245286
XM_030242879	66071	XP_030098739	XM_030242879		Ethe1	mRNA	-4.59231	0.999939	0.245286
XM_030243718	66522	XP_030099578	XM_030243718		Pgpep1	mRNA	-4.59231	0.999939	0.245286
XM_036161881	208968	XP_036017774	XM_036161881		Zfp280c	mRNA	-4.59231	0.999939	0.245286
XM_036164409	70012	XP_036020302	XM_036164409		Cep85	mRNA	-4.59231	0.999939	0.245286
XM_036164621	118568683	XP_036020514	XM_036164621		LOC118568683	mRNA	-4.59231	0.999939	0.245286
XM_011245496	18521	XP_011243798	XM_011245496		Pcbp2	mRNA	-4.58785	0.999939	0.0627788
NM_001286207	23808	NP_001273136	NM_001286207	ENSMUST00000110609	Ash2l	mRNA	-4.58712	0.999939	0.245838
XM_006495461	17864	XP_006495524	XM_006495461		Mybl1	mRNA	-4.58152	0.999939	0.246436
NM_001135152	213053	NP_001128624	NM_001135152	ENSMUST00000152067	Slc39a14	mRNA	-4.57585	0.999939	0.247041
NM_001177786	12505	NP_001171257	NM_001177786	ENSMUST00000111191	Cd44	mRNA	-4.57585	0.999939	0.247041
NM_001302938	23921	NP_001289867	NM_001302938	ENSMUST00000196397	Sh2b2	mRNA	-4.57585	0.999939	0.247041
NM_001311093	72649	NP_001298022	NM_001311093	ENSMUST00000115157	Tmem209	mRNA	-4.57585	0.999939	0.247041
NM_001359216	56305	NP_001346145	NM_001359216		Pitpnb	mRNA	-4.57585	0.999939	0.247041
NM_001360402	381062	NP_001347331	NM_001360402		Ermard	mRNA	-4.57585	0.999939	0.247041
NM_001382386	233406	NP_001369315	NM_001382386		Prc1	mRNA	-4.57585	0.999939	0.247041
XM_006496919	383619	XP_006496982	XM_006496919		Aim2	mRNA	-4.57585	0.999939	0.247041
XM_006498636	12388	XP_006498699	XM_006498636		Ctnnd1	mRNA	-4.57585	0.999939	0.247041
XM_006511581	93836	XP_006511644	XM_006511581		Rnf111	mRNA	-4.57585	0.999939	0.247041
XM_006513360	18551	XP_006513423	XM_006513360		Pcsk4	mRNA	-4.57585	0.999939	0.247041
XM_006521508	75475	XP_006521571	XM_006521508		Oplah	mRNA	-4.57585	0.999939	0.247041
XM_006539642	18807	XP_006539705	XM_006539642		Pld3	mRNA	-4.57585	0.999939	0.247041
XM_006540786	21872	XP_006540849	XM_006540786		Tjp1	mRNA	-4.57585	0.999939	0.247041
XM_011238776	19165	XP_011237078	XM_011238776		Psen2	mRNA	-4.57585	0.999939	0.247041
XM_030244560	69232	XP_030100420	XM_030244560		Qrich1	mRNA	-4.57585	0.999939	0.247041
XM_030248347	16581	XP_030104207	XM_030248347		Kifc2	mRNA	-4.57585	0.999939	0.247041
XM_030249743	227644	XP_030105603	XM_030249743		Snapc4	mRNA	-4.57585	0.999939	0.247041
XM_030251499	71458	XP_030107359	XM_030251499		Bcor	mRNA	-4.57585	0.999939	0.247041
XM_030254436	231834	XP_030110296	XM_030254436		Snx8	mRNA	-4.57585	0.999939	0.247041
XM_036161695	72502	XP_036017588	XM_036161695		Cwf19l1	mRNA	-4.57585	0.999939	0.247041
XM_036162122	78755	XP_036018015	XM_036162122		Fam122b	mRNA	-4.57585	0.999939	0.247041
XM_036162471	66691	XP_036018364	XM_036162471		Gapvd1	mRNA	-4.57585	0.999939	0.247041
XM_036162713	77683	XP_036018606	XM_036162713		Ehmt1	mRNA	-4.57585	0.999939	0.247041
XM_011246975	56515	XP_011245277	XM_011246975	ENSMUST00000234107	Rnf138	mRNA	-4.5664	0.492855	0.00360594
XM_030247306	328274	XP_030103166	XM_030247306		Zfp459	mRNA	-4.56563	0.999939	0.0468193
XM_036153777	170737	XP_036009670	XM_036153777		Znrf1	mRNA	-4.55858	0.999939	0.248893
XM_036160106	68942	XP_036015999	XM_036160106	ENSMUST00000231259	Chmp2b	mRNA	-4.55858	0.999939	0.248893
XM_011249220	68837	XP_011247522	XM_011249220		Foxk2	mRNA	-4.55175	0.999939	0.125051
NM_001110300	11768	NP_001103770	NM_001110300	ENSMUST00000115433	Ap1m2	mRNA	-4.54708	0.999939	0.250131
XM_006530472	74096	XP_006530535	XM_006530472		Hvcn1	mRNA	-4.54708	0.999939	0.250131
NM_001198911	16800	NP_001185840	NM_001198911	ENSMUST00000177498	Arhgef2	mRNA	-4.53547	0.999939	0.251386
NM_001355419	51897	NP_001342348	NM_001355419	ENSMUST00000028678	Atg13	mRNA	-4.53547	0.999939	0.251386
XM_006499787	329540	XP_006499850	XM_006499787		Nol4l	mRNA	-4.53547	0.999939	0.251386
XM_017315530	328329	XP_017171019	XM_017315530		Mast4	mRNA	-4.53547	0.999939	0.251386
XM_030243776	71941	XP_030099636	XM_030243776		Cars2	mRNA	-4.53547	0.999939	0.251386
XM_030251140	76952	XP_030107000	XM_030251140		Nt5c2	mRNA	-4.53547	0.999939	0.251386
XM_036153503	75410	XP_036009396	XM_036153503		Kmt2b	mRNA	-4.53547	0.999939	0.251386
NM_001289550	21804	NP_001276479	NM_001289550	ENSMUST00000167965	Tgfb1i1	mRNA	-4.53543	0.999939	0.25139
NM_001304454	24017	NP_001291383	NM_001304454	ENSMUST00000200497	Rnf13	mRNA	-4.53543	0.999939	0.25139
XM_017312657	21781	XP_017168146	XM_017312657		Tfdp1	mRNA	-4.53543	0.999939	0.25139
NM_001356573	271305	NP_001343502	NM_001356573	ENSMUST00000016768	Phf21b	mRNA	-4.53515	0.999939	0.248648
XM_006523708	15193	XP_006523771	XM_006523708		Hdgfl2	mRNA	-4.53501	0.999939	0.112293
NM_001358577	14421	NP_001345506	NM_001358577		B4galnt1	mRNA	-4.52967	0.999939	0.252014
XM_006528532	245610	XP_006528595	XM_006528532		Nxf3	mRNA	-4.52957	0.999939	0.252025
XM_006530409	56430	XP_006530472	XM_006530409		Clip1	mRNA	-4.52957	0.999939	0.252025
XM_006533717	52712	XP_006533780	XM_006533717		Zkscan6	mRNA	-4.52395	0.999939	0.252634
XM_011242646	100039707	XP_011240948	XM_011242646		Mthfsl	mRNA	-4.52395	0.999939	0.252634
XM_030243233	109136	XP_030099093	XM_030243233		Mmaa	mRNA	-4.52163	0.999939	0.151192
XM_006523582	13163	XP_006523645	XM_006523582		Daxx	mRNA	-4.51828	0.999939	0.0211968
XM_011243447	237459	XP_011241749	XM_011243447		Cdk17	mRNA	-4.51223	0.999939	0.0965511
NM_201389	18810	NP_958791	NM_201389	ENSMUST00000076442	Plec	mRNA	-4.51206	0.999939	0.198972
XM_036162540	69601	XP_036018433	XM_036162540		Dab2ip	mRNA	-4.50767	0.999939	0.140792
XM_006510891	20466	XP_006510954	XM_006510891		Sin3a	mRNA	-4.50654	0.999939	0.106057
XM_006524943	71765	XP_006525006	XM_006524943		Klhdc3	mRNA	-4.50606	0.999939	0.254584
NM_172758	234595	NP_766346	NM_172758	ENSMUST00000040481	Slc38a7	mRNA	-4.49379	0.999939	0.0720208
NM_001290574	54646	NP_001277503	NM_001290574	ENSMUST00000150787	Ppp1r3f	mRNA	-4.49268	0.999939	0.256048
XM_036164894	19017	XP_036020787	XM_036164894		Ppargc1a	mRNA	-4.48814	0.999939	0.17409
XM_030242130	13875	XP_030097990	XM_030242130		Erf	mRNA	-4.48798	0.999939	0.256564
XM_011241412	54484	XP_011239714	XM_011241412		Mkrn1	mRNA	-4.48188	0.999939	0.257235
XM_017320577	100683	XP_017176066	XM_017320577		Trrap	mRNA	-4.47908	0.999939	0.0811847
XM_036161369	228608	XP_036017262	XM_036161369		Smox	mRNA	-4.47715	0.999939	0.254872
NM_001289641	210135	NP_001276570	NM_001289641		Zfp180	mRNA	-4.47626	0.999939	0.257854
NM_001331141	21416	NP_001318070	NM_001331141		Tcf7l2	mRNA	-4.47626	0.999939	0.257854
NM_001359215	56305	NP_001346144	NM_001359215		Pitpnb	mRNA	-4.47626	0.999939	0.257854
XM_006500601	229003	XP_006500664	XM_006500601	ENSMUST00000094203	Helz2	mRNA	-4.47626	0.999939	0.257854
XM_006513900	56516	XP_006513963	XM_006513900		Rbms2	mRNA	-4.47626	0.999939	0.257854
XM_006519726	83997	XP_006519789	XM_006519726		Slmap	mRNA	-4.47626	0.999939	0.257854
XM_036155894	56307	XP_036011787	XM_036155894		Metap2	mRNA	-4.47626	0.999939	0.257854
XM_036156576	216877	XP_036012469	XM_036156576		Dhx33	mRNA	-4.47626	0.999939	0.257854
XM_036158025	218613	XP_036013918	XM_036158025		Mier3	mRNA	-4.47626	0.999939	0.257854
XM_036162640	74243	XP_036018533	XM_036162640		Slx4ip	mRNA	-4.47626	0.999939	0.257854
XM_036165268	52397	XP_036021161	XM_036165268		Zfp644	mRNA	-4.47626	0.999939	0.257854
XM_036165689	319651	XP_036021582	XM_036165689		Usp37	mRNA	-4.47626	0.999939	0.257854
XM_030247278	26886	XP_030103138	XM_030247278		Cenph	mRNA	-4.4757	0.999939	0.257915
XM_036166222	320204	XP_036022115	XM_036166222		Etfbkmt	mRNA	-4.4757	0.999939	0.257915
XM_036153347	66124	XP_036009240	XM_036153347		Josd2	mRNA	-4.47407	0.999939	0.258095
XM_006505513	13990	XP_006505576	XM_006505513		Smarcad1	mRNA	-4.47163	0.999939	0.258364
XM_036157206	17169	XP_036013099	XM_036157206		Mark3	mRNA	-4.47163	0.999939	0.258364
XM_017322193	233765	XP_017177682	XM_017322193		Plekha7	mRNA	-4.47118	0.999939	0.158307
XM_036161907	22284	XP_036017800	XM_036161907		Usp9x	mRNA	-4.47099	0.999939	0.0285271
NM_001145954	210126	NP_001139426	NM_001145954	ENSMUST00000115314	Lpp	mRNA	-4.46956	0.999939	0.258592
NM_001025582	67171	NP_001020753	NM_001025582	ENSMUST00000029507	Dram2	mRNA	-4.46335	0.999939	0.259279
NM_001276334	54151	NP_001263263	NM_001276334		Cyhr1	mRNA	-4.46335	0.999939	0.259279
NM_001286032	101437	NP_001272961	NM_001286032	ENSMUST00000106139	Dhx32	mRNA	-4.46335	0.999939	0.259279
NM_001289627	64213	NP_001276556	NM_001289627	ENSMUST00000077080	St7	mRNA	-4.46335	0.999939	0.259279
NM_001359168	217695	NP_001346097	NM_001359168		Zfyve1	mRNA	-4.46335	0.999939	0.259279
NM_001359961	242819	NP_001346890	NM_001359961		Rundc3b	mRNA	-4.46335	0.999939	0.259279
NM_001369052	16975	NP_001355981	NM_001369052		Lrp8	mRNA	-4.46335	0.999939	0.259279
NM_001377023	70223	NP_001363952	NM_001377023	ENSMUST00000237351	Nars	mRNA	-4.46335	0.999939	0.259279
NM_001378954	50767	NP_001365883	NM_001378954		Pnpla6	mRNA	-4.46335	0.999939	0.259279
NM_001382498	13360	NP_001369427	NM_001382498		Dhcr7	mRNA	-4.46335	0.999939	0.259279
NM_145492	225207	NP_663467	NM_145492	ENSMUST00000025288	Zfp521	mRNA	-4.46335	0.999939	0.259279
XM_006497798	19730	XP_006497861	XM_006497798		Ralgds	mRNA	-4.46335	0.999939	0.259279
XM_006498220	64930	XP_006498283	XM_006498220		Tsc1	mRNA	-4.46335	0.999939	0.259279
XM_006501267	213498	XP_006501330	XM_006501267		Arhgef11	mRNA	-4.46335	0.999939	0.259279
XM_006505707	18139	XP_006505770	XM_006505707		Zfp638	mRNA	-4.46335	0.999939	0.259279
XM_006511400	68801	XP_006511463	XM_006511400		Elovl5	mRNA	-4.46335	0.999939	0.259279
XM_006513905	57267	XP_006513968	XM_006513905	ENSMUST00000220297	Apba3	mRNA	-4.46335	0.999939	0.259279
XM_006525538	11789	XP_006525601	XM_006525538		Apc	mRNA	-4.46335	0.999939	0.259279
XM_006526231	70425	XP_006526294	XM_006526231		Csnk1g3	mRNA	-4.46335	0.999939	0.259279
XM_006530450	67956	XP_006530513	XM_006530450		Kmt5a	mRNA	-4.46335	0.999939	0.259279
XM_006531691	19395	XP_006531754	XM_006531691	ENSMUST00000113476	Rasgrp2	mRNA	-4.46335	0.999939	0.259279
XM_006532439	18015	XP_006532502	XM_006532439		Nf1	mRNA	-4.46335	0.999939	0.259279
XM_011243569	70615	XP_011241871	XM_011243569		Ankrd24	mRNA	-4.46335	0.999939	0.259279
XM_011244530	319719	XP_011242832	XM_011244530		Simc1	mRNA	-4.46335	0.999939	0.259279
XM_017313650	74100	XP_017169139	XM_017313650		Arpp21	mRNA	-4.46335	0.999939	0.259279
XM_017315010	209334	XP_017170499	XM_017315010		Gen1	mRNA	-4.46335	0.999939	0.259279
XM_030249452	12005	XP_030105312	XM_030249452		Axin1	mRNA	-4.46335	0.999939	0.259279
XM_030254156	14886	XP_030110016	XM_030254156		Gtf2i	mRNA	-4.46335	0.999939	0.259279
XM_036153235	52432	XP_036009128	XM_036153235		Ppp2r2d	mRNA	-4.46335	0.999939	0.259279
XM_036153269	56216	XP_036009162	XM_036153269		Stx1b	mRNA	-4.46335	0.999939	0.259279
XM_036156972	69900	XP_036012865	XM_036156972		Mfsd11	mRNA	-4.46335	0.999939	0.259279
XM_036165164	277854	XP_036021057	XM_036165164		Depdc5	mRNA	-4.46335	0.999939	0.259279
NM_001290511	414069	NP_001277440	NM_001290511	ENSMUST00000155931	BC024978	mRNA	-4.45161	0.999939	0.26058
XM_006504626	72154	XP_006504689	XM_006504626		Zfp157	mRNA	-4.45161	0.999939	0.26058
NM_001252532	217325	NP_001239461	NM_001252532	ENSMUST00000177736	Llgl2	mRNA	-4.43903	0.999939	0.26198
XM_030244283	235072	XP_030100143	XM_030244283		Septin7	mRNA	-4.43903	0.999939	0.26198
XM_006499217	228140	XP_006499280	XM_006499217	ENSMUST00000048400	Tnks1bp1	mRNA	-4.43268	0.999939	0.262689
XM_006515594	18789	XP_006515657	XM_006515594		Papola	mRNA	-4.43109	0.999939	0.128254
XM_011249279	72973	XP_011247581	XM_011249279		Fbxo47	mRNA	-4.43021	0.999939	0.143961
XM_036156257	12323	XP_036012150	XM_036156257		Camk2b	mRNA	-4.42981	0.999939	0.253127
XM_017319356	99151	XP_017174845	XM_017319356		Cercam	mRNA	-4.42594	0.999939	0.128991
XM_036165214	320661	XP_036021107	XM_036165214		D5Ertd579e	mRNA	-4.41636	0.999939	0.124875
NM_001085378	668940	NP_001078847	NM_001085378	ENSMUST00000092995	Myh7b	mRNA	-4.41457	0.999939	0.264717
NM_001271746	13436	NP_001258675	NM_001271746	ENSMUST00000109772	Dnmt3b	mRNA	-4.41457	0.999939	0.264717
NM_001357131	52477	NP_001344060	NM_001357131	ENSMUST00000110899	Angel2	mRNA	-4.41457	0.999939	0.264717
XM_006523860	19043	XP_006523923	XM_006523860		Ppm1b	mRNA	-4.41457	0.999939	0.264717
XM_006524346	268973	XP_006524409	XM_006524346		Nlrc4	mRNA	-4.41457	0.999939	0.264717
XM_006529719	329260	XP_006529782	XM_006529719		Dennd1b	mRNA	-4.41457	0.999939	0.264717
XM_006531132	330830	XP_006531195	XM_006531132		Drc7	mRNA	-4.41457	0.999939	0.264717
XM_006531808	58859	XP_006531871	XM_006531808		Efemp2	mRNA	-4.41457	0.999939	0.264717
XM_006534903	231571	XP_006534966	XM_006534903		Rpap2	mRNA	-4.41457	0.999939	0.264717
XM_011242404	16201	XP_011240706	XM_011242404		Ilf3	mRNA	-4.41457	0.999939	0.264717
XM_011248190	208606	XP_011246492	XM_011248190		Rsrc2	mRNA	-4.41457	0.999939	0.264717
XM_017316578	223828	XP_017172067	XM_017316578		Pphln1	mRNA	-4.41457	0.999939	0.264717
XM_030251477	66724	XP_030107337	XM_030251477		Tab3	mRNA	-4.41457	0.999939	0.264717
XM_030254269	20602	XP_030110129	XM_030254269		Ncor2	mRNA	-4.41457	0.999939	0.264717
XM_030254307	207565	XP_030110167	XM_030254307		Camkk2	mRNA	-4.41457	0.999939	0.264717
XM_036165082	231583	XP_036020975	XM_036165082		Slc26a1	mRNA	-4.41457	0.999939	0.264717
NM_013584	16880	NP_038612	NM_013584	ENSMUST00000226471	Lifr	mRNA	-4.40903	0.999939	0.265339
XM_036165121	246229	XP_036021014	XM_036165121		Bivm	mRNA	-4.40682	0.999939	0.265587
NM_001286605	18391	NP_001273534	NM_001286605		Sigmar1	mRNA	-4.40286	0.999939	0.266033
XM_036155251	69536	XP_036011144	XM_036155251		Hemk1	mRNA	-4.40286	0.999939	0.266033
NM_026313	67684	NP_080589	NM_026313	ENSMUST00000021226	Luc7l3	mRNA	-4.39756	0.999939	0.241428
NM_001310649	108811	NP_001297578	NM_001310649	ENSMUST00000095625	Ccdc122	mRNA	-4.39561	0.999939	0.266851
NM_001330366	16523	NP_001317295	NM_001330366	ENSMUST00000032374	Kcnj8	mRNA	-4.39561	0.999939	0.266851
NM_007833	13179	NP_031859	NM_007833	ENSMUST00000163448	Dcn	mRNA	-4.39561	0.999939	0.266851
NM_025288	20863	NP_079564	NM_025288	ENSMUST00000068182	Stfa3	mRNA	-4.39561	0.999939	0.266851
NM_138742	54561	NP_620081	NM_138742	ENSMUST00000079490	Nap1l3	mRNA	-4.39561	0.999939	0.266851
XM_006518450	11720	XP_006518513	XM_006518450		Mat1a	mRNA	-4.39561	0.999939	0.266851
XM_011239436	215456	XP_011237738	XM_011239436		Gpat2	mRNA	-4.39561	0.999939	0.266851
XM_011248051	545370	XP_011246353	XM_011248051		Hmcn1	mRNA	-4.39561	0.999939	0.266851
XM_030242833	57752	XP_030098693	XM_030242833		Tacc2	mRNA	-4.39561	0.999939	0.266851
XM_036153783	171167	XP_036009676	XM_036153783		Fut10	mRNA	-4.39561	0.999939	0.266851
XM_006534500	77727	XP_006534563	XM_006534500		6030468B19Rik	mRNA	-4.39024	0.999939	0.172369
XM_006534375	74479	XP_006534438	XM_006534375		Snx11	mRNA	-4.38852	0.999939	0.267652
XM_036164885	18861	XP_036020778	XM_036164885		Pms2	mRNA	-4.38852	0.999939	0.267652
NM_001357451	74080	NP_001344380	NM_001357451	ENSMUST00000112938	Nmnat3	mRNA	-4.3819	0.999939	0.268402
XM_011242798	67287	XP_011241100	XM_011242798		Parp6	mRNA	-4.38097	0.999939	0.131644
NM_153782	208659	NP_722477	NM_153782	ENSMUST00000020938	Fam20a	mRNA	-4.37339	0.999939	0.086366
NM_001291016	12125	NP_001277945	NM_001291016	ENSMUST00000089634	Bcl2l11	mRNA	-4.36735	0.999939	0.270056
XM_030255612	72895	XP_030111472	XM_030255612		Setd5	mRNA	-4.36733	0.999939	0.0929809
NM_001359178	20868	NP_001346107	NM_001359178		Stk10	mRNA	-4.36565	0.999939	0.0177822
NM_001146350	13805	NP_001139822	NM_001146350	ENSMUST00000113272	Eng	mRNA	-4.36178	0.999939	0.27069
XM_030255428	269831	XP_030111288	XM_030255428		Tspan12	mRNA	-4.36178	0.999939	0.27069
XM_006529896	74019	XP_006529959	XM_006529896		Traf3ip1	mRNA	-4.35822	0.999939	0.11993
NM_007715	12753	NP_031741	NM_007715	ENSMUST00000075159	Clock	mRNA	-4.35748	0.999939	0.2681
XM_017320287	381522	XP_017175776	XM_017320287		Ccdc180	mRNA	-4.35748	0.999939	0.2681
NM_001356302	70101	NP_001343231	NM_001356302		Cyp4f16	mRNA	-4.35497	0.999939	0.271468
XM_017320340	65973	XP_017175829	XM_017320340		Asph	mRNA	-4.35497	0.999939	0.271468
XM_036155624	15273	XP_036011517	XM_036155624		Hivep2	mRNA	-4.35424	0.999939	0.226452
NM_013510	13821	NP_038538	NM_013510	ENSMUST00000103136	Epb41l1	mRNA	-4.35143	0.999939	0.268735
XM_017322191	233765	XP_017177680	XM_017322191	ENSMUST00000182443	Plekha7	mRNA	-4.35143	0.999939	0.268735
NM_001081341	244891	NP_001074810	NM_001081341	ENSMUST00000217647	Scaper	mRNA	-4.35	0.999939	0.272036
NM_001293805	12633	NP_001280734	NM_001293805		Cflar	mRNA	-4.35	0.999939	0.272036
NM_001379115	30050	NP_001366044	NM_001379115		Fbxw2	mRNA	-4.35	0.999939	0.272036
XM_006509693	382018	XP_006509756	XM_006509693		Unc13a	mRNA	-4.35	0.999939	0.272036
XM_006525166	79043	XP_006525229	XM_006525166		Spsb3	mRNA	-4.35	0.999939	0.272036
XM_011238340	12421	XP_011236642	XM_011238340		Rb1cc1	mRNA	-4.35	0.999939	0.272036
XM_011239409	211499	XP_011237711	XM_011239409		Tmem87a	mRNA	-4.35	0.999939	0.272036
XM_030249451	12005	XP_030105311	XM_030249451		Axin1	mRNA	-4.35	0.999939	0.272036
XM_030254645	269180	XP_030110505	XM_030254645		Inpp4a	mRNA	-4.35	0.999939	0.272036
XM_030255646	74525	XP_030111506	XM_030255646		Fam234b	mRNA	-4.35	0.999939	0.272036
XM_036159173	17979	XP_036015066	XM_036159173		Ncoa3	mRNA	-4.35	0.999939	0.272036
XM_036162684	76857	XP_036018577	XM_036162684		Spopl	mRNA	-4.35	0.999939	0.272036
XM_036164700	100855	XP_036020593	XM_036164700		Tbc1d14	mRNA	-4.35	0.999939	0.272036
XM_036163768	16975	XP_036019661	XM_036163768		Lrp8	mRNA	-4.34813	0.999939	0.272251
NM_001289571	72776	NP_001276500	NM_001289571	ENSMUST00000197335	Sass6	mRNA	-4.34123	0.999939	0.273041
NM_001364505	66257	NP_001351434	NM_001364505		Nicn1	mRNA	-4.34123	0.999939	0.273041
NM_134044	104799	NP_598805	NM_134044	ENSMUST00000021426	Vipas39	mRNA	-4.34123	0.999939	0.273041
XM_006499292	228608	XP_006499355	XM_006499292		Smox	mRNA	-4.34123	0.999939	0.273041
XM_006501270	213498	XP_006501333	XM_006501270		Arhgef11	mRNA	-4.34123	0.999939	0.273041
XM_006512651	212898	XP_006512714	XM_006512651		Dse	mRNA	-4.34123	0.999939	0.273041
XM_006520164	68070	XP_006520227	XM_006520164	ENSMUST00000075317	Pdzd2	mRNA	-4.34123	0.999939	0.273041
XM_006522531	70144	XP_006522594	XM_006522531		Lrch3	mRNA	-4.34123	0.999939	0.273041
XM_006530531	102093	XP_006530594	XM_006530531		Phkb	mRNA	-4.34123	0.999939	0.273041
XM_006536166	212503	XP_006536229	XM_006536166		Paox	mRNA	-4.34123	0.999939	0.273041
XM_011246450	240084	XP_011244752	XM_011246450		Cchcr1	mRNA	-4.34123	0.999939	0.273041
XM_011246509	381062	XP_011244811	XM_011246509		Ermard	mRNA	-4.34123	0.999939	0.273041
XM_011250742	77582	XP_011249044	XM_011250742		Mboat7	mRNA	-4.34123	0.999939	0.273041
XM_030248417	19009	XP_030104277	XM_030248417		Pou6f1	mRNA	-4.34123	0.999939	0.273041
XM_030250030	68842	XP_030105890	XM_030250030		Tulp4	mRNA	-4.34123	0.999939	0.273041
XM_030250109	74149	XP_030105969	XM_030250109		Zfp946	mRNA	-4.34123	0.999939	0.273041
XM_036152686	14809	XP_036008579	XM_036152686		Grik5	mRNA	-4.34123	0.999939	0.273041
XM_036156307	13855	XP_036012200	XM_036156307		Epn2	mRNA	-4.34123	0.999939	0.273041
XM_036158368	14391	XP_036014261	XM_036158368		Gabpb1	mRNA	-4.34123	0.999939	0.273041
XM_036158496	16709	XP_036014389	XM_036158496		Ktn1	mRNA	-4.34123	0.999939	0.273041
XM_036158688	353187	XP_036014581	XM_036158688		Nr1d2	mRNA	-4.34123	0.999939	0.273041
XM_036159671	192285	XP_036015564	XM_036159671		Phf21a	mRNA	-4.34123	0.999939	0.273041
XM_036163347	72007	XP_036019240	XM_036163347		Fndc3b	mRNA	-4.34123	0.999939	0.273041
NM_001372300	240084	NP_001359229	NM_001372300		Cchcr1	mRNA	-4.33779	0.999939	0.0886196
NM_001310665	109979	NP_001297594	NM_001310665	ENSMUST00000119587	Art3	mRNA	-4.33	0.999939	0.274332
XM_036153466	72759	XP_036009359	XM_036153466		Tmem135	mRNA	-4.33	0.999939	0.274332
XM_036163491	118568594	XP_036019384	XM_036163491		LOC118568594	mRNA	-4.33	0.999939	0.274332
XM_030249051	22129	XP_030104911	XM_030249051		Ttc3	mRNA	-4.32663	0.999939	0.257659
NM_001252189	13855	NP_001239118	NM_001252189	ENSMUST00000108713	Epn2	mRNA	-4.3225	0.999939	0.275196
XM_036160949	11789	XP_036016842	XM_036160949		Apc	mRNA	-4.3225	0.999939	0.275196
XM_036161757	101055907	XP_036017650	XM_036161757		Gm15246	mRNA	-4.3225	0.999939	0.275196
NM_010785	17245	NP_034915	NM_010785	ENSMUST00000164077	Mdm1	mRNA	-4.32031	0.999939	0.0819956
NM_001111050	12476	NP_001104520	NM_001111050	ENSMUST00000058746	Cd151	mRNA	-4.31549	0.999939	0.276005
NM_001368376	69129	NP_001355305	NM_001368376		Pex11g	mRNA	-4.31549	0.999939	0.276005
XM_011242057	244329	XP_011240359	XM_011242057		Mcph1	mRNA	-4.31549	0.999939	0.276005
XM_006516776	71213	XP_006516839	XM_006516776	ENSMUST00000110233	Cage1	mRNA	-4.30843	0.999939	0.276822
XM_036156014	71361	XP_036011907	XM_036156014		Aifm2	mRNA	-4.30133	0.999939	0.277646
XM_036158977	170791	XP_036014870	XM_036158977		Rbm39	mRNA	-4.30133	0.999939	0.277646
XM_006539446	101544	XP_006539509	XM_006539446		Zfp575	mRNA	-4.29726	0.999939	0.167724
XM_030244721	78267	XP_030100581	XM_030244721		Klhdc8b	mRNA	-4.29417	0.999939	0.278477
XM_006499293	228608	XP_006499356	XM_006499293		Smox	mRNA	-4.29273	0.999939	0.260999
XM_036158541	218699	XP_036014434	XM_036158541		Pxk	mRNA	-4.28295	0.999939	0.124382
NM_001356562	77604	NP_001343491	NM_001356562	ENSMUST00000095143	Rbm12b2	mRNA	-4.28245	0.999939	0.279843
NM_001378669	102637087	NP_001365598	NM_001378669		Gm33989	mRNA	-4.28245	0.999939	0.279843
XM_006495893	22596	XP_006495956	XM_006495893		Xrcc5	mRNA	-4.28245	0.999939	0.279843
[truncated: 15,336 more rows]

## Sheet: CD4 T EXORNA vs PBS
CD4 T cell transcripts >1.5 fold
RNA ID	NCBI RNA ID	NCBI Protein ID	Ensembl RNA ID	Symbol	Type	log2 (Case_2 / Control_1)	Qvalue (Case_2 / Control_1)	Pvalue(Case_2 / Control_1)
XM_030249088	XM_030249088	XP_030104948		Golgb1	mRNA	-23.5769	1.69982e-07	2.1402e-10
XM_036158507	XM_036158507	XP_036014400		Lcp1	mRNA	-23.4031	3.04122e-07	4.68392e-10
XM_030246110	XM_030246110	XP_030101970	ENSMUST00000049836	Specc1	mRNA	-23.1071	8.59788e-07	1.80283e-09
NM_001276502	NM_001276502	NP_001263431	ENSMUST00000020441	Vps13d	mRNA	-23.0992	8.90583e-07	1.88392e-09
NM_001277079	NM_001277079	NP_001264008	ENSMUST00000108680	Gas7	mRNA	-23.0876	9.3998e-07	2.00586e-09
XM_036165328	XM_036165328	XP_036021221		Anapc7	mRNA	-22.9555	1.45415e-06	3.56178e-09
XM_030247169	XM_030247169	XP_030103029		Zfp369	mRNA	-22.6297	2.60514e-06	7.00903e-09
XM_036160919	XM_036160919	XP_036016812		Arap3	mRNA	-22.4514	3.21973e-06	9.20077e-09
XM_006538607	XM_006538607	XP_006538670		Usp48	mRNA	-22.4434	3.238e-06	9.31306e-09
NM_001286412	NM_001286412	NP_001273341	ENSMUST00000227192	Elf1	mRNA	-22.4373	3.24124e-06	9.38251e-09
XM_006523524	XM_006523524	XP_006523587		Birc6	mRNA	-22.414	3.28011e-06	9.73849e-09
NM_001168321	NM_001168321	NP_001161793	ENSMUST00000043441	Bcor	mRNA	-22.358	3.48377e-06	1.06017e-08
XM_036163745	XM_036163745	XP_036019638		Kif1b	mRNA	-22.3126	3.66435e-06	1.13553e-08
NM_001360154	NM_001360154	NP_001347083	ENSMUST00000166268	Tnnt1	mRNA	-22.1081	4.57616e-06	1.54545e-08
XM_006507597	XM_006507597	XP_006507660		Picalm	mRNA	-21.9981	5.08788e-06	1.82213e-08
XM_011246345	XM_011246345	XP_011244647		Bicral	mRNA	-21.9864	5.12475e-06	1.85435e-08
NM_001360080	NM_001360080	NP_001347009	ENSMUST00000164095	Herc2	mRNA	-21.9685	5.23675e-06	1.90459e-08
XM_030251381	XM_030251381	XP_030107241		Nono	mRNA	-21.9636	5.24822e-06	1.9185e-08
NM_001129999	NM_001129999	NP_001123471	ENSMUST00000039994	Cep250	mRNA	-21.9404	5.32322e-06	1.98592e-08
XM_006539716	XM_006539716	XP_006539779		Zfp526	mRNA	-21.9262	5.33084e-06	2.02864e-08
NM_001331082	NM_001331082	NP_001318011		Add1	mRNA	-21.7922	5.98305e-06	2.47577e-08
XM_030252059	XM_030252059	XP_030107919		Galk2	mRNA	-21.7884	5.98951e-06	2.48956e-08
XM_006535812	XM_006535812	XP_006535875	ENSMUST00000115077	Abcb8	mRNA	-21.7687	6.13962e-06	2.56335e-08
XM_006513627	XM_006513627	XP_006513690		Cdk17	mRNA	-21.7594	6.17896e-06	2.59891e-08
XM_036163069	XM_036163069	XP_036018962		Otud7b	mRNA	-21.6094	7.12632e-06	3.24311e-08
XM_030250467	XM_030250467	XP_030106327		Poli	mRNA	-21.5647	7.49649e-06	3.46371e-08
XM_011244931	XM_011244931	XP_011243233		Bmp1	mRNA	-21.5427	7.68259e-06	3.57703e-08
NM_001290801	NM_001290801	NP_001277730	ENSMUST00000154819	Mgat4a	mRNA	-21.479	8.07669e-06	3.92764e-08
XM_011243284	XM_011243284	XP_011241586	ENSMUST00000217851	Baz2a	mRNA	-21.479	8.07669e-06	3.92764e-08
XM_006539896	XM_006539896	XP_006539959		Garre1	mRNA	-21.4689	8.07669e-06	3.98656e-08
XM_030254077	XM_030254077	XP_030109937		Ap4m1	mRNA	-21.4689	8.07669e-06	3.98656e-08
XM_006532884	XM_006532884	XP_006532947		Chd3	mRNA	-21.4564	8.19417e-06	4.05976e-08
XM_036162624	XM_036162624	XP_036018517		Phf19	mRNA	-21.4229	8.42751e-06	4.25356e-08
XM_017316523	XM_017316523	XP_017172012		Sp1	mRNA	-21.4202	8.45121e-06	4.2812e-08
XM_030254114	XM_030254114	XP_030109974		Cux1	mRNA	-21.4132	8.50596e-06	4.32472e-08
XM_006502879	XM_006502879	XP_006502942		Rad54l	mRNA	-21.4056	8.57101e-06	4.3737e-08
XM_030255354	XM_030255354	XP_030111214		Ankrd26	mRNA	-21.3165	9.28714e-06	4.98039e-08
NM_001362545	NM_001362545	NP_001349474	ENSMUST00000079589	Ubtf	mRNA	-21.1792	1.07303e-05	6.06008e-08
XM_006498538	XM_006498538	XP_006498601		Dgkz	mRNA	-11.5705	2.14288e-12	6.36213e-16
XM_036164628	XM_036164628	XP_036020521		Ikzf2	mRNA	-9.50558	0.356414	0.0149847
NM_001317174	NM_001317174	NP_001304103		Ago1	mRNA	-9.4725	3.34711e-06	9.99954e-09
XM_036163029	XM_036163029	XP_036018922		4932438A13Rik	mRNA	-9.30017	0.0192295	0.000306511
XM_036156489	XM_036156489	XP_036012382		Tspoap1	mRNA	-9.21154	2.89828e-08	2.52768e-11
NM_001178049	NM_001178049	NP_001171520	ENSMUST00000101123	Mitf	mRNA	-9.19791	6.14327e-05	4.47998e-07
XM_006529233	XM_006529233	XP_006529296		Mdm4	mRNA	-9.02953	2.03512e-06	5.2869e-09
NM_145492	NM_145492	NP_663467	ENSMUST00000025288	Zfp521	mRNA	-9.00465	3.09588e-08	2.75746e-11
XM_006538642	XM_006538642	XP_006538705		Pik3cd	mRNA	-8.99226	0.043625	0.000820028
XM_006496354	XM_006496354	XP_006496417		Klf7	mRNA	-8.98733	6.52383e-08	7.02124e-11
XM_030244805	XM_030244805	XP_030100665		Jmjd1c	mRNA	-8.91171	2.07259e-07	2.73058e-10
XM_006527965	XM_006527965	XP_006528028		Zfx	mRNA	-8.83803	0.0796992	0.00175086
NM_001368814	NM_001368814	NP_001355743		Ralgapa1	mRNA	-8.79344	3.90023e-07	6.64094e-10
XM_006535429	XM_006535429	XP_006535492		Hltf	mRNA	-8.79027	2.15911e-07	3.00483e-10
NM_001163447	NM_001163447	NP_001156919	ENSMUST00000120035	Mapk8ip3	mRNA	-8.63343	0.0532138	0.00104866
XM_017315475	XM_017315475	XP_017170964		Fam193b	mRNA	-8.60601	3.45208e-07	5.57294e-10
NM_001130451	NM_001130451	NP_001123923	ENSMUST00000169828	Nfe2l1	mRNA	-8.59452	0.0711861	0.0015151
XM_036156671	XM_036156671	XP_036012564		Gpatch8	mRNA	-8.54975	2.07259e-07	2.71272e-10
XM_030254707	XM_030254707	XP_030110567		Paxip1	mRNA	-8.48066	1.05491e-06	2.30983e-09
NM_145436	NM_145436	NP_663411	ENSMUST00000093923	Cdc27	mRNA	-8.41537	4.76511e-06	1.66097e-08
XM_036164791	XM_036164791	XP_036020684		Tor1aip2	mRNA	-8.39536	0.0762579	0.00164728
XM_030247766	XM_030247766	XP_030103626	ENSMUST00000175744	Hmbox1	mRNA	-8.35086	4.65349e-06	1.59748e-08
XM_006498628	XM_006498628	XP_006498691		Ctnnd1	mRNA	-8.32726	2.77865e-06	7.63096e-09
XM_036158046	XM_036158046	XP_036013939		Celf1	mRNA	-8.29466	0.137743	0.00368057
XM_017321538	XM_017321538	XP_017177027		Frmd4b	mRNA	-8.28622	1.07303e-05	6.07288e-08
XM_011243086	XM_011243086	XP_011241388		Syne1	mRNA	-8.28359	2.80569e-06	7.80935e-09
NM_001001983	NM_001001983	NP_001001983	ENSMUST00000036161	Pi4ka	mRNA	-8.26194	0.289089	0.0109486
XM_030242506	XM_030242506	XP_030098366		Smg1	mRNA	-8.25181	0.1214	0.00308844
XM_036157192	XM_036157192	XP_036013085	ENSMUST00000221297	Lpin1	mRNA	-8.24901	0.0993781	0.00233273
XM_017321429	XM_017321429	XP_017176918		Zfp638	mRNA	-8.16359	0.000445463	4.00075e-06
XM_006513431	XM_006513431	XP_006513494		Dot1l	mRNA	-8.15622	0.121248	0.00308234
NM_001379591	NM_001379591	NP_001366520	ENSMUST00000049081	S100pbp	mRNA	-8.11218	0.120085	0.00304386
XM_036162471	XM_036162471	XP_036018364		Gapvd1	mRNA	-8.11075	0.12432	0.00319732
XM_006538575	XM_006538575	XP_006538638	ENSMUST00000030547	Hspg2	mRNA	-8.10115	0.118539	0.00297694
XM_030250133	XM_030250133	XP_030105993		Srrm2	mRNA	-8.08669	0.0425963	0.000797529
XM_036157276	XM_036157276	XP_036013169	ENSMUST00000219007	Itsn2	mRNA	-8.0485	0.00123867	1.27335e-05
XM_030249575	XM_030249575	XP_030105435		Pdpk1	mRNA	-8.03255	0.135508	0.00361079
XM_030244050	XM_030244050	XP_030099910		Ube4a	mRNA	-8.01234	4.21942e-05	2.99089e-07
XM_006499248	XM_006499248	XP_006499311		Arhgap1	mRNA	-7.99971	1.60294e-05	1.03212e-07
XM_017312649	XM_017312649	XP_017168138		Tnpo2	mRNA	-7.98875	0.00126005	1.29767e-05
XM_006538143	XM_006538143	XP_006538206		Susd1	mRNA	-7.97537	2.13949e-05	1.42524e-07
XM_006517716	XM_006517716	XP_006517779		Mtx3	mRNA	-7.97429	4.64459e-05	3.33535e-07
XM_006540641	XM_006540641	XP_006540704		Igf1r	mRNA	-7.94232	0.243468	0.00839404
NM_001081000	NM_001081000	NP_001074469	ENSMUST00000100099	Trmt2a	mRNA	-7.94131	0.153699	0.00428747
XM_006535223	XM_006535223	XP_006535286		Wdfy3	mRNA	-7.87752	0.00184249	1.99665e-05
XM_036158563	XM_036158563	XP_036014456		Spata13	mRNA	-7.86159	1.50422e-09	8.93194e-13
XM_036153185	XM_036153185	XP_036009078		Muc6	mRNA	-7.8398	0.218229	0.00711892
NM_001252523	NM_001252523	NP_001239452	ENSMUST00000208730	Picalm	mRNA	-7.83237	0.204767	0.00648323
XM_006502480	XM_006502480	XP_006502543	ENSMUST00000155309	Tlcd4	mRNA	-7.8287	0.217677	0.00708362
XM_006517146	XM_006517146	XP_006517209		Nsd1	mRNA	-7.82234	0.182392	0.00549974
XM_011241207	XM_011241207	XP_011239509		Etv6	mRNA	-7.80922	0.187185	0.00569572
XM_006505710	XM_006505710	XP_006505773		Zfp638	mRNA	-7.78978	0.278404	0.0103425
XM_006519997	XM_006519997	XP_006520060		Cplane1	mRNA	-7.75955	0.187291	0.00570307
NM_001289661	NM_001289661	NP_001276590	ENSMUST00000100765	Resf1	mRNA	-7.73755	7.73299e-05	5.78278e-07
XM_011249163	XM_011249163	XP_011247465		Tnip1	mRNA	-7.7369	0.000941147	9.18601e-06
XM_036153627	XM_036153627	XP_036009520		Trak2	mRNA	-7.68492	0.000393242	3.42959e-06
XM_036158877	XM_036158877	XP_036014770		Rbm26	mRNA	-7.67087	0.220846	0.00723299
XM_030243815	XM_030243815	XP_030099675		Ranbp10	mRNA	-7.66055	0.00244149	2.7092e-05
XM_030242052	XM_030242052	XP_030097912		Clcn4	mRNA	-7.66007	0.249256	0.00870922
XM_030253950	XM_030253950	XP_030109810		Rnasel	mRNA	-7.65795	6.12517e-05	4.45541e-07
XM_036156673	XM_036156673	XP_036012566		Gpatch8	mRNA	-7.6388	0.221552	0.00727666
XM_006509710	XM_006509710	XP_006509773		Mast3	mRNA	-7.63548	0.246992	0.00861181
XM_006530364	XM_006530364	XP_006530427		Mphosph9	mRNA	-7.62199	0.232251	0.0078475
XM_036164236	XM_036164236	XP_036020129		Sdcbp	mRNA	-7.60924	0.00100468	9.92193e-06
XM_006526580	XM_006526580	XP_006526643		Gbf1	mRNA	-7.58762	0.291819	0.011117
XM_006523883	XM_006523883	XP_006523946		Ptprs	mRNA	-7.58021	0.27384	0.0100255
XM_006526648	XM_006526648	XP_006526711		Mark2	mRNA	-7.57165	0.246783	0.00859993
NM_030167	NM_030167	NP_084443	ENSMUST00000071023	Fam122b	mRNA	-7.56233	0.0263089	0.000442297
XM_006515780	XM_006515780	XP_006515843		Wdr60	mRNA	-7.55689	0.267589	0.00964771
XM_006517759	XM_006517759	XP_006517822		Rnf180	mRNA	-7.55612	0.000249195	2.0762e-06
XM_006539667	XM_006539667	XP_006539730	ENSMUST00000123190	Shkbp1	mRNA	-7.54544	0.259789	0.0092562
XM_006537520	XM_006537520	XP_006537583		Akna	mRNA	-7.5426	0.249434	0.00872008
XM_006519713	XM_006519713	XP_006519776	ENSMUST00000095941	Fbxo34	mRNA	-7.5379	0.285389	0.0107424
NM_001165985	NM_001165985	NP_001159457	ENSMUST00000195995	Ubap2l	mRNA	-7.50002	0.347165	0.0144236
XM_006538889	XM_006538889	XP_006538952		Mecr	mRNA	-7.48937	0.000599408	5.58354e-06
XM_030254969	XM_030254969	XP_030110829		Itpkb	mRNA	-7.47443	0.269737	0.0098048
XM_030249844	XM_030249844	XP_030105704	ENSMUST00000136375	Rasal3	mRNA	-7.47272	0.320106	0.0128294
XM_006526612	XM_006526612	XP_006526675		Btrc	mRNA	-7.47185	0.000207157	1.68752e-06
XM_006510739	XM_006510739	XP_006510802		Clk3	mRNA	-7.46513	0.00113319	1.13969e-05
NM_001290367	NM_001290367	NP_001277296	ENSMUST00000108339	Asph	mRNA	-7.45457	0.00376142	4.45519e-05
XM_006505323	XM_006505323	XP_006505386		Foxp1	mRNA	-7.4494	0.00268682	3.03627e-05
XM_030252240	XM_030252240	XP_030108100		Ninl	mRNA	-7.44323	0.000994065	9.75785e-06
XM_011243280	XM_011243280	XP_011241582		Baz2a	mRNA	-7.43554	0.000277353	2.34169e-06
NM_001355673	NM_001355673	NP_001342602		Zzz3	mRNA	-7.408	0.364358	0.0155706
XM_006496769	XM_006496769	XP_006496832		Prrc2c	mRNA	-7.40659	0.309408	0.0121717
XM_011242708	XM_011242708	XP_011241010		Csnk1g1	mRNA	-7.39412	0.359071	0.0151781
XM_017322166	XM_017322166	XP_017177655		Zfp382	mRNA	-7.37885	0.402381	0.0183406
NM_001146215	NM_001146215	NP_001139687	ENSMUST00000097338	Msh5	mRNA	-7.37421	0.000282022	2.38634e-06
NM_001373923	NM_001373923	NP_001360852		Msi2	mRNA	-7.36218	0.304768	0.011878
XM_036155711	XM_036155711	XP_036011604		Sgpl1	mRNA	-7.35164	0.352104	0.0147203
XM_030250680	XM_030250680	XP_030106540		Pcnx3	mRNA	-7.34846	0.47118	0.0235367
XM_006521762	XM_006521762	XP_006521825		Dlg1	mRNA	-7.3428	0.00781001	0.00010333
XM_036157964	XM_036157964	XP_036013857		Fam193b	mRNA	-7.34212	0.367906	0.0157946
XM_006524945	XM_006524945	XP_006525008		Ranbp3	mRNA	-7.32118	0.342312	0.0141267
XM_006515215	XM_006515215	XP_006515278		Nbas	mRNA	-7.30245	0.335502	0.0137087
XM_006541183	XM_006541183	XP_006541246	ENSMUST00000048015	Zfp715	mRNA	-7.3017	0.349797	0.0145849
XM_030248766	XM_030248766	XP_030104626		Ppp6r2	mRNA	-7.29925	0.00464877	5.65882e-05
XM_030244746	XM_030244746	XP_030100606		Rnf111	mRNA	-7.29046	0.356414	0.0149997
NM_001024504	NM_001024504	NP_001019675	ENSMUST00000045366	Dcun1d2	mRNA	-7.28272	0.394558	0.0177471
XM_030245563	XM_030245563	XP_030101423		Gas7	mRNA	-7.26398	0.331934	0.0135013
XM_011242338	XM_011242338	XP_011240640		Ssbp4	mRNA	-7.26151	0.341464	0.0140474
XM_006496318	XM_006496318	XP_006496381		Zfp142	mRNA	-7.26144	0.000682319	6.43184e-06
XM_030247474	XM_030247474	XP_030103334		Zkscan8	mRNA	-7.22894	0.350026	0.0146009
XM_030252264	XM_030252264	XP_030108124		Usp6nl	mRNA	-7.22444	0.00118646	1.20207e-05
XM_030249451	XM_030249451	XP_030105311		Axin1	mRNA	-7.22086	0.00102872	1.01935e-05
XM_017318435	XM_017318435	XP_017173924		Reps2	mRNA	-7.21613	0.39853	0.0180071
XM_006505529	XM_006505529	XP_006505592		Ezh2	mRNA	-7.21358	0.352104	0.0147198
XM_006507628	XM_006507628	XP_006507691		Emsy	mRNA	-7.20455	0.00231741	2.55001e-05
XM_036155660	XM_036155660	XP_036011553		Mdm1	mRNA	-7.18813	0.363726	0.0155234
XM_006497459	XM_006497459	XP_006497522		Dclre1c	mRNA	-7.1615	0.370894	0.0159876
XM_030245780	XM_030245780	XP_030101640		Slc43a2	mRNA	-7.16121	0.421765	0.0196987
XM_036154936	XM_036154936	XP_036010829		Xrn1	mRNA	-7.15975	0.38323	0.0167715
XM_036158509	XM_036158509	XP_036014402		Ppp3cb	mRNA	-7.15506	0.822539	0.0672374
NM_001165987	NM_001165987	NP_001159459	ENSMUST00000090908	Ubap2l	mRNA	-7.15464	0.822539	0.0672533
XM_036152299	XM_036152299	XP_036008192		Dusp16	mRNA	-7.15011	0.44805	0.0217079
XM_011245029	XM_011245029	XP_011243331		Hmbox1	mRNA	-7.13619	0.824277	0.0679649
XM_017318586	XM_017318586	XP_017174075		Sh3kbp1	mRNA	-7.1282	0.417258	0.0193101
XM_030248932	XM_030248932	XP_030104792		Prdm15	mRNA	-7.12374	0.00294287	3.36384e-05
XM_006530976	XM_006530976	XP_006531039		Def8	mRNA	-7.12365	0.43822	0.0208561
NM_001289717	NM_001289717	NP_001276646		Bcl2l1	mRNA	-7.11971	0.390226	0.0173278
NM_030035	NM_030035	NP_084311		Golgb1	mRNA	-7.11715	0.828324	0.0687055
XM_006532712	XM_006532712	XP_006532775		Tspoap1	mRNA	-7.11715	0.828324	0.0687055
XM_006529371	XM_006529371	XP_006529434		Nav1	mRNA	-7.10918	0.443576	0.0212277
XM_036160607	XM_036160607	XP_036016500		Thada	mRNA	-7.10412	0.447246	0.0216354
XM_006513913	XM_006513913	XP_006513976		Midn	mRNA	-7.10264	0.442574	0.0211633
XM_006530196	XM_006530196	XP_006530259	ENSMUST00000139631	P2rx4	mRNA	-7.09803	0.831764	0.0694559
XM_006521899	XM_006521899	XP_006521962		Usf3	mRNA	-7.09769	0.831764	0.0694693
XM_017314458	XM_017314458	XP_017169947	ENSMUST00000108617	Neurl4	mRNA	-7.09769	0.831764	0.0694693
XM_006533569	XM_006533569	XP_006533632	ENSMUST00000151440	Xaf1	mRNA	-7.08149	0.402381	0.018331
NM_001253804	NM_001253804	NP_001240733	ENSMUST00000034370	Slc12a4	mRNA	-7.07903	0.00977798	0.000133358
XM_006526697	XM_006526697	XP_006526760		Grk5	mRNA	-7.07437	0.0249648	0.000413216
XM_006502842	XM_006502842	XP_006502905		Nfia	mRNA	-7.06811	0.0446379	0.000840725
NM_001146350	NM_001146350	NP_001139822	ENSMUST00000113272	Eng	mRNA	-7.0649	0.00268696	3.0414e-05
XM_030251155	XM_030251155	XP_030107015		Lzts3	mRNA	-7.06451	0.420272	0.0195432
XM_006538652	XM_006538652	XP_006538715		Pik3cd	mRNA	-7.06246	0.490401	0.0251507
XM_036163025	XM_036163025	XP_036018918		Ythdf3	mRNA	-7.05822	0.837401	0.07104
NM_027703	NM_027703	NP_081979	ENSMUST00000205671	Zfp626	mRNA	-7.05814	0.837401	0.0710433
XM_006519297	XM_006519297	XP_006519360		Acin1	mRNA	-7.05814	0.837401	0.0710433
XM_036152270	XM_036152270	XP_036008163		Resf1	mRNA	-7.04566	0.44766	0.0216723
XM_006505245	XM_006505245	XP_006505308		Tra2a	mRNA	-7.04389	0.482124	0.0244323
XM_006527853	XM_006527853	XP_006527916	ENSMUST00000114129	Ikbkg	mRNA	-7.03997	0.00388955	4.6336e-05
XM_006523793	XM_006523793	XP_006523856		Nfya	mRNA	-7.03559	0.00259455	2.91755e-05
XM_006498220	XM_006498220	XP_006498283		Tsc1	mRNA	-7.03077	0.420845	0.0195854
XM_006530107	XM_006530107	XP_006530170		Pag1	mRNA	-7.02484	0.842416	0.0723911
XM_006498307	XM_006498307	XP_006498370		Dab2ip	mRNA	-7.02387	0.0328406	0.0005777
XM_036159973	XM_036159973	XP_036015866		Abcc5	mRNA	-7.01891	0.842648	0.0726332
XM_030253389	XM_030253389	XP_030109249		Ago3	mRNA	-7.01747	0.842648	0.0726922
XM_011239983	XM_011239983	XP_011238285		Trmt10a	mRNA	-7.01321	0.128967	0.00336966
XM_036157553	XM_036157553	XP_036013446		Slc38a6	mRNA	-7.00878	0.00541658	6.74422e-05
NM_001085378	NM_001085378	NP_001078847	ENSMUST00000092995	Myh7b	mRNA	-7.00785	0.429218	0.0202696
NM_001362536	NM_001362536	NP_001349465		Clk4	mRNA	-7.00525	0.484816	0.0246751
XM_036153019	XM_036153019	XP_036008912		Prr14	mRNA	-6.99948	0.44978	0.021825
NM_001371062	NM_001371062	NP_001357991		Nfix	mRNA	-6.99318	0.474086	0.0238226
XM_030253222	XM_030253222	XP_030109082		Hp1bp3	mRNA	-6.97767	0.851992	0.0743364
XM_030254108	XM_030254108	XP_030109968		Cux1	mRNA	-6.97767	0.851992	0.0743364
XM_036163541	XM_036163541	XP_036019434		Akna	mRNA	-6.97562	0.852518	0.0744216
NM_001166507	NM_001166507	NP_001159979	ENSMUST00000103026	Sec14l1	mRNA	-6.97345	0.0028076	3.19359e-05
XM_036154625	XM_036154625	XP_036010518		Ilf3	mRNA	-6.96775	0.11375	0.00280854
XM_011244453	XM_011244453	XP_011242755		Slf1	mRNA	-6.96268	0.0268662	0.000453162
XM_006505625	XM_006505625	XP_006505688		Itpr1	mRNA	-6.95372	0.00760332	0.000100313
XM_036152296	XM_036152296	XP_036008189		Trnt1	mRNA	-6.95367	0.453788	0.0221796
XM_036163936	XM_036163936	XP_036019829		Sdc3	mRNA	-6.9486	0.526316	0.0282051
XM_036159593	XM_036159593	XP_036015486		Smug1	mRNA	-6.94545	0.510299	0.0266555
XM_036154421	XM_036154421	XP_036010314		Ankrd23	mRNA	-6.9448	0.46783	0.0232739
NM_001102444	NM_001102444	NP_001095914	ENSMUST00000001108	Add1	mRNA	-6.94381	0.857251	0.0757589
XM_030250646	XM_030250646	XP_030106506	ENSMUST00000115246	Csnk1a1	mRNA	-6.94137	0.00449022	5.42416e-05
XM_006527000	XM_006527000	XP_006527063		Slf2	mRNA	-6.93521	0.857251	0.0761239
XM_030255324	XM_030255324	XP_030111184		Zfp239	mRNA	-6.92975	0.0331309	0.000584652
XM_036160363	XM_036160363	XP_036016256		Sik1	mRNA	-6.92905	0.475183	0.0239259
XM_017315026	XM_017315026	XP_017170515		Sipa1l1	mRNA	-6.91877	0.0138167	0.000205106
XM_036164155	XM_036164155	XP_036020048		Epb41	mRNA	-6.91767	0.470806	0.0235093
NM_016713	NM_016713	NP_057922	ENSMUST00000102558	Mink1	mRNA	-6.9135	0.859882	0.0770512
XM_006505637	XM_006505637	XP_006505700		Itpr1	mRNA	-6.91048	0.860435	0.0771807
XM_006523563	XM_006523563	XP_006523626		Col11a2	mRNA	-6.91009	0.522128	0.0278457
XM_036158757	XM_036158757	XP_036014650		Kat6b	mRNA	-6.90933	0.47383	0.0237922
XM_017313421	XM_017313421	XP_017168910		Cep295	mRNA	-6.90626	0.0130445	0.000189529
XM_036164816	XM_036164816	XP_036020709		Gtf2i	mRNA	-6.90234	0.0038637	4.59563e-05
NM_175104	NM_175104	NP_780313	ENSMUST00000049281	Fam53c	mRNA	-6.8881	0.861673	0.0781478
XM_011244672	XM_011244672	XP_011242974	ENSMUST00000099202	Mast4	mRNA	-6.8881	0.861673	0.0781478
XM_036156278	XM_036156278	XP_036012171		Cyb561	mRNA	-6.88442	0.0151927	0.000230607
XM_011243660	XM_011243660	XP_011241962		Bcl11a	mRNA	-6.88301	0.862797	0.0783691
XM_011247344	XM_011247344	XP_011245646		Arhgap19	mRNA	-6.88301	0.862797	0.0783691
NM_001291818	NM_001291818	NP_001278747		Rhbdf1	mRNA	-6.87833	0.535597	0.0291641
XM_011239156	XM_011239156	XP_011237458		Brd3	mRNA	-6.87433	0.0316093	0.000553369
XM_006522214	XM_006522214	XP_006522277		Abcc5	mRNA	-6.87054	0.866376	0.0789136
XM_030247301	XM_030247301	XP_030103161		Gfm2	mRNA	-6.86988	0.51937	0.0274546
XM_011249446	XM_011249446	XP_011247748		Chfr	mRNA	-6.86907	0.866488	0.0789777
XM_036157614	XM_036157614	XP_036013507		Foxn3	mRNA	-6.86907	0.866488	0.0789777
XM_006514455	XM_006514455	XP_006514518		Ccdc88a	mRNA	-6.86537	0.867036	0.0791403
XM_036165802	XM_036165802	XP_036021695		Dctn1	mRNA	-6.86537	0.867036	0.0791403
XM_036161072	XM_036161072	XP_036016965		Svil	mRNA	-6.86466	0.529948	0.0285472
XM_036162398	XM_036162398	XP_036018291		Slc23a2	mRNA	-6.86386	0.00648652	8.3412e-05
XM_006498638	XM_006498638	XP_006498701		Ctnnd1	mRNA	-6.8597	0.566026	0.0318652
XM_017316578	XM_017316578	XP_017172067		Pphln1	mRNA	-6.85726	0.00460136	5.59256e-05
XM_006532851	XM_006532851	XP_006532914		Mfap3	mRNA	-6.85507	0.0108119	0.000150871
XM_036153785	XM_036153785	XP_036009678		Myo9b	mRNA	-6.84634	0.869756	0.0799788
XM_006515024	XM_006515024	XP_006515087		Itsn2	mRNA	-6.83816	0.00654789	8.44879e-05
XM_036154863	XM_036154863	XP_036010756	ENSMUST00000115272	Septin7	mRNA	-6.8322	0.557243	0.0310929
XM_017320352	XM_017320352	XP_017175841		Dgkd	mRNA	-6.83211	0.0187693	0.000297433
XM_006495804	XM_006495804	XP_006495867		Sema4c	mRNA	-6.82718	0.010646	0.000148357
NM_001356557	NM_001356557	NP_001343486		Rsbn1	mRNA	-6.82324	0.873953	0.0810064
XM_006506053	XM_006506053	XP_006506116		Alms1	mRNA	-6.82321	0.543951	0.0299476
XM_030245923	XM_030245923	XP_030101783		Trp53	mRNA	-6.81879	0.875077	0.0812057
XM_006527398	XM_006527398	XP_006527461		Cep55	mRNA	-6.81709	0.0332173	0.000588382
XM_030250870	XM_030250870	XP_030106730		Snx32	mRNA	-6.81484	0.014853	0.0002249
XM_011247363	XM_011247363	XP_011245665		Zfp518a	mRNA	-6.8138	0.537136	0.0293318
XM_006495932	XM_006495932	XP_006495995		Slc39a10	mRNA	-6.8065	0.8765	0.0817579
XM_006532635	XM_006532635	XP_006532698	ENSMUST00000147912	Septin8	mRNA	-6.8065	0.8765	0.0817579
XM_030252254	XM_030252254	XP_030108114		Slc25a12	mRNA	-6.80514	0.00757132	9.97502e-05
XM_006516010	XM_006516010	XP_006516073		Heatr5a	mRNA	-6.80391	0.527278	0.0282762
XM_030254110	XM_030254110	XP_030109970		Cux1	mRNA	-6.79977	0.876844	0.0820618
XM_030254360	XM_030254360	XP_030110220		Prr14l	mRNA	-6.79492	0.876844	0.0822809
XM_036155650	XM_036155650	XP_036011543		Lrp1	mRNA	-6.79492	0.876844	0.0822809
XM_017317696	XM_017317696	XP_017173185		Unkl	mRNA	-6.79036	0.525724	0.0281396
XM_030246992	XM_030246992	XP_030102852		Hdac9	mRNA	-6.78881	0.0097581	0.00013182
XM_036155106	XM_036155106	XP_036010999		Golga4	mRNA	-6.78727	0.532663	0.0288282
XM_036158366	XM_036158366	XP_036014259		Ankrd28	mRNA	-6.78549	0.580271	0.0332068
XM_011242326	XM_011242326	XP_011240628		Ints10	mRNA	-6.78454	0.580271	0.0332109
XM_006525801	XM_006525801	XP_006525864		Svil	mRNA	-6.7845	0.532663	0.0287806
NM_001362986	NM_001362986	NP_001349915		Gtdc1	mRNA	-6.78047	0.601355	0.035429
XM_006526112	XM_006526112	XP_006526175		Tcerg1	mRNA	-6.78007	0.878216	0.082956
NM_001357146	NM_001357146	NP_001344075		Trmt2a	mRNA	-6.7759	0.878694	0.0831461
XM_036154917	XM_036154917	XP_036010810		Setd2	mRNA	-6.7759	0.878694	0.0831461
XM_011245566	XM_011245566	XP_011243868		Zc3h3	mRNA	-6.77572	0.0655371	0.00135441
NM_001355200	NM_001355200	NP_001342129		Garnl3	mRNA	-6.77564	0.0103093	0.0001429
XM_017318360	XM_017318360	XP_017173849		Xiap	mRNA	-6.77339	0.532663	0.0288184
XM_006532359	XM_006532359	XP_006532422		Recql5	mRNA	-6.7638	0.0130572	0.000190196
NM_001081177	NM_001081177	NP_001074646	ENSMUST00000100473	Kif13b	mRNA	-6.75531	0.56403	0.03166
XM_036165157	XM_036165157	XP_036021050		Mphosph9	mRNA	-6.75314	0.883841	0.0841912
NM_001168504	NM_001168504	NP_001161976	ENSMUST00000108528	Pla2g4c	mRNA	-6.75096	0.628768	0.0386765
XM_036156343	XM_036156343	XP_036012236		Hdac5	mRNA	-6.74598	0.884159	0.0845223
XM_006527595	XM_006527595	XP_006527658		Kdm6a	mRNA	-6.72696	0.887382	0.0854065
XM_030244830	XM_030244830	XP_030100690		Baz2a	mRNA	-6.72696	0.887382	0.0854065
XM_017314664	XM_017314664	XP_017170153		Zmiz2	mRNA	-6.7257	0.887382	0.0854651
XM_011247127	XM_011247127	XP_011245429		Btrc	mRNA	-6.719	0.00976928	0.000132996
XM_017315607	XM_017315607	XP_017171096		Rnf180	mRNA	-6.70799	0.620391	0.0376441
XM_006515871	XM_006515871	XP_006515934		Plekhg3	mRNA	-6.70776	0.651341	0.0410486
NM_001347630	NM_001347630	NP_001334559	ENSMUST00000106168	Fam53b	mRNA	-6.7057	0.642636	0.0400583
XM_030246360	XM_030246360	XP_030102220		Strada	mRNA	-6.70433	0.574024	0.0325432
XM_006532889	XM_006532889	XP_006532952		Chd3	mRNA	-6.70185	0.893583	0.0865853
XM_006498625	XM_006498625	XP_006498688	ENSMUST00000111684	Ctnnd1	mRNA	-6.69773	0.893583	0.0867798
XM_030249512	XM_030249512	XP_030105372		Hdgfl2	mRNA	-6.69773	0.893583	0.0867798
NM_001276493	NM_001276493	NP_001263422		Dag1	mRNA	-6.6947	0.583722	0.0335889
XM_036159323	XM_036159323	XP_036015216		Trio	mRNA	-6.69038	0.650637	0.040873
XM_036160816	XM_036160816	XP_036016709		Unkl	mRNA	-6.6841	0.672128	0.0433402
XM_030241948	XM_030241948	XP_030097808		Numa1	mRNA	-6.68354	0.894263	0.0874531
XM_036162939	XM_036162939	XP_036018832	ENSMUST00000107232	Pip5k1a	mRNA	-6.68188	0.635628	0.0393617
XM_030252776	XM_030252776	XP_030108636		Fam189b	mRNA	-6.67591	0.035112	0.000631992
NM_001166671	NM_001166671	NP_001160143		Gemin5	mRNA	-6.67321	0.592459	0.0344021
XM_030252302	XM_030252302	XP_030108162		Ptpn4	mRNA	-6.67319	0.580271	0.0331773
XM_006501814	XM_006501814	XP_006501877		Supt20	mRNA	-6.66921	0.897658	0.0881374
XM_006522082	XM_006522082	XP_006522145		Golgb1	mRNA	-6.66921	0.897658	0.0881374
XM_036154155	XM_036154155	XP_036010048		Pnpla6	mRNA	-6.66746	0.0141292	0.000211021
XM_006531654	XM_006531654	XP_006531717		Cpt1a	mRNA	-6.66356	0.592724	0.0344585
XM_030254483	XM_030254483	XP_030110343		Rhof	mRNA	-6.66161	0.0150584	0.000228289
XM_030250509	XM_030250509	XP_030106369		Smox	mRNA	-6.65547	0.0362471	0.00065641
NM_001362728	NM_001362728	NP_001349657		Zfp62	mRNA	-6.65508	0.593385	0.0345304
XM_006497452	XM_006497452	XP_006497515		Dclre1c	mRNA	-6.65189	0.628191	0.0385487
XM_036156682	XM_036156682	XP_036012575		Mapk7	mRNA	-6.65131	0.735693	0.0520804
XM_036165519	XM_036165519	XP_036021412		Fryl	mRNA	-6.65021	0.591475	0.0343091
XM_036153367	XM_036153367	XP_036009260		2410002F23Rik	mRNA	-6.64793	0.0167608	0.000259696
XM_036164578	XM_036164578	XP_036020471		Arid1a	mRNA	-6.64322	0.0197256	0.000315883
XM_006503642	XM_006503642	XP_006503705		Tbc1d14	mRNA	-6.6428	0.902683	0.0894096
XM_006505689	XM_006505689	XP_006505752		Mitf	mRNA	-6.6428	0.902683	0.0894096
XM_030243407	XM_030243407	XP_030099267		Tfdp1	mRNA	-6.63512	0.0165445	0.000255117
XM_017319207	XM_017319207	XP_017174696		Myh7b	mRNA	-6.6338	0.650343	0.040789
XM_006504727	XM_006504727	XP_006504790		Ints1	mRNA	-6.62379	0.905043	0.0903347
XM_006529906	XM_006529906	XP_006529969		Cep350	mRNA	-6.62379	0.905043	0.0903347
XM_030243546	XM_030243546	XP_030099406		Zfp142	mRNA	-6.6217	0.0946009	0.00219511
XM_036161436	XM_036161436	XP_036017329		Gpam	mRNA	-6.61581	0.907099	0.0907251
NM_001359215	NM_001359215	NP_001346144		Pitpnb	mRNA	-6.61533	0.0256169	0.000427337
XM_006500611	XM_006500611	XP_006500674		Dido1	mRNA	-6.61228	0.0157013	0.000239784
NM_001271745	NM_001271745	NP_001258674	ENSMUST00000109773	Dnmt3b	mRNA	-6.61041	0.907178	0.09099
XM_006511453	XM_006511453	XP_006511516		Kif23	mRNA	-6.60917	0.672282	0.0433728
XM_011243913	XM_011243913	XP_011242215	ENSMUST00000209990	Hdac9	mRNA	-6.60846	0.0422347	0.000788101
XM_030246779	XM_030246779	XP_030102639		Atad2b	mRNA	-6.60486	0.663352	0.0423038
XM_036165980	XM_036165980	XP_036021873		Il1rl2	mRNA	-6.59983	0.614809	0.0369061
XM_030252929	XM_030252929	XP_030108789		Ubqln4	mRNA	-6.59714	0.0977668	0.00228765
XM_036153285	XM_036153285	XP_036009178	ENSMUST00000120006	Zfp112	mRNA	-6.59703	0.616058	0.0370533
NM_001371055	NM_001371055	NP_001357984		Nfix	mRNA	-6.5968	0.910303	0.091661
XM_006522661	XM_006522661	XP_006522724		Clec16a	mRNA	-6.5968	0.910303	0.091661
XM_011247446	XM_011247446	XP_011245748		Clcn5	mRNA	-6.5968	0.910303	0.091661
XM_036161817	XM_036161817	XP_036017710		Ralgps1	mRNA	-6.5968	0.910303	0.091661
XM_006527088	XM_006527088	XP_006527151		Ccnj	mRNA	-6.59618	0.616058	0.0370401
XM_006524679	XM_006524679	XP_006524742		Mlst8	mRNA	-6.59429	0.0685245	0.001443
XM_006524150	XM_006524150	XP_006524213		Plcl2	mRNA	-6.58831	0.912228	0.0920817
XM_030244304	XM_030244304	XP_030100164		Gramd1b	mRNA	-6.58506	0.0755342	0.00162587
NM_152815	NM_152815	NP_690028	ENSMUST00000121777	Lins1	mRNA	-6.58192	0.687831	0.045144
NM_001362544	NM_001362544	NP_001349473	ENSMUST00000173870	Ubtf	mRNA	-6.58009	0.913401	0.0924901
XM_036156446	XM_036156446	XP_036012339		Itgb4	mRNA	-6.57971	0.675984	0.0438898
XM_006529719	XM_006529719	XP_006529782		Dennd1b	mRNA	-6.57391	0.696867	0.0462931
XM_011248802	XM_011248802	XP_011247104		Npepps	mRNA	-6.57172	0.0473877	0.000909222
NM_001360548	NM_001360548	NP_001347477		Actn4	mRNA	-6.56948	0.0443842	0.000835122
NM_001359576	NM_001359576	NP_001346505		Kctd3	mRNA	-6.5693	0.91586	0.0930288
NM_020608	NM_020608	NP_065633	ENSMUST00000073337	Cramp1l	mRNA	-6.5693	0.91586	0.0930288
XM_030251196	XM_030251196	XP_030107056	ENSMUST00000112493	Rps6ka3	mRNA	-6.5693	0.91586	0.0930288
XM_006527011	XM_006527011	XP_006527074		Pprc1	mRNA	-6.56356	0.6344	0.0392475
XM_036153745	XM_036153745	XP_036009638		Csnk2a2	mRNA	-6.54912	0.920294	0.0940428
XM_006527918	XM_006527918	XP_006527981		Rlim	mRNA	-6.54892	0.692275	0.045577
XM_006532848	XM_006532848	XP_006532911		Fnip1	mRNA	-6.5466	0.640896	0.0398622
NM_001145999	NM_001145999	NP_001139471	ENSMUST00000164056	Zfp710	mRNA	-6.53338	0.923232	0.0948398
XM_006505870	XM_006505870	XP_006505933		Slc6a6	mRNA	-6.53338	0.923232	0.0948398
XM_036162268	XM_036162268	XP_036018161		Trp53bp1	mRNA	-6.53338	0.923232	0.0948398
XM_006500099	XM_006500099	XP_006500162		Slc39a13	mRNA	-6.53247	0.111849	0.00274843
XM_036165917	XM_036165917	XP_036021810		Zfp638	mRNA	-6.5306	0.033587	0.00060018
XM_030252754	XM_030252754	XP_030108614		Fam126b	mRNA	-6.52506	0.708001	0.0482917
XM_006530993	XM_006530993	XP_006531056		Rpgrip1l	mRNA	-6.52276	0.702536	0.0470913
NM_001355706	NM_001355706	NP_001342635		Rfx5	mRNA	-6.52049	0.702615	0.0471965
XM_006534177	XM_006534177	XP_006534240		Ints2	mRNA	-6.51747	0.923726	0.0956512
XM_036155560	XM_036155560	XP_036011453		Apaf1	mRNA	-6.51747	0.923726	0.0956512
XM_006514451	XM_006514451	XP_006514514		Ccdc88a	mRNA	-6.51746	0.666319	0.0425452
XM_006512002	XM_006512002	XP_006512065		Snrk	mRNA	-6.51267	0.924837	0.095897
XM_011243040	XM_011243040	XP_011241342		Arpp21	mRNA	-6.50591	0.0287717	0.000494441
NM_001346736	NM_001346736	NP_001333665	ENSMUST00000196398	Tet2	mRNA	-6.5025	0.926636	0.0964194
XM_036155051	XM_036155051	XP_036010944		Cep295	mRNA	-6.5025	0.926636	0.0964194
XM_030242354	XM_030242354	XP_030098214		Tial1	mRNA	-6.4835	0.93069	0.097402
XM_006513233	XM_006513233	XP_006513296		Gna15	mRNA	-6.48001	0.71575	0.0494331
XM_006524088	XM_006524088	XP_006524151		Anks1	mRNA	-6.47273	0.932465	0.0979625
XM_036155573	XM_036155573	XP_036011466		Dgka	mRNA	-6.47273	0.932465	0.0979625
XM_030249576	XM_030249576	XP_030105436		Prkce	mRNA	-6.46747	0.745733	0.0535093
XM_006521134	XM_006521134	XP_006521197	ENSMUST00000229110	Enthd1	mRNA	-6.46189	0.725956	0.0507474
NM_001163684	NM_001163684	NP_001157156	ENSMUST00000107829	Nosip	mRNA	-6.46155	0.703167	0.0473432
NM_001360680	NM_001360680	NP_001347609		Zfp788	mRNA	-6.45891	0.720816	0.0501981
XM_011242685	XM_011242685	XP_011240987		Sin3a	mRNA	-6.45782	0.693407	0.045783
NM_001252580	NM_001252580	NP_001239509	ENSMUST00000110416	Usp8	mRNA	-6.45372	0.935358	0.0989575
XM_036159802	XM_036159802	XP_036015695		Ubn1	mRNA	-6.45372	0.935358	0.0989575
XM_036157711	XM_036157711	XP_036013604		Atf2	mRNA	-6.44609	0.102431	0.00242909
XM_036159412	XM_036159412	XP_036015305		Odf2	mRNA	-6.44348	0.705634	0.047701
XM_006516562	XM_006516562	XP_006516625		Lyst	mRNA	-6.44232	0.937584	0.0995585
XM_030246482	XM_030246482	XP_030102342		Rapgef1	mRNA	-6.44232	0.937584	0.0995585
XM_036163579	XM_036163579	XP_036019472		Rlf	mRNA	-6.44232	0.937584	0.0995585
XM_036161695	XM_036161695	XP_036017588		Cwf19l1	mRNA	-6.44186	0.0956173	0.00222494
NM_001033167	NM_001033167	NP_001028339	ENSMUST00000040336	Slc22a23	mRNA	-6.4407	0.697213	0.0463808
XM_030249319	XM_030249319	XP_030105179		Snx29	mRNA	-6.43516	0.939591	0.0999376
XM_006499787	XM_006499787	XP_006499850		Nol4l	mRNA	-6.4341	0.702536	0.0471176
NM_001042523	NM_001042523	NP_001035988	ENSMUST00000219368	Txnrd1	mRNA	-6.43364	0.031534	0.000550621
XM_006532676	XM_006532676	XP_006532739		Bptf	mRNA	-6.43003	0.0804148	0.00177121
XM_006517722	XM_006517722	XP_006517785		Rgs7bp	mRNA	-6.42826	0.052352	0.00102681
XM_017313128	XM_017313128	XP_017168617		Dnm2	mRNA	-6.42605	0.386485	0.0170039
NM_001110265	NM_001110265	NP_001103735	ENSMUST00000188445	Ttk	mRNA	-6.42551	0.0381177	0.000697409
XM_006529812	XM_006529812	XP_006529875		Ilkap	mRNA	-6.42415	0.0561078	0.0011161
XM_006520963	XM_006520963	XP_006521026		Pced1b	mRNA	-6.42397	0.70674	0.048103
XM_006516807	XM_006516807	XP_006516870		Arid4b	mRNA	-6.42369	0.703167	0.0473771
XM_011239665	XM_011239665	XP_011237967		Baz2b	mRNA	-6.42355	0.771637	0.0573122
NM_001289516	NM_001289516	NP_001276445	ENSMUST00000159389	Poli	mRNA	-6.42332	0.942213	0.100566
NM_001038993	NM_001038993	NP_001034082	ENSMUST00000045793	Rnf38	mRNA	-6.41812	0.942213	0.100844
NM_001359104	NM_001359104	NP_001346033	ENSMUST00000154424	Reps2	mRNA	-6.41812	0.942213	0.100844
XM_036154133	XM_036154133	XP_036010026		Adgrl1	mRNA	-6.41812	0.942213	0.100844
XM_030254645	XM_030254645	XP_030110505		Inpp4a	mRNA	-6.41675	0.031342	0.000546686
NM_008157	NM_008157	NP_032183		Gpr19	mRNA	-6.41605	0.0335185	0.000597711
XM_030254373	XM_030254373	XP_030110233		Nupl2	mRNA	-6.41178	0.0377338	0.000689684
XM_006501286	XM_006501286	XP_006501349		Tet2	mRNA	-6.41127	0.942859	0.10121
XM_006509197	XM_006509197	XP_006509260		Ddhd2	mRNA	-6.41127	0.942859	0.10121
XM_036160780	XM_036160780	XP_036016673		Zfp995	mRNA	-6.41127	0.942859	0.10121
XM_036166022	XM_036166022	XP_036021915		Uba3	mRNA	-6.40995	0.710564	0.0487457
XM_017316862	XM_017316862	XP_017172351		Clcn2	mRNA	-6.40536	0.0343726	0.000614856
XM_006500777	XM_006500777	XP_006500840		Slc7a11	mRNA	-6.39227	0.945486	0.102231
XM_006540056	XM_006540056	XP_006540119		C5ar2	mRNA	-6.39227	0.945486	0.102231
XM_030245244	XM_030245244	XP_030101104		Atp2b1	mRNA	-6.39227	0.945486	0.102231
XM_036156728	XM_036156728	XP_036012621		Mprip	mRNA	-6.38874	0.0673168	0.00140402
NM_001013387	NM_001013387	NP_001013405	ENSMUST00000115333	Zfp182	mRNA	-6.38546	0.722285	0.0503406
XM_006510743	XM_006510743	XP_006510806		Dennd4a	mRNA	-6.37953	0.94877	0.102921
XM_006518639	XM_006518639	XP_006518702	ENSMUST00000191018	Ktn1	mRNA	-6.37841	0.858912	0.076791
NM_001167767	NM_001167767	NP_001161239	ENSMUST00000169104	Ldah	mRNA	-6.37567	0.720456	0.0501596
XM_006527070	XM_006527070	XP_006527133		9930021J03Rik	mRNA	-6.37193	0.760625	0.0557366
XM_036163756	XM_036163756	XP_036019649		Lrp8	mRNA	-6.3697	0.76859	0.0568195
XM_011249033	XM_011249033	XP_011247335		Map2k4	mRNA	-6.3676	0.771637	0.0573958
XM_030247860	XM_030247860	XP_030103720		Ercc6	mRNA	-6.36607	0.728565	0.0512514
XM_006540905	XM_006540905	XP_006540968	ENSMUST00000107654	Hps5	mRNA	-6.36575	0.951662	0.10367
XM_006498992	XM_006498992	XP_006499055		Ptprj	mRNA	-6.36053	0.95288	0.103956
NM_001285783	NM_001285783	NP_001272712		Pars2	mRNA	-6.35274	0.728339	0.0512085
XM_030249783	XM_030249783	XP_030105643		Syngap1	mRNA	-6.35046	0.749974	0.0541225
XM_017317243	XM_017317243	XP_017172732		Fer	mRNA	-6.34897	0.730655	0.0515069
XM_036164402	XM_036164402	XP_036020295		Dcaf12	mRNA	-6.34897	0.730655	0.0515069
XM_011243916	XM_011243916	XP_011242218	ENSMUST00000210724	Hdac9	mRNA	-6.3485	0.791799	0.0602543
XM_030252778	XM_030252778	XP_030108638		Fam189b	mRNA	-6.34787	0.954387	0.10465
XM_006511564	XM_006511564	XP_006511627		Phip	mRNA	-6.34707	0.954387	0.104694
XM_006515609	XM_006515609	XP_006515672		Dicer1	mRNA	-6.34707	0.954387	0.104694
XM_006523820	XM_006523820	XP_006523883		Kat2b	mRNA	-6.34707	0.954387	0.104694
XM_011240690	XM_011240690	XP_011238992		Slc2a9	mRNA	-6.34707	0.954387	0.104694
XM_036157882	XM_036157882	XP_036013775		Smad5	mRNA	-6.34707	0.954387	0.104694
XM_006497704	XM_006497704	XP_006497767		Fut7	mRNA	-6.34248	0.0688987	0.00145363
XM_011246719	XM_011246719	XP_011245021		Gpr108	mRNA	-6.34095	0.795546	0.0610257
XM_011247578	XM_011247578	XP_011245880		Zfx	mRNA	-6.32808	0.957619	0.105743
XM_036154828	XM_036154828	XP_036010721		Senp6	mRNA	-6.32808	0.957619	0.105743
XM_006518918	XM_006518918	XP_006518981		Stk24	mRNA	-6.32188	0.130647	0.00343339
NM_001284374	NM_001284374	NP_001271303	ENSMUST00000156455	Atf2	mRNA	-6.32158	0.746877	0.0536621
XM_030251004	XM_030251004	XP_030106864		Ctsf	mRNA	-6.31648	0.128222	0.00334528
XM_036165570	XM_036165570	XP_036021463		Zbtb49	mRNA	-6.3141	0.104997	0.00252113
XM_006535699	XM_006535699	XP_006535762		Kmt2c	mRNA	-6.31387	0.960222	0.106533
XM_030248953	XM_030248953	XP_030104813		Ggt7	mRNA	-6.31387	0.960222	0.106533
NM_001159570	NM_001159570	NP_001153042	ENSMUST00000074285	Meis2	mRNA	-6.31034	0.826827	0.0683205
XM_006533199	XM_006533199	XP_006533262		Zfp62	mRNA	-6.30653	0.756245	0.0548412
XM_036161882	XM_036161882	XP_036017775		Zfp280c	mRNA	-6.30232	0.850805	0.0740277
NM_001361114	NM_001361114	NP_001348043		Rnf214	mRNA	-6.30191	0.139159	0.0037365
NM_053202	NM_053202	NP_444432	ENSMUST00000113322	Foxp1	mRNA	-6.30187	0.799926	0.0621698
XM_036166138	XM_036166138	XP_036022031		Aak1	mRNA	-6.2953	0.0699162	0.00148159
NM_001370847	NM_001370847	NP_001357776		Iqcn	mRNA	-6.29488	0.961443	0.107596
XM_006507807	XM_006507807	XP_006507870		Tenm4	mRNA	-6.29488	0.961443	0.107596
XM_017315918	XM_017315918	XP_017171407		Prkcd	mRNA	-6.29488	0.961443	0.107596
XM_030247117	XM_030247117	XP_030102977		Scamp1	mRNA	-6.29488	0.961443	0.107596
NM_001357521	NM_001357521	NP_001344450		Tbc1d8	mRNA	-6.2941	0.0481912	0.000929109
NM_001255992	NM_001255992	NP_001242921	ENSMUST00000108121	Bbs12	mRNA	-6.29284	0.961992	0.107711
XM_036163420	XM_036163420	XP_036019313		Dstyk	mRNA	-6.29078	0.760033	0.0555111
XM_006507630	XM_006507630	XP_006507693	ENSMUST00000038359	Emsy	mRNA	-6.28817	0.798828	0.0618234
XM_011238664	XM_011238664	XP_011236966		Trip12	mRNA	-6.28569	0.762934	0.0561624
XM_006534215	XM_006534215	XP_006534278		Spag9	mRNA	-6.28353	0.778064	0.0584584
NM_001313764	NM_001313764	NP_001300693		Shroom4	mRNA	-6.27989	0.963385	0.108442
XM_006498013	XM_006498013	XP_006498076		Cytip	mRNA	-6.27989	0.963385	0.108442
XM_017314445	XM_017314445	XP_017169934		Gemin5	mRNA	-6.27989	0.963385	0.108442
XM_036152408	XM_036152408	XP_036008301		Avl9	mRNA	-6.27989	0.963385	0.108442
XM_036159727	XM_036159727	XP_036015620		Rrn3	mRNA	-6.27989	0.963385	0.108442
XM_036156366	XM_036156366	XP_036012259		Recql5	mRNA	-6.27432	0.00203179	2.21687e-05
NM_133947	NM_133947	NP_598708	ENSMUST00000084852	Numa1	mRNA	-6.27402	0.963891	0.108774
XM_006508169	XM_006508169	XP_006508232		Phkg2	mRNA	-6.27402	0.963891	0.108774
XM_006504925	XM_006504925	XP_006504988		Stard13	mRNA	-6.27397	0.819629	0.0662775
NM_001310467	NM_001310467	NP_001297396	ENSMUST00000115113	Rint1	mRNA	-6.27161	0.777909	0.0584139
XM_006506201	XM_006506201	XP_006506264		Zfp384	mRNA	-6.27054	0.897658	0.0880983
NM_001286011	NM_001286011	NP_001272940		Tubgcp2	mRNA	-6.26605	0.806533	0.0635008
NM_001010836	NM_001010836	NP_001010836	ENSMUST00000047621	Ppp1r13l	mRNA	-6.2609	0.964876	0.10952
NM_001177650	NM_001177650	NP_001171121	ENSMUST00000113559	Fnbp1	mRNA	-6.2609	0.964876	0.10952
XM_006531635	XM_006531635	XP_006531698		Ehbp1l1	mRNA	-6.25808	0.802241	0.0626644
XM_036153503	XM_036153503	XP_036009396		Kmt2b	mRNA	-6.25586	0.776866	0.058181
XM_030248386	XM_030248386	XP_030104246		Pcbp2	mRNA	-6.25515	0.828704	0.069106
XM_006531648	XM_006531648	XP_006531711		Chka	mRNA	-6.25499	0.125929	0.00326442
XM_006528581	XM_006528581	XP_006528644		Diaph2	mRNA	-6.25495	0.964876	0.10986
XM_017314411	XM_017314411	XP_017169900		Gps1	mRNA	-6.25495	0.964876	0.10986
XM_006534903	XM_006534903	XP_006534966		Rpap2	mRNA	-6.25409	0.160942	0.00460508
XM_006525841	XM_006525841	XP_006525904		Ammecr1l	mRNA	-6.24508	0.965428	0.110425
XM_036155253	XM_036155253	XP_036011146		Arhgef12	mRNA	-6.24508	0.965428	0.110425
XM_006504012	XM_006504012	XP_006504075		Msantd1	mRNA	-6.2408	0.0572619	0.00114208
XM_036160833	XM_036160833	XP_036016726		Crebrf	mRNA	-6.23563	0.968297	0.110968
NM_001378935	NM_001378935	NP_001365864	ENSMUST00000161077	Zfp346	mRNA	-6.23439	0.822539	0.0668544
XM_036154836	XM_036154836	XP_036010729		Tex9	mRNA	-6.23426	0.792881	0.0605836
XM_030253804	XM_030253804	XP_030109664		Ints11	mRNA	-6.23301	0.822539	0.0674872
XM_011245965	XM_011245965	XP_011244267	ENSMUST00000142817	Kalrn	mRNA	-6.23293	0.0639056	0.00130916
XM_006507548	XM_006507548	XP_006507611		Trim30d	mRNA	-6.23196	0.128967	0.00337189
NM_001369168	NM_001369168	NP_001356097		Mib2	mRNA	-6.22983	0.840052	0.0717612
XM_030254477	XM_030254477	XP_030110337		Rhof	mRNA	-6.22983	0.840052	0.0717612
XM_006495482	XM_006495482	XP_006495545		Cspp1	mRNA	-6.22939	0.801796	0.0625464
XM_036162654	XM_036162654	XP_036018547		Ckap5	mRNA	-6.2261	0.970508	0.111518
XM_006531410	XM_006531410	XP_006531473		Katnb1	mRNA	-6.21844	0.819283	0.0662073
XM_036157034	XM_036157034	XP_036012927	ENSMUST00000106697	Arsg	mRNA	-6.21461	0.798828	0.0619941
XM_036153819	XM_036153819	XP_036009712		Pcm1	mRNA	-6.21196	0.798828	0.0616164
XM_030250941	XM_030250941	XP_030106801		Ccnj	mRNA	-6.20951	0.798076	0.0613984
XM_006504613	XM_006504613	XP_006504676		Mospd3	mRNA	-6.20942	0.972411	0.112487
XM_017314994	XM_017314994	XP_017170483		Papola	mRNA	-6.20942	0.972411	0.112487
XM_030254581	XM_030254581	XP_030110441		Cracd	mRNA	-6.20942	0.972411	0.112487
XM_036161066	XM_036161066	XP_036016959		Zeb1	mRNA	-6.20942	0.972411	0.112487
XM_036161881	XM_036161881	XP_036017774		Zfp280c	mRNA	-6.20942	0.972411	0.112487
NM_007397	NM_007397	NP_031423	ENSMUST00000165044	Acvr2b	mRNA	-6.2076	0.817675	0.0656701
NM_001357825	NM_001357825	NP_001344754		Lrrc56	mRNA	-6.20752	0.109299	0.0026772
XM_036160695	XM_036160695	XP_036016588		Brd4	mRNA	-6.20547	0.804619	0.0631517
XM_030244195	XM_030244195	XP_030100055		Tfdp2	mRNA	-6.20351	0.163614	0.00473417
NM_001362440	NM_001362440	NP_001349369	ENSMUST00000225311	Nupl1	mRNA	-6.20304	0.118749	0.00299061
XM_006505695	XM_006505695	XP_006505758	ENSMUST00000203938	Mitf	mRNA	-6.19898	0.237076	0.00809007
NM_029933	NM_029933	NP_084209	ENSMUST00000046521	Bcl9	mRNA	-6.19619	0.973523	0.113259
XM_006515124	XM_006515124	XP_006515187	ENSMUST00000146040	Atxn7l1	mRNA	-6.19619	0.973523	0.113259
XM_036156120	XM_036156120	XP_036012013		Dtx3	mRNA	-6.19619	0.973523	0.113259
XM_036162361	XM_036162361	XP_036018254		Baz2b	mRNA	-6.18682	0.168627	0.0049401
XM_017318195	XM_017318195	XP_017173684		9930021J03Rik	mRNA	-6.18445	0.871332	0.0803893
XM_036164598	XM_036164598	XP_036020491		Ppip5k2	mRNA	-6.18335	0.0990852	0.00232169
XM_036163526	XM_036163526	XP_036019419		Zfp984	mRNA	-6.17578	0.822539	0.0670669
XM_006538024	XM_006538024	XP_006538087		Dennd4c	mRNA	-6.17285	0.97393	0.114632
XM_030245977	XM_030245977	XP_030101837		Gpatch8	mRNA	-6.17285	0.97393	0.114632
NM_001293805	NM_001293805	NP_001280734		Cflar	mRNA	-6.17023	0.0695155	0.00147052
XM_030254476	XM_030254476	XP_030110336		Rhof	mRNA	-6.16408	0.842648	0.0727109
NM_001359220	NM_001359220	NP_001346149		Clip1	mRNA	-6.16392	0.822539	0.0668386
XM_011242553	XM_011242553	XP_011240855		Dock6	mRNA	-6.16214	0.842648	0.0727019
XM_036160727	XM_036160727	XP_036016620		Gm7072	mRNA	-6.1612	0.0936577	0.00216372
XM_030255419	XM_030255419	XP_030111279		Zfp384	mRNA	-6.15783	0.860891	0.0773333
XM_036155117	XM_036155117	XP_036011010		Golga4	mRNA	-6.15549	0.000452884	4.07943e-06
XM_006541269	XM_006541269	XP_006541332		Det1	mRNA	-6.15396	0.105014	0.00252348
NM_001355100	NM_001355100	NP_001342029		Zbtb18	mRNA	-6.15387	0.977443	0.115758
NM_172638	NM_172638	NP_766226	ENSMUST00000237505	Slf2	mRNA	-6.14966	0.821013	0.0665452
XM_036156444	XM_036156444	XP_036012337		Rapgef6	mRNA	-6.1467	0.392283	0.0175356
XM_036157672	XM_036157672	XP_036013565		Hdac9	mRNA	-6.14662	0.841277	0.0720135
XM_006495833	XM_006495833	XP_006495896		Fam126b	mRNA	-6.14577	0.880527	0.0834794
NM_001004365	NM_001004365	NP_001004365	ENSMUST00000088244	Actr3b	mRNA	-6.14492	0.840052	0.0716461
XM_006515283	XM_006515283	XP_006515346		Pum2	mRNA	-6.14486	0.250296	0.00878271
XM_030244415	XM_030244415	XP_030100275		Cep295	mRNA	-6.14446	0.82364	0.0677362
XM_006522311	XM_006522311	XP_006522374		Zdhhc23	mRNA	-6.13815	0.822539	0.0672825
XM_011242627	XM_011242627	XP_011240929		Ncapd3	mRNA	-6.13557	0.190514	0.00584011
XM_011238857	XM_011238857	XP_011237159		Nvl	mRNA	-6.13533	0.982286	0.116867
XM_006519727	XM_006519727	XP_006519790	ENSMUST00000090359	Slmap	mRNA	-6.13492	0.982286	0.116892
XM_011248275	XM_011248275	XP_011246577		Chd9	mRNA	-6.13492	0.982286	0.116892
XM_030251478	XM_030251478	XP_030107338		Tab3	mRNA	-6.13492	0.982286	0.116892
XM_036155203	XM_036155203	XP_036011096		Alkbh8	mRNA	-6.13492	0.982286	0.116892
XM_030250442	XM_030250442	XP_030106302		Mppe1	mRNA	-6.12881	0.825832	0.0681803
NM_001356431	NM_001356431	NP_001343360		Hp1bp3	mRNA	-6.12672	0.832842	0.0696925
XM_036152402	XM_036152402	XP_036008295		Csgalnact2	mRNA	-6.12619	0.0831418	0.00186059
XM_036158157	XM_036158157	XP_036014050		Dapk1	mRNA	-6.12585	0.857251	0.0757129
XM_006516365	XM_006516365	XP_006516428		2700049A03Rik	mRNA	-6.12386	0.857251	0.076145
XM_030251377	XM_030251377	XP_030107237		Tmem29	mRNA	-6.12335	0.82754	0.0684822
XM_006509980	XM_006509980	XP_006510043		Dnm2	mRNA	-6.1181	0.842285	0.0723144
NM_001356621	NM_001356621	NP_001343550		Sart3	mRNA	-6.11636	0.985157	0.11801
XM_036157434	XM_036157434	XP_036013327		Tmem229b	mRNA	-6.11636	0.985157	0.11801
XM_030251975	XM_030251975	XP_030107835		Psmd5	mRNA	-6.11311	0.842648	0.0726495
XM_036156210	XM_036156210	XP_036012103		Slc16a6	mRNA	-6.11255	0.861673	0.077913
XM_030244383	XM_030244383	XP_030100243		Scaper	mRNA	-6.1089	0.262197	0.00937062
XM_006505310	XM_006505310	XP_006505373		Foxp1	mRNA	-6.10775	0.832842	0.0696958
XM_036154726	XM_036154726	XP_036010619		Rbm6	mRNA	-6.10659	0.832842	0.0697365
NM_001168600	NM_001168600	NP_001162071	ENSMUST00000026297	Gnl3l	mRNA	-6.09681	0.987126	0.119197
NM_001379144	NM_001379144	NP_001366073		Casd1	mRNA	-6.09681	0.987126	0.119197
XM_011242554	XM_011242554	XP_011240856	ENSMUST00000034728	Dock6	mRNA	-6.09681	0.987126	0.119197
XM_036156551	XM_036156551	XP_036012444		Tom1l2	mRNA	-6.09681	0.987126	0.119197
XM_006538645	XM_006538645	XP_006538708		Pik3cd	mRNA	-6.09259	0.98729	0.119455
XM_006512068	XM_006512068	XP_006512131		Vipr1	mRNA	-6.08795	0.120742	0.00306273
NM_001379177	NM_001379177	NP_001366106		Erlin2	mRNA	-6.08605	0.160324	0.0045791
XM_006535518	XM_006535518	XP_006535581		Tnik	mRNA	-6.08455	0.869756	0.0800555
XM_006510981	XM_006510981	XP_006511044		Tfdp2	mRNA	-6.08432	0.0950748	0.00221055
NM_001311093	NM_001311093	NP_001298022	ENSMUST00000115157	Tmem209	mRNA	-6.08355	0.874025	0.0810757
XM_030254312	XM_030254312	XP_030110172		Srpk2	mRNA	-6.08007	0.902683	0.0897729
XM_030247019	XM_030247019	XP_030102879		Ctnnd1	mRNA	-6.07907	0.968078	0.110921
XM_006509981	XM_006509981	XP_006510044		Dnm2	mRNA	-6.07784	0.990824	0.120358
XM_011246146	XM_011246146	XP_011244448		Dop1b	mRNA	-6.07784	0.990824	0.120358
XM_030253819	XM_030253819	XP_030109679		Relch	mRNA	-6.07518	0.857251	0.0757512
NM_001368712	NM_001368712	NP_001355641		Rce1	mRNA	-6.06857	0.843888	0.0730697
XM_030248930	XM_030248930	XP_030104790		Prdm15	mRNA	-6.06638	0.8765	0.0816568
XM_036161923	XM_036161923	XP_036017816		Slc9a6	mRNA	-6.06245	0.126017	0.00327138
NM_009954	NM_009954	NP_034084	ENSMUST00000166232	Bcar1	mRNA	-6.06215	0.857251	0.0759716
XM_006514861	XM_006514861	XP_006514924		Pus10	mRNA	-6.06037	0.848621	0.0737274
XM_006522099	XM_006522099	XP_006522162		Zfp148	mRNA	-6.05732	0.197902	0.0061547
NM_001357673	NM_001357673	NP_001344602		Cryz	mRNA	-6.05723	0.993895	0.12163
XM_006496303	XM_006496303	XP_006496366		Tgfbrap1	mRNA	-6.05723	0.993895	0.12163
XM_011247443	XM_011247443	XP_011245745		Clcn5	mRNA	-6.05723	0.993895	0.12163
XM_017319516	XM_017319516	XP_017175005		Ankrd35	mRNA	-6.05359	0.230179	0.00774796
XM_036159346	XM_036159346	XP_036015239		Lrrc14	mRNA	-6.05153	0.887135	0.0853208
XM_017320825	XM_017320825	XP_017176314		Kmt2c	mRNA	-6.05055	0.276505	0.010159
NM_001163440	NM_001163440	NP_001156912	ENSMUST00000166979	Mov10	mRNA	-6.04781	0.877636	0.0826437
NM_001331095	NM_001331095	NP_001318024		Adora2a	mRNA	-6.04382	0.858109	0.0763024
NM_001360888	NM_001360888	NP_001347817		Cops7b	mRNA	-6.04369	0.13795	0.00369634
XM_030242689	XM_030242689	XP_030098549		Ceacam16	mRNA	-6.03509	0.0216703	0.000353056
XM_036164092	XM_036164092	XP_036019985		Samd11	mRNA	-6.03162	0.156496	0.00441107
XM_006497686	XM_006497686	XP_006497749		Fnbp1	mRNA	-6.0285	0.144063	0.00392599
NM_001253752	NM_001253752	NP_001240681	ENSMUST00000039812	Zmym5	mRNA	-6.02666	0.996991	0.123535
XM_006530570	XM_006530570	XP_006530633		Chd9	mRNA	-6.02666	0.996991	0.123535
XM_030251818	XM_030251818	XP_030107678		Zfp408	mRNA	-6.022	0.11515	0.00285894
XM_030244703	XM_030244703	XP_030100563		Clasp2	mRNA	-6.02135	0.863851	0.0784969
XM_030253659	XM_030253659	XP_030109519		Srrm1	mRNA	-6.01654	0.997569	0.124171
XM_006524460	XM_006524460	XP_006524523		Ermard	mRNA	-6.01447	0.177512	0.00530649
XM_017315387	XM_017315387	XP_017170876	ENSMUST00000222747	Ggps1	mRNA	-6.01125	0.902683	0.0897981
XM_006513612	XM_006513612	XP_006513675		Ikzf4	mRNA	-6.0085	0.893583	0.0868482
XM_036165164	XM_036165164	XP_036021057		Depdc5	mRNA	-6.00824	0.145611	0.00399078
XM_017317848	XM_017317848	XP_017173337		Dlgap4	mRNA	-6.00741	0.893345	0.0864651
XM_011239619	XM_011239619	XP_011237921		Ppip5k1	mRNA	-6.00689	0.933168	0.0981894
XM_030252457	XM_030252457	XP_030108317		Phtf1	mRNA	-6.00633	0.893345	0.086456
XM_030252444	XM_030252444	XP_030108304		Usp33	mRNA	-6.00436	0.881675	0.0837934
XM_006522533	XM_006522533	XP_006522596		Lrch3	mRNA	-6.004	0.99818	0.124962
XM_036165591	XM_036165591	XP_036021484		Med13l	mRNA	-6.00049	0.923232	0.0947873
XM_006516832	XM_006516832	XP_006516895		Fbxw17	mRNA	-5.99997	0.928376	0.0968843
XM_017315248	XM_017315248	XP_017170737		Hdac9	mRNA	-5.99926	0.198017	0.00617664
XM_030251836	XM_030251836	XP_030107696		Baz2b	mRNA	-5.99853	0.87311	0.0807883
NM_001289431	NM_001289431	NP_001276360		Cipc	mRNA	-5.99758	0.99818	0.125369
XM_006527385	XM_006527385	XP_006527448		Rbm20	mRNA	-5.99758	0.99818	0.125369
XM_030250548	XM_030250548	XP_030106408		Rnf14	mRNA	-5.99454	0.878772	0.0831863
XM_036158919	XM_036158919	XP_036014812		Fbxo34	mRNA	-5.98599	0.8765	0.0816813
XM_036163540	XM_036163540	XP_036019433		Akna	mRNA	-5.98252	0.87311	0.0807563
XM_006500482	XM_006500482	XP_006500545		Zscan29	mRNA	-5.98098	0.99818	0.126426
XM_030254995	XM_030254995	XP_030110855		Ankrd44	mRNA	-5.98098	0.99818	0.126426
XM_011243450	XM_011243450	XP_011241752		Tmtc3	mRNA	-5.98095	0.878216	0.0829534
XM_030251420	XM_030251420	XP_030107280		Zmym3	mRNA	-5.97742	0.87534	0.0812861
XM_030246627	XM_030246627	XP_030102487		Itsn2	mRNA	-5.96942	0.876844	0.0820737
XM_030243834	XM_030243834	XP_030099694		Zc3h18	mRNA	-5.95758	0.99818	0.127927
XM_036160148	XM_036160148	XP_036016041		Dcbld2	mRNA	-5.95758	0.99818	0.127927
NM_001289842	NM_001289842	NP_001276771	ENSMUST00000106468	Palb2	mRNA	-5.95716	0.961307	0.107144
NM_001359103	NM_001359103	NP_001346032		Reps2	mRNA	-5.95571	0.99818	0.128048
NM_017479	NM_017479	NP_059507	ENSMUST00000182405	Kat6b	mRNA	-5.95571	0.99818	0.128048
XM_030254481	XM_030254481	XP_030110341		Rhof	mRNA	-5.95571	0.99818	0.128048
XM_036157841	XM_036157841	XP_036013734	ENSMUST00000137526	Cbfa2t2	mRNA	-5.95571	0.99818	0.128048
XM_036165358	XM_036165358	XP_036021251		Rabgef1	mRNA	-5.95571	0.99818	0.128048
XM_030249332	XM_030249332	XP_030105192	ENSMUST00000232207	Fam131a	mRNA	-5.95488	0.216455	0.00702273
XM_030250275	XM_030250275	XP_030106135		Tshz1	mRNA	-5.94731	0.893583	0.0870133
XM_006512854	XM_006512854	XP_006512917		Pdss2	mRNA	-5.94636	0.887112	0.0852998
NM_001290729	NM_001290729	NP_001277658	ENSMUST00000149274	Taf1	mRNA	-5.9442	0.884497	0.084726
NM_001377091	NM_001377091	NP_001364020		Otud3	mRNA	-5.94385	0.887382	0.0854739
NM_001271568	NM_001271568	NP_001258497	ENSMUST00000076467	Cdc7	mRNA	-5.94008	0.884159	0.0845431
NM_001302085	NM_001302085	NP_001289014	ENSMUST00000106145	Uros	mRNA	-5.93493	0.144997	0.00396121
XM_006499741	XM_006499741	XP_006499804		Ppip5k1	mRNA	-5.93241	0.140371	0.00378204
XM_006503143	XM_006503143	XP_006503206		Ermap	mRNA	-5.93154	0.99818	0.129614
XM_011250905	XM_011250905	XP_011249207		Lins1	mRNA	-5.93154	0.99818	0.129614
XM_017316292	XM_017316292	XP_017171781		Odf2	mRNA	-5.93154	0.99818	0.129614
XM_030249496	XM_030249496	XP_030105356		Fer	mRNA	-5.93154	0.99818	0.129614
XM_017321100	XM_017321100	XP_017176589		Pex1	mRNA	-5.92657	0.934618	0.0987496
XM_030250407	XM_030250407	XP_030106267		Zeb1	mRNA	-5.92423	0.923726	0.0956229
XM_030250862	XM_030250862	XP_030106722		Tle4	mRNA	-5.92135	0.923232	0.0947537
XM_036155206	XM_036155206	XP_036011099		Kirrel3	mRNA	-5.9201	0.956243	0.105202
XM_006509679	XM_006509679	XP_006509742		Homer3	mRNA	-5.91941	0.255004	0.00901416
XM_036152839	XM_036152839	XP_036008732		Sox6	mRNA	-5.91682	0.937584	0.0995675
NM_001285512	NM_001285512	NP_001272441		Cops2	mRNA	-5.91401	0.198385	0.0061955
XM_006503446	XM_006503446	XP_006503509		S100pbp	mRNA	-5.91258	0.99818	0.130852
XM_006532440	XM_006532440	XP_006532503		Nf1	mRNA	-5.91258	0.99818	0.130852
XM_011244061	XM_011244061	XP_011242363		Sipa1l1	mRNA	-5.91258	0.99818	0.130852
XM_017317390	XM_017317390	XP_017172879		Tsc2	mRNA	-5.91258	0.99818	0.130852
XM_006515261	XM_006515261	XP_006515324		Hdac9	mRNA	-5.91171	0.99818	0.127455
NM_001110832	NM_001110832	NP_001104302	ENSMUST00000046719	Nfya	mRNA	-5.90961	0.99818	0.131047
XM_011248904	XM_011248904	XP_011247206		Iba57	mRNA	-5.90433	0.914017	0.0926212
XM_006506643	XM_006506643	XP_006506706		Marchf8	mRNA	-5.90044	0.902683	0.0895243
NM_001379257	NM_001379257	NP_001366186		Dmpk	mRNA	-5.89658	0.900919	0.0887527
XM_006518355	XM_006518355	XP_006518418		Dock9	mRNA	-5.89564	0.902683	0.0893368
XM_006509452	XM_006509452	XP_006509515		Cep44	mRNA	-5.89464	0.230224	0.0077564
XM_036162121	XM_036162121	XP_036018014		Fam122b	mRNA	-5.88945	0.252019	0.0088619
NM_001271370	NM_001271370	NP_001258299	ENSMUST00000172467	Dyrk1b	mRNA	-5.88708	0.99818	0.132533
XM_006513327	XM_006513327	XP_006513390		Ppp1r12a	mRNA	-5.88708	0.99818	0.132533
XM_030242880	XM_030242880	XP_030098740		Ethe1	mRNA	-5.88708	0.99818	0.132533
XM_030246995	XM_030246995	XP_030102855		Pum2	mRNA	-5.88708	0.99818	0.132533
NM_001364214	NM_001364214	NP_001351143		Ppp2r5c	mRNA	-5.88502	0.99818	0.13267
XM_030254070	XM_030254070	XP_030109930		Add1	mRNA	-5.88502	0.99818	0.13267
XM_036161596	XM_036161596	XP_036017489		Ccnj	mRNA	-5.88502	0.99818	0.13267
XM_036164452	XM_036164452	XP_036020345		Ints11	mRNA	-5.88502	0.99818	0.13267
XM_006511658	XM_006511658	XP_006511721		Mst1r	mRNA	-5.88138	0.94526	0.102032
XM_030251292	XM_030251292	XP_030107152		Tmem164	mRNA	-5.87838	0.937138	0.0993985
XM_036159765	XM_036159765	XP_036015658		Ralgds	mRNA	-5.87779	0.93662	0.099274
XM_006523458	XM_006523458	XP_006523521		Oard1	mRNA	-5.87696	0.907088	0.0907071
XM_011244884	XM_011244884	XP_011243186		Exoc5	mRNA	-5.87602	0.937715	0.0995988
NM_001310598	NM_001310598	NP_001297527	ENSMUST00000097724	Fam126b	mRNA	-5.87595	0.3277	0.0132622
XM_011243912	XM_011243912	XP_011242214	ENSMUST00000209902	Hdac9	mRNA	-5.87429	0.93303	0.0980451
NM_144942	NM_144942	NP_659191	ENSMUST00000023805	Csad	mRNA	-5.87394	0.923726	0.0956487
XM_011242057	XM_011242057	XP_011240359		Mcph1	mRNA	-5.87232	0.911879	0.0919138
XM_030248711	XM_030248711	XP_030104571		Zcrb1	mRNA	-5.87144	0.276791	0.0102466
XM_006512088	XM_006512088	XP_006512151		Setd2	mRNA	-5.86813	0.99818	0.133794
XM_030248002	XM_030248002	XP_030103862		Rbm39	mRNA	-5.86773	0.913288	0.0922625
XM_017313216	XM_017313216	XP_017168705		Rbm6	mRNA	-5.86289	0.920248	0.0940195
XM_030250272	XM_030250272	XP_030106132		Fam210a	mRNA	-5.86128	0.913401	0.0924867
NM_001163542	NM_001163542	NP_001157014	ENSMUST00000089610	Plec	mRNA	-5.86	0.99818	0.134338
NM_175238	NM_175238	NP_780447	ENSMUST00000112693	Rif1	mRNA	-5.86	0.99818	0.134338
XM_030248000	XM_030248000	XP_030103860		Rbm39	mRNA	-5.86	0.99818	0.134338
XM_036164498	XM_036164498	XP_036020391		Hnrnpr	mRNA	-5.84899	0.937584	0.0995184
XM_036154302	XM_036154302	XP_036010195		Ddhd2	mRNA	-5.84538	0.921935	0.0943181
NM_001347711	NM_001347711	NP_001334640		Syne1	mRNA	-5.84121	0.99818	0.1356
NM_001378948	NM_001378948	NP_001365877		Brd9	mRNA	-5.84121	0.99818	0.1356
NM_145400	NM_145400	NP_663375	ENSMUST00000117506	Ube4a	mRNA	-5.84121	0.99818	0.1356
XM_006504903	XM_006504903	XP_006504966		Pds5b	mRNA	-5.84121	0.99818	0.1356
XM_006508832	XM_006508832	XP_006508895		Pnpla6	mRNA	-5.84121	0.99818	0.1356
XM_017319753	XM_017319753	XP_017175242		Lman2l	mRNA	-5.84121	0.99818	0.1356
XM_030254279	XM_030254279	XP_030110139		Ncor2	mRNA	-5.84121	0.99818	0.1356
XM_036153094	XM_036153094	XP_036008987		Zfp14	mRNA	-5.84121	0.99818	0.1356
XM_036159301	XM_036159301	XP_036015194		Tarbp2	mRNA	-5.83908	0.95288	0.103994
XM_036159416	XM_036159416	XP_036015309		Csad	mRNA	-5.83726	0.1719	0.00506856
XM_030243116	XM_030243116	XP_030098976		Uvrag	mRNA	-5.83586	0.215368	0.00696167
NM_001286122	NM_001286122	NP_001273051	ENSMUST00000117269	Traf3	mRNA	-5.83453	0.99818	0.136051
NM_133778	NM_133778	NP_598539	ENSMUST00000056518	Fam131a	mRNA	-5.8341	0.232706	0.00788203
NM_001379590	NM_001379590	NP_001366519		S100pbp	mRNA	-5.83082	0.464476	0.0230725
NM_001382821	NM_001382821	NP_001369750	ENSMUST00000020625	Phykpl	mRNA	-5.83006	0.927582	0.0967159
XM_030254500	XM_030254500	XP_030110360		Tmem156	mRNA	-5.83006	0.927582	0.0967159
NM_001359284	NM_001359284	NP_001346213		Sec63	mRNA	-5.82987	0.22682	0.00755912
NM_001159964	NM_001159964	NP_001153436	ENSMUST00000030281	Eps15	mRNA	-5.82922	0.956086	0.105088
XM_036161902	XM_036161902	XP_036017795		P2ry10b	mRNA	-5.82802	0.960087	0.106429
XM_030248691	XM_030248691	XP_030104551		Phf21a	mRNA	-5.82716	0.0472044	0.000903953
XM_030249153	XM_030249153	XP_030105013		Iqcb1	mRNA	-5.82444	0.927582	0.0967325
NM_001080774	NM_001080774	NP_001074243	ENSMUST00000102504	Myo1c	mRNA	-5.82227	0.99818	0.136882
XM_030252895	XM_030252895	XP_030108755		Zfp687	mRNA	-5.82227	0.99818	0.136882
XM_036152566	XM_036152566	XP_036008459		Rdh13	mRNA	-5.82227	0.99818	0.136882
XM_036165271	XM_036165271	XP_036021164		Zfp644	mRNA	-5.82227	0.99818	0.136882
XM_030253217	XM_030253217	XP_030109077		Hp1bp3	mRNA	-5.82054	0.927582	0.0966302
NM_001305233	NM_001305233	NP_001292162		Dtl	mRNA	-5.81597	0.964876	0.109819
XM_036157500	XM_036157500	XP_036013393		Ttll5	mRNA	-5.81322	0.0933164	0.00215062
XM_006530458	XM_006530458	XP_006530521	ENSMUST00000031412	Acad10	mRNA	-5.81315	0.962739	0.108027
XM_017321022	XM_017321022	XP_017176511		Clip1	mRNA	-5.80977	0.932424	0.0978776
XM_006534284	XM_006534284	XP_006534347		Slc38a10	mRNA	-5.80861	0.99818	0.137812
XM_017319972	XM_017319972	XP_017175461		Eri3	mRNA	-5.80861	0.99818	0.137812
XM_030250365	XM_030250365	XP_030106225		Bahd1	mRNA	-5.80861	0.99818	0.137812
XM_011243739	XM_011243739	XP_011242041		Ranbp17	mRNA	-5.80716	0.21857	0.0071455
XM_006501526	XM_006501526	XP_006501589		Nbea	mRNA	-5.79938	0.23561	0.00802257
XM_006525102	XM_006525102	XP_006525165		Unc5cl	mRNA	-5.79394	0.276791	0.0102388
XM_006497262	XM_006497262	XP_006497325		Irf6	mRNA	-5.79384	0.99818	0.138824
XM_006506783	XM_006506783	XP_006506846		Brpf1	mRNA	-5.79384	0.99818	0.138824
XM_006519726	XM_006519726	XP_006519789		Slmap	mRNA	-5.79384	0.99818	0.138824
XM_006534394	XM_006534394	XP_006534457		Zbtb4	mRNA	-5.79384	0.99818	0.138824
XM_011245497	XM_011245497	XP_011243799		Pcbp2	mRNA	-5.79384	0.99818	0.138824
XM_030251202	XM_030251202	XP_030107062		Xiap	mRNA	-5.79384	0.99818	0.138824
XM_036162397	XM_036162397	XP_036018290		Nudt5	mRNA	-5.79384	0.99818	0.138824
XM_036154149	XM_036154149	XP_036010042		Crtc1	mRNA	-5.78867	0.942067	0.100411
XM_036155895	XM_036155895	XP_036011788		Metap2	mRNA	-5.78824	0.364767	0.0156016
NM_031183	NM_031183	NP_112460	ENSMUST00000047997	Sp6	mRNA	-5.78542	0.22228	0.00730884
NM_001277286	NM_001277286	NP_001264215	ENSMUST00000173248	Ank1	mRNA	-5.78526	0.964876	0.109408
XM_036166161	XM_036166161	XP_036022054		Aak1	mRNA	-5.78526	0.964876	0.109408
NM_001130149	NM_001130149	NP_001123621	ENSMUST00000169061	Drosha	mRNA	-5.784	0.964876	0.10925
XM_011238425	XM_011238425	XP_011236727		Creb1	mRNA	-5.78222	0.99818	0.139624
XM_036158072	XM_036158072	XP_036013965		Gfm2	mRNA	-5.78222	0.99818	0.139624
XM_006501859	XM_006501859	XP_006501922		Ndst4	mRNA	-5.77889	0.942231	0.10097
XM_006519505	XM_006519505	XP_006519568		Zfp219	mRNA	-5.7749	0.99818	0.14013
NM_001184710	NM_001184710	NP_001171639	ENSMUST00000179065	Tfdp2	mRNA	-5.77305	0.381857	0.0166686
NM_001316360	NM_001316360	NP_001303289	ENSMUST00000100676	Bmp4	mRNA	-5.77171	0.954066	0.104405
XM_006534502	XM_006534502	XP_006534565		Phf23	mRNA	-5.76942	0.206232	0.00654771
NM_001359981	NM_001359981	NP_001346910		Spag1	mRNA	-5.75982	0.253171	0.0089071
NM_001199433	NM_001199433	NP_001186362	ENSMUST00000216540	Dnmt1	mRNA	-5.7575	0.99818	0.125994
NM_001362200	NM_001362200	NP_001349129	ENSMUST00000207023	Kdm3a	mRNA	-5.75533	0.99818	0.141489
XM_006517134	XM_006517134	XP_006517197		Nsd1	mRNA	-5.75533	0.99818	0.141489
XM_030251281	XM_030251281	XP_030107141		Zfp280c	mRNA	-5.75533	0.99818	0.141489
XM_036165632	XM_036165632	XP_036021525		Srrt	mRNA	-5.75533	0.99818	0.141489
XM_030244283	XM_030244283	XP_030100143		Septin7	mRNA	-5.75458	0.969271	0.111126
XM_006521266	XM_006521266	XP_006521329		Eef1d	mRNA	-5.75188	0.221201	0.00725282
XM_036160651	XM_036160651	XP_036016544		Serac1	mRNA	-5.74884	0.97393	0.114452
NM_001364111	NM_001364111	NP_001351040		Ggnbp2	mRNA	-5.74485	0.99818	0.14222
XM_006496470	XM_006496470	XP_006496533		Dock10	mRNA	-5.74485	0.99818	0.14222
XM_006506809	XM_006506809	XP_006506872		Dqx1	mRNA	-5.74485	0.99818	0.14222
XM_017320823	XM_017320823	XP_017176312		Kmt2c	mRNA	-5.74485	0.99818	0.14222
XM_030244647	XM_030244647	XP_030100507		Dhx30	mRNA	-5.74485	0.99818	0.14222
XM_006505231	XM_006505231	XP_006505294		Parp11	mRNA	-5.74346	0.99818	0.134946
XM_006535090	XM_006535090	XP_006535153		Zfp644	mRNA	-5.74094	0.960632	0.106882
XM_030252225	XM_030252225	XP_030108085		Ehmt1	mRNA	-5.73867	0.994551	0.121894
XM_017314107	XM_017314107	XP_017169596		Cnot2	mRNA	-5.73753	0.963385	0.108378
XM_036152951	XM_036152951	XP_036008844		Zfp790	mRNA	-5.73536	0.97393	0.114769
XM_006522652	XM_006522652	XP_006522715		Parn	mRNA	-5.73443	0.960632	0.106684
XM_017317588	XM_017317588	XP_017173077		Brd4	mRNA	-5.72858	0.962739	0.108011
XM_017321490	XM_017321490	XP_017176979		Fancd2	mRNA	-5.72793	0.99818	0.143408
XM_036155657	XM_036155657	XP_036011550		Mdm1	mRNA	-5.72774	0.99818	0.130836
NM_001289878	NM_001289878	NP_001276807		Per3	mRNA	-5.72592	0.99818	0.14355
XM_006512187	XM_006512187	XP_006512250		Golga4	mRNA	-5.72592	0.99818	0.14355
XM_036162554	XM_036162554	XP_036018447		Dab2ip	mRNA	-5.72592	0.99818	0.14355
XM_006530574	XM_006530574	XP_006530637	ENSMUST00000109911	Nr3c2	mRNA	-5.72453	0.381862	0.0166871
NM_172637	NM_172637	NP_766225	ENSMUST00000047247	Hectd2	mRNA	-5.72122	0.987126	0.11911
XM_006515262	XM_006515262	XP_006515325		Hdac9	mRNA	-5.71997	0.963385	0.108564
XM_036158050	XM_036158050	XP_036013943		Eci2	mRNA	-5.71842	0.963891	0.10894
XM_006531053	XM_006531053	XP_006531116		Ogfod1	mRNA	-5.7184	0.962215	0.107825
XM_006513613	XM_006513613	XP_006513676	ENSMUST00000238610	Ikzf4	mRNA	-5.71681	0.970508	0.11146
NM_178058	NM_178058	NP_835159	ENSMUST00000067857	Aifm2	mRNA	-5.7149	0.243425	0.00838803
XM_030250577	XM_030250577	XP_030106437		Snx2	mRNA	-5.71316	0.965099	0.110315
NM_001289540	NM_001289540	NP_001276469	ENSMUST00000205440	Sh2b1	mRNA	-5.71247	0.963891	0.108829
XM_017318144	XM_017318144	XP_017173633		Kmt5b	mRNA	-5.71089	0.973523	0.1137
XM_030243477	XM_030243477	XP_030099337		Tmem161a	mRNA	-5.70653	0.964876	0.110043
XM_030249776	XM_030249776	XP_030105636		Zfp994	mRNA	-5.70044	0.229494	0.00771458
XM_006508998	XM_006508998	XP_006509061		Ank1	mRNA	-5.70001	0.99818	0.145386
XM_036153618	XM_036153618	XP_036009511		LOC118567481	mRNA	-5.70001	0.99818	0.145386
XM_006536166	XM_006536166	XP_006536229		Paox	mRNA	-5.69777	0.372022	0.0160845
NM_001289522	NM_001289522	NP_001276451	ENSMUST00000201182	Cad	mRNA	-5.69415	0.99818	0.145803
XM_006499783	XM_006499783	XP_006499846		Nol4l	mRNA	-5.69415	0.99818	0.145803
XM_006513226	XM_006513226	XP_006513289		Usp15	mRNA	-5.69415	0.99818	0.145803
XM_030252871	XM_030252871	XP_030108731		Atp11b	mRNA	-5.69195	0.000823162	7.91223e-06
NM_001190733	NM_001190733	NP_001177662	ENSMUST00000113558	Dcun1d4	mRNA	-5.68848	0.970508	0.111466
XM_036162546	XM_036162546	XP_036018439		Dab2ip	mRNA	-5.68711	0.99818	0.13049
NM_001244618	NM_001244618	NP_001231547	ENSMUST00000220055	B4galnt1	mRNA	-5.68696	0.99818	0.140332
NM_001003934	NM_001003934	NP_001003934	ENSMUST00000065304	Rtn3	mRNA	-5.68572	0.993121	0.12089
XM_006510396	XM_006510396	XP_006510459		Tbcel	mRNA	-5.68504	0.992563	0.120711
XM_036158214	XM_036158214	XP_036014107		Nln	mRNA	-5.68311	0.971108	0.111975
XM_036158607	XM_036158607	XP_036014500		Carmil3	mRNA	-5.68305	0.287654	0.0108697
XM_036164070	XM_036164070	XP_036019963		Eif4g3	mRNA	-5.68134	0.99818	0.128185
XM_006498422	XM_006498422	XP_006498485		Ehmt1	mRNA	-5.68119	0.99818	0.141437
XM_036164076	XM_036164076	XP_036019969		Eif4g3	mRNA	-5.6797	0.99818	0.125685
XM_036152340	XM_036152340	XP_036008233		Setd5	mRNA	-5.67807	0.973523	0.11362
XM_006501593	XM_006501593	XP_006501656		Med12l	mRNA	-5.67647	0.992917	0.12081
NM_001170401	NM_001170401	NP_001163872	ENSMUST00000070174	Tmem229b	mRNA	-5.67522	0.99818	0.147159
XM_030244351	XM_030244351	XP_030100211		Arih2	mRNA	-5.67522	0.99818	0.147159
XM_030246987	XM_030246987	XP_030102847		Hdac9	mRNA	-5.67522	0.99818	0.147159
XM_030248931	XM_030248931	XP_030104791		Prdm15	mRNA	-5.67522	0.99818	0.147159
NM_001253390	NM_001253390	NP_001240319	ENSMUST00000119865	Mtfr1	mRNA	-5.67153	0.99818	0.147424
XM_030248383	XM_030248383	XP_030104243		Slc11a2	mRNA	-5.67153	0.99818	0.147424
XM_030242375	XM_030242375	XP_030098235		Ube3a	mRNA	-5.66587	0.982875	0.117049
XM_006539318	XM_006539318	XP_006539381		Tnfrsf25	mRNA	-5.66513	0.97393	0.114403
XM_036152409	XM_036152409	XP_036008302		Avl9	mRNA	-5.6614	0.97393	0.114634
XM_036164965	XM_036164965	XP_036020858		Carf	mRNA	-5.64849	0.254456	0.00898815
XM_036154394	XM_036154394	XP_036010287		Plekha2	mRNA	-5.64692	0.983882	0.11756
NM_001355269	NM_001355269	NP_001342198		Lrig1	mRNA	-5.64282	0.987117	0.11906
XM_006532633	XM_006532633	XP_006532696		Septin8	mRNA	-5.64248	0.99818	0.149526
XM_030252029	XM_030252029	XP_030107889		Slc39a13	mRNA	-5.64248	0.99818	0.149526
NM_001358843	NM_001358843	NP_001345772		Scyl2	mRNA	-5.64159	0.99818	0.14959
XM_006501187	XM_006501187	XP_006501250		Sema4a	mRNA	-5.64159	0.99818	0.14959
XM_006520702	XM_006520702	XP_006520765		Tbc1d31	mRNA	-5.64159	0.99818	0.14959
XM_006521509	XM_006521509	XP_006521572		Oplah	mRNA	-5.64159	0.99818	0.14959
XM_006534955	XM_006534955	XP_006535018		Cops4	mRNA	-5.64159	0.99818	0.14959
XM_011245326	XM_011245326	XP_011243628		Lifr	mRNA	-5.64159	0.99818	0.14959
XM_030245170	XM_030245170	XP_030101030		Hnrnph3	mRNA	-5.64159	0.99818	0.14959
XM_030252100	XM_030252100	XP_030107960		Sulf2	mRNA	-5.63717	0.99818	0.132369
NM_194341	NM_194341	NP_919322	ENSMUST00000092834	Synrg	mRNA	-5.63636	0.987946	0.1196
XM_030247171	XM_030247171	XP_030103031		Smad5	mRNA	-5.63149	0.99818	0.12709
NM_001358909	NM_001358909	NP_001345838	ENSMUST00000230451	Kifc2	mRNA	-5.63079	0.99818	0.127338
XM_006500606	XM_006500606	XP_006500669		Gmeb2	mRNA	-5.62941	0.99818	0.128398
XM_006524276	XM_006524276	XP_006524339		Thada	mRNA	-5.62573	0.987918	0.119578
NM_001355707	NM_001355707	NP_001342636		Rfx5	mRNA	-5.62267	0.99818	0.150972
NM_001378939	NM_001378939	NP_001365868		Kif2a	mRNA	-5.62267	0.99818	0.150972
XM_006522744	XM_006522744	XP_006522807		Acap2	mRNA	-5.62267	0.99818	0.150972
XM_006529249	XM_006529249	XP_006529312		Per2	mRNA	-5.62267	0.99818	0.150972
XM_030242458	XM_030242458	XP_030098318		Garre1	mRNA	-5.62267	0.99818	0.150972
XM_030247859	XM_030247859	XP_030103719		Ercc6	mRNA	-5.62267	0.99818	0.150972
XM_030248399	XM_030248399	XP_030104259		Pcbp2	mRNA	-5.62267	0.99818	0.150972
XM_036160262	XM_036160262	XP_036016155		Ehmt2	mRNA	-5.62267	0.99818	0.150972
NM_001359349	NM_001359349	NP_001346278	ENSMUST00000182988	Sec31a	mRNA	-5.62086	0.346724	0.0143608
NM_001289550	NM_001289550	NP_001276479	ENSMUST00000167965	Tgfb1i1	mRNA	-5.62083	0.996991	0.123927
XM_030245919	XM_030245919	XP_030101779		Tnfaip1	mRNA	-5.61728	0.993139	0.12098
XM_036152343	XM_036152343	XP_036008236		Setd5	mRNA	-5.61282	0.99818	0.151694
XM_036158917	XM_036158917	XP_036014810		Fbxo34	mRNA	-5.61282	0.99818	0.151694
XM_036162655	XM_036162655	XP_036018548		Ncoa2	mRNA	-5.61282	0.99818	0.151694
NM_001142922	NM_001142922	NP_001136394	ENSMUST00000111657	Tcf7l2	mRNA	-5.61106	0.168627	0.00493028
XM_006526056	XM_006526056	XP_006526119		Tmem241	mRNA	-5.60669	0.99818	0.125361
XM_030255267	XM_030255267	XP_030111127		Mical3	mRNA	-5.60597	0.993139	0.121338
XM_036156450	XM_036156450	XP_036012343		Lrrc75a	mRNA	-5.59562	0.401245	0.0182286
XM_006537950	XM_006537950	XP_006538013		Casp8ap2	mRNA	-5.59562	0.996991	0.123497
XM_036164272	XM_036164272	XP_036020165		Plag1	mRNA	-5.59061	0.99818	0.128392
NM_001284354	NM_001284354	NP_001271283	ENSMUST00000159541	Shprh	mRNA	-5.58705	0.99818	0.153599
NM_134062	NM_134062	NP_598823	ENSMUST00000044083	Dapk1	mRNA	-5.58705	0.99818	0.153599
XM_006514899	XM_006514899	XP_006514962		Sfi1	mRNA	-5.58705	0.99818	0.153599
XM_030249106	XM_030249106	XP_030104966		Mrtfb	mRNA	-5.58705	0.99818	0.153599
XM_030253093	XM_030253093	XP_030108953		Prdm2	mRNA	-5.58705	0.99818	0.153599
XM_030254692	XM_030254692	XP_030110552		Nbeal1	mRNA	-5.58705	0.99818	0.153599
NM_001374060	NM_001374060	NP_001360989	ENSMUST00000211457	Stim1	mRNA	-5.5856	0.99818	0.153426
XM_006535692	XM_006535692	XP_006535755		Kmt2c	mRNA	-5.5848	0.99818	0.147495
XM_036153237	XM_036153237	XP_036009130		Mrpl48	mRNA	-5.58303	0.99818	0.124823
XM_006498371	XM_006498371	XP_006498434		Mvb12b	mRNA	-5.58255	0.99818	0.153933
XM_011240227	XM_011240227	XP_011238529		Dclk2	mRNA	-5.58255	0.99818	0.153933
XM_017313860	XM_017313860	XP_017169349		Sgpl1	mRNA	-5.58255	0.99818	0.153933
XM_036166233	XM_036166233	XP_036022126		Iffo1	mRNA	-5.58255	0.99818	0.153933
XM_036160830	XM_036160830	XP_036016723		Mettl4	mRNA	-5.57953	0.99818	0.134487
XM_030244521	XM_030244521	XP_030100381		Parp6	mRNA	-5.57734	0.99818	0.133826
XM_017320367	XM_017320367	XP_017175856		Stx17	mRNA	-5.57661	0.99818	0.134
XM_006496919	XM_006496919	XP_006496982		Aim2	mRNA	-5.57615	0.32903	0.0133309
XM_006516175	XM_006516175	XP_006516238		Pcnx4	mRNA	-5.57517	0.99818	0.134948
XM_006534247	XM_006534247	XP_006534310		Afmid	mRNA	-5.57303	0.99818	0.13818
XM_006510189	XM_006510189	XP_006510252		Zfp809	mRNA	-5.57094	0.99818	0.145082
XM_036165214	XM_036165214	XP_036021107		D5Ertd579e	mRNA	-5.56827	0.503995	0.0262701
NM_001290828	NM_001290828	NP_001277757	ENSMUST00000126188	Cpeb3	mRNA	-5.56813	0.99818	0.155008
NM_001362065	NM_001362065	NP_001348994		Tprkb	mRNA	-5.56813	0.99818	0.155008
XM_006504923	XM_006504923	XP_006504986		Stard13	mRNA	-5.56813	0.99818	0.155008
XM_006526232	XM_006526232	XP_006526295		Csnk1g3	mRNA	-5.56813	0.99818	0.155008
XM_017314307	XM_017314307	XP_017169796		Mafg	mRNA	-5.56813	0.99818	0.155008
XM_030247599	XM_030247599	XP_030103459		Mycbp2	mRNA	-5.56813	0.99818	0.155008
XM_036157663	XM_036157663	XP_036013556		Kidins220	mRNA	-5.56813	0.99818	0.155008
XM_036163973	XM_036163973	XP_036019866		Unc13b	mRNA	-5.56813	0.99818	0.155008
XM_030247768	XM_030247768	XP_030103628		Hmbox1	mRNA	-5.56778	0.99818	0.12872
XM_011242798	XM_011242798	XP_011241100		Parp6	mRNA	-5.56775	0.478912	0.0241718
XM_006515874	XM_006515874	XP_006515937		Plekhg3	mRNA	-5.56558	0.99818	0.130442
NM_001033315	NM_001033315	NP_001028487	ENSMUST00000108353	Hipk4	mRNA	-5.56421	0.29863	0.0114453
NM_001356311	NM_001356311	NP_001343240		Zmym1	mRNA	-5.56377	0.99818	0.126482
NM_144833	NM_144833	NP_659082	ENSMUST00000045931	Zfp410	mRNA	-5.56195	0.99818	0.128351
XM_006505711	XM_006505711	XP_006505774	ENSMUST00000203324	Zfp638	mRNA	-5.55789	0.99818	0.127574
NM_001363006	NM_001363006	NP_001349935		Ralgapb	mRNA	-5.55163	0.99818	0.156246
XM_006515647	XM_006515647	XP_006515710		Zfyve26	mRNA	-5.55163	0.99818	0.156246
XM_036155913	XM_036155913	XP_036011806		Syne1	mRNA	-5.55163	0.99818	0.156246
NM_175860	NM_175860	NP_787056	ENSMUST00000204168	Gimap1	mRNA	-5.5383	0.99818	0.138278
XM_011247993	XM_011247993	XP_011246295		Rnasel	mRNA	-5.53405	0.00841714	0.000111831
NM_001360982	NM_001360982	NP_001347911		Zeb1	mRNA	-5.53048	0.99818	0.13218
NM_001313980	NM_001313980	NP_001300909	ENSMUST00000196990	Eif4e	mRNA	-5.53048	0.99818	0.133129
NM_001364268	NM_001364268	NP_001351197		Setd3	mRNA	-5.53037	0.99818	0.157852
NM_175472	NM_175472	NP_780681	ENSMUST00000043368	Tut4	mRNA	-5.53037	0.99818	0.157852
XM_030242525	XM_030242525	XP_030098385		Atxn2l	mRNA	-5.53037	0.99818	0.157852
XM_030245722	XM_030245722	XP_030101582		Septin8	mRNA	-5.53037	0.99818	0.157852
XM_036157965	XM_036157965	XP_036013858		Fam193b	mRNA	-5.53037	0.99818	0.157852
XM_036158078	XM_036158078	XP_036013971		Mast4	mRNA	-5.53037	0.99818	0.157852
XM_006502127	XM_006502127	XP_006502190		Cyb561d1	mRNA	-5.52646	0.99818	0.147818
XM_030244026	XM_030244026	XP_030099886		Acvr2b	mRNA	-5.52205	0.99818	0.143646
XM_030252228	XM_030252228	XP_030108088		Ehmt1	mRNA	-5.52032	0.99818	0.141191
XM_036164875	XM_036164875	XP_036020768		Scyl3	mRNA	-5.52032	0.99818	0.141191
NM_001356562	NM_001356562	NP_001343491	ENSMUST00000095143	Rbm12b2	mRNA	-5.52004	0.99818	0.158637
NM_029404	NM_029404	NP_083680	ENSMUST00000115510	Phf14	mRNA	-5.52004	0.99818	0.158637
NM_138312	NM_138312	NP_612185	ENSMUST00000163257	Fam172a	mRNA	-5.52004	0.99818	0.158637
XM_006539308	XM_006539308	XP_006539371		Pum1	mRNA	-5.52004	0.99818	0.158637
XM_011249323	XM_011249323	XP_011247625		Ctns	mRNA	-5.52004	0.99818	0.158637
XM_017314997	XM_017314997	XP_017170486		Dicer1	mRNA	-5.52004	0.99818	0.158637
XM_036157910	XM_036157910	XP_036013803		Nsd1	mRNA	-5.52004	0.99818	0.158637
XM_036163538	XM_036163538	XP_036019431		Phactr4	mRNA	-5.52004	0.99818	0.158637
NM_019915	NM_019915	NP_064299	ENSMUST00000063920	Art2b	mRNA	-5.51957	0.99818	0.141488
NM_001178013	NM_001178013	NP_001171484	ENSMUST00000084493	Sfxn3	mRNA	-5.51733	0.99818	0.143789
XM_036160356	XM_036160356	XP_036016249		Msh5	mRNA	-5.51421	0.99818	0.13512
NM_001357272	NM_001357272	NP_001344201		Sdr42e1	mRNA	-5.51146	0.99818	0.159291
NM_001359258	NM_001359258	NP_001346187	ENSMUST00000216955	4931406C07Rik	mRNA	-5.51146	0.99818	0.159291
XM_006534285	XM_006534285	XP_006534348		Slc38a10	mRNA	-5.51146	0.99818	0.159291
XM_006536207	XM_006536207	XP_006536270		Deaf1	mRNA	-5.51146	0.99818	0.159291
XM_006540103	XM_006540103	XP_006540166		Zc3h4	mRNA	-5.51146	0.99818	0.159291
XM_011241842	XM_011241842	XP_011240144		Gvin3	mRNA	-5.51146	0.99818	0.159291
XM_030249647	XM_030249647	XP_030105507		Tsc2	mRNA	-5.51146	0.99818	0.159291
XM_036154383	XM_036154383	XP_036010276	ENSMUST00000146824	Lsm6	mRNA	-5.51146	0.99818	0.159291
NM_001364024	NM_001364024	NP_001350953		Igsf23	mRNA	-5.50629	0.99818	0.133705
XM_006531905	XM_006531905	XP_006531968		Mbtd1	mRNA	-5.50327	0.99818	0.133903
XM_036164089	XM_036164089	XP_036019982		Samd11	mRNA	-5.50203	0.99818	0.140191
XM_011244611	XM_011244611	XP_011242913		Adamts6	mRNA	-5.49944	0.99818	0.149452
XM_036158368	XM_036158368	XP_036014261		Gabpb1	mRNA	-5.49906	0.548814	0.0303884
NM_001379440	NM_001379440	NP_001366369		Lrsam1	mRNA	-5.49854	0.352398	0.0147391
XM_036162713	XM_036162713	XP_036018606		Ehmt1	mRNA	-5.49831	0.99818	0.136181
XM_036157049	XM_036157049	XP_036012942		Pus10	mRNA	-5.48773	0.99818	0.16111
XM_030242582	XM_030242582	XP_030098442		Nars2	mRNA	-5.48599	0.99818	0.136555
XM_006530830	XM_006530830	XP_006530893		Tent4b	mRNA	-5.48019	0.438935	0.0208997
NM_001359257	NM_001359257	NP_001346186		Smg7	mRNA	-5.47446	0.0209693	0.000339301
NM_001363382	NM_001363382	NP_001350311		Zfp821	mRNA	-5.47136	0.99818	0.162375
XM_036154067	XM_036154067	XP_036009960		Letm2	mRNA	-5.47046	0.99818	0.138255
XM_030255545	XM_030255545	XP_030111405		Fmn2	mRNA	-5.46987	0.496048	0.0256074
XM_006523234	XM_006523234	XP_006523297		Serac1	mRNA	-5.4698	0.99818	0.162496
XM_036154990	XM_036154990	XP_036010883		Nxpe4	mRNA	-5.46901	0.99818	0.16197
NM_001370792	NM_001370792	NP_001357721		Msl3	mRNA	-5.46841	0.99818	0.141278
NM_001364315	NM_001364315	NP_001351244		Rps6kl1	mRNA	-5.46728	0.99818	0.139256
NM_001286040	NM_001286040	NP_001272969	ENSMUST00000025058	Anks1	mRNA	-5.46653	0.99818	0.153301
NM_019579	NM_019579	NP_062525	ENSMUST00000082024	Mpp5	mRNA	-5.46653	0.99818	0.153301
XM_011247541	XM_011247541	XP_011245843		Cd99l2	mRNA	-5.46412	0.99818	0.149854
XM_011243260	XM_011243260	XP_011241562	ENSMUST00000168076	Slc39a3	mRNA	-5.46253	0.99818	0.149066
NM_001282095	NM_001282095	NP_001269024	ENSMUST00000219479	Tjp3	mRNA	-5.46098	0.99818	0.140746
XM_030243684	XM_030243684	XP_030099544		Mast3	mRNA	-5.46098	0.99818	0.140746
XM_030251043	XM_030251043	XP_030106903		Cuedc2	mRNA	-5.46018	0.99818	0.14969
NM_001302547	NM_001302547	NP_001289476		Zfp131	mRNA	-5.45709	0.99818	0.154384
XM_030245232	XM_030245232	XP_030101092	ENSMUST00000182619	Washc3	mRNA	-5.45629	0.99818	0.140504
NM_010549	NM_010549	NP_034679	ENSMUST00000108042	Il11ra1	mRNA	-5.45468	0.99818	0.163671
XM_017316585	XM_017316585	XP_017172074		Rapgef3	mRNA	-5.45468	0.99818	0.163671
XM_006523248	XM_006523248	XP_006523311		Tulp4	mRNA	-5.45405	0.99818	0.16372
XM_011242337	XM_011242337	XP_011240639		Ssbp4	mRNA	-5.45246	0.99818	0.163844
XM_011242971	XM_011242971	XP_011241273		Zfp445	mRNA	-5.45246	0.99818	0.163844
XM_030253879	XM_030253879	XP_030109739		Mib2	mRNA	-5.45246	0.99818	0.163844
XM_036153510	XM_036153510	XP_036009403		Anapc15	mRNA	-5.45246	0.99818	0.163844
XM_036155928	XM_036155928	XP_036011821		Syne1	mRNA	-5.45246	0.99818	0.163844
XM_036165750	XM_036165750	XP_036021643		Braf	mRNA	-5.45246	0.99818	0.163844
XM_036163956	XM_036163956	XP_036019849		Tle1	mRNA	-5.44971	0.440962	0.0210331
XM_006519602	XM_006519602	XP_006519665		Dis3	mRNA	-5.44831	0.99818	0.144848
XM_036162665	XM_036162665	XP_036018558		Ncoa2	mRNA	-5.44714	0.99818	0.151407
XM_011243410	XM_011243410	XP_011241712		Socs2	mRNA	-5.44004	0.99818	0.142612
XM_036153080	XM_036153080	XP_036008973		Ccdc9	mRNA	-5.42965	0.99818	0.143841
XM_036165780	XM_036165780	XP_036021673		Cacna1c	mRNA	-5.42961	0.99818	0.154363
NM_001285890	NM_001285890	NP_001272819	ENSMUST00000227955	Pde1b	mRNA	-5.42717	0.99818	0.145675
XM_036158061	XM_036158061	XP_036013954		Polk	mRNA	-5.42432	0.440962	0.0210372
XM_036165575	XM_036165575	XP_036021468		Sirt4	mRNA	-5.42351	0.124486	0.00320391
XM_006499626	XM_006499626	XP_006499689		Eif2ak4	mRNA	-5.41722	0.99818	0.145896
XM_036155198	XM_036155198	XP_036011091		Parp6	mRNA	-5.41717	0.548865	0.0304014
XM_017317456	XM_017317456	XP_017172945		Zfp40	mRNA	-5.40989	0.99818	0.146527
NM_001165956	NM_001165956	NP_001159428	ENSMUST00000064718	Phc3	mRNA	-5.40985	0.99818	0.167194
NM_001355681	NM_001355681	NP_001342610		Pank2	mRNA	-5.40985	0.99818	0.167194
NM_001360179	NM_001360179	NP_001347108		Hnrnpc	mRNA	-5.40985	0.99818	0.167194
NM_001378869	NM_001378869	NP_001365798		Pkm	mRNA	-5.40985	0.99818	0.167194
NM_026869	NM_026869	NP_081145	ENSMUST00000107413	Pygo2	mRNA	-5.40985	0.99818	0.167194
XM_006496302	XM_006496302	XP_006496365		Tgfbrap1	mRNA	-5.40985	0.99818	0.167194
XM_006499786	XM_006499786	XP_006499849		Nol4l	mRNA	-5.40985	0.99818	0.167194
XM_006516815	XM_006516815	XP_006516878		Hecw1	mRNA	-5.40985	0.99818	0.167194
XM_017319817	XM_017319817	XP_017175306		Tbl1xr1	mRNA	-5.40985	0.99818	0.167194
XM_036157221	XM_036157221	XP_036013114		Ncoa1	mRNA	-5.40985	0.99818	0.167194
XM_036158928	XM_036158928	XP_036014821		Slmap	mRNA	-5.40985	0.99818	0.167194
XM_036159437	XM_036159437	XP_036015330		Odf2	mRNA	-5.40985	0.99818	0.167194
XM_036161275	XM_036161275	XP_036017168		Cep192	mRNA	-5.40985	0.99818	0.167194
XM_036165811	XM_036165811	XP_036021704		Smarcad1	mRNA	-5.40985	0.99818	0.167194
NM_001042451	NM_001042451	NP_001035916	ENSMUST00000114268	Snca	mRNA	-5.40401	0.99818	0.159852
XM_011247928	XM_011247928	XP_011246230		Eif2d	mRNA	-5.40381	0.99818	0.149376
NM_001161430	NM_001161430	NP_001154902	ENSMUST00000042329	Nxt2	mRNA	-5.40317	0.99818	0.158785
XM_006503829	XM_006503829	XP_006503892		Arap2	mRNA	-5.40234	0.99818	0.158056
NM_001033988	NM_001033988	NP_001029160	ENSMUST00000163336	Ncoa4	mRNA	-5.40151	0.99818	0.157619
XM_006532064	XM_006532064	XP_006532127		Brca1	mRNA	-5.4008	0.0246856	0.000408137
XM_006539818	XM_006539818	XP_006539881		Ccdc61	mRNA	-5.39905	0.99818	0.157908
XM_006504739	XM_006504739	XP_006504802		Iqce	mRNA	-5.39503	0.99818	0.164599
XM_036159068	XM_036159068	XP_036014961		Tmbim6	mRNA	-5.39503	0.99818	0.164599
XM_036156957	XM_036156957	XP_036012850		Cdk12	mRNA	-5.3926	0.99818	0.168564
XM_011242747	XM_011242747	XP_011241049		Scaper	mRNA	-5.39254	0.99818	0.150778
XM_006502701	XM_006502701	XP_006502764		Patj	mRNA	-5.39095	0.99818	0.168695
XM_006517607	XM_006517607	XP_006517670		Srek1	mRNA	-5.39095	0.99818	0.168695
XM_006524715	XM_006524715	XP_006524778		Wdr4	mRNA	-5.39095	0.99818	0.168695
XM_011247804	XM_011247804	XP_011246106		Tmem164	mRNA	-5.39095	0.99818	0.168695
XM_017315139	XM_017315139	XP_017170628		Mpp5	mRNA	-5.39095	0.99818	0.168695
XM_030245310	XM_030245310	XP_030101170		Sppl2b	mRNA	-5.39095	0.99818	0.168695
XM_036155692	XM_036155692	XP_036011585		Psap	mRNA	-5.39095	0.99818	0.168695
XM_036160004	XM_036160004	XP_036015897		Tnk2	mRNA	-5.39095	0.99818	0.168695
XM_036162227	XM_036162227	XP_036018120		Mapkbp1	mRNA	-5.39095	0.99818	0.168695
XM_006505513	XM_006505513	XP_006505576		Smarcad1	mRNA	-5.38983	0.45243	0.0220712
XM_030243648	XM_030243648	XP_030099508		Gse1	mRNA	-5.38764	0.99818	0.150285
XM_030249185	XM_030249185	XP_030105045		Slx4	mRNA	-5.38764	0.99818	0.150285
NM_001363026	NM_001363026	NP_001349955		Trim37	mRNA	-5.38623	0.99818	0.169072
XM_017312518	XM_017312518	XP_017168007		Chd9	mRNA	-5.38623	0.99818	0.169072
XM_036154922	XM_036154922	XP_036010815		Zfp445	mRNA	-5.38623	0.99818	0.169072
XM_036157615	XM_036157615	XP_036013508		Foxn3	mRNA	-5.38623	0.99818	0.169072
XM_011239609	XM_011239609	XP_011237911		Ppip5k1	mRNA	-5.38536	0.413963	0.0190848
XM_017314370	XM_017314370	XP_017169859		Ncor1	mRNA	-5.38291	0.0375881	0.00068603
NM_001364110	NM_001364110	NP_001351039	ENSMUST00000155571	Fam222b	mRNA	-5.37924	0.99818	0.155933
XM_006528003	XM_006528003	XP_006528066		Stard8	mRNA	-5.37924	0.99818	0.155933
XM_006510141	XM_006510141	XP_006510204		Sidt2	mRNA	-5.3773	0.99818	0.151243
XM_017322300	XM_017322300	XP_017177789		Zfp865	mRNA	-5.37261	0.99818	0.154637
NM_001029889	NM_001029889	NP_001025060	ENSMUST00000169582	Usf3	mRNA	-5.36897	0.99818	0.160921
XM_030245860	XM_030245860	XP_030101720		Kat7	mRNA	-5.36841	0.163683	0.00474546
XM_006514776	XM_006514776	XP_006514839		Ranbp17	mRNA	-5.36792	0.0933164	0.00215012
NM_001364208	NM_001364208	NP_001351137		Ppp2r5c	mRNA	-5.36586	0.99818	0.164276
NM_001025311	NM_001025311	NP_001020482	ENSMUST00000131229	St6galnac6	mRNA	-5.36195	0.99818	0.154919
NM_001168538	NM_001168538	NP_001162010	ENSMUST00000167100	Cdadc1	mRNA	-5.3556	0.0812972	0.00179719
XM_030250754	XM_030250754	XP_030106614	ENSMUST00000162071	Bscl2	mRNA	-5.35539	0.518556	0.0273752
XM_036154146	XM_036154146	XP_036010039		Tex30	mRNA	-5.35263	0.454244	0.0222187
XM_006502843	XM_006502843	XP_006502906	ENSMUST00000107062	Nfia	mRNA	-5.35075	0.99818	0.171925
XM_017317369	XM_017317369	XP_017172858		Slc8a1	mRNA	-5.35075	0.99818	0.171925
XM_030245234	XM_030245234	XP_030101094		Herc4	mRNA	-5.35075	0.99818	0.171925
XM_036160396	XM_036160396	XP_036016289		Kat2b	mRNA	-5.35075	0.99818	0.171925
NM_001242349	NM_001242349	NP_001229278	ENSMUST00000033393	Ano1	mRNA	-5.34558	0.99818	0.172343
XM_006507992	XM_006507992	XP_006508055		Rexo5	mRNA	-5.34558	0.99818	0.172343
XM_006509045	XM_006509045	XP_006509108		Alg11	mRNA	-5.34558	0.99818	0.172343
XM_006529372	XM_006529372	XP_006529435		Nav1	mRNA	-5.34558	0.99818	0.172343
XM_011246567	XM_011246567	XP_011244869		Mrps10	mRNA	-5.34558	0.99818	0.172343
XM_030245549	XM_030245549	XP_030101409		Evpl	mRNA	-5.34558	0.99818	0.172343
XM_030246990	XM_030246990	XP_030102850		Hdac9	mRNA	-5.34558	0.99818	0.172343
XM_030249165	XM_030249165	XP_030105025		Zdhhc23	mRNA	-5.34558	0.99818	0.172343
XM_030249682	XM_030249682	XP_030105542		Anks1	mRNA	-5.34558	0.99818	0.172343
XM_030251083	XM_030251083	XP_030106943		Cwf19l1	mRNA	-5.34558	0.99818	0.172343
XM_030254451	XM_030254451	XP_030110311		Tnrc18	mRNA	-5.34558	0.99818	0.172343
XM_036161893	XM_036161893	XP_036017786		Enox2	mRNA	-5.34558	0.99818	0.172343
NM_145890	NM_145890	NP_665897	ENSMUST00000020985	Grhl1	mRNA	-5.34455	0.0492187	0.0009544
XM_036153869	XM_036153869	XP_036009762		Evi5l	mRNA	-5.34145	0.99818	0.156329
XM_006528991	XM_006528991	XP_006529054		Apex2	mRNA	-5.33867	0.99818	0.167596
NM_001167829	NM_001167829	NP_001161301		Dennd10	mRNA	-5.3378	0.99818	0.16688
XM_017312577	XM_017312577	XP_017168066		Adgrg1	mRNA	-5.33657	0.99818	0.166046
XM_006504038	XM_006504038	XP_006504101		Tbc1d1	mRNA	-5.33529	0.462708	0.0229101
XM_030254479	XM_030254479	XP_030110339		Rhof	mRNA	-5.3336	0.650638	0.0408949
XM_030245669	XM_030245669	XP_030101529		Npepps	mRNA	-5.33352	0.99818	0.168227
NM_001113355	NM_001113355	NP_001106826	ENSMUST00000092473	Vps26a	mRNA	-5.33268	0.99818	0.169364
XM_011248599	XM_011248599	XP_011246901		Chka	mRNA	-5.33119	0.99818	0.157562
XM_036158220	XM_036158220	XP_036014113		Faf2	mRNA	-5.32886	0.99818	0.163739
XM_036159680	XM_036159680	XP_036015573		Phf21a	mRNA	-5.32843	0.99818	0.173737
XM_036161071	XM_036161071	XP_036016964		Svil	mRNA	-5.32763	0.99818	0.159592
NM_001357983	NM_001357983	NP_001344912		Letmd1	mRNA	-5.3267	0.99818	0.173878
XM_011250653	XM_011250653	XP_011248955		Sae1	mRNA	-5.3267	0.99818	0.173878
XM_017319906	XM_017319906	XP_017175395		R3hdm1	mRNA	-5.3267	0.99818	0.173878
XM_030242297	XM_030242297	XP_030098157		Sox6	mRNA	-5.3267	0.99818	0.173878
XM_036158025	XM_036158025	XP_036013918		Mier3	mRNA	-5.3267	0.99818	0.173878
NM_001382498	NM_001382498	NP_001369427		Dhcr7	mRNA	-5.32569	0.99818	0.159142
NM_001359751	NM_001359751	NP_001346680	ENSMUST00000160019	Stac3	mRNA	-5.32502	0.491275	0.0252424
XM_036154991	XM_036154991	XP_036010884		Nxpe4	mRNA	-5.32339	0.99818	0.159113
NM_001359274	NM_001359274	NP_001346203		Zfp451	mRNA	-5.31873	0.99818	0.159648
XM_036160156	XM_036160156	XP_036016049		Parn	mRNA	-5.31816	0.514753	0.0270657
XM_006541446	XM_006541446	XP_006541509		Slc25a14	mRNA	-5.31554	0.99818	0.161063
XM_006498079	XM_006498079	XP_006498142		Setx	mRNA	-5.31437	0.99818	0.174887
XM_006507523	XM_006507523	XP_006507586		Pde2a	mRNA	-5.31437	0.99818	0.174887
XM_011239329	XM_011239329	XP_011237631		Ccndbp1	mRNA	-5.31437	0.99818	0.174887
XM_030249105	XM_030249105	XP_030104965		Mrtfb	mRNA	-5.31437	0.99818	0.174887
XM_030255321	XM_030255321	XP_030111181		Zfp239	mRNA	-5.31437	0.99818	0.174887
XM_036152477	XM_036152477	XP_036008370		Rev1	mRNA	-5.31437	0.99818	0.174887
NM_001302887	NM_001302887	NP_001289816		Prdm4	mRNA	-5.31172	0.99818	0.160509
NM_001291016	NM_001291016	NP_001277945	ENSMUST00000089634	Bcl2l11	mRNA	-5.31005	0.99818	0.160706
NM_001360465	NM_001360465	NP_001347394		Zfp235	mRNA	-5.29761	0.99818	0.16334
XM_006515064	XM_006515064	XP_006515127		Snx13	mRNA	-5.2976	0.99818	0.175672
XM_017312371	XM_017312371	XP_017167860		Det1	mRNA	-5.2947	0.513799	0.0269623
XM_017320180	XM_017320180	XP_017175669		Fbxo44	mRNA	-5.29435	0.4849	0.0246899
NM_198250	NM_198250	NP_937893	ENSMUST00000058667	Lrrc4b	mRNA	-5.29318	0.000399966	3.50307e-06
XM_006526425	XM_006526425	XP_006526488		Pias2	mRNA	-5.28993	0.550648	0.0305989
XM_006530370	XM_006530370	XP_006530433		Hip1r	mRNA	-5.28929	0.532663	0.0288629
XM_006524943	XM_006524943	XP_006525006		Klhdc3	mRNA	-5.28919	0.558254	0.031179
XM_030252544	XM_030252544	XP_030108404		Larp1b	mRNA	-5.28614	0.99818	0.164757
XM_036162301	XM_036162301	XP_036018194		Scai	mRNA	-5.27986	0.580271	0.0331964
XM_006508504	XM_006508504	XP_006508567		Nap1l4	mRNA	-5.27878	0.536189	0.0292316
NM_001284227	NM_001284227	NP_001271156		Flot2	mRNA	-5.27833	0.99818	0.177859
NM_001356596	NM_001356596	NP_001343525	ENSMUST00000166033	Ube2d3	mRNA	-5.27833	0.99818	0.177859
NM_001379495	NM_001379495	NP_001366424		Ktn1	mRNA	-5.27833	0.99818	0.177859
NM_001379588	NM_001379588	NP_001366517		S100pbp	mRNA	-5.27833	0.99818	0.177859
XM_006511156	XM_006511156	XP_006511219		Xrn1	mRNA	-5.27833	0.99818	0.177859
XM_006518348	XM_006518348	XP_006518411		Dock9	mRNA	-5.27833	0.99818	0.177859
XM_006528161	XM_006528161	XP_006528224		Zmym3	mRNA	-5.27833	0.99818	0.177859
XM_006533149	XM_006533149	XP_006533212		Tk1	mRNA	-5.27833	0.99818	0.177859
XM_006537634	XM_006537634	XP_006537697		Invs	mRNA	-5.27833	0.99818	0.177859
XM_006539143	XM_006539143	XP_006539206		Rere	mRNA	-5.27833	0.99818	0.177859
XM_006539617	XM_006539617	XP_006539680		Numbl	mRNA	-5.27833	0.99818	0.177859
XM_017314615	XM_017314615	XP_017170104		Slfn5	mRNA	-5.27833	0.99818	0.177859
XM_017321734	XM_017321734	XP_017177223		Nup205	mRNA	-5.27833	0.99818	0.177859
XM_030247703	XM_030247703	XP_030103563		Slc7a7	mRNA	-5.27833	0.99818	0.177859
XM_036152473	XM_036152473	XP_036008366		Tmem131	mRNA	-5.27833	0.99818	0.177859
XM_036158075	XM_036158075	XP_036013968		Gfm2	mRNA	-5.27833	0.99818	0.177859
XM_030254994	XM_030254994	XP_030110854		Ankrd44	mRNA	-5.27808	0.99818	0.166928
NM_001301304	NM_001301304	NP_001288233	ENSMUST00000118317	Hipk1	mRNA	-5.27704	0.99818	0.177966
XM_030252659	XM_030252659	XP_030108519		Intu	mRNA	-5.27704	0.99818	0.177966
NM_001379460	NM_001379460	NP_001366389		Slc28a2	mRNA	-5.27654	0.99818	0.178007
XM_030249094	XM_030249094	XP_030104954		Dzip3	mRNA	-5.27418	0.99818	0.166036
XM_030255048	XM_030255048	XP_030110908		Tra2a	mRNA	-5.27386	0.99818	0.17823
XM_036156039	XM_036156039	XP_036011932		Cnot2	mRNA	-5.27374	0.698439	0.0465844
XM_006513405	XM_006513405	XP_006513468		Pmel	mRNA	-5.27206	0.99818	0.178094
XM_006506763	XM_006506763	XP_006506826		Krba1	mRNA	-5.27024	0.99818	0.176652
NM_053244	NM_053244	NP_444474	ENSMUST00000045529	Kiss1r	mRNA	-5.26666	0.99818	0.177759
NM_001359837	NM_001359837	NP_001346766	ENSMUST00000146761	Nfxl1	mRNA	-5.26487	0.99818	0.178978
XM_036158754	XM_036158754	XP_036014647		Tspan14	mRNA	-5.26487	0.99818	0.178978
NM_170687	NM_170687	NP_733788	ENSMUST00000092433	Ank3	mRNA	-5.26282	0.597381	0.0350397
NM_133232	NM_133232	NP_573495	ENSMUST00000114846	Pfkfb3	mRNA	-5.26254	0.653366	0.0412332
NM_001358910	NM_001358910	NP_001345839		Kifc2	mRNA	-5.25946	0.99818	0.17943
NM_001361118	NM_001361118	NP_001348047	ENSMUST00000053568	Lingo1	mRNA	-5.25946	0.99818	0.17943
NM_001362920	NM_001362920	NP_001349849		Mapkap1	mRNA	-5.25946	0.99818	0.17943
NM_001379335	NM_001379335	NP_001366264		Snx22	mRNA	-5.25946	0.99818	0.17943
NM_001379525	NM_001379525	NP_001366454		Mterf2	mRNA	-5.25946	0.99818	0.17943
XM_006504688	XM_006504688	XP_006504751		Tnrc18	mRNA	-5.25946	0.99818	0.17943
XM_006507275	XM_006507275	XP_006507338		Capn5	mRNA	-5.25946	0.99818	0.17943
XM_030244463	XM_030244463	XP_030100323		Trip4	mRNA	-5.25946	0.99818	0.17943
XM_030249539	XM_030249539	XP_030105399		Msh5	mRNA	-5.25946	0.99818	0.17943
NM_001347521	NM_001347521	NP_001334450	ENSMUST00000186761	Ktn1	mRNA	-5.25366	0.99818	0.177333
XM_036161506	XM_036161506	XP_036017399		Tcf7l2	mRNA	-5.25237	0.99818	0.171509
XM_006521448	XM_006521448	XP_006521511		Cdpf1	mRNA	-5.25189	0.589659	0.0340979
XM_030248011	XM_030248011	XP_030103871		Rbm39	mRNA	-5.24432	0.0136915	0.000202485
NM_001114362	NM_001114362	NP_001107834	ENSMUST00000112363	Eml4	mRNA	-5.23873	0.99818	0.181168
NM_001290807	NM_001290807	NP_001277736	ENSMUST00000110706	Haus2	mRNA	-5.23873	0.99818	0.181168
NM_001378669	NM_001378669	NP_001365598		Gm33989	mRNA	-5.23873	0.99818	0.181168
XM_006507172	XM_006507172	XP_006507235		Numa1	mRNA	-5.23873	0.99818	0.181168
XM_011247342	XM_011247342	XP_011245644		Arhgap19	mRNA	-5.23873	0.99818	0.181168
XM_030242457	XM_030242457	XP_030098317		Wdr62	mRNA	-5.23873	0.99818	0.181168
XM_011249511	XM_011249511	XP_011247813		Zfp644	mRNA	-5.23767	0.99818	0.178077
XM_036158060	XM_036158060	XP_036013953		Polk	mRNA	-5.23389	0.99818	0.171871
NM_001362875	NM_001362875	NP_001349804		Ranbp17	mRNA	-5.22617	0.99818	0.175291
NM_023670	NM_023670	NP_076159	ENSMUST00000031838	Igf2bp3	mRNA	-5.225	0.00613026	7.75795e-05
XM_017316660	XM_017316660	XP_017172149		Csnk1e	mRNA	-5.22072	0.99818	0.175435
XM_006530261	XM_006530261	XP_006530324		Ccdc62	mRNA	-5.2171	0.99818	0.174842
NM_001290699	NM_001290699	NP_001277628		Zfp451	mRNA	-5.20778	0.99818	0.183786
XM_006500105	XM_006500105	XP_006500168		Gpr155	mRNA	-5.20778	0.99818	0.183786
XM_006507141	XM_006507141	XP_006507204		Plekha1	mRNA	-5.20778	0.99818	0.183786
XM_006517701	XM_006517701	XP_006517764		Mast4	mRNA	-5.20778	0.99818	0.183786
XM_006534631	XM_006534631	XP_006534694		Rnf213	mRNA	-5.20778	0.99818	0.183786
XM_030249541	XM_030249541	XP_030105401		Msh5	mRNA	-5.20778	0.99818	0.183786
XM_030254441	XM_030254441	XP_030110301		Brat1	mRNA	-5.20778	0.99818	0.183786
XM_036157828	XM_036157828	XP_036013721		Gm46430	mRNA	-5.20778	0.99818	0.183786
XM_036161527	XM_036161527	XP_036017420		Kmt5b	mRNA	-5.20778	0.99818	0.183786
XM_011248763	XM_011248763	XP_011247065		Icam2	mRNA	-5.20608	0.527316	0.028289
XM_006523491	XM_006523491	XP_006523554		Crip3	mRNA	-5.20566	0.99818	0.181261
XM_030251819	XM_030251819	XP_030107679		Zfp408	mRNA	-5.20215	0.99818	0.184266
XM_030254948	XM_030254948	XP_030110808		Dsel	mRNA	-5.20151	0.99818	0.182599
XM_017321010	XM_017321010	XP_017176499		Map4k4	mRNA	-5.20121	0.99818	0.184346
NM_001177976	NM_001177976	NP_001171447	ENSMUST00000114360	Irak1	mRNA	-5.19937	0.99818	0.184503
XM_017318936	XM_017318936	XP_017174425		Trp53bp1	mRNA	-5.19937	0.99818	0.184503
XM_030252212	XM_030252212	XP_030108072		Ehmt1	mRNA	-5.19937	0.99818	0.184503
XM_030250072	XM_030250072	XP_030105932		Zfp942	mRNA	-5.19933	0.99818	0.184507
NM_001271590	NM_001271590	NP_001258519	ENSMUST00000100847	Rpl37rt	mRNA	-5.19838	0.99818	0.184587
XM_036155517	XM_036155517	XP_036011410		Avil	mRNA	-5.19744	0.99818	0.184668
XM_036163071	XM_036163071	XP_036018964		Otud7b	mRNA	-5.19085	0.99818	0.185231
NM_001362973	NM_001362973	NP_001349902		Dennd1a	mRNA	-5.18892	0.99818	0.185396
NM_001368682	NM_001368682	NP_001355611		Lpcat1	mRNA	-5.18892	0.99818	0.185396
NM_027787	NM_027787	NP_082063	ENSMUST00000002444	Rfx2	mRNA	-5.18892	0.99818	0.185396
XM_006512711	XM_006512711	XP_006512774		Utrn	mRNA	-5.18892	0.99818	0.185396
XM_006515025	XM_006515025	XP_006515088		Itsn2	mRNA	-5.18892	0.99818	0.185396
XM_006520462	XM_006520462	XP_006520525		Hoxc4	mRNA	-5.18892	0.99818	0.185396
XM_011243815	XM_011243815	XP_011242117		Lpin1	mRNA	-5.18892	0.99818	0.185396
XM_017312872	XM_017312872	XP_017168361		Ano8	mRNA	-5.18892	0.99818	0.185396
XM_017320721	XM_017320721	XP_017176210		Bivm	mRNA	-5.18892	0.99818	0.185396
XM_030251922	XM_030251922	XP_030107782		Nek6	mRNA	-5.18892	0.99818	0.185396
XM_036161685	XM_036161685	XP_036017578		Zmynd8	mRNA	-5.18892	0.99818	0.185396
XM_036162547	XM_036162547	XP_036018440	ENSMUST00000112992	Dab2ip	mRNA	-5.18892	0.99818	0.185396
XM_006521548	XM_006521548	XP_006521611		Recql4	mRNA	-5.18227	0.99818	0.185966
XM_036163004	XM_036163004	XP_036018897		Larp1b	mRNA	-5.17601	0.562765	0.0315397
XM_036162856	XM_036162856	XP_036018749		Rap1a	mRNA	-5.17515	0.684177	0.0446376
XM_030252065	XM_030252065	XP_030107925		Tbc1d13	mRNA	-5.17101	0.99818	0.182307
XM_030243014	XM_030243014	XP_030098874		Lins1	mRNA	-5.16131	0.596262	0.0348857
NM_001033654	NM_001033654	NP_001028826	ENSMUST00000109525	Pus10	mRNA	-5.15891	0.99818	0.187978
XM_011248903	XM_011248903	XP_011247205		Iba57	mRNA	-5.15891	0.99818	0.187978
XM_036162240	XM_036162240	XP_036018133		Gtf3c4	mRNA	-5.15891	0.99818	0.187978
XM_030255400	XM_030255400	XP_030111260		Abcg2	mRNA	-5.15534	0.581226	0.0333695
NM_139150	NM_139150	NP_631889	ENSMUST00000187978	Carf	mRNA	-5.14741	0.99818	0.186423
XM_036156912	XM_036156912	XP_036012805		Mettl16	mRNA	-5.14741	0.99818	0.186423
NM_001008548	NM_001008548	NP_001008548	ENSMUST00000211368	Pde2a	mRNA	-5.14535	0.99818	0.187335
XM_006498614	XM_006498614	XP_006498677		Bcl2l11	mRNA	-5.14136	0.766631	0.056648
XM_030245921	XM_030245921	XP_030101781		Tob1	mRNA	-5.13949	0.99818	0.188979
NM_027695	NM_027695	NP_081971	ENSMUST00000022311	Oxsm	mRNA	-5.13851	0.99818	0.188259
XM_030253375	XM_030253375	XP_030109235		St3gal3	mRNA	-5.13743	0.99818	0.187592
XM_036159883	XM_036159883	XP_036015776		Slc7a4	mRNA	-5.13568	0.99818	0.188004
NM_001358749	NM_001358749	NP_001345678		Pphln1	mRNA	-5.13361	0.99818	0.190176
XM_006504767	XM_006504767	XP_006504830		Sun1	mRNA	-5.13361	0.99818	0.190176
XM_006506729	XM_006506729	XP_006506792		Exoc6b	mRNA	-5.13361	0.99818	0.190176
XM_006518458	XM_006518458	XP_006518521		Bcl2l2	mRNA	-5.13361	0.99818	0.190176
XM_006525698	XM_006525698	XP_006525761		Ppargc1b	mRNA	-5.13361	0.99818	0.190176
XM_011245449	XM_011245449	XP_011243751		Plxnb2	mRNA	-5.13361	0.99818	0.190176
XM_011249321	XM_011249321	XP_011247623		Slc16a3	mRNA	-5.13361	0.99818	0.190176
XM_036155461	XM_036155461	XP_036011354		Cep57l1	mRNA	-5.13361	0.99818	0.190176
XM_036159452	XM_036159452	XP_036015345		Csnk1e	mRNA	-5.13361	0.99818	0.190176
XM_036162186	XM_036162186	XP_036018079		Il1r1	mRNA	-5.13361	0.99818	0.190176
XM_036162495	XM_036162495	XP_036018388		Stard9	mRNA	-5.13361	0.99818	0.190176
XM_036162496	XM_036162496	XP_036018389		Stard9	mRNA	-5.13361	0.99818	0.190176
XM_030244522	XM_030244522	XP_030100382		Parp6	mRNA	-5.13238	0.99818	0.190283
XM_006508850	XM_006508850	XP_006508913		Grtp1	mRNA	-5.12669	0.99818	0.19078
XM_030246617	XM_030246617	XP_030102477	ENSMUST00000160864	Psma3	mRNA	-5.12669	0.99818	0.19078
XM_030254242	XM_030254242	XP_030110102		Atxn2	mRNA	-5.12669	0.99818	0.19078
NM_001114665	NM_001114665	NP_001108137	ENSMUST00000162947	Fnbp1l	mRNA	-5.12372	0.99818	0.191041
NM_001290506	NM_001290506	NP_001277435		Mid1	mRNA	-5.12372	0.99818	0.191041
NM_001326599	NM_001326599	NP_001313528	ENSMUST00000227142	Wdyhv1	mRNA	-5.12173	0.99818	0.191215
XM_006534006	XM_006534006	XP_006534069		Mxra7	mRNA	-5.12161	0.706621	0.0480193
NM_001378813	NM_001378813	NP_001365742	ENSMUST00000136661	Prxl2a	mRNA	-5.12144	0.99818	0.189552
XM_006510339	XM_006510339	XP_006510402		Ccdc15	mRNA	-5.12057	0.99818	0.189546
XM_030249355	XM_030249355	XP_030105215		Dgcr8	mRNA	-5.11975	0.99818	0.191389
NM_001164570	NM_001164570	NP_001158042	ENSMUST00000093975	Rffl	mRNA	-5.11728	0.99818	0.191605
NM_001190855	NM_001190855	NP_001177784	ENSMUST00000200043	Pdlim5	mRNA	-5.11728	0.99818	0.191605
NM_001377017	NM_001377017	NP_001363946		Brd7	mRNA	-5.11728	0.99818	0.191605
NM_176912	NM_176912	NP_795886	ENSMUST00000171425	C5ar2	mRNA	-5.11728	0.99818	0.191605
XM_006512084	XM_006512084	XP_006512147		Scap	mRNA	-5.11728	0.99818	0.191605
XM_006513202	XM_006513202	XP_006513265		Arid3a	mRNA	-5.11728	0.99818	0.191605
XM_006529257	XM_006529257	XP_006529320	ENSMUST00000183301	Ptprc	mRNA	-5.11728	0.99818	0.191605
XM_011243735	XM_011243735	XP_011242037		Zmiz2	mRNA	-5.11728	0.99818	0.191605
XM_030245697	XM_030245697	XP_030101557		Rapgef6	mRNA	-5.11728	0.99818	0.191605
XM_030252389	XM_030252389	XP_030108249		Chrnb2	mRNA	-5.11728	0.99818	0.191605
XM_030253185	XM_030253185	XP_030109045		R3hdm1	mRNA	-5.11728	0.99818	0.191605
XM_036155766	XM_036155766	XP_036011659		Ikzf4	mRNA	-5.11728	0.99818	0.191605
NM_001284370	NM_001284370	NP_001271299	ENSMUST00000143714	Atf2	mRNA	-5.11476	0.99818	0.191826
NM_001289524	NM_001289524	NP_001276453		Lrrc40	mRNA	-5.11476	0.99818	0.191826
XM_006512869	XM_006512869	XP_006512932		Zup1	mRNA	-5.11476	0.99818	0.191826
XM_006525979	XM_006525979	XP_006526042		Bin1	mRNA	-5.11476	0.99818	0.191826
XM_006526847	XM_006526847	XP_006526910		Tbc1d12	mRNA	-5.11476	0.99818	0.191826
XM_006530881	XM_006530881	XP_006530944		Dync1li2	mRNA	-5.11476	0.99818	0.191826
XM_011244063	XM_011244063	XP_011242365		Sipa1l1	mRNA	-5.11476	0.99818	0.191826
XM_011244901	XM_011244901	XP_011243203		Mycbp2	mRNA	-5.11476	0.99818	0.191826
XM_030242145	XM_030242145	XP_030098005		Grik5	mRNA	-5.11476	0.99818	0.191826
XM_030250399	XM_030250399	XP_030106259		Zeb1	mRNA	-5.11476	0.99818	0.191826
XM_036159033	XM_036159033	XP_036014926		Mllt10	mRNA	-5.11476	0.99818	0.191826
XM_036159041	XM_036159041	XP_036014934		Mllt10	mRNA	-5.11439	0.99818	0.191858
XM_006501586	XM_006501586	XP_006501649		Med12l	mRNA	-5.10609	0.675984	0.0438829
XM_006495461	XM_006495461	XP_006495524		Mybl1	mRNA	-5.10318	0.99818	0.192845
XM_030249305	XM_030249305	XP_030105165		Parn	mRNA	-5.10236	0.99818	0.192764
NM_028523	NM_028523	NP_082799	ENSMUST00000046663	Dcbld2	mRNA	-5.09906	0.0165051	0.000254202
NM_001357912	NM_001357912	NP_001344841		Ppcdc	mRNA	-5.09708	0.99818	0.193384
XM_006505172	XM_006505172	XP_006505235		Tmem209	mRNA	-5.09615	0.99818	0.193466
XM_036159972	XM_036159972	XP_036015865		Mrpl39	mRNA	-5.09521	0.685732	0.0448155
NM_001359964	NM_001359964	NP_001346893		Napepld	mRNA	-5.09501	0.99818	0.193566
XM_017313924	XM_017313924	XP_017169413		Tle2	mRNA	-5.08986	0.859259	0.0769223
XM_030242663	XM_030242663	XP_030098523		Dpf1	mRNA	-5.08886	0.99818	0.194111
XM_017321114	XM_017321114	XP_017176603		Zfp655	mRNA	-5.08837	0.622026	0.0378967
XM_036161694	XM_036161694	XP_036017587		Mamdc2	mRNA	-5.083	0.672282	0.0433751
XM_017321492	XM_017321492	XP_017176981		Aim2	mRNA	-5.08086	0.63176	0.038967
NM_001356453	NM_001356453	NP_001343382		Slc35a5	mRNA	-5.07852	0.99818	0.195028
NM_001355442	NM_001355442	NP_001342371		Uqcc1	mRNA	-5.07441	0.99818	0.195393
XM_006516496	XM_006516496	XP_006516559		Zmynd11	mRNA	-5.07441	0.99818	0.195393
XM_006521761	XM_006521761	XP_006521824		Dlg1	mRNA	-5.07441	0.99818	0.195393
XM_036158991	XM_036158991	XP_036014884		Rbm39	mRNA	-5.07441	0.99818	0.195393
XM_036161978	XM_036161978	XP_036017871	ENSMUST00000115334	Zfp182	mRNA	-5.07441	0.99818	0.195393
NM_001370937	NM_001370937	NP_001357866		Zscan30	mRNA	-5.071	0.817675	0.0659701
XM_006535547	XM_006535547	XP_006535610		Fndc3b	mRNA	-5.07019	0.99818	0.19577
XM_006515999	XM_006515999	XP_006516062		Ttll5	mRNA	-5.06446	0.149089	0.00411377
NM_001374052	NM_001374052	NP_001360981		Rin1	mRNA	-5.06181	0.99818	0.196518
XM_006497925	XM_006497925	XP_006497988		Trub2	mRNA	-5.06139	0.716338	0.0495805
XM_006495808	XM_006495808	XP_006495871		Sema4c	mRNA	-5.05573	0.99818	0.197062
NM_001377126	NM_001377126	NP_001364055		Arhgef2	mRNA	-5.05542	0.99818	0.19709
XM_006517117	XM_006517117	XP_006517180		Smad5	mRNA	-5.05542	0.99818	0.19709
XM_006520461	XM_006520461	XP_006520524		Hoxc4	mRNA	-5.05542	0.99818	0.19709
XM_030243805	XM_030243805	XP_030099665		Fcho1	mRNA	-5.05542	0.99818	0.19709
XM_030244929	XM_030244929	XP_030100789		Mdm1	mRNA	-5.05542	0.99818	0.19709
XM_030250033	XM_030250033	XP_030105893		Tulp4	mRNA	-5.05542	0.99818	0.19709
XM_036155482	XM_036155482	XP_036011375		Cep57l1	mRNA	-5.05542	0.99818	0.19709
XM_030242293	XM_030242293	XP_030098153		Sox6	mRNA	-5.05438	0.99818	0.197183
XM_030252604	XM_030252604	XP_030108464		Dock10	mRNA	-5.05435	0.34222	0.0141032
NM_001360402	NM_001360402	NP_001347331		Ermard	mRNA	-5.05337	0.99818	0.197274
XM_036152686	XM_036152686	XP_036008579		Grik5	mRNA	-5.0523	0.99818	0.19737
XM_017316939	XM_017316939	XP_017172428	ENSMUST00000231569	Ttc3	mRNA	-5.05021	0.99818	0.197557
NM_001356450	NM_001356450	NP_001343379	ENSMUST00000119981	Pcnp	mRNA	-5.0464	0.858513	0.0764621
XM_006506456	XM_006506456	XP_006506519		Tmem176b	mRNA	-5.04603	0.99818	0.197932
XM_030242348	XM_030242348	XP_030098208		Tial1	mRNA	-5.04603	0.99818	0.197932
XM_017320763	XM_017320763	XP_017176252		Camkk2	mRNA	-5.043	0.99818	0.198205
XM_006497458	XM_006497458	XP_006497521		Dclre1c	mRNA	-5.04289	0.99818	0.198215
XM_030244352	XM_030244352	XP_030100212		Arih2	mRNA	-5.04284	0.99818	0.19822
XM_030245049	XM_030245049	XP_030100909		Timeless	mRNA	-5.04165	0.559025	0.0312546
XM_006503851	XM_006503851	XP_006503914		Tlr1	mRNA	-5.04079	0.99818	0.198404
XM_006499291	XM_006499291	XP_006499354		Smox	mRNA	-5.03974	0.99818	0.198498
NM_001276485	NM_001276485	NP_001263414	ENSMUST00000166905	Dag1	mRNA	-5.03659	0.99818	0.198783
NM_001357118	NM_001357118	NP_001344047	ENSMUST00000227156	Dop1b	mRNA	-5.03659	0.99818	0.198783
NM_001359250	NM_001359250	NP_001346179		Cnot2	mRNA	-5.03659	0.99818	0.198783
NM_001360804	NM_001360804	NP_001347733		Zfp521	mRNA	-5.03659	0.99818	0.198783
XM_006510967	XM_006510967	XP_006511030		Tfdp2	mRNA	-5.03659	0.99818	0.198783
XM_006530665	XM_006530665	XP_006530728	ENSMUST00000127904	Fanca	mRNA	-5.03659	0.99818	0.198783
XM_006532538	XM_006532538	XP_006532601		Bcas3	mRNA	-5.03659	0.99818	0.198783
XM_006539769	XM_006539769	XP_006539832		Kmt5c	mRNA	-5.03659	0.99818	0.198783
XM_017313897	XM_017313897	XP_017169386		Socs2	mRNA	-5.03659	0.99818	0.198783
XM_017316293	XM_017316293	XP_017171782		Odf2	mRNA	-5.03659	0.99818	0.198783
XM_017319233	XM_017319233	XP_017174722		Ncoa2	mRNA	-5.03659	0.99818	0.198783
XM_030246850	XM_030246850	XP_030102710		Atf2	mRNA	-5.03659	0.99818	0.198783
XM_030249884	XM_030249884	XP_030105744		Sh3glb2	mRNA	-5.03659	0.99818	0.198783
XM_030251827	XM_030251827	XP_030107687		Baz2b	mRNA	-5.03659	0.99818	0.198783
XM_030253664	XM_030253664	XP_030109524		Srrm1	mRNA	-5.03659	0.99818	0.198783
NM_001168656	NM_001168656	NP_001162127	ENSMUST00000172070	Socs2	mRNA	-5.03632	0.99818	0.198807
XM_030246641	XM_030246641	XP_030102501		Asap2	mRNA	-5.03632	0.99818	0.198807
XM_036161204	XM_036161204	XP_036017097		Atp9b	mRNA	-5.03632	0.99818	0.198807
NM_001172104	NM_001172104	NP_001165575	ENSMUST00000167011	Zbtb25	mRNA	-5.03429	0.99818	0.19899
NM_008853	NM_008853	NP_032879	ENSMUST00000113797	Pja1	mRNA	-5.03115	0.671192	0.0432175
NM_173018	NM_173018	NP_766606	ENSMUST00000136740	Myo9a	mRNA	-5.03024	0.99818	0.199356
XM_006533548	XM_006533548	XP_006533611		Pik3r5	mRNA	-5.03024	0.99818	0.199356
XM_006539309	XM_006539309	XP_006539372		Pum1	mRNA	-5.03024	0.99818	0.199356
XM_017313147	XM_017313147	XP_017168636		Ilf3	mRNA	-5.03024	0.99818	0.199356
XM_017317491	XM_017317491	XP_017172980		Nlrc4	mRNA	-5.03024	0.99818	0.199356
XM_030248348	XM_030248348	XP_030104208		Kifc2	mRNA	-5.03024	0.99818	0.199356
XM_036166201	XM_036166201	XP_036022094		Mkln1	mRNA	-5.03024	0.99818	0.199356
XM_030244719	XM_030244719	XP_030100579		Klhdc8b	mRNA	-5.01499	0.99818	0.200736
XM_006537766	XM_006537766	XP_006537829		Tle1	mRNA	-5.00828	0.99818	0.201347
NM_001198791	NM_001198791	NP_001185720	ENSMUST00000113277	Ak1	mRNA	-5.00753	0.99818	0.201415
XM_030242111	XM_030242111	XP_030097971		Epn1	mRNA	-5.00753	0.99818	0.201415
XM_017314369	XM_017314369	XP_017169858		Ncor1	mRNA	-5.00711	0.672563	0.0434306
XM_036161757	XM_036161757	XP_036017650		Gm15246	mRNA	-5.0062	0.778064	0.0584551
XM_030243718	XM_030243718	XP_030099578		Pgpep1	mRNA	-4.99819	0.696705	0.0462436
XM_030242136	XM_030242136	XP_030097996		Gas2	mRNA	-4.9977	0.775812	0.0579738
NM_008144	NM_008144	NP_032170		Bscl2	mRNA	-4.98627	0.749838	0.0540249
XM_006497838	XM_006497838	XP_006497901		Arrdc1	mRNA	-4.98466	0.99818	0.203505
XM_006533285	XM_006533285	XP_006533348		Mapk7	mRNA	-4.98466	0.99818	0.203505
XM_006538361	XM_006538361	XP_006538424		Usp45	mRNA	-4.98466	0.99818	0.203505
XM_006540315	XM_006540315	XP_006540378		Zfp329	mRNA	-4.98466	0.99818	0.203505
XM_011244896	XM_011244896	XP_011243198		Mycbp2	mRNA	-4.98466	0.99818	0.203505
XM_017322085	XM_017322085	XP_017177574		Edem3	mRNA	-4.98466	0.99818	0.203505
XM_036162188	XM_036162188	XP_036018081		Il1r1	mRNA	-4.98466	0.99818	0.203505
XM_036165748	XM_036165748	XP_036021641		Braf	mRNA	-4.98466	0.99818	0.203505
XM_036161130	XM_036161130	XP_036017023		Haus1	mRNA	-4.98298	0.798828	0.0617114
NM_001305189	NM_001305189	NP_001292118	ENSMUST00000181981	Plekha7	mRNA	-4.98172	0.99818	0.203774
NM_001316688	NM_001316688	NP_001303617	ENSMUST00000132041	Slc27a3	mRNA	-4.98015	0.01163	0.000165209
XM_006525996	XM_006525996	XP_006526059	ENSMUST00000237431	Rpl17	mRNA	-4.97973	0.99818	0.203957
NM_001025259	NM_001025259	NP_001020430	ENSMUST00000133193	Mbp	mRNA	-4.97944	0.761851	0.0558973
XM_011242895	XM_011242895	XP_011241197		Iho1	mRNA	-4.97848	0.0463568	0.000881055
NM_001360466	NM_001360466	NP_001347395		Kcne3	mRNA	-4.97683	0.738392	0.0524735
NM_001166531	NM_001166531	NP_001160003		Sfmbt1	mRNA	-4.97274	0.99818	0.2046
XM_006511213	XM_006511213	XP_006511276		Myo9a	mRNA	-4.97274	0.99818	0.2046
XM_006516776	XM_006516776	XP_006516839	ENSMUST00000110233	Cage1	mRNA	-4.97274	0.99818	0.2046
XM_006529532	XM_006529532	XP_006529595		Pik3c2b	mRNA	-4.97274	0.99818	0.2046
XM_011238713	XM_011238713	XP_011237015	ENSMUST00000186173	Glb1l	mRNA	-4.97274	0.99818	0.2046
XM_011239362	XM_011239362	XP_011237664		Phf21a	mRNA	-4.97274	0.99818	0.2046
XM_011245564	XM_011245564	XP_011243866		Cyrib	mRNA	-4.97274	0.99818	0.2046
XM_030247970	XM_030247970	XP_030103830		Rbm39	mRNA	-4.97274	0.99818	0.2046
XM_030252196	XM_030252196	XP_030108056		Spopl	mRNA	-4.97274	0.99818	0.2046
XM_036156609	XM_036156609	XP_036012502		Fbf1	mRNA	-4.97274	0.99818	0.2046
XM_036159173	XM_036159173	XP_036015066		Ncoa3	mRNA	-4.97274	0.99818	0.2046
XM_036162051	XM_036162051	XP_036017944		Septin6	mRNA	-4.97274	0.99818	0.2046
XM_036163426	XM_036163426	XP_036019319		Pag1	mRNA	-4.97274	0.99818	0.2046
XM_006527859	XM_006527859	XP_006527922	ENSMUST00000114430	L1cam	mRNA	-4.96834	0.99818	0.205006
XM_030245856	XM_030245856	XP_030101716		Hlf	mRNA	-4.96767	0.99818	0.205068
XM_006495810	XM_006495810	XP_006495873		Sema4c	mRNA	-4.96502	0.99818	0.205312
XM_030244200	XM_030244200	XP_030100060		Tfdp2	mRNA	-4.96461	0.99818	0.20535
NM_001289571	NM_001289571	NP_001276500	ENSMUST00000197335	Sass6	mRNA	-4.96392	0.99818	0.205414
XM_030250027	XM_030250027	XP_030105887		Tulp4	mRNA	-4.96281	0.99818	0.205517
XM_036155636	XM_036155636	XP_036011529		Hivep2	mRNA	-4.96231	0.706621	0.048015
NM_001357669	NM_001357669	NP_001344598		Sgsm3	mRNA	-4.9617	0.99818	0.205619
NM_145143	NM_145143	NP_660125	ENSMUST00000078874	Mpp4	mRNA	-4.9617	0.99818	0.205619
XM_036157674	XM_036157674	XP_036013567		Hdac9	mRNA	-4.9617	0.99818	0.205619
NM_001171005	NM_001171005	NP_001164476	ENSMUST00000118768	Prkd3	mRNA	-4.96059	0.99818	0.205721
NM_001382388	NM_001382388	NP_001369317		Prc1	mRNA	-4.96059	0.99818	0.205721
XM_006520168	XM_006520168	XP_006520231		Pdzd2	mRNA	-4.95948	0.99818	0.205824
XM_006511287	XM_006511287	XP_006511350		Pigb	mRNA	-4.95929	0.877666	0.0826838
XM_006500435	XM_006500435	XP_006500498		Cwc22	mRNA	-4.95837	0.99818	0.205927
NM_001170953	NM_001170953	NP_001164424	ENSMUST00000025427	Rnmt	mRNA	-4.95392	0.99818	0.206339
NM_001171007	NM_001171007	NP_001164478	ENSMUST00000168172	Nod1	mRNA	-4.95392	0.99818	0.206339
NM_001293636	NM_001293636	NP_001280565		Ktn1	mRNA	-4.95392	0.99818	0.206339
NM_001360270	NM_001360270	NP_001347199		Ndrg2	mRNA	-4.95392	0.99818	0.206339
NM_001368711	NM_001368711	NP_001355640		Cluh	mRNA	-4.95392	0.99818	0.206339
XM_006508187	XM_006508187	XP_006508250		Arap1	mRNA	-4.95392	0.99818	0.206339
XM_006538586	XM_006538586	XP_006538649		Kcnab2	mRNA	-4.95392	0.99818	0.206339
XM_030249340	XM_030249340	XP_030105200		Tfap4	mRNA	-4.95392	0.99818	0.206339
XM_030254363	XM_030254363	XP_030110223		Tlr1	mRNA	-4.95392	0.99818	0.206339
XM_036160465	XM_036160465	XP_036016358		Rab11fip3	mRNA	-4.95392	0.99818	0.206339
XM_036160739	XM_036160739	XP_036016632		Camsap1	mRNA	-4.95392	0.99818	0.206339
XM_036165786	XM_036165786	XP_036021679		Ccnd2	mRNA	-4.95392	0.99818	0.206339
XM_036165934	XM_036165934	XP_036021827		Luc7l2	mRNA	-4.95392	0.99818	0.206339
XM_006537871	XM_006537871	XP_006537934		Tmem268	mRNA	-4.95065	0.99818	0.206642
XM_011245017	XM_011245017	XP_011243319		Tmem260	mRNA	-4.94521	0.792267	0.0604548
NM_001302684	NM_001302684	NP_001289613		Dclre1c	mRNA	-4.94279	0.760625	0.0557728
XM_030254553	XM_030254553	XP_030110413		Depdc5	mRNA	-4.94149	0.99818	0.207493
NM_001357131	NM_001357131	NP_001344060	ENSMUST00000110899	Angel2	mRNA	-4.93954	0.99818	0.207675
NM_001271491	NM_001271491	NP_001258420	ENSMUST00000115678	Tfe3	mRNA	-4.9376	0.99818	0.207856
XM_006530688	XM_006530688	XP_006530751		Adgrg1	mRNA	-4.9376	0.99818	0.207856
XM_036152385	XM_036152385	XP_036008278		C2cd5	mRNA	-4.9376	0.99818	0.207856
XM_036153563	XM_036153563	XP_036009456		Fam53b	mRNA	-4.9376	0.99818	0.207856
XM_036160839	XM_036160839	XP_036016732		Crebrf	mRNA	-4.9376	0.99818	0.207856
XM_036165689	XM_036165689	XP_036021582		Usp37	mRNA	-4.9376	0.99818	0.207856
NM_001077190	NM_001077190	NP_001070658	ENSMUST00000123948	Abi1	mRNA	-4.9342	0.99818	0.208172
NM_020266	NM_020266	NP_064662	ENSMUST00000187058	Dnajb2	mRNA	-4.92726	0.99818	0.208821
NM_001252666	NM_001252666	NP_001239595	ENSMUST00000228001	Dmtn	mRNA	-4.92653	0.99818	0.208889
XM_006521947	XM_006521947	XP_006522010	ENSMUST00000226593	Cblb	mRNA	-4.92378	0.99818	0.208345
XM_017320577	XM_017320577	XP_017176066		Trrap	mRNA	-4.92253	0.648578	0.040582
XM_030244167	XM_030244167	XP_030100027		Pif1	mRNA	-4.91683	0.99818	0.209797
XM_036162542	XM_036162542	XP_036018435		Dab2ip	mRNA	-4.91598	0.741688	0.0529598
XM_030245442	XM_030245442	XP_030101302		Mbtd1	mRNA	-4.90776	0.105571	0.00254667
NM_001357062	NM_001357062	NP_001343991	ENSMUST00000230990	Mgrn1	mRNA	-4.90483	0.99818	0.210113
XM_006529411	XM_006529411	XP_006529474		Zranb3	mRNA	-4.90223	0.99818	0.21117
XM_036152866	XM_036152866	XP_036008759		Zfp719	mRNA	-4.90083	0.78395	0.0592156
XM_036161609	XM_036161609	XP_036017502	ENSMUST00000224149	Vps13a	mRNA	-4.89376	0.808572	0.0639914
NM_001329147	NM_001329147	NP_001316076		Adamts10	mRNA	-4.88894	0.99818	0.212425
NM_001379374	NM_001379374	NP_001366303		Eml4	mRNA	-4.88894	0.99818	0.212425
XM_006497949	XM_006497949	XP_006498012		Prrc2b	mRNA	-4.88894	0.99818	0.212425
XM_006514267	XM_006514267	XP_006514330		Parpbp	mRNA	-4.88894	0.99818	0.212425
XM_030250012	XM_030250012	XP_030105872		Mapkap1	mRNA	-4.88894	0.99818	0.212425
XM_036154328	XM_036154328	XP_036010221		Cyld	mRNA	-4.88894	0.99818	0.212425
XM_036156044	XM_036156044	XP_036011937		Sppl2b	mRNA	-4.88894	0.99818	0.212425
XM_036158881	XM_036158881	XP_036014774		Ap5m1	mRNA	-4.88894	0.99818	0.212425
XM_036163070	XM_036163070	XP_036018963		Otud7b	mRNA	-4.88894	0.99818	0.212425
XM_030251840	XM_030251840	XP_030107700		Baz2b	mRNA	-4.88796	0.833955	0.0703443
NM_001042503	NM_001042503	NP_001035968	ENSMUST00000111816	Trim71	mRNA	-4.88631	0.0765324	0.00165588
NM_001081220	NM_001081220	NP_001074689	ENSMUST00000093942	Gpr179	mRNA	-4.88504	0.99818	0.212795
NM_001113352	NM_001113352	NP_001106823	ENSMUST00000080283	Synj2	mRNA	-4.88504	0.99818	0.212795
NM_001361598	NM_001361598	NP_001348527		Adck1	mRNA	-4.88504	0.99818	0.212795
NM_026496	NM_026496	NP_080772	ENSMUST00000022895	Grhl2	mRNA	-4.88504	0.99818	0.212795
NM_028710	NM_028710	NP_082986	ENSMUST00000020928	Arsg	mRNA	-4.88504	0.99818	0.212795
XM_006496937	XM_006496937	XP_006497000		Cep170	mRNA	-4.88504	0.99818	0.212795
XM_006534214	XM_006534214	XP_006534277		Spag9	mRNA	-4.88504	0.99818	0.212795
XM_030242110	XM_030242110	XP_030097970		Epn1	mRNA	-4.88504	0.99818	0.212795
XM_030246679	XM_030246679	XP_030102539		Pacs2	mRNA	-4.88504	0.99818	0.212795
XM_030254056	XM_030254056	XP_030109916		Dgkq	mRNA	-4.88504	0.99818	0.212795
XM_030255050	XM_030255050	XP_030110910		Kdm3a	mRNA	-4.88504	0.99818	0.212795
XM_036156576	XM_036156576	XP_036012469		Dhx33	mRNA	-4.88504	0.99818	0.212795
XM_036157825	XM_036157825	XP_036013718		Adamts6	mRNA	-4.88504	0.99818	0.212795
XM_036160316	XM_036160316	XP_036016209		Foxn2	mRNA	-4.88504	0.99818	0.212795
XM_030255285	XM_030255285	XP_030111145		Slc2a3	mRNA	-4.88154	0.000189264	1.53122e-06
XM_006505233	XM_006505233	XP_006505296		Parp11	mRNA	-4.8811	0.99818	0.213168
XM_030250958	XM_030250958	XP_030106818		Cpsf7	mRNA	-4.8806	0.893583	0.0867228
NM_001357091	NM_001357091	NP_001344020	ENSMUST00000032968	Cd19	mRNA	-4.88036	0.99818	0.213238
XM_006532286	XM_006532286	XP_006532349		Hoxb3	mRNA	-4.87802	0.99818	0.213461
NM_007550	NM_007550	NP_031576	ENSMUST00000170315	Blm	mRNA	-4.87567	0.99818	0.213684
XM_011241412	XM_011241412	XP_011239714		Mkrn1	mRNA	-4.87449	0.99818	0.213796
NM_001358750	NM_001358750	NP_001345679		Pphln1	mRNA	-4.87426	0.99818	0.213818
XM_036158819	XM_036158819	XP_036014712		Kif16b	mRNA	-4.87332	0.99818	0.213908
NM_001285456	NM_001285456	NP_001272385		Mapt	mRNA	-4.87214	0.99818	0.21402
NM_001368642	NM_001368642	NP_001355571		Septin3	mRNA	-4.87214	0.99818	0.21402
XM_006496620	XM_006496620	XP_006496683		Abl2	mRNA	-4.87214	0.99818	0.21402
XM_006501220	XM_006501220	XP_006501283		St6galnac3	mRNA	-4.87214	0.99818	0.21402
XM_036166280	XM_036166280	XP_036022173	ENSMUST00000204158	Hnrnpa2b1	mRNA	-4.87214	0.99818	0.21402
NM_139305	NM_139305	NP_647466	ENSMUST00000030183	Car9	mRNA	-4.87096	0.99818	0.214132
XM_006523469	XM_006523469	XP_006523532		Frs3	mRNA	-4.87027	0.99818	0.214198
XM_036163303	XM_036163303	XP_036019196		Rpf1	mRNA	-4.87027	0.99818	0.214198
XM_006533886	XM_006533886	XP_006533949		Rhot1	mRNA	-4.86694	0.822539	0.0672336
NM_023440	NM_023440	NP_075929	ENSMUST00000055085	Tmem86b	mRNA	-4.86646	0.173304	0.00513246
NM_001346038	NM_001346038	NP_001332967		Meis2	mRNA	-4.86624	0.99818	0.214582
NM_001357964	NM_001357964	NP_001344893	ENSMUST00000179106	Lysmd4	mRNA	-4.86624	0.99818	0.214582
NM_001369351	NM_001369351	NP_001356280		Chid1	mRNA	-4.86624	0.99818	0.214582
XM_006509790	XM_006509790	XP_006509853		Ssbp4	mRNA	-4.86624	0.99818	0.214582
XM_006520857	XM_006520857	XP_006520920		Pphln1	mRNA	-4.86624	0.99818	0.214582
XM_006522445	XM_006522445	XP_006522508		Ppil2	mRNA	-4.86624	0.99818	0.214582
XM_006527040	XM_006527040	XP_006527103		Ablim1	mRNA	-4.86624	0.99818	0.214582
XM_006530331	XM_006530331	XP_006530394		Git2	mRNA	-4.86624	0.99818	0.214582
XM_006530694	XM_006530694	XP_006530757		Adgrg1	mRNA	-4.86624	0.99818	0.214582
XM_011244405	XM_011244405	XP_011242707		Cenpp	mRNA	-4.86624	0.99818	0.214582
XM_017316299	XM_017316299	XP_017171788		Odf2	mRNA	-4.86624	0.99818	0.214582
XM_030243482	XM_030243482	XP_030099342		Clasp1	mRNA	-4.86624	0.99818	0.214582
XM_030246737	XM_030246737	XP_030102597	ENSMUST00000174697	Tmem229b	mRNA	-4.86624	0.99818	0.214582
XM_036157087	XM_036157087	XP_036012980		Jade2	mRNA	-4.86624	0.99818	0.214582
XM_036165331	XM_036165331	XP_036021224		Pus1	mRNA	-4.86191	0.99818	0.214995
NM_001082553	NM_001082553	NP_001076022	ENSMUST00000121693	Rab27b	mRNA	-4.85933	0.99818	0.215241
NM_001357560	NM_001357560	NP_001344489	ENSMUST00000214058	Csrnp1	mRNA	-4.85243	0.99818	0.215902
NM_001360055	NM_001360055	NP_001346984	ENSMUST00000106780	Timm10b	mRNA	-4.85121	0.838376	0.0712079
XM_011247001	XM_011247001	XP_011245303		Cep192	mRNA	-4.84831	0.99818	0.216297
XM_017312868	XM_017312868	XP_017168357		Slc7a6	mRNA	-4.84551	0.99818	0.216565
NM_175260	NM_175260	NP_780469	ENSMUST00000102611	Myh10	mRNA	-4.84499	1.09832e-19	4.07608e-24
XM_006511086	XM_006511086	XP_006511149		Lingo1	mRNA	-4.84408	0.99818	0.216703
XM_006533848	XM_006533848	XP_006533911		Tnip1	mRNA	-4.83986	0.922928	0.094586
NM_001291890	NM_001291890	NP_001278819		Adam19	mRNA	-4.8386	0.99818	0.21723
NM_001359851	NM_001359851	NP_001346780		Rnf216	mRNA	-4.8386	0.99818	0.21723
NM_001364402	NM_001364402	NP_001351331		Zc3h14	mRNA	-4.8386	0.99818	0.21723
NM_008502	NM_008502	NP_032528		Llgl1	mRNA	-4.8386	0.99818	0.21723
XM_006532899	XM_006532899	XP_006532962		Wrap53	mRNA	-4.8386	0.99818	0.21723
XM_011242736	XM_011242736	XP_011241038		Mindy2	mRNA	-4.8386	0.99818	0.21723
XM_017316752	XM_017316752	XP_017172241		Smug1	mRNA	-4.8386	0.99818	0.21723
XM_030247460	XM_030247460	XP_030103320		Faf2	mRNA	-4.8386	0.99818	0.21723
XM_036155753	XM_036155753	XP_036011646		Socs2	mRNA	-4.83048	0.99818	0.218012
NM_001164424	NM_001164424	NP_001157896	ENSMUST00000151677	Slc66a2	mRNA	-4.83021	0.99818	0.218038
NM_001159548	NM_001159548	NP_001153020	ENSMUST00000168098	Nr6a1	mRNA	-4.82867	0.99818	0.218186
XM_006511530	XM_006511530	XP_006511593	ENSMUST00000215968	Calml4	mRNA	-4.82663	0.261665	0.0093393
XM_006522394	XM_006522394	XP_006522457		Parp14	mRNA	-4.82323	0.99818	0.218712
XM_006532061	XM_006532061	XP_006532124	ENSMUST00000106229	Cep131	mRNA	-4.82046	0.99818	0.21898
XM_017314924	XM_017314924	XP_017170413		Ttc7b	mRNA	-4.81895	0.99818	0.219126
XM_011245496	XM_011245496	XP_011243798		Pcbp2	mRNA	-4.81409	0.850805	0.074022
XM_006532059	XM_006532059	XP_006532122		Axin2	mRNA	-4.8127	0.812996	0.0649553
XM_011238842	XM_011238842	XP_011237144		Aim2	mRNA	-4.8127	0.812996	0.0649553
XM_006498219	XM_006498219	XP_006498282		Nmi	mRNA	-4.81193	0.99818	0.219806
XM_006519718	XM_006519718	XP_006519781		Fbxo34	mRNA	-4.81036	0.99818	0.219959
XM_006498617	XM_006498617	XP_006498680		Bcl2l11	mRNA	-4.80759	0.99818	0.220228
XM_006523102	XM_006523102	XP_006523165		Usp16	mRNA	-4.80495	0.197918	0.00616254
NM_009857	NM_009857	NP_033987	ENSMUST00000172321	Cd8a	mRNA	-4.80025	0.842937	0.0727644
XM_036157020	XM_036157020	XP_036012913		Phykpl	mRNA	-4.79883	0.858841	0.0766392
XM_036158067	XM_036158067	XP_036013960		Pgbd1	mRNA	-4.79883	0.858841	0.0766392
NM_001163307	NM_001163307	NP_001156779	ENSMUST00000179765	Pcgf2	mRNA	-4.79166	0.99818	0.22178
NM_001163469	NM_001163469	NP_001156941	ENSMUST00000090685	Phtf1	mRNA	-4.79166	0.99818	0.22178
NM_029967	NM_029967	NP_084243	ENSMUST00000107178	Adamtsl1	mRNA	-4.79166	0.99818	0.22178
XM_006515351	XM_006515351	XP_006515414		Tecpr2	mRNA	-4.79166	0.99818	0.22178
XM_006523941	XM_006523941	XP_006524004		Slc8a1	mRNA	-4.79166	0.99818	0.22178
XM_006526839	XM_006526839	XP_006526902		Cpeb3	mRNA	-4.79166	0.99818	0.22178
XM_006528137	XM_006528137	XP_006528200		Mtmr1	mRNA	-4.79166	0.99818	0.22178
XM_011247730	XM_011247730	XP_011246032		Drp2	mRNA	-4.79166	0.99818	0.22178
XM_011249896	XM_011249896	XP_011248198		Rusc2	mRNA	-4.79166	0.99818	0.22178
XM_030242657	XM_030242657	XP_030098517		Dpf1	mRNA	-4.79166	0.99818	0.22178
XM_030244540	XM_030244540	XP_030100400		Cep70	mRNA	-4.79166	0.99818	0.22178
XM_030246250	XM_030246250	XP_030102110		Fam114a2	mRNA	-4.79166	0.99818	0.22178
XM_030252132	XM_030252132	XP_030107992		Gpcpd1	mRNA	-4.79166	0.99818	0.22178
XM_036152550	XM_036152550	XP_036008443		Gm33989	mRNA	-4.79166	0.99818	0.22178
XM_036157100	XM_036157100	XP_036012993		Sfi1	mRNA	-4.79166	0.99818	0.22178
XM_036159719	XM_036159719	XP_036015612		Synj1	mRNA	-4.79166	0.99818	0.22178
XM_036161084	XM_036161084	XP_036016977		Svil	mRNA	-4.79166	0.99818	0.22178
XM_036162249	XM_036162249	XP_036018142		Sec23b	mRNA	-4.79166	0.99818	0.22178
XM_017315495	XM_017315495	XP_017170984		Mrps27	mRNA	-4.79079	0.901598	0.0888699
XM_006530138	XM_006530138	XP_006530201		Cit	mRNA	-4.78953	0.858841	0.0765843
XM_006513917	XM_006513917	XP_006513980		Pcbp3	mRNA	-4.78667	0.99818	0.222267
NM_001362838	NM_001362838	NP_001349767		Exoc7	mRNA	-4.78643	0.99818	0.222291
NM_001364266	NM_001364266	NP_001351195		Setd3	mRNA	-4.78643	0.99818	0.222291
XM_006531082	XM_006531082	XP_006531145		Wdr59	mRNA	-4.78643	0.99818	0.222291
XM_011246620	XM_011246620	XP_011244922		Ranbp3	mRNA	-4.78643	0.99818	0.222291
XM_036153804	XM_036153804	XP_036009697		Nfix	mRNA	-4.78643	0.99818	0.222291
XM_036159349	XM_036159349	XP_036015242		Arhgap39	mRNA	-4.78643	0.99818	0.222291
XM_036161599	XM_036161599	XP_036017492		Map3k11	mRNA	-4.78643	0.99818	0.222291
XM_030255151	XM_030255151	XP_030111011	ENSMUST00000092648	Ezh2	mRNA	-4.78455	0.99818	0.222475
NM_001379569	NM_001379569	NP_001366498		3830406C13Rik	mRNA	-4.78292	0.99818	0.222634
NM_010309	NM_010309	NP_034439	ENSMUST00000185956	Gnas	mRNA	-4.78292	0.99818	0.222634
NM_201618	NM_201618	NP_963912	ENSMUST00000186907	Gnas	mRNA	-4.78292	0.99818	0.222634
XM_036160438	XM_036160438	XP_036016331		Bicral	mRNA	-4.78292	0.99818	0.222634
XM_006513081	XM_006513081	XP_006513144		Tle6	mRNA	-4.78195	0.99818	0.22273
NM_001365072	NM_001365072	NP_001352001	ENSMUST00000132452	Tctn3	mRNA	-4.78167	0.99818	0.222757
XM_036165620	XM_036165620	XP_036021513		Mettl27	mRNA	-4.78167	0.99818	0.222757
NM_001277095	NM_001277095	NP_001264024		Nfyc	mRNA	-4.78042	0.99818	0.22288
XM_006521400	XM_006521400	XP_006521463		Ppp6r2	mRNA	-4.78042	0.99818	0.22288
NM_001252189	NM_001252189	NP_001239118	ENSMUST00000108713	Epn2	mRNA	-4.77917	0.99818	0.223003
NM_019945	NM_019945	NP_064329	ENSMUST00000109741	Mast1	mRNA	-4.77791	0.99818	0.223126
XM_030245507	XM_030245507	XP_030101367		Camk2b	mRNA	-4.77791	0.99818	0.223126
XM_036161134	XM_036161134	XP_036017027	ENSMUST00000236828	Cd226	mRNA	-4.77791	0.99818	0.223126
XM_030245987	XM_030245987	XP_030101847		Mapk7	mRNA	-4.77782	0.99818	0.223134
NM_008913	NM_008913	NP_032939	ENSMUST00000056758	Ppp3ca	mRNA	-4.77539	0.99818	0.223373
NM_001356993	NM_001356993	NP_001343922		Tecpr1	mRNA	-4.77288	0.99818	0.22362
NM_001362197	NM_001362197	NP_001349126	ENSMUST00000122066	Zfp629	mRNA	-4.77288	0.99818	0.22362
NM_011102	NM_011102	NP_035232	ENSMUST00000100301	Prkcg	mRNA	-4.77288	0.99818	0.22362
XM_006497776	XM_006497776	XP_006497839	ENSMUST00000238749	Neb	mRNA	-4.77288	0.99818	0.22362
XM_006499766	XM_006499766	XP_006499829	ENSMUST00000068513	Accs	mRNA	-4.77288	0.99818	0.22362
XM_006505312	XM_006505312	XP_006505375		Foxp1	mRNA	-4.77288	0.99818	0.22362
XM_006514542	XM_006514542	XP_006514605		Lif	mRNA	-4.77288	0.99818	0.22362
XM_006522531	XM_006522531	XP_006522594		Lrch3	mRNA	-4.77288	0.99818	0.22362
XM_006539157	XM_006539157	XP_006539220		Casz1	mRNA	-4.77288	0.99818	0.22362
XM_011239409	XM_011239409	XP_011237711		Tmem87a	mRNA	-4.77288	0.99818	0.22362
XM_030242410	XM_030242410	XP_030098270		Ilkap	mRNA	-4.77288	0.99818	0.22362
XM_030245511	XM_030245511	XP_030101371		Clk4	mRNA	-4.77288	0.99818	0.22362
XM_030246038	XM_030246038	XP_030101898		Bahcc1	mRNA	-4.77288	0.99818	0.22362
XM_036153159	XM_036153159	XP_036009052		Dpf1	mRNA	-4.77288	0.99818	0.22362
XM_036158761	XM_036158761	XP_036014654		Wdfy4	mRNA	-4.77288	0.99818	0.22362
XM_036160961	XM_036160961	XP_036016854		Trip12	mRNA	-4.77288	0.99818	0.22362
XM_036161898	XM_036161898	XP_036017791		Tfe3	mRNA	-4.77288	0.99818	0.22362
XM_036162329	XM_036162329	XP_036018222		Nol4l	mRNA	-4.77288	0.99818	0.22362
XM_036165293	XM_036165293	XP_036021186		Rufy3	mRNA	-4.77288	0.99818	0.22362
XM_036166235	XM_036166235	XP_036022128		Iffo1	mRNA	-4.77288	0.99818	0.22362
XM_006510977	XM_006510977	XP_006511040		Tfdp2	mRNA	-4.77185	0.930464	0.097361
XM_006524847	XM_006524847	XP_006524910		Cebpzos	mRNA	-4.76946	0.833955	0.0703326
XM_036161432	XM_036161432	XP_036017325		Sh3pxd2a	mRNA	-4.76572	0.99818	0.224324
XM_036159832	XM_036159832	XP_036015725		Yeats2	mRNA	-4.75688	0.99818	0.225196
NM_001358967	NM_001358967	NP_001345896		Abcd2	mRNA	-4.75541	0.876844	0.0820144
XM_036156395	XM_036156395	XP_036012288	ENSMUST00000106993	Mapt	mRNA	-4.7552	0.99818	0.225362
XM_017315970	XM_017315970	XP_017171459		Phf11a	mRNA	-4.75444	0.907138	0.0907766
XM_006497174	XM_006497174	XP_006497237		Rps6kc1	mRNA	-4.75284	0.852804	0.0745762
XM_006522994	XM_006522994	XP_006523057		Ttc3	mRNA	-4.7514	0.99818	0.225738
XM_017318249	XM_017318249	XP_017173738		Ppp6r3	mRNA	-4.74627	0.99818	0.226245
NM_001111050	NM_001111050	NP_001104520	ENSMUST00000058746	Cd151	mRNA	-4.74461	0.99818	0.22641
XM_017322193	XM_017322193	XP_017177682		Plekha7	mRNA	-4.74438	0.364482	0.0155827
XM_006521461	XM_006521461	XP_006521524		Kctd17	mRNA	-4.74195	0.99818	0.226673
NM_001356273	NM_001356273	NP_001343202		Rsrc1	mRNA	-4.73472	0.99818	0.227392
NM_001291136	NM_001291136	NP_001278065	ENSMUST00000156552	Rprd1b	mRNA	-4.7323	0.99818	0.227633
XM_006498221	XM_006498221	XP_006498284		Tsc1	mRNA	-4.7323	0.99818	0.227633
XM_006501386	XM_006501386	XP_006501449	ENSMUST00000098849	Otud7b	mRNA	-4.7323	0.99818	0.227633
XM_006508994	XM_006508994	XP_006509057		Ank1	mRNA	-4.7323	0.99818	0.227633
XM_006515914	XM_006515914	XP_006515977		Tmem229b	mRNA	-4.7323	0.99818	0.227633
XM_011244066	XM_011244066	XP_011242368		Sipa1l1	mRNA	-4.7323	0.99818	0.227633
XM_011244341	XM_011244341	XP_011242643		Rreb1	mRNA	-4.7323	0.99818	0.227633
XM_017319210	XM_017319210	XP_017174699		Myh7b	mRNA	-4.7323	0.99818	0.227633
XM_030248062	XM_030248062	XP_030103922		Rbm26	mRNA	-4.7323	0.99818	0.227633
XM_030251421	XM_030251421	XP_030107281		Zmym3	mRNA	-4.7323	0.99818	0.227633
XM_030252080	XM_030252080	XP_030107940		Chd6	mRNA	-4.7323	0.99818	0.227633
XM_036157835	XM_036157835	XP_036013728		Ctnnd1	mRNA	-4.7323	0.99818	0.227633
XM_036160772	XM_036160772	XP_036016665		Taf11	mRNA	-4.7323	0.99818	0.227633
XM_036162508	XM_036162508	XP_036018401		Gpsm1	mRNA	-4.7323	0.99818	0.227633
XM_006511432	XM_006511432	XP_006511495		Ube2cbp	mRNA	-4.72749	0.99818	0.228112
XM_011248267	XM_011248267	XP_011246569		Mmaa	mRNA	-4.72263	0.99818	0.228596
XM_017312311	XM_017312311	XP_017167800		Dhx34	mRNA	-4.72263	0.99818	0.228596
NM_001145190	NM_001145190	NP_001138662	ENSMUST00000171280	Crxos	mRNA	-4.71505	0.857251	0.0758977
XM_006530844	XM_006530844	XP_006530907		Tom1	mRNA	-4.71229	0.99818	0.22963
XM_006528160	XM_006528160	XP_006528223		Zmym3	mRNA	-4.7107	0.99818	0.22979
NM_001081100	NM_001081100	NP_001074569	ENSMUST00000030915	Morn1	mRNA	-4.71042	0.99818	0.229818
NM_010360	NM_010360	NP_034490	ENSMUST00000004134	Gstm5	mRNA	-4.7063	6.37751e-07	1.20967e-09
XM_030244482	XM_030244482	XP_030100342		Pcbp4	mRNA	-4.70559	0.893583	0.0866376
XM_030245056	XM_030245056	XP_030100916		Tle2	mRNA	-4.70377	0.532663	0.0288357
XM_030244927	XM_030244927	XP_030100787		Mical1	mRNA	-4.69809	0.99818	0.231056
XM_011242436	XM_011242436	XP_011240738		Smarca4	mRNA	-4.6956	0.963385	0.10851
NM_001348093	NM_001348093	NP_001335022		Glrx3	mRNA	-4.69407	0.951662	0.103782
NM_001346117	NM_001346117	NP_001333046		Rgl1	mRNA	-4.69181	0.99818	0.231688
NM_001363054	NM_001363054	NP_001349983		Vps39	mRNA	-4.69181	0.99818	0.231688
NM_001364210	NM_001364210	NP_001351139		Ppp2r5c	mRNA	-4.69181	0.99818	0.231688
XM_006503481	XM_006503481	XP_006503544		Ago4	mRNA	-4.69181	0.99818	0.231688
XM_006512674	XM_006512674	XP_006512737		Phactr2	mRNA	-4.69181	0.99818	0.231688
XM_006516234	XM_006516234	XP_006516297		Foxn3	mRNA	-4.69181	0.99818	0.231688
XM_006520163	XM_006520163	XP_006520226		Pdzd2	mRNA	-4.69181	0.99818	0.231688
XM_006526785	XM_006526785	XP_006526848		Rfx3	mRNA	-4.69181	0.99818	0.231688
XM_006527080	XM_006527080	XP_006527143		Kif20b	mRNA	-4.69181	0.99818	0.231688
XM_011245500	XM_011245500	XP_011243802		Pcbp2	mRNA	-4.69181	0.99818	0.231688
XM_011248181	XM_011248181	XP_011246483		Dtx1	mRNA	-4.69181	0.99818	0.231688
XM_017314262	XM_017314262	XP_017169751	ENSMUST00000041611	Gas7	mRNA	-4.69181	0.99818	0.231688
XM_017321302	XM_017321302	XP_017176791		Foxp1	mRNA	-4.69181	0.99818	0.231688
XM_036152848	XM_036152848	XP_036008741		Sox6	mRNA	-4.69181	0.99818	0.231688
XM_036152963	XM_036152963	XP_036008856		Zfp939	mRNA	-4.69181	0.99818	0.231688
XM_036154197	XM_036154197	XP_036010090		Mast1	mRNA	-4.69181	0.99818	0.231688
XM_036159482	XM_036159482	XP_036015375		Rrm2b	mRNA	-4.69181	0.99818	0.231688
NM_001357282	NM_001357282	NP_001344211		Dlg1	mRNA	-4.69048	0.99818	0.231822
XM_006507163	XM_006507163	XP_006507226		E430018J23Rik	mRNA	-4.68514	0.99818	0.232361
NM_022565	NM_022565	NP_072087	ENSMUST00000173932	Ndst4	mRNA	-4.6838	0.99818	0.232496
NM_178914	NM_178914	NP_849245	ENSMUST00000048402	Spata7	mRNA	-4.67978	0.99818	0.232903
XM_030247676	XM_030247676	XP_030103536		Ktn1	mRNA	-4.67978	0.99818	0.232903
XM_036161963	XM_036161963	XP_036017856		Nxf3	mRNA	-4.67825	0.99818	0.233057
XM_030255047	XM_030255047	XP_030110907		Tra2a	mRNA	-4.67709	0.99818	0.233175
NM_001044705	NM_001044705	NP_001038170	ENSMUST00000080732	Zscan21	mRNA	-4.67606	0.99818	0.23328
NM_001347376	NM_001347376	NP_001334305	ENSMUST00000119339	Ythdc1	mRNA	-4.67606	0.99818	0.23328
NM_001355582	NM_001355582	NP_001342511		Ccdc34	mRNA	-4.67606	0.99818	0.23328
NM_001363498	NM_001363498	NP_001350427	ENSMUST00000209764	Hook2	mRNA	-4.67606	0.99818	0.23328
XM_006499627	XM_006499627	XP_006499690	ENSMUST00000110870	Eif2ak4	mRNA	-4.67606	0.99818	0.23328
XM_006511707	XM_006511707	XP_006511770		Topbp1	mRNA	-4.67606	0.99818	0.23328
XM_006511818	XM_006511818	XP_006511881		Qrich1	mRNA	-4.67606	0.99818	0.23328
XM_006512119	XM_006512119	XP_006512182		Zfp445	mRNA	-4.67606	0.99818	0.23328
XM_006541464	XM_006541464	XP_006541527		Zfp280c	mRNA	-4.67606	0.99818	0.23328
XM_011243349	XM_011243349	XP_011241651		Cry1	mRNA	-4.67606	0.99818	0.23328
XM_011243394	XM_011243394	XP_011241696		Scyl2	mRNA	-4.67606	0.99818	0.23328
XM_011244556	XM_011244556	XP_011242858		Agtpbp1	mRNA	-4.67606	0.99818	0.23328
XM_017318362	XM_017318362	XP_017173851		Xiap	mRNA	-4.67606	0.99818	0.23328
XM_017319463	XM_017319463	XP_017174952		Stat1	mRNA	-4.67606	0.99818	0.23328
XM_030253605	XM_030253605	XP_030109465		Alg6	mRNA	-4.67606	0.99818	0.23328
XM_036156373	XM_036156373	XP_036012266		Mafg	mRNA	-4.67606	0.99818	0.23328
XM_036160712	XM_036160712	XP_036016605		Wdr4	mRNA	-4.67606	0.99818	0.23328
XM_036164333	XM_036164333	XP_036020226		Zfp991	mRNA	-4.67606	0.99818	0.23328
XM_030244199	XM_030244199	XP_030100059		Tfdp2	mRNA	-4.67575	0.99818	0.233311
XM_006526897	XM_006526897	XP_006526960		Tcf7l2	mRNA	-4.6744	0.99818	0.233448
NM_001170433	NM_001170433	NP_001163904	ENSMUST00000111623	Ppfibp1	mRNA	-4.67305	0.99818	0.233584
NM_001252532	NM_001252532	NP_001239461	ENSMUST00000177736	Llgl2	mRNA	-4.67305	0.99818	0.233584
NM_001320300	NM_001320300	NP_001307229	ENSMUST00000108137	Mmp28	mRNA	-4.67305	0.99818	0.233584
NM_001372552	NM_001372552	NP_001359481		Zdhhc3	mRNA	-4.67305	0.99818	0.233584
XM_006500984	XM_006500984	XP_006501047		Ecm1	mRNA	-4.67305	0.99818	0.233584
XM_006507440	XM_006507440	XP_006507503	ENSMUST00000206219	Pik3c2a	mRNA	-4.67305	0.99818	0.233584
XM_006507488	XM_006507488	XP_006507551	ENSMUST00000106998	Clpb	mRNA	-4.67305	0.99818	0.233584
XM_006511304	XM_006511304	XP_006511367		Cilk1	mRNA	-4.67305	0.99818	0.233584
XM_006527344	XM_006527344	XP_006527407		Armh3	mRNA	-4.67305	0.99818	0.233584
XM_006530947	XM_006530947	XP_006531010		Klhdc4	mRNA	-4.67305	0.99818	0.233584
XM_011239457	XM_011239457	XP_011237759		Arhgap1	mRNA	-4.67305	0.99818	0.233584
XM_017319818	XM_017319818	XP_017175307		Wdr47	mRNA	-4.67305	0.99818	0.233584
XM_030247213	XM_030247213	XP_030103073		Atxn1	mRNA	-4.67305	0.99818	0.233584
XM_030249242	XM_030249242	XP_030105102		Hspbap1	mRNA	-4.67305	0.99818	0.233584
XM_030255076	XM_030255076	XP_030110936		Gm973	mRNA	-4.67305	0.99818	0.233584
XM_036153713	XM_036153713	XP_036009606		Mmaa	mRNA	-4.67305	0.99818	0.233584
XM_036159382	XM_036159382	XP_036015275		Rapgef3	mRNA	-4.67305	0.99818	0.233584
XM_036163617	XM_036163617	XP_036019510		Tns1	mRNA	-4.67305	0.99818	0.233584
NM_001164078	NM_001164078	NP_001157550	ENSMUST00000113713	Tia1	mRNA	-4.67135	0.868836	0.0795948
XM_030242867	XM_030242867	XP_030098727		Zfand6	mRNA	-4.67135	0.868836	0.0795948
XM_030252211	XM_030252211	XP_030108071		Ehmt1	mRNA	-4.67087	0.99818	0.233805
XM_036166248	XM_036166248	XP_036022141		Aim2	mRNA	-4.66782	0.99818	0.234115
XM_006514833	XM_006514833	XP_006514896	ENSMUST00000208732	Fam161a	mRNA	-4.65822	0.99818	0.235092
XM_011249065	XM_011249065	XP_011247367		Slc22a4	mRNA	-4.65822	0.99818	0.235092
NM_001291222	NM_001291222	NP_001278151	ENSMUST00000183846	Kif7	mRNA	-4.65644	0.99818	0.235273
XM_030255571	XM_030255571	XP_030111431		Cep170	mRNA	-4.6561	0.99818	0.216749
XM_036153347	XM_036153347	XP_036009240		Josd2	mRNA	-4.65602	0.894263	0.0874474
XM_006510325	XM_006510325	XP_006510388	ENSMUST00000215780	Nxpe4	mRNA	-4.65497	0.99818	0.235422
XM_030255541	XM_030255541	XP_030111401		Rnf181	mRNA	-4.65289	0.99818	0.235635
NM_008858	NM_008858	NP_032884	ENSMUST00000002765	Prkd1	mRNA	-4.64976	0.287264	0.0108475
XM_017316634	XM_017316634	XP_017172123		Spag1	mRNA	-4.64352	0.99818	0.236593
NM_001362031	NM_001362031	NP_001348960		Arpp21	mRNA	-4.64308	0.971053	0.111935
XM_036159942	XM_036159942	XP_036015835	ENSMUST00000056416	Rbfox1	mRNA	-4.64209	0.99818	0.236739
XM_006514900	XM_006514900	XP_006514963		Sfi1	mRNA	-4.6189	0.99818	0.239121
XM_030248390	XM_030248390	XP_030104250		Pcbp2	mRNA	-4.6189	0.99818	0.239121
NM_001198911	NM_001198911	NP_001185840	ENSMUST00000177498	Arhgef2	mRNA	-4.61754	0.99818	0.239262
NM_001357578	NM_001357578	NP_001344507		Ipo9	mRNA	-4.61754	0.99818	0.239262
NM_009289	NM_009289	NP_033315	ENSMUST00000051691	Slk	mRNA	-4.61754	0.99818	0.239262
XM_011248211	XM_011248211	XP_011246513		Kdm2b	mRNA	-4.61754	0.99818	0.239262
XM_011250604	XM_011250604	XP_011248906		Zc3h4	mRNA	-4.61754	0.99818	0.239262
XM_017314544	XM_017314544	XP_017170033		Gpatch8	mRNA	-4.61754	0.99818	0.239262
XM_017315687	XM_017315687	XP_017171176		Gm46430	mRNA	-4.61754	0.99818	0.239262
XM_017321621	XM_017321621	XP_017177110		Dcp1b	mRNA	-4.61754	0.99818	0.239262
XM_030242879	XM_030242879	XP_030098739		Ethe1	mRNA	-4.61754	0.99818	0.239262
XM_030254399	XM_030254399	XP_030110259		Cnot6l	mRNA	-4.61754	0.99818	0.239262
XM_036154521	XM_036154521	XP_036010414		Phldb1	mRNA	-4.61754	0.99818	0.239262
XM_036159524	XM_036159524	XP_036015417		Prpf40b	mRNA	-4.61754	0.99818	0.239262
XM_036160887	XM_036160887	XP_036016780		Mapkap1	mRNA	-4.61754	0.99818	0.239262
XM_006517997	XM_006517997	XP_006518060		3830406C13Rik	mRNA	-4.61037	0.902683	0.0898661
XM_030254097	XM_030254097	XP_030109957		Cenpc1	mRNA	-4.61037	0.902683	0.0898661
XM_036152939	XM_036152939	XP_036008832		Kmt5c	mRNA	-4.59943	0.86825	0.0794136
NM_001114096	NM_001114096	NP_001107568	ENSMUST00000099131	Smarcc2	mRNA	-4.59292	0.99818	0.24181
XM_011243749	XM_011243749	XP_011242051		0610010F05Rik	mRNA	-4.59292	0.99818	0.24181
NM_201389	NM_201389	NP_958791	ENSMUST00000076442	Plec	mRNA	-4.58741	0.278957	0.0103837
NM_001290368	NM_001290368	NP_001277297		Nmt2	mRNA	-4.58454	0.99818	0.242683
NM_001347083	NM_001347083	NP_001334012	ENSMUST00000113235	Eif4e2	mRNA	-4.58454	0.99818	0.242683
NM_001360117	NM_001360117	NP_001347046	ENSMUST00000226194	Rnase6	mRNA	-4.58454	0.99818	0.242683
NM_001372386	NM_001372386	NP_001359315		Mthfsd	mRNA	-4.58454	0.99818	0.242683
XM_006498780	XM_006498780	XP_006498843		Gnas	mRNA	-4.58454	0.99818	0.242683
XM_006502705	XM_006502705	XP_006502768	ENSMUST00000107034	Patj	mRNA	-4.58454	0.99818	0.242683
XM_006503268	XM_006503268	XP_006503331		Dmap1	mRNA	-4.58454	0.99818	0.242683
XM_006506214	XM_006506214	XP_006506277		Washc2	mRNA	-4.58454	0.99818	0.242683
XM_006524890	XM_006524890	XP_006524953		Ppp4r1	mRNA	-4.58454	0.99818	0.242683
XM_006529494	XM_006529494	XP_006529557		Ppip5k2	mRNA	-4.58454	0.99818	0.242683
XM_006538235	XM_006538235	XP_006538298		Trim32	mRNA	-4.58454	0.99818	0.242683
XM_011243673	XM_011243673	XP_011241975		Ccdc157	mRNA	-4.58454	0.99818	0.242683
XM_011247018	XM_011247018	XP_011245320		Arhgap12	mRNA	-4.58454	0.99818	0.242683
XM_011248602	XM_011248602	XP_011246904		Cpt1a	mRNA	-4.58454	0.99818	0.242683
XM_017313650	XM_017313650	XP_017169139		Arpp21	mRNA	-4.58454	0.99818	0.242683
XM_017316624	XM_017316624	XP_017172113		Map3k12	mRNA	-4.58454	0.99818	0.242683
XM_017317121	XM_017317121	XP_017172610		Lztr1	mRNA	-4.58454	0.99818	0.242683
XM_017318172	XM_017318172	XP_017173661		Ablim1	mRNA	-4.58454	0.99818	0.242683
XM_017319027	XM_017319027	XP_017174516		Ppip5k1	mRNA	-4.58454	0.99818	0.242683
XM_017322160	XM_017322160	XP_017177649		Rasgrp4	mRNA	-4.58454	0.99818	0.242683
XM_030243054	XM_030243054	XP_030098914		Anapc15	mRNA	-4.58454	0.99818	0.242683
XM_030244789	XM_030244789	XP_030100649		Cbarp	mRNA	-4.58454	0.99818	0.242683
XM_030246292	XM_030246292	XP_030102152		2810021J22Rik	mRNA	-4.58454	0.99818	0.242683
XM_030248530	XM_030248530	XP_030104390		Zfr	mRNA	-4.58454	0.99818	0.242683
XM_030252056	XM_030252056	XP_030107916		Lnpk	mRNA	-4.58454	0.99818	0.242683
XM_030255095	XM_030255095	XP_030110955		Braf	mRNA	-4.58454	0.99818	0.242683
XM_036153552	XM_036153552	XP_036009445	ENSMUST00000210248	Ppfia3	mRNA	-4.58454	0.99818	0.242683
XM_036157498	XM_036157498	XP_036013391		Ttll5	mRNA	-4.58454	0.99818	0.242683
XM_036162557	XM_036162557	XP_036018450		Lnpk	mRNA	-4.58454	0.99818	0.242683
XM_036163977	XM_036163977	XP_036019870		Unc13b	mRNA	-4.58454	0.99818	0.242683
XM_036164223	XM_036164223	XP_036020116		Zdhhc18	mRNA	-4.58454	0.99818	0.242683
XM_030246119	XM_030246119	XP_030101979		Mpp2	mRNA	-4.5788	0.99818	0.243281
XM_017313321	XM_017313321	XP_017168810		Gramd1b	mRNA	-4.57736	0.99818	0.243431
NM_001168561	NM_001168561	NP_001162033	ENSMUST00000108537	Zfp446	mRNA	-4.57448	0.99818	0.243732
NM_001361704	NM_001361704	NP_001348633	ENSMUST00000146292	Tmem63c	mRNA	-4.57448	0.99818	0.243732
XM_006505588	XM_006505588	XP_006505651		Magi1	mRNA	-4.57448	0.99818	0.243732
XM_030252385	XM_030252385	XP_030108245	ENSMUST00000199969	Rap1a	mRNA	-4.57448	0.99818	0.243732
XM_006521894	XM_006521894	XP_006521957	ENSMUST00000214098	Gramd1c	mRNA	-4.57304	0.99818	0.243883
XM_017321685	XM_017321685	XP_017177174		Nagk	mRNA	-4.57304	0.99818	0.243883
XM_036153373	XM_036153373	XP_036009266		Ttc23	mRNA	-4.57304	0.99818	0.243883
XM_036158107	XM_036158107	XP_036014000		Cenpp	mRNA	-4.57115	0.99818	0.24408
XM_036156014	XM_036156014	XP_036011907		Aifm2	mRNA	-4.56767	0.958551	0.106116
NM_001242943	NM_001242943	NP_001229872	ENSMUST00000108985	Zfp973	mRNA	-4.56581	0.99818	0.24464
NM_001253806	NM_001253806	NP_001240735		Ywhaz	mRNA	-4.56581	0.99818	0.24464
NM_001370611	NM_001370611	NP_001357540	ENSMUST00000102505	Myo1c	mRNA	-4.56581	0.99818	0.24464
NM_178667	NM_178667	NP_848782	ENSMUST00000185644	Tfdp2	mRNA	-4.56581	0.99818	0.24464
XM_006496466	XM_006496466	XP_006496529		Dock10	mRNA	-4.56581	0.99818	0.24464
XM_006499168	XM_006499168	XP_006499231		Nr1h3	mRNA	-4.56581	0.99818	0.24464
XM_006504786	XM_006504786	XP_006504849		Trrap	mRNA	-4.56581	0.99818	0.24464
XM_006509654	XM_006509654	XP_006509717		Klhl26	mRNA	-4.56581	0.99818	0.24464
XM_006516840	XM_006516840	XP_006516903		Hivep1	mRNA	-4.56581	0.99818	0.24464
XM_006523854	XM_006523854	XP_006523917	ENSMUST00000175806	Pknox1	mRNA	-4.56581	0.99818	0.24464
XM_006538047	XM_006538047	XP_006538110		Tbc1d2	mRNA	-4.56581	0.99818	0.24464
XM_011242546	XM_011242546	XP_011240848		Nkapd1	mRNA	-4.56581	0.99818	0.24464
XM_011246450	XM_011246450	XP_011244752		Cchcr1	mRNA	-4.56581	0.99818	0.24464
XM_017315832	XM_017315832	XP_017171321		Lama5	mRNA	-4.56581	0.99818	0.24464
XM_017320967	XM_017320967	XP_017176456		Mgat4a	mRNA	-4.56581	0.99818	0.24464
XM_030248387	XM_030248387	XP_030104247		Pcbp2	mRNA	-4.56581	0.99818	0.24464
XM_030249031	XM_030249031	XP_030104891		Lpp	mRNA	-4.56581	0.99818	0.24464
XM_030249685	XM_030249685	XP_030105545		Anks1	mRNA	-4.56581	0.99818	0.24464
XM_030254307	XM_030254307	XP_030110167		Camkk2	mRNA	-4.56581	0.99818	0.24464
XM_030254436	XM_030254436	XP_030110296		Snx8	mRNA	-4.56581	0.99818	0.24464
XM_030255531	XM_030255531	XP_030111391		Tmem176b	mRNA	-4.56581	0.99818	0.24464
XM_036155592	XM_036155592	XP_036011485		Fgd6	mRNA	-4.56581	0.99818	0.24464
XM_036159873	XM_036159873	XP_036015766		Top3b	mRNA	-4.56581	0.99818	0.24464
XM_036163797	XM_036163797	XP_036019690		Mast2	mRNA	-4.56581	0.99818	0.24464
XM_036165130	XM_036165130	XP_036021023		Sbno1	mRNA	-4.56581	0.99818	0.24464
XM_036165713	XM_036165713	XP_036021606		Adamts9	mRNA	-4.56581	0.99818	0.24464
XM_036154617	XM_036154617	XP_036010510		Il18	mRNA	-4.56337	0.921947	0.0943486
XM_036152612	XM_036152612	XP_036008505		Atp10a	mRNA	-4.55931	0.99818	0.125318
XM_006495809	XM_006495809	XP_006495872		Sema4c	mRNA	-4.55891	0.99818	0.245363
XM_036160132	XM_036160132	XP_036016025	ENSMUST00000159514	Naa50	mRNA	-4.55772	0.99818	0.245488
NM_172558	NM_172558	NP_766146	ENSMUST00000035604	Gemin5	mRNA	-4.55734	0.428987	0.020227
XM_006505181	XM_006505181	XP_006505244		Ahcyl2	mRNA	-4.55654	0.99818	0.245612
XM_006511574	XM_006511574	XP_006511637		Ice2	mRNA	-4.55654	0.99818	0.245612
XM_006515227	XM_006515227	XP_006515290		Hbp1	mRNA	-4.55654	0.99818	0.245612
XM_006532408	XM_006532408	XP_006532471		Mapt	mRNA	-4.55654	0.99818	0.245612
XM_011247343	XM_011247343	XP_011245645		Arhgap19	mRNA	-4.55654	0.99818	0.245612
XM_030241979	XM_030241979	XP_030097839		Rdh13	mRNA	-4.55654	0.99818	0.245612
XM_030248113	XM_030248113	XP_030103973		Mllt10	mRNA	-4.55654	0.99818	0.245612
XM_036162473	XM_036162473	XP_036018366		Gapvd1	mRNA	-4.55654	0.99818	0.245612
XM_030245297	XM_030245297	XP_030101157		Cnot2	mRNA	-4.55046	0.99818	0.246252
XM_036153783	XM_036153783	XP_036009676		Fut10	mRNA	-4.55046	0.99818	0.246252
XM_006514457	XM_006514457	XP_006514520		Spred2	mRNA	-4.54949	0.934647	0.0988015
XM_017312822	XM_017312822	XP_017168311		Pkd1l3	mRNA	-4.54902	0.11515	0.00285805
XM_036165733	XM_036165733	XP_036021626		Foxp1	mRNA	-4.54655	0.99818	0.246664
XM_006531909	XM_006531909	XP_006531972		Mbtd1	mRNA	-4.54065	0.592459	0.0344321
XM_036156230	XM_036156230	XP_036012123		Aatk	mRNA	-4.53588	0.965099	0.110271
XM_030254390	XM_030254390	XP_030110250		Aasdh	mRNA	-4.53444	0.965428	0.1104
NM_001357194	NM_001357194	NP_001344123		Nfyc	mRNA	-4.53405	0.99818	0.247984
XM_036161485	XM_036161485	XP_036017378		Sorbs1	mRNA	-4.53294	0.99818	0.248101
XM_006513939	XM_006513939	XP_006514002		Dip2a	mRNA	-4.52889	0.99818	0.24853
XM_006496109	XM_006496109	XP_006496172		Gm973	mRNA	-4.52257	0.99818	0.2492
XM_006508131	XM_006508131	XP_006508194		Far1	mRNA	-4.52257	0.99818	0.2492
XM_006512145	XM_006512145	XP_006512208		Zfp651	mRNA	-4.52257	0.99818	0.2492
XM_036153254	XM_036153254	XP_036009147		Zfp607a	mRNA	-4.52257	0.99818	0.2492
XM_006520787	XM_006520787	XP_006520850	ENSMUST00000154531	Lrrc14	mRNA	-4.52145	0.188669	0.00576954
XM_030246507	XM_030246507	XP_030102367		Tdp1	mRNA	-4.52036	0.99818	0.249436
NM_001282108	NM_001282108	NP_001269037	ENSMUST00000209490	Slc10a7	mRNA	-4.51483	0.99818	0.250023
NM_207688	NM_207688	NP_997571	ENSMUST00000084114	Espn	mRNA	-4.51169	0.45071	0.0219642
XM_011244374	XM_011244374	XP_011242676		Kif13a	mRNA	-4.50913	0.99818	0.225347
XM_006520233	XM_006520233	XP_006520296		Ano6	mRNA	-4.50839	0.99818	0.250709
XM_030251732	XM_030251732	XP_030107592		Ndrg3	mRNA	-4.50764	0.99818	0.250789
XM_036155353	XM_036155353	XP_036011246		Arpp21	mRNA	-4.50662	0.99818	0.250898
XM_036164135	XM_036164135	XP_036020028		Nphp4	mRNA	-4.50061	0.99818	0.251539
XM_036155039	XM_036155039	XP_036010932		Pfkfb4	mRNA	-4.49885	0.99818	0.138391
XM_030250019	XM_030250019	XP_030105879		Rabepk	mRNA	-4.49754	0.963385	0.108194
XM_006508505	XM_006508505	XP_006508568		Nap1l4	mRNA	-4.49478	0.99818	0.252163
XM_036156389	XM_036156389	XP_036012282		Mapt	mRNA	-4.49478	0.99818	0.252163
XM_030247403	XM_030247403	XP_030103263	ENSMUST00000224241	Fars2	mRNA	-4.49404	0.99818	0.252243
NM_001081330	NM_001081330	NP_001074799	ENSMUST00000108659	Dnah2	mRNA	-4.49285	0.99818	0.25237
NM_001359467	NM_001359467	NP_001346396		Mtif3	mRNA	-4.49285	0.99818	0.25237
NM_001374609	NM_001374609	NP_001361538		Leng8	mRNA	-4.49285	0.99818	0.25237
XM_006505770	XM_006505770	XP_006505833		Trpv5	mRNA	-4.49285	0.99818	0.25237
XM_006506696	XM_006506696	XP_006506759		Herc3	mRNA	-4.49285	0.99818	0.25237
XM_006507718	XM_006507718	XP_006507781		Katnip	mRNA	-4.49285	0.99818	0.25237
XM_006526694	XM_006526694	XP_006526757		Gpam	mRNA	-4.49285	0.99818	0.25237
XM_006529417	XM_006529417	XP_006529480		R3hdm1	mRNA	-4.49285	0.99818	0.25237
XM_011247198	XM_011247198	XP_011245500		Sorbs1	mRNA	-4.49285	0.99818	0.25237
XM_030247190	XM_030247190	XP_030103050		Trdmt1	mRNA	-4.49285	0.99818	0.25237
XM_030249819	XM_030249819	XP_030105679		Map3k4	mRNA	-4.49285	0.99818	0.25237
XM_036153874	XM_036153874	XP_036009767		Tfdp1	mRNA	-4.49285	0.99818	0.25237
XM_036156606	XM_036156606	XP_036012499		Unk	mRNA	-4.49285	0.99818	0.25237
XM_036158758	XM_036158758	XP_036014651		Kat6b	mRNA	-4.49285	0.99818	0.25237
XM_036163694	XM_036163694	XP_036019587		Hp1bp3	mRNA	-4.49285	0.99818	0.25237
XM_036164430	XM_036164430	XP_036020323		Sfpq	mRNA	-4.49285	0.99818	0.25237
NM_001310600	NM_001310600	NP_001297529	ENSMUST00000187057	Apbb1	mRNA	-4.48916	0.99818	0.25165
XM_030248739	XM_030248739	XP_030104599		Rhebl1	mRNA	-4.48916	0.99818	0.25165
XM_006519058	XM_006519058	XP_006519121		Carmil3	mRNA	-4.48623	0.99818	0.25308
XM_036161356	XM_036161356	XP_036017249		4930402H24Rik	mRNA	-4.48623	0.99818	0.25308
XM_006538879	XM_006538879	XP_006538942		Mmp23	mRNA	-4.48307	0.972838	0.112839
NM_001361614	NM_001361614	NP_001348543		Klc1	mRNA	-4.48086	0.99818	0.253656
XM_011238831	XM_011238831	XP_011237133		Aim2	mRNA	-4.48086	0.99818	0.253656
XM_036160692	XM_036160692	XP_036016585		Brd4	mRNA	-4.48086	0.99818	0.253656
NM_026313	NM_026313	NP_080589	ENSMUST00000021226	Luc7l3	mRNA	-4.47841	0.957205	0.105492
NM_001164503	NM_001164503	NP_001157975	ENSMUST00000123853	Akap11	mRNA	-4.46864	0.99818	0.254972
NM_001355506	NM_001355506	NP_001342435		Fbxo3	mRNA	-4.46864	0.99818	0.254972
NM_001358043	NM_001358043	NP_001344972		Ythdf3	mRNA	-4.46864	0.99818	0.254972
NM_001358686	NM_001358686	NP_001345615		Radx	mRNA	-4.46864	0.99818	0.254972
NM_001362371	NM_001362371	NP_001349300		Kat5	mRNA	-4.46864	0.99818	0.254972
NM_026251	NM_026251	NP_080527	ENSMUST00000028665	Patl2	mRNA	-4.46864	0.99818	0.254972
XM_006508622	XM_006508622	XP_006508685		Tspan32	mRNA	-4.46864	0.99818	0.254972
XM_006509128	XM_006509128	XP_006509191		Letm2	mRNA	-4.46864	0.99818	0.254972
XM_006530252	XM_006530252	XP_006530315		Kntc1	mRNA	-4.46864	0.99818	0.254972
XM_006533659	XM_006533659	XP_006533722		Ccdc92b	mRNA	-4.46864	0.99818	0.254972
XM_011238953	XM_011238953	XP_011237255		Celf2	mRNA	-4.46864	0.99818	0.254972
XM_011240752	XM_011240752	XP_011239054		N4bp2	mRNA	-4.46864	0.99818	0.254972
XM_011247650	XM_011247650	XP_011245952	ENSMUST00000120107	Zmym3	mRNA	-4.46864	0.99818	0.254972
XM_011250184	XM_011250184	XP_011248486		Dffb	mRNA	-4.46864	0.99818	0.254972
XM_017312552	XM_017312552	XP_017168041		Clcn3	mRNA	-4.46864	0.99818	0.254972
XM_017314095	XM_017314095	XP_017169584		Izumo4	mRNA	-4.46864	0.99818	0.254972
XM_017320623	XM_017320623	XP_017176112		Atp8a1	mRNA	-4.46864	0.99818	0.254972
XM_030242958	XM_030242958	XP_030098818		Phkg2	mRNA	-4.46864	0.99818	0.254972
XM_030243204	XM_030243204	XP_030099064		Dcaf6	mRNA	-4.46864	0.99818	0.254972
XM_030243324	XM_030243324	XP_030099184		Hook2	mRNA	-4.46864	0.99818	0.254972
XM_030246280	XM_030246280	XP_030102140		Slc39a11	mRNA	-4.46864	0.99818	0.254972
XM_030246452	XM_030246452	XP_030102312		Sgsm2	mRNA	-4.46864	0.99818	0.254972
XM_030254144	XM_030254144	XP_030110004		Gtf2i	mRNA	-4.46864	0.99818	0.254972
XM_030255146	XM_030255146	XP_030111006	ENSMUST00000112264	Atp2b4	mRNA	-4.46864	0.99818	0.254972
XM_036152843	XM_036152843	XP_036008736		Sox6	mRNA	-4.46864	0.99818	0.254972
XM_036156678	XM_036156678	XP_036012571		Hexdc	mRNA	-4.46864	0.99818	0.254972
XM_036159226	XM_036159226	XP_036015119		Neb	mRNA	-4.46864	0.99818	0.254972
XM_036160633	XM_036160633	XP_036016526		Dclre1c	mRNA	-4.46864	0.99818	0.254972
NM_173750	NM_173750	NP_776111	ENSMUST00000093883	Arl14ep	mRNA	-4.46777	0.99818	0.255066
XM_030254681	XM_030254681	XP_030110541		Zfp644	mRNA	-4.46777	0.99818	0.255066
XM_030254843	XM_030254843	XP_030110703		Zbtb18	mRNA	-4.46777	0.99818	0.255066
XM_036165931	XM_036165931	XP_036021824		Luc7l2	mRNA	-4.46777	0.99818	0.255066
XM_006527894	XM_006527894	XP_006527957	ENSMUST00000122022	Phka1	mRNA	-4.46399	0.99818	0.255474
XM_006540919	XM_006540919	XP_006540982	ENSMUST00000205270	Ttll13	mRNA	-4.46088	0.99818	0.255811
XM_030252459	XM_030252459	XP_030108319		Phtf1	mRNA	-4.45932	0.99818	0.255979
XM_036154204	XM_036154204	XP_036010097		Sh3rf1	mRNA	-4.45932	0.99818	0.255979
NM_001314054	NM_001314054	NP_001300983	ENSMUST00000195978	Il6	mRNA	-4.45776	0.99818	0.256148
XM_030249402	XM_030249402	XP_030105262		Zfp955b	mRNA	-4.4562	0.99818	0.256317
NM_001368283	NM_001368283	NP_001355212		Mettl21a	mRNA	-4.45464	0.99818	0.256486
NM_001039103	NM_001039103	NP_001034192	ENSMUST00000100570	Rasa4	mRNA	-4.45454	0.99818	0.256498
XM_036153969	XM_036153969	XP_036009862		Lrrc29	mRNA	-4.45454	0.99818	0.256498
XM_017317677	XM_017317677	XP_017173166		Ppp1r21	mRNA	-4.45124	0.993139	0.121217
NM_001110100	NM_001110100	NP_001103570		Banp	mRNA	-4.44994	0.99818	0.256996
NM_001284248	NM_001284248	NP_001271177	ENSMUST00000008999	Hdac5	mRNA	-4.44994	0.99818	0.256996
NM_001355098	NM_001355098	NP_001342027		Zbtb18	mRNA	-4.44994	0.99818	0.256996
NM_001355149	NM_001355149	NP_001342078		Pip4k2a	mRNA	-4.44994	0.99818	0.256996
NM_001357672	NM_001357672	NP_001344601		Cryz	mRNA	-4.44994	0.99818	0.256996
NM_001361589	NM_001361589	NP_001348518		Urgcp	mRNA	-4.44994	0.99818	0.256996
XM_006503980	XM_006503980	XP_006504043		Depdc5	mRNA	-4.44994	0.99818	0.256996
XM_006509241	XM_006509241	XP_006509304		Mtus1	mRNA	-4.44994	0.99818	0.256996
XM_006514582	XM_006514582	XP_006514645		Ogdh	mRNA	-4.44994	0.99818	0.256996
XM_011245690	XM_011245690	XP_011243992		Cbx7	mRNA	-4.44994	0.99818	0.256996
XM_011250115	XM_011250115	XP_011248417		Rnf38	mRNA	-4.44994	0.99818	0.256996
XM_030249136	XM_030249136	XP_030104996		Xxylt1	mRNA	-4.44994	0.99818	0.256996
XM_030251219	XM_030251219	XP_030107079		Drp2	mRNA	-4.44994	0.99818	0.256996
XM_030251371	XM_030251371	XP_030107231		Bcorl1	mRNA	-4.44994	0.99818	0.256996
XM_030252239	XM_030252239	XP_030108099		Ninl	mRNA	-4.44994	0.99818	0.256996
XM_036155252	XM_036155252	XP_036011145		Hemk1	mRNA	-4.44994	0.99818	0.256996
XM_036155904	XM_036155904	XP_036011797		Pcbp3	mRNA	-4.44994	0.99818	0.256996
XM_036157342	XM_036157342	XP_036013235		Dglucy	mRNA	-4.44994	0.99818	0.256996
XM_036157817	XM_036157817	XP_036013710		Brd9	mRNA	-4.44994	0.99818	0.256996
XM_036164330	XM_036164330	XP_036020223		Zfp991	mRNA	-4.44994	0.99818	0.256996
NM_001166382	NM_001166382	NP_001159854		Rad52	mRNA	-4.44971	0.973523	0.113424
NM_001377101	NM_001377101	NP_001364030		Fam219a	mRNA	-4.44823	0.870517	0.0802551
NM_023537	NM_023537	NP_076026	ENSMUST00000106650	Rab3b	mRNA	-4.44819	0.969408	0.111222
XM_006501160	XM_006501160	XP_006501223		Rit1	mRNA	-4.44516	0.994206	0.121815
XM_006503300	XM_006503300	XP_006503363		Oma1	mRNA	-4.44202	0.99818	0.257856
XM_036163994	XM_036163994	XP_036019887		Acer2	mRNA	-4.44202	0.99818	0.257856
XM_006532752	XM_006532752	XP_006532815		B3gntl1	mRNA	-4.43777	0.973523	0.113915
NM_023146	NM_023146	NP_075635	ENSMUST00000102815	Ranbp17	mRNA	-4.42681	5.47416e-05	3.97171e-07
NM_001159284	NM_001159284	NP_001152756	ENSMUST00000170588	Smtn	mRNA	-4.42622	0.99818	0.259579
NM_001164199	NM_001164199	NP_001157671	ENSMUST00000106138	Prkacb	mRNA	-4.42622	0.99818	0.259579
XM_006496142	XM_006496142	XP_006496205	ENSMUST00000152225	Smarcal1	mRNA	-4.42622	0.99818	0.259579
XM_006500113	XM_006500113	XP_006500176		Trp53inp2	mRNA	-4.42622	0.99818	0.259579
XM_006513360	XM_006513360	XP_006513423		Pcsk4	mRNA	-4.42622	0.99818	0.259579
XM_006514028	XM_006514028	XP_006514091		4930430F08Rik	mRNA	-4.42622	0.99818	0.259579
XM_006527681	XM_006527681	XP_006527744		Gripap1	mRNA	-4.42622	0.99818	0.259579
XM_006531727	XM_006531727	XP_006531790		Kmt5b	mRNA	-4.42622	0.99818	0.259579
XM_011243706	XM_011243706	XP_011242008		Ikzf1	mRNA	-4.42622	0.99818	0.259579
XM_030242307	XM_030242307	XP_030098167		Pde2a	mRNA	-4.42622	0.99818	0.259579
XM_030242653	XM_030242653	XP_030098513		Dpf1	mRNA	-4.42622	0.99818	0.259579
XM_030245292	XM_030245292	XP_030101152	ENSMUST00000164831	R3hdm2	mRNA	-4.42622	0.99818	0.259579
XM_030253218	XM_030253218	XP_030109078		Hp1bp3	mRNA	-4.42622	0.99818	0.259579
XM_036155470	XM_036155470	XP_036011363		Cep57l1	mRNA	-4.42622	0.99818	0.259579
XM_036161715	XM_036161715	XP_036017608	ENSMUST00000149967	Rab3il1	mRNA	-4.42622	0.99818	0.259579
XM_036161750	XM_036161750	XP_036017643		Pnpla7	mRNA	-4.42622	0.99818	0.259579
XM_036165775	XM_036165775	XP_036021668		Cacna1c	mRNA	-4.42622	0.99818	0.259579
XM_030254686	XM_030254686	XP_030110546		Zfp644	mRNA	-4.42252	0.411712	0.0189218
NM_009118	NM_009118	NP_033144	ENSMUST00000077772	Sag	mRNA	-4.41815	0.99818	0.128053
XM_006528261	XM_006528261	XP_006528324		Vma21	mRNA	-4.41654	0.99818	0.126872
XM_030252495	XM_030252495	XP_030108355		Sema6c	mRNA	-4.41363	0.99818	0.132882
XM_006531489	XM_006531489	XP_006531552		Slc10a7	mRNA	-4.41327	0.99818	0.260996
XM_030243242	XM_030243242	XP_030099102		Dok4	mRNA	-4.41327	0.99818	0.260996
XM_011241575	XM_011241575	XP_011239877		St8sia1	mRNA	-4.40365	0.99818	0.262053
NM_001184706	NM_001184706	NP_001171635	ENSMUST00000034982	Tfdp2	mRNA	-4.40136	0.99818	0.129276
XM_011248407	XM_011248407	XP_011246709		Cenpt	mRNA	-4.40135	0.622026	0.0379747
XM_036153280	XM_036153280	XP_036009173		Akip1	mRNA	-4.40101	0.99818	0.139842
NM_001251833	NM_001251833	NP_001238762		Zkscan8	mRNA	-4.40021	0.139512	0.00374854
NM_026983	NM_026983	NP_081259	ENSMUST00000032343	Erp27	mRNA	-4.39948	0.99818	0.262512
XM_011243585	XM_011243585	XP_011241887		Sppl2b	mRNA	-4.39948	0.99818	0.262512
XM_030251140	XM_030251140	XP_030107000		Nt5c2	mRNA	-4.39948	0.99818	0.262512
XM_036161093	XM_036161093	XP_036016986		AW554918	mRNA	-4.39948	0.99818	0.262512
XM_036165238	XM_036165238	XP_036021131		Cep135	mRNA	-4.39948	0.99818	0.262512
XM_017320998	XM_017320998	XP_017176487		Map4k4	mRNA	-4.39568	0.99818	0.26293
NM_001164086	NM_001164086	NP_001157558	ENSMUST00000026922	Homer2	mRNA	-4.39517	0.611017	0.0363866
XM_011249482	XM_011249482	XP_011247784		Cracd	mRNA	-4.38812	0.99818	0.263764
NM_001110300	NM_001110300	NP_001103770	ENSMUST00000115433	Ap1m2	mRNA	-4.38501	0.99818	0.264109
NM_001297747	NM_001297747	NP_001284676		Btg3	mRNA	-4.38228	0.99818	0.263204
NM_001317722	NM_001317722	NP_001304651	ENSMUST00000237490	Col11a2	mRNA	-4.38228	0.99818	0.263204
XM_006519456	XM_006519456	XP_006519519		Slc25a30	mRNA	-4.38012	0.99818	0.264649
XM_036160895	XM_036160895	XP_036016788	ENSMUST00000173035	LOC118568338	mRNA	-4.37988	0.99818	0.124898
XM_006525074	XM_006525074	XP_006525137		Rsph9	mRNA	-4.37272	0.99818	0.143362
XM_030254835	XM_030254835	XP_030110695		Zdhhc4	mRNA	-4.3724	0.99818	0.265506
XM_036154199	XM_036154199	XP_036010092		Mff	mRNA	-4.3724	0.99818	0.265506
XM_006535713	XM_006535713	XP_006535776		Actr3b	mRNA	-4.37095	0.99818	0.265667
NM_001163333	NM_001163333	NP_001156805		Cttnbp2nl	mRNA	-4.36415	0.99818	0.133584
XM_006503591	XM_006503591	XP_006503654		Slc25a40	mRNA	-4.35673	0.99818	0.139317
XM_030255179	XM_030255179	XP_030111039		Magi1	mRNA	-4.35672	0.99818	0.26725
NM_001039086	NM_001039086	NP_001034175	ENSMUST00000091146	Rapgef1	mRNA	-4.35635	0.99818	0.267291
NM_001357544	NM_001357544	NP_001344473	ENSMUST00000107869	Tom1l1	mRNA	-4.35635	0.99818	0.267291
XM_006501240	XM_006501240	XP_006501303		Ap1ar	mRNA	-4.35635	0.99818	0.267291
XM_006504030	XM_006504030	XP_006504093		Pcdh7	mRNA	-4.35635	0.99818	0.267291
XM_006504787	XM_006504787	XP_006504850		Trrap	mRNA	-4.35635	0.99818	0.267291
XM_030243296	XM_030243296	XP_030099156		Aktip	mRNA	-4.35635	0.99818	0.267291
XM_030248240	XM_030248240	XP_030104100		Ncoa3	mRNA	-4.35635	0.99818	0.267291
XM_030248773	XM_030248773	XP_030104633		Ppp6r2	mRNA	-4.35635	0.99818	0.267291
XM_030255416	XM_030255416	XP_030111276		Aak1	mRNA	-4.35635	0.99818	0.267291
XM_036154154	XM_036154154	XP_036010047		Pnpla6	mRNA	-4.35635	0.99818	0.267291
XM_036157678	XM_036157678	XP_036013571		Hdac9	mRNA	-4.35635	0.99818	0.267291
XM_036160691	XM_036160691	XP_036016584	ENSMUST00000235021	Mtch1	mRNA	-4.35635	0.99818	0.267291
XM_036164491	XM_036164491	XP_036020384		Rnf38	mRNA	-4.35635	0.99818	0.267291
XM_030243088	XM_030243088	XP_030098948	ENSMUST00000077909	Denn2b	mRNA	-4.34733	0.168627	0.00494076
NM_001159968	NM_001159968	NP_001153440	ENSMUST00000172057	Ralgps2	mRNA	-4.34262	0.99818	0.268826
NM_001284258	NM_001284258	NP_001271187		Ryk	mRNA	-4.34262	0.99818	0.268826
NM_001286049	NM_001286049	NP_001272978	ENSMUST00000122194	Entpd5	mRNA	-4.34262	0.99818	0.268826
NM_001289461	NM_001289461	NP_001276390	ENSMUST00000196645	Hgf	mRNA	-4.34262	0.99818	0.268826
NM_001305222	NM_001305222	NP_001292151	ENSMUST00000202122	Clock	mRNA	-4.34262	0.99818	0.268826
NM_001357265	NM_001357265	NP_001344194	ENSMUST00000146934	Stag1	mRNA	-4.34262	0.99818	0.268826
NM_001362942	NM_001362942	NP_001349871		Slc39a11	mRNA	-4.34262	0.99818	0.268826
NM_008281	NM_008281	NP_032307	ENSMUST00000168884	Hpn	mRNA	-4.34262	0.99818	0.268826
NM_026252	NM_026252	NP_080528	ENSMUST00000020543	Cpeb4	mRNA	-4.34262	0.99818	0.268826
NM_172153	NM_172153	NP_742165	ENSMUST00000087164	Lcorl	mRNA	-4.34262	0.99818	0.268826
NM_172304	NM_172304	NP_758508	ENSMUST00000164866	Tex10	mRNA	-4.34262	0.99818	0.268826
XM_006500146	XM_006500146	XP_006500209		Lnpk	mRNA	-4.34262	0.99818	0.268826
XM_006504901	XM_006504901	XP_006504964	ENSMUST00000038900	Pds5b	mRNA	-4.34262	0.99818	0.268826
XM_006507728	XM_006507728	XP_006507791		Atxn2l	mRNA	-4.34262	0.99818	0.268826
XM_006507816	XM_006507816	XP_006507879		Nars2	mRNA	-4.34262	0.99818	0.268826
XM_006515041	XM_006515041	XP_006515104		Gen1	mRNA	-4.34262	0.99818	0.268826
XM_006526642	XM_006526642	XP_006526705		Mark2	mRNA	-4.34262	0.99818	0.268826
XM_006531992	XM_006531992	XP_006532055		Aatk	mRNA	-4.34262	0.99818	0.268826
XM_006538116	XM_006538116	XP_006538179		Plag1	mRNA	-4.34262	0.99818	0.268826
XM_011239473	XM_011239473	XP_011237775		4930402H24Rik	mRNA	-4.34262	0.99818	0.268826
XM_017317166	XM_017317166	XP_017172655		Tfap4	mRNA	-4.34262	0.99818	0.268826
XM_017319618	XM_017319618	XP_017175107		Med12l	mRNA	-4.34262	0.99818	0.268826
XM_030243295	XM_030243295	XP_030099155		Aktip	mRNA	-4.34262	0.99818	0.268826
XM_030243497	XM_030243497	XP_030099357		Slc38a7	mRNA	-4.34262	0.99818	0.268826
XM_030243822	XM_030243822	XP_030099682		4930432K21Rik	mRNA	-4.34262	0.99818	0.268826
XM_030249462	XM_030249462	XP_030105322		Ddr1	mRNA	-4.34262	0.99818	0.268826
XM_030249583	XM_030249583	XP_030105443		Pkd1	mRNA	-4.34262	0.99818	0.268826
XM_030252229	XM_030252229	XP_030108089		Ehmt1	mRNA	-4.34262	0.99818	0.268826
XM_030254856	XM_030254856	XP_030110716		Iqce	mRNA	-4.34262	0.99818	0.268826
XM_036152241	XM_036152241	XP_036008134		Mpp6	mRNA	-4.34262	0.99818	0.268826
XM_036156222	XM_036156222	XP_036012115		Gm12258	mRNA	-4.34262	0.99818	0.268826
XM_036163668	XM_036163668	XP_036019561		Eri3	mRNA	-4.34262	0.99818	0.268826
XM_036165303	XM_036165303	XP_036021196	ENSMUST00000135344	Rasa4	mRNA	-4.34262	0.99818	0.268826
XM_036165664	XM_036165664	XP_036021557		Zbtb18	mRNA	-4.34262	0.99818	0.268826
XM_006524099	XM_006524099	XP_006524162		Slc37a1	mRNA	-4.34232	0.99818	0.268859
XM_030242585	XM_030242585	XP_030098445		Zfp771	mRNA	-4.34232	0.99818	0.268859
XM_030249675	XM_030249675	XP_030105535	ENSMUST00000160378	Acat3	mRNA	-4.34232	0.99818	0.268859
XM_030252526	XM_030252526	XP_030108386		Ap1ar	mRNA	-4.34093	0.99818	0.269015
XM_030253583	XM_030253583	XP_030109443		Lpgat1	mRNA	-4.34093	0.99818	0.269015
XM_036159019	XM_036159019	XP_036014912		Mllt10	mRNA	-4.34093	0.99818	0.269015
XM_036160574	XM_036160574	XP_036016467		Map4k3	mRNA	-4.34035	0.99818	0.26908
XM_006538167	XM_006538167	XP_006538230		Aptx	mRNA	-4.33416	0.99818	0.269774
NM_001379354	NM_001379354	NP_001366283	ENSMUST00000112639	Steap3	mRNA	-4.33247	0.99818	0.269964
XM_030244303	XM_030244303	XP_030100163		Gramd1b	mRNA	-4.33247	0.99818	0.269964
XM_006498486	XM_006498486	XP_006498549		Garnl3	mRNA	-4.33222	0.99818	0.269992
XM_006502908	XM_006502908	XP_006502971		Slc2a1	mRNA	-4.33222	0.99818	0.269992
XM_030245325	XM_030245325	XP_030101185		Tmem198b	mRNA	-4.33077	0.99818	0.270155
XM_030249621	XM_030249621	XP_030105481		Zfp947	mRNA	-4.33077	0.99818	0.270155
XM_006500039	XM_006500039	XP_006500102		Tanc1	mRNA	-4.32907	0.99818	0.270346
XM_030252218	XM_030252218	XP_030108078		Ehmt1	mRNA	-4.32817	0.99818	0.263694
NM_001293635	NM_001293635	NP_001280564	ENSMUST00000190252	Ktn1	mRNA	-4.32409	0.685291	0.0447357
NM_001311122	NM_001311122	NP_001298051	ENSMUST00000110398	Carmil1	mRNA	-4.32395	0.99818	0.270921
NM_001359053	NM_001359053	NP_001345982		Cstf2	mRNA	-4.32395	0.99818	0.270921
NM_001374051	NM_001374051	NP_001360980	ENSMUST00000025818	Rin1	mRNA	-4.32395	0.99818	0.270921
NM_001382387	NM_001382387	NP_001369316		Prc1	mRNA	-4.32395	0.99818	0.270921
NM_007488	NM_007488	NP_031514	ENSMUST00000085077	Arnt2	mRNA	-4.32395	0.99818	0.270921
XM_006500675	XM_006500675	XP_006500738		Mtg2	mRNA	-4.32395	0.99818	0.270921
XM_006502717	XM_006502717	XP_006502780		Csf3r	mRNA	-4.32395	0.99818	0.270921
XM_006510422	XM_006510422	XP_006510485		Dock6	mRNA	-4.32395	0.99818	0.270921
XM_006512326	XM_006512326	XP_006512389		Arpp21	mRNA	-4.32395	0.99818	0.270921
XM_006516868	XM_006516868	XP_006516931		Mak	mRNA	-4.32395	0.99818	0.270921
XM_006522665	XM_006522665	XP_006522728		Clec16a	mRNA	-4.32395	0.99818	0.270921
[truncated: 16,242 more rows]
