# Supplementary material for: mRNA vaccination targeting AML1::ETO fusion gene eliminates leukemia cells via activating T cells
Source: Leukemia. 2026 Apr 10;40(6):1335–9. doi: 10.1038/s41375-026-02940-3 (PMC13233333; doi:10.1038/s41375-026-02940-3)
Supplement: Supplementary file 7 — Dataset 6 [file 41375_2026_2940_MOESM7_ESM.xlsx]

## Sheet: CD8 transcripts EXO RNA vs PBS
CD8 EXO RNA vs PBS .1.5 fold transcripts
RNA ID	NCBI RNA ID	NCBI Protein ID	Ensembl RNA ID	Symbol	Type	log2 (Case_4 / Control_2)	Qvalue (Case_4 / Control_2)	Pvalue(Case_4 / Control_2)
NM_010772	NM_010772	NP_034902	ENSMUST00000032916	Maz	mRNA	-24.1129	1.2977e-06	6.77421e-10
XM_006504352	XM_006504352	XP_006504415		Cux1	mRNA	-23.623	1.1031e-06	4.62875e-10
NM_198010	NM_198010	NP_932127	ENSMUST00000081914	Ankrd17	mRNA	-23.3645	2.09956e-06	1.37735e-09
XM_006533153	XM_006533153	XP_006533216		Top2a	mRNA	-23.2454	2.09956e-06	1.33674e-09
XM_006509093	XM_006509093	XP_006509156		Wrn	mRNA	-22.9088	3.1962e-06	2.97941e-09
XM_017316965	XM_017316965	XP_017172454		Golgb1	mRNA	-22.8998	4.28832e-06	4.63706e-09
XM_006502927	XM_006502927	XP_006502990		Zbtb8b	mRNA	-22.7821	4.89134e-06	5.56269e-09
XM_006498538	XM_006498538	XP_006498601		Dgkz	mRNA	-22.6666	5.54049e-06	6.64451e-09
NM_001302801	NM_001302801	NP_001289730	ENSMUST00000067398	Mdm4	mRNA	-22.6068	5.91867e-06	7.28275e-09
XM_006532979	XM_006532979	XP_006533042		Synrg	mRNA	-22.5783	6.09061e-06	7.60786e-09
XM_036156120	XM_036156120	XP_036012013		Dtx3	mRNA	-22.3168	8.09685e-06	1.13293e-08
XM_036163069	XM_036163069	XP_036018962		Otud7b	mRNA	-22.2922	8.09685e-06	1.17577e-08
XM_006512706	XM_006512706	XP_006512769		Utrn	mRNA	-22.2914	8.09685e-06	1.17744e-08
NM_001313919	NM_001313919	NP_001300848		Hif1a	mRNA	-22.1882	8.89301e-06	1.37611e-08
XM_036162654	XM_036162654	XP_036018547		Ckap5	mRNA	-22.1611	8.96193e-06	1.43349e-08
XM_006531292	XM_006531292	XP_006531355		Nacc1	mRNA	-22.1484	8.96193e-06	1.46119e-08
XM_030245860	XM_030245860	XP_030101720		Kat7	mRNA	-22.0869	9.3965e-06	1.60266e-08
XM_006521937	XM_006521937	XP_006522000		Eif4g1	mRNA	-22.0832	9.3965e-06	1.61169e-08
XM_006516750	XM_006516750	XP_006516813		Rreb1	mRNA	-22.0472	9.60543e-06	1.70125e-08
XM_036158008	XM_036158008	XP_036013901		Ttc37	mRNA	-22.0362	9.66321e-06	1.7295e-08
NM_001253892	NM_001253892	NP_001240821		Slc4a2	mRNA	-22.0284	9.67569e-06	1.74977e-08
XM_017314044	XM_017314044	XP_017169533		Syne1	mRNA	-21.9759	1.00525e-05	1.89288e-08
XM_036160273	XM_036160273	XP_036016166		Birc6	mRNA	-21.9682	1.00698e-05	1.9149e-08
NM_001178049	NM_001178049	NP_001171520	ENSMUST00000101123	Mitf	mRNA	-21.9244	1.04897e-05	2.04348e-08
XM_030246714	XM_030246714	XP_030102574		Abca2	mRNA	-21.9206	1.04897e-05	2.05594e-08
XM_030248796	XM_030248796	XP_030104656		Cplane1	mRNA	-21.9055	1.04897e-05	2.10288e-08
XM_017318355	XM_017318355	XP_017173844		Rps6ka3	mRNA	-21.8843	1.04897e-05	2.16714e-08
XM_030247765	XM_030247765	XP_030103625	ENSMUST00000177326	Hmbox1	mRNA	-21.8843	1.04897e-05	2.16714e-08
NM_133902	NM_133902	NP_598663	ENSMUST00000052258	Sdsl	mRNA	-21.8722	1.04897e-05	2.20989e-08
XM_036162637	XM_036162637	XP_036018530	ENSMUST00000180277	Slx4ip	mRNA	-21.8082	1.0947e-05	2.43063e-08
XM_030247302	XM_030247302	XP_030103162		Gfm2	mRNA	-21.8039	1.0947e-05	2.44644e-08
NM_001357146	NM_001357146	NP_001344075		Trmt2a	mRNA	-21.7654	1.12057e-05	2.59053e-08
NM_001355378	NM_001355378	NP_001342307	ENSMUST00000231339	Ccdc171	mRNA	-21.751	1.13561e-05	2.64647e-08
XM_006535276	XM_006535276	XP_006535339	ENSMUST00000112435	Ep400	mRNA	-21.7299	1.14413e-05	2.73064e-08
XM_030249454	XM_030249454	XP_030105314	ENSMUST00000183224	Birc6	mRNA	-21.7024	1.1567e-05	2.84435e-08
XM_006506787	XM_006506787	XP_006506850		Brpf1	mRNA	-21.6922	1.16436e-05	2.88713e-08
XM_036155206	XM_036155206	XP_036011099		Kirrel3	mRNA	-21.6748	1.1773e-05	2.96311e-08
NM_001347711	NM_001347711	NP_001334640		Syne1	mRNA	-21.6443	1.21507e-05	3.09959e-08
XM_036162468	XM_036162468	XP_036018361		Gapvd1	mRNA	-21.6222	1.23795e-05	3.18499e-08
XM_006520001	XM_006520001	XP_006520064		Cplane1	mRNA	-21.5869	1.26305e-05	3.37374e-08
XM_017316680	XM_017316680	XP_017172169		Kmt2d	mRNA	-21.5649	1.26305e-05	3.48507e-08
XM_017317243	XM_017317243	XP_017172732		Fer	mRNA	-21.5058	1.31133e-05	3.7894e-08
XM_036159855	XM_036159855	XP_036015748		Eif4g1	mRNA	-21.4666	1.35879e-05	4.02788e-08
NM_001347036	NM_001347036	NP_001333965	ENSMUST00000110305	Lrp12	mRNA	-20.9794	2.1007e-05	8.09625e-08
XM_017316523	XM_017316523	XP_017172012		Sp1	mRNA	-20.9794	2.1007e-05	8.09625e-08
NM_019959	NM_019959	NP_064343	ENSMUST00000106286	C1qtnf1	mRNA	-20.2094	4.65485e-05	2.35181e-07
NM_008486	NM_008486	NP_032512	ENSMUST00000107392	Anpep	mRNA	-10.8977	0.247466	0.00528341
XM_030242925	XM_030242925	XP_030098785		Dedd2	mRNA	-10.7749	2.91116e-14	1.08548e-18
XM_011247993	XM_011247993	XP_011246295		Rnasel	mRNA	-9.84357	6.06081e-08	9.03957e-12
NM_001348102	NM_001348102	NP_001335031		Ndst1	mRNA	-9.59587	2.52166e-08	3.29088e-12
XM_006496769	XM_006496769	XP_006496832		Prrc2c	mRNA	-9.55828	0.0155337	0.000143063
XM_030248407	XM_030248407	XP_030104267		Pde1b	mRNA	-9.526	0.0174424	0.000165195
XM_006510741	XM_006510741	XP_006510804		Dennd4a	mRNA	-9.50373	1.28157e-06	6.32764e-10
XM_006539093	XM_006539093	XP_006539156		Clstn1	mRNA	-9.42276	0.00289054	2.06398e-05
XM_006498796	XM_006498796	XP_006498859		Cep250	mRNA	-9.4147	0.0334453	0.000361028
XM_006535270	XM_006535270	XP_006535333		Ep400	mRNA	-9.31582	0.0273783	0.000280735
NM_028816	NM_028816	NP_083092	ENSMUST00000009344	Xpo6	mRNA	-9.28405	0.000125011	6.96862e-07
XM_017316970	XM_017316970	XP_017172459		Impg2	mRNA	-9.13417	0.0367252	0.00040328
XM_006523976	XM_006523976	XP_006524039		Bicral	mRNA	-9.0497	1.37848e-07	3.08396e-11
NM_001346736	NM_001346736	NP_001333665	ENSMUST00000196398	Tet2	mRNA	-9.01859	0.0475016	0.000561201
XM_006531192	XM_006531192	XP_006531255	ENSMUST00000125721	Nfat5	mRNA	-9.00012	0.0462263	0.000541056
XM_006529464	XM_006529464	XP_006529527		Gigyf2	mRNA	-8.99471	8.45891e-06	1.24586e-08
XM_006521815	XM_006521815	XP_006521878		Muc13	mRNA	-8.9578	1.28157e-06	5.94572e-10
XM_006500575	XM_006500575	XP_006500638		Lama5	mRNA	-8.89005	7.21039e-07	2.68854e-10
XM_017321538	XM_017321538	XP_017177027		Frmd4b	mRNA	-8.87074	0.0588661	0.000740793
NM_199018	NM_199018	NP_950183	ENSMUST00000036606	Stard8	mRNA	-8.84498	1.7534e-06	9.80687e-10
XM_006513855	XM_006513855	XP_006513918	ENSMUST00000176670	Cpsf6	mRNA	-8.84487	0.0844525	0.00117929
XM_006516809	XM_006516809	XP_006516872		Hecw1	mRNA	-8.78021	2.4787e-07	6.0075e-11
XM_006496318	XM_006496318	XP_006496381		Zfp142	mRNA	-8.73981	1.35415e-06	7.32139e-10
NM_001033272	NM_001033272	NP_001028444	ENSMUST00000022566	Spata13	mRNA	-8.70343	1.37848e-07	2.94415e-11
XM_006496354	XM_006496354	XP_006496417		Klf7	mRNA	-8.62921	0.00319459	2.31086e-05
NM_023146	NM_023146	NP_075635	ENSMUST00000102815	Ranbp17	mRNA	-8.61821	5.54049e-06	6.58758e-09
XM_030252784	XM_030252784	XP_030108644		Pygo2	mRNA	-8.59781	1.1031e-06	4.63914e-10
XM_006527253	XM_006527253	XP_006527316		Ahnak	mRNA	-8.51158	0.118526	0.00179872
XM_006519264	XM_006519264	XP_006519327		Kat6b	mRNA	-8.49398	0.112077	0.00168623
NM_001290375	NM_001290375	NP_001277304		Camk1d	mRNA	-8.42542	0.147572	0.0025119
XM_017319915	XM_017319915	XP_017175404		Rlf	mRNA	-8.42023	0.000342642	2.03778e-06
NM_001081045	NM_001081045	NP_001074514	ENSMUST00000106977	Kansl1	mRNA	-8.40141	0.126556	0.00199007
XM_030242650	XM_030242650	XP_030098510		Sbsn	mRNA	-8.39466	3.71341e-06	3.80771e-09
XM_006515283	XM_006515283	XP_006515346		Pum2	mRNA	-8.36818	1.64063e-05	5.25698e-08
XM_006525941	XM_006525941	XP_006526004		Malt1	mRNA	-8.36568	3.4835e-05	1.71454e-07
XM_006502804	XM_006502804	XP_006502867		Inpp5b	mRNA	-8.33188	0.139411	0.00227422
XM_030251457	XM_030251457	XP_030107317		Huwe1	mRNA	-8.32623	0.197455	0.00378802
XM_036163353	XM_036163353	XP_036019246		Setd7	mRNA	-8.32462	0.141232	0.00233815
XM_036155917	XM_036155917	XP_036011810		Syne1	mRNA	-8.26934	0.00993417	8.43172e-05
NM_019645	NM_019645	NP_062619	ENSMUST00000027667	Pkp1	mRNA	-8.26174	0.195859	0.00372167
XM_030247019	XM_030247019	XP_030102879		Ctnnd1	mRNA	-8.24764	0.157108	0.0027328
NM_001040683	NM_001040683	NP_001035773	ENSMUST00000080936	Med15	mRNA	-8.24293	0.175267	0.00320225
NM_001024504	NM_001024504	NP_001019675	ENSMUST00000045366	Dcun1d2	mRNA	-8.1749	0.218116	0.004401
XM_036164489	XM_036164489	XP_036020382		Rnf38	mRNA	-8.16604	2.86822e-05	1.37427e-07
XM_030253867	XM_030253867	XP_030109727		Ikzf2	mRNA	-8.15249	0.222653	0.00453707
XM_030242646	XM_030242646	XP_030098506		C2cd3	mRNA	-8.14162	1.04897e-05	2.19291e-08
XM_036163029	XM_036163029	XP_036018922		4932438A13Rik	mRNA	-8.12648	0.183755	0.0034224
NM_001033237	NM_001033237	NP_001028409	ENSMUST00000090052	Yeats2	mRNA	-8.11874	2.86822e-05	1.37356e-07
XM_006501813	XM_006501813	XP_006501876		Supt20	mRNA	-8.0825	1.26305e-05	3.43523e-08
NM_001364115	NM_001364115	NP_001351044	ENSMUST00000100686	Ggnbp2	mRNA	-8.06115	0.20984	0.004186
XM_030248933	XM_030248933	XP_030104793		Prdm15	mRNA	-8.04858	4.24917e-05	2.12308e-07
XM_006523845	XM_006523845	XP_006523908		Pkd1	mRNA	-8.03383	0.254144	0.00552586
XM_030244252	XM_030244252	XP_030100112		Zfp26	mRNA	-8.02598	0.224223	0.00458579
NM_001289619	NM_001289619	NP_001276548	ENSMUST00000070635	Zyx	mRNA	-7.96223	9.32957e-05	5.06265e-07
XM_011239850	XM_011239850	XP_011238152		Zc3h6	mRNA	-7.96038	0.00340991	2.48569e-05
XM_006520903	XM_006520903	XP_006520966		Lrp12	mRNA	-7.95544	0.00195099	1.33126e-05
XM_036154624	XM_036154624	XP_036010517		Ilf3	mRNA	-7.94842	0.229385	0.00472192
XM_011247239	XM_011247239	XP_011245541		Pprc1	mRNA	-7.93227	0.234536	0.00490748
XM_011239026	XM_011239026	XP_011237328		Ggta1	mRNA	-7.92764	0.292464	0.00679388
XM_006501362	XM_006501362	XP_006501425	ENSMUST00000107266	Pogz	mRNA	-7.91603	0.292464	0.00678452
NM_133232	NM_133232	NP_573495	ENSMUST00000114846	Pfkfb3	mRNA	-7.91034	0.236289	0.00496912
NM_001362189	NM_001362189	NP_001349118	ENSMUST00000106263	Zfp668	mRNA	-7.90369	0.000221584	1.27238e-06
XM_006530237	XM_006530237	XP_006530300		Setd1b	mRNA	-7.89681	2.47381e-05	1.16685e-07
XM_006510743	XM_006510743	XP_006510806		Dennd4a	mRNA	-7.89273	0.301385	0.00712417
NM_001347308	NM_001347308	NP_001334237		Cdk11b	mRNA	-7.87965	0.305297	0.00724779
NM_001159672	NM_001159672	NP_001153144	ENSMUST00000179489	Efl1	mRNA	-7.84777	0.000214289	1.2265e-06
NM_018785	NM_018785	NP_061255	ENSMUST00000076313	Prpf40a	mRNA	-7.84733	0.258332	0.00568794
XM_036159803	XM_036159803	XP_036015696		Ubn1	mRNA	-7.82526	0.322856	0.00793927
XM_030246274	XM_030246274	XP_030102134		Cdk12	mRNA	-7.82326	0.0613483	0.000783689
XM_006532959	XM_006532959	XP_006533022		Taok1	mRNA	-7.82285	0.266063	0.00593257
NM_001039692	NM_001039692	NP_001034781	ENSMUST00000182559	Arhgap12	mRNA	-7.82054	0.00225394	1.5674e-05
NM_009677	NM_009677	NP_033807	ENSMUST00000093157	Ap1g1	mRNA	-7.81133	0.279254	0.00634834
XM_006520884	XM_006520884	XP_006520947		Senp1	mRNA	-7.80674	0.3353	0.00851018
XM_030252302	XM_030252302	XP_030108162		Ptpn4	mRNA	-7.79959	0.292464	0.00679226
NM_001311093	NM_001311093	NP_001298022	ENSMUST00000115157	Tmem209	mRNA	-7.79583	0.00263576	1.87222e-05
XM_017317723	XM_017317723	XP_017173212		Crebrf	mRNA	-7.76713	0.282634	0.00645487
XM_036154869	XM_036154869	XP_036010762		Zbtb44	mRNA	-7.7557	0.317352	0.00772702
XM_006496555	XM_006496555	XP_006496618		Glb1l	mRNA	-7.75323	6.72865e-05	3.55678e-07
NM_012034	NM_012034	NP_036164	ENSMUST00000024999	Tpsg1	mRNA	-7.72746	0.0811705	0.00112136
XM_036161606	XM_036161606	XP_036017499		Cpsf7	mRNA	-7.722	0.32365	0.00796484
XM_006519297	XM_006519297	XP_006519360		Acin1	mRNA	-7.69819	0.112202	0.00169021
XM_011243284	XM_011243284	XP_011241586	ENSMUST00000217851	Baz2a	mRNA	-7.68726	0.355449	0.00931066
XM_006496026	XM_006496026	XP_006496089		Mgat4a	mRNA	-7.6781	0.3753	0.0102295
XM_036152750	XM_036152750	XP_036008643		Meis3	mRNA	-7.66885	0.0834965	0.00116283
XM_036157279	XM_036157279	XP_036013172		Sp4	mRNA	-7.66327	0.326105	0.00808655
XM_030254361	XM_030254361	XP_030110221		Prr14l	mRNA	-7.66014	0.383408	0.0105681
XM_006530642	XM_006530642	XP_006530705		Csnk2a2	mRNA	-7.62582	0.417004	0.012097
XM_011245026	XM_011245026	XP_011243328		Spata13	mRNA	-7.6162	0.334307	0.00844525
XM_030243118	XM_030243118	XP_030098978		Nadsyn1	mRNA	-7.5899	0.344344	0.00884646
XM_006537795	XM_006537795	XP_006537858	ENSMUST00000107953	Unc13b	mRNA	-7.58908	0.0150385	0.000137382
NM_001363157	NM_001363157	NP_001350086		Spag9	mRNA	-7.57194	0.356487	0.00937201
XM_006530151	XM_006530151	XP_006530214		Cit	mRNA	-7.57099	0.000378485	2.27918e-06
XM_006531436	XM_006531436	XP_006531499		Cmip	mRNA	-7.56895	0.420469	0.0122681
XM_036156475	XM_036156475	XP_036012368		Ncor1	mRNA	-7.52019	0.3753	0.0102294
XM_030244254	XM_030244254	XP_030100114		Zfp26	mRNA	-7.51179	0.442633	0.013372
XM_036152529	XM_036152529	XP_036008422		Plekhg2	mRNA	-7.49027	0.453549	0.0139182
NM_001278218	NM_001278218	NP_001265147	ENSMUST00000195372	Disp1	mRNA	-7.48871	0.453336	0.0139032
NM_138582	NM_138582	NP_613048	ENSMUST00000007245	Vwa7	mRNA	-7.48536	0.396387	0.0111811
NM_001359985	NM_001359985	NP_001346914		Stard13	mRNA	-7.48336	0.473026	0.0148951
XM_030246879	XM_030246879	XP_030102739		Rbm25	mRNA	-7.48204	0.448172	0.0136445
XM_011243572	XM_011243572	XP_011241874		Aifm2	mRNA	-7.48071	0.0448112	0.000517136
XM_011242326	XM_011242326	XP_011240628		Ints10	mRNA	-7.47771	0.455834	0.0140184
XM_006497460	XM_006497460	XP_006497523		Dclre1c	mRNA	-7.46117	0.463854	0.01439
XM_036159350	XM_036159350	XP_036015243		Arhgap39	mRNA	-7.45333	0.415061	0.0119716
XM_036154327	XM_036154327	XP_036010220		Cyld	mRNA	-7.45188	0.542278	0.0191584
XM_030246039	XM_030246039	XP_030101899		Mprip	mRNA	-7.44927	0.472197	0.0148515
XM_036161033	XM_036161033	XP_036016926		Pstpip2	mRNA	-7.44916	0.00110105	7.10381e-06
XM_036152474	XM_036152474	XP_036008367		Rev1	mRNA	-7.44622	0.0271395	0.000277274
NM_001372549	NM_001372549	NP_001359478		Zdhhc3	mRNA	-7.44398	0.0024894	1.75899e-05
XM_017315475	XM_017315475	XP_017170964		Fam193b	mRNA	-7.42705	0.538488	0.0188151
NM_001080774	NM_001080774	NP_001074243	ENSMUST00000102504	Myo1c	mRNA	-7.41285	0.00240119	1.6877e-05
XM_011243807	XM_011243807	XP_011242109		Rnf144a	mRNA	-7.41109	0.486452	0.0156171
XM_036164751	XM_036164751	XP_036020644		Atp8a1	mRNA	-7.40882	0.420721	0.0122853
NM_001081139	NM_001081139	NP_001074608	ENSMUST00000048427	Ankrd35	mRNA	-7.38659	0.0150424	0.000137698
XM_006518695	XM_006518695	XP_006518758	ENSMUST00000112211	Prkcd	mRNA	-7.36466	0.947811	0.059638
XM_030253950	XM_030253950	XP_030109810		Rnasel	mRNA	-7.36017	0.481332	0.0153555
XM_006537949	XM_006537949	XP_006538012		Casp8ap2	mRNA	-7.35947	0.535925	0.0186741
XM_036164496	XM_036164496	XP_036020389		Gigyf2	mRNA	-7.3476	0.0153737	0.000141304
NM_172887	NM_172887	NP_766475	ENSMUST00000087204	Fry	mRNA	-7.34158	0.95247	0.0604451
XM_011245335	XM_011245335	XP_011243637		Cplane1	mRNA	-7.34158	0.95247	0.0604451
XM_036158091	XM_036158091	XP_036013984		Iqgap2	mRNA	-7.34158	0.95247	0.0604451
NM_030035	NM_030035	NP_084311		Golgb1	mRNA	-7.34155	0.95247	0.0604461
XM_017320088	XM_017320088	XP_017175577		Stil	mRNA	-7.33406	0.11021	0.00165404
XM_006509881	XM_006509881	XP_006509944		Alkbh8	mRNA	-7.31707	0.00604352	4.77731e-05
NM_001355070	NM_001355070	NP_001341999		Ecm1	mRNA	-7.31688	0.0175388	0.000166435
XM_036160574	XM_036160574	XP_036016467		Map4k3	mRNA	-7.30367	0.552939	0.0198278
XM_006531328	XM_006531328	XP_006531391		Cmtm3	mRNA	-7.29845	0.472197	0.0148602
XM_011240068	XM_011240068	XP_011238370		Tet2	mRNA	-7.27872	0.541871	0.0190935
NM_001362986	NM_001362986	NP_001349915		Gtdc1	mRNA	-7.27545	0.96935	0.0628086
XM_006530991	XM_006530991	XP_006531054		Rpgrip1l	mRNA	-7.27545	0.96935	0.0628086
XM_017312341	XM_017312341	XP_017167830		Xpo6	mRNA	-7.27545	0.96935	0.0628086
XM_030251203	XM_030251203	XP_030107063		Xiap	mRNA	-7.27543	0.491132	0.0158385
XM_030253662	XM_030253662	XP_030109522		Srrm1	mRNA	-7.26993	0.969779	0.0630093
XM_030248878	XM_030248878	XP_030104738		Zfp106	mRNA	-7.2699	0.521721	0.0178045
XM_036164538	XM_036164538	XP_036020431		Ago4	mRNA	-7.26359	0.499063	0.0162918
XM_006495839	XM_006495839	XP_006495902		Phf3	mRNA	-7.25139	0.502948	0.016653
XM_006523673	XM_006523673	XP_006523736		H2-K1	mRNA	-7.24719	0.932706	0.0574182
XM_036163409	XM_036163409	XP_036019302		Zfp687	mRNA	-7.2434	0.596589	0.0223733
XM_036159996	XM_036159996	XP_036015889	ENSMUST00000165648	Zdhhc23	mRNA	-7.2413	0.571154	0.0209346
NM_001160293	NM_001160293	NP_001153765	ENSMUST00000114924	Celf2	mRNA	-7.24113	0.498889	0.0162582
XM_006539228	XM_006539228	XP_006539291		Hnrnpr	mRNA	-7.23988	0.975394	0.0641113
XM_036160407	XM_036160407	XP_036016300		Pknox1	mRNA	-7.23224	0.807221	0.0400926
XM_006509992	XM_006509992	XP_006510055		Dpagt1	mRNA	-7.23036	0.501169	0.0164727
XM_006520445	XM_006520445	XP_006520508		Xrcc6	mRNA	-7.22668	0.516458	0.0174004
XM_036162896	XM_036162896	XP_036018789		Fxr1	mRNA	-7.22389	0.512502	0.01717
XM_006523569	XM_006523569	XP_006523632	ENSMUST00000114252	Col11a2	mRNA	-7.19457	0.982358	0.0658032
XM_006523881	XM_006523881	XP_006523944		Ptprs	mRNA	-7.17698	0.985983	0.0664699
XM_036157809	XM_036157809	XP_036013702		Rnf44	mRNA	-7.16978	0.000168827	9.56823e-07
XM_006535699	XM_006535699	XP_006535762		Kmt2c	mRNA	-7.15569	0.60591	0.0229541
XM_030252348	XM_030252348	XP_030108208		Prkab2	mRNA	-7.14526	0.558509	0.0201615
XM_036152946	XM_036152946	XP_036008839		Arhgap35	mRNA	-7.13335	0.991136	0.0681477
XM_006515647	XM_006515647	XP_006515710		Zfyve26	mRNA	-7.11328	0.552245	0.0197679
XM_036152540	XM_036152540	XP_036008433		Numa1	mRNA	-7.11121	0.994657	0.0690125
XM_006501523	XM_006501523	XP_006501586		Nbea	mRNA	-7.10978	0.551318	0.0197039
XM_036154145	XM_036154145	XP_036010038		Gse1	mRNA	-7.10824	0.994657	0.069129
XM_030255216	XM_030255216	XP_030111076		Zfp638	mRNA	-7.09768	0.997394	0.069545
XM_036157277	XM_036157277	XP_036013170		Rapgef1	mRNA	-7.08754	0.999298	0.0699466
NM_001170953	NM_001170953	NP_001164424	ENSMUST00000025427	Rnmt	mRNA	-7.08269	0.999298	0.0701395
XM_030252776	XM_030252776	XP_030108636		Fam189b	mRNA	-7.08269	0.999298	0.0701395
XM_017320750	XM_017320750	XP_017176239		Atxn2	mRNA	-7.07066	0.146326	0.00248251
NM_001003912	NM_001003912	NP_001003912	ENSMUST00000039476	Arhgef11	mRNA	-7.06579	0.0271803	0.000278198
XM_030253454	XM_030253454	XP_030109314		Zfp362	mRNA	-7.06459	0.00651727	5.21255e-05
XM_030254706	XM_030254706	XP_030110566		Hgfac	mRNA	-7.06077	0.0168021	0.000158191
XM_011246181	XM_011246181	XP_011244483		Sytl3	mRNA	-7.0595	0.999298	0.0710672
NM_001368315	NM_001368315	NP_001355244		Glg1	mRNA	-7.0509	0.591173	0.0220431
XM_006510907	XM_006510907	XP_006510970	ENSMUST00000171654	Thsd4	mRNA	-7.04229	0.999298	0.071762
XM_030255267	XM_030255267	XP_030111127		Mical3	mRNA	-7.04218	0.672466	0.0274187
XM_006531658	XM_006531658	XP_006531721		Cpt1a	mRNA	-7.03089	0.999298	0.0722252
XM_017312560	XM_017312560	XP_017168049		Eps15l1	mRNA	-7.03018	0.999298	0.0722541
XM_006535812	XM_006535812	XP_006535875	ENSMUST00000115077	Abcb8	mRNA	-7.0281	0.999298	0.0723391
XM_030255151	XM_030255151	XP_030111011	ENSMUST00000092648	Ezh2	mRNA	-7.0281	0.999298	0.0723391
XM_036156599	XM_036156599	XP_036012492		Cdc27	mRNA	-7.0281	0.999298	0.0723391
XM_006516098	XM_006516098	XP_006516161		Mpp5	mRNA	-7.01582	0.683177	0.028212
XM_006535713	XM_006535713	XP_006535776		Actr3b	mRNA	-7.01471	0.0301529	0.000319305
XM_036152543	XM_036152543	XP_036008436		Numa1	mRNA	-7.01377	0.999298	0.0729257
XM_006529240	XM_006529240	XP_006529303		Septin2	mRNA	-7.01326	0.68655	0.0284281
NM_172758	NM_172758	NP_766346	ENSMUST00000040481	Slc38a7	mRNA	-7.01175	0.644319	0.0255022
XM_030244353	XM_030244353	XP_030100213		Arih2	mRNA	-7.01082	0.0105484	9.04636e-05
XM_036152834	XM_036152834	XP_036008727		Sox6	mRNA	-7.0084	0.0715907	0.000948722
XM_036165273	XM_036165273	XP_036021166		Zfp644	mRNA	-7.00804	0.0397834	0.000442054
XM_006496763	XM_006496763	XP_006496826		Suco	mRNA	-7.00746	0.64815	0.0257868
XM_030253661	XM_030253661	XP_030109521		Srrm1	mRNA	-7.00172	0.999298	0.0734226
XM_036152811	XM_036152811	XP_036008704		Trim30a	mRNA	-7.00172	0.999298	0.0734226
NM_001361073	NM_001361073	NP_001348002	ENSMUST00000137497	Arhgap26	mRNA	-6.99873	0.700058	0.0293958
XM_017318272	XM_017318272	XP_017173761		Ahnak	mRNA	-6.99097	0.0279087	0.000287735
NM_001289877	NM_001289877	NP_001276806		Per3	mRNA	-6.98523	0.705845	0.0299114
XM_030254110	XM_030254110	XP_030109970		Cux1	mRNA	-6.98468	0.999298	0.0741289
NM_001081218	NM_001081218	NP_001074687	ENSMUST00000020478	Hcfc2	mRNA	-6.98438	0.0107547	9.26331e-05
XM_006514582	XM_006514582	XP_006514645		Ogdh	mRNA	-6.97439	0.645709	0.0256415
XM_036159605	XM_036159605	XP_036015498		Cyth4	mRNA	-6.96986	0.727367	0.0317048
XM_030250882	XM_030250882	XP_030106742		Cyb561a3	mRNA	-6.96188	0.714372	0.0304725
XM_036162931	XM_036162931	XP_036018824		Phtf1	mRNA	-6.95939	0.0080901	6.65151e-05
NM_001310445	NM_001310445	NP_001297374	ENSMUST00000139075	Slmap	mRNA	-6.94766	0.999298	0.0756836
XM_006525841	XM_006525841	XP_006525904		Ammecr1l	mRNA	-6.94766	0.999298	0.0756836
XM_017314307	XM_017314307	XP_017169796		Mafg	mRNA	-6.94766	0.999298	0.0756836
NM_029879	NM_029879	NP_084155	ENSMUST00000063551	Rgs7bp	mRNA	-6.94454	0.0606721	0.000773466
XM_036163757	XM_036163757	XP_036019650		Lrp8	mRNA	-6.94227	0.0120148	0.000105503
XM_036157616	XM_036157616	XP_036013509		Foxn3	mRNA	-6.94152	0.999298	0.0759441
XM_030254014	XM_030254014	XP_030109874		Zbtb37	mRNA	-6.94072	0.868009	0.047205
NM_001364111	NM_001364111	NP_001351040		Ggnbp2	mRNA	-6.92986	0.649704	0.0259334
XM_036164948	XM_036164948	XP_036020841		Camkk2	mRNA	-6.92534	0.0135715	0.000122462
XM_006521947	XM_006521947	XP_006522010	ENSMUST00000226593	Cblb	mRNA	-6.91907	0.999298	0.0769025
XM_017320242	XM_017320242	XP_017175731		Kansl3	mRNA	-6.91907	0.999298	0.0769025
XM_030251079	XM_030251079	XP_030106939		Mms19	mRNA	-6.91068	0.758129	0.0345223
XM_011242546	XM_011242546	XP_011240848		Nkapd1	mRNA	-6.90928	0.999298	0.0773235
XM_030247619	XM_030247619	XP_030103479		Camk2g	mRNA	-6.90878	0.801697	0.0392619
XM_006510977	XM_006510977	XP_006511040		Tfdp2	mRNA	-6.90671	0.00956299	8.0586e-05
XM_006539429	XM_006539429	XP_006539492		Gm14548	mRNA	-6.90599	0.753834	0.033979
NM_001001447	NM_001001447	NP_001001447	ENSMUST00000055528	Zscan22	mRNA	-6.90191	0.674178	0.0275639
XM_011238659	XM_011238659	XP_011236961		Trip12	mRNA	-6.90129	0.749117	0.0336026
NM_001163848	NM_001163848	NP_001157320	ENSMUST00000097376	Tbc1d24	mRNA	-6.89372	0.999298	0.0779968
XM_036164180	XM_036164180	XP_036020073		Zfp292	mRNA	-6.89372	0.999298	0.0779968
XM_011245029	XM_011245029	XP_011243331		Hmbox1	mRNA	-6.88991	0.999298	0.0781625
XM_036162615	XM_036162615	XP_036018508		Col20a1	mRNA	-6.88991	0.999298	0.0781625
XM_036162363	XM_036162363	XP_036018256		Baz2b	mRNA	-6.88005	0.11427	0.00172561
XM_030245702	XM_030245702	XP_030101562		Rara	mRNA	-6.87871	0.999298	0.0786506
NM_021326	NM_021326	NP_067301	ENSMUST00000165318	Rbak	mRNA	-6.86596	0.686156	0.028399
NM_138312	NM_138312	NP_612185	ENSMUST00000163257	Fam172a	mRNA	-6.85849	0.778256	0.0368358
XM_036163992	XM_036163992	XP_036019885		Smg7	mRNA	-6.85072	0.0109132	9.46088e-05
XM_006499419	XM_006499419	XP_006499482		Zmynd8	mRNA	-6.84694	0.758129	0.0344948
XM_036165358	XM_036165358	XP_036021251		Rabgef1	mRNA	-6.84644	0.813555	0.0409529
XM_030249586	XM_030249586	XP_030105446		Pkd1	mRNA	-6.8441	0.761166	0.034835
XM_017322239	XM_017322239	XP_017177728		Ubxn4	mRNA	-6.84215	0.705812	0.0298968
NM_001370603	NM_001370603	NP_001357532		Grb10	mRNA	-6.83964	0.0247189	0.000247475
XM_036159861	XM_036159861	XP_036015754		Vps8	mRNA	-6.83923	0.702367	0.0296087
XM_011240339	XM_011240339	XP_011238641		Tlcd4	mRNA	-6.8335	0.0194676	0.000188731
NM_001289575	NM_001289575	NP_001276504	ENSMUST00000113869	Tsc1	mRNA	-6.82974	0.999298	0.080815
XM_006540210	XM_006540210	XP_006540273	ENSMUST00000053722	Zfp607a	mRNA	-6.82974	0.999298	0.080815
XM_006500931	XM_006500931	XP_006500994	ENSMUST00000107161	Arnt	mRNA	-6.82972	0.999298	0.0808156
XM_006498381	XM_006498381	XP_006498444	ENSMUST00000128663	Phf19	mRNA	-6.82866	0.880014	0.0491376
NM_001177843	NM_001177843	NP_001171314	ENSMUST00000075767	Frmd4a	mRNA	-6.81304	0.999298	0.0815642
NM_001371059	NM_001371059	NP_001357988		Nfix	mRNA	-6.81304	0.999298	0.0815642
XM_006508038	XM_006508038	XP_006508101		Trim3	mRNA	-6.81304	0.999298	0.0815642
NM_001347139	NM_001347139	NP_001334068		Zfp777	mRNA	-6.80694	0.73222	0.0321552
XM_006516010	XM_006516010	XP_006516073		Heatr5a	mRNA	-6.8033	0.789095	0.0380292
NM_029349	NM_029349	NP_083625	ENSMUST00000190501	Relch	mRNA	-6.80321	0.735391	0.0326439
NM_009074	NM_009074	NP_033100	ENSMUST00000035203	Mst1r	mRNA	-6.80197	0.0230065	0.00022647
XM_006506205	XM_006506205	XP_006506268		Zfp384	mRNA	-6.79869	0.999298	0.0822125
XM_006516766	XM_006516766	XP_006516829		Cdk13	mRNA	-6.79869	0.999298	0.0822125
XM_011239870	XM_011239870	XP_011238172		Cep152	mRNA	-6.79869	0.999298	0.0822125
XM_030243938	XM_030243938	XP_030099798		Dennd4a	mRNA	-6.79869	0.999298	0.0822125
XM_030248447	XM_030248447	XP_030104307		Mtss1	mRNA	-6.79663	0.999298	0.0823057
XM_030249070	XM_030249070	XP_030104930		Slc7a4	mRNA	-6.79069	0.789095	0.0380148
XM_030252208	XM_030252208	XP_030108068		Ehmt1	mRNA	-6.78194	0.812817	0.0408141
XM_036156217	XM_036156217	XP_036012110		Acaca	mRNA	-6.77979	0.999298	0.0830723
XM_011243842	XM_011243842	XP_011242144		Sypl	mRNA	-6.77904	0.999298	0.0831066
NM_001110330	NM_001110330	NP_001103800	ENSMUST00000208944	Fiz1	mRNA	-6.77448	0.766118	0.035465
XM_006507625	XM_006507625	XP_006507688		Emsy	mRNA	-6.77387	0.762506	0.0350561
XM_030247583	XM_030247583	XP_030103443		Dock9	mRNA	-6.77351	0.755976	0.0341788
XM_030242299	XM_030242299	XP_030098159		Sox6	mRNA	-6.77058	0.225924	0.00463322
XM_011250231	XM_011250231	XP_011248533		Ahdc1	mRNA	-6.76695	0.999298	0.0836609
XM_006507807	XM_006507807	XP_006507870		Tenm4	mRNA	-6.76653	0.804404	0.0396218
XM_011249321	XM_011249321	XP_011247623		Slc16a3	mRNA	-6.76123	0.761166	0.0348201
NM_001177847	NM_001177847	NP_001171318	ENSMUST00000177129	Tirap	mRNA	-6.7557	0.758129	0.0345495
XM_017317384	XM_017317384	XP_017172873		Tsc2	mRNA	-6.74423	0.999298	0.0847107
XM_036153512	XM_036153512	XP_036009405		Anapc15	mRNA	-6.74197	0.820385	0.0419232
XM_036164574	XM_036164574	XP_036020467		Pum1	mRNA	-6.73936	0.0249924	0.000251034
NM_001163159	NM_001163159	NP_001156631	ENSMUST00000104893	Pcyt1a	mRNA	-6.73863	0.767344	0.0357649
XM_006514618	XM_006514618	XP_006514681		Ccdc157	mRNA	-6.73797	0.818467	0.0417652
XM_030244304	XM_030244304	XP_030100164		Gramd1b	mRNA	-6.7364	0.761166	0.0348801
XM_030253082	XM_030253082	XP_030108942		Pgd	mRNA	-6.7345	0.999298	0.0851634
XM_036159356	XM_036159356	XP_036015249		Nmt2	mRNA	-6.7345	0.999298	0.0851634
NM_001359982	NM_001359982	NP_001346911		Spag1	mRNA	-6.73424	0.756158	0.0342708
XM_036165519	XM_036165519	XP_036021412		Fryl	mRNA	-6.73424	0.756158	0.0342708
XM_006495932	XM_006495932	XP_006495995		Slc39a10	mRNA	-6.73224	0.921774	0.0550438
XM_036166140	XM_036166140	XP_036022033		Aak1	mRNA	-6.72453	0.865522	0.0467726
XM_036155977	XM_036155977	XP_036011870		Tab2	mRNA	-6.72351	0.81648	0.0415305
XM_030242431	XM_030242431	XP_030098291		Ccdc61	mRNA	-6.72222	0.859317	0.0460958
XM_006509690	XM_006509690	XP_006509753		Ano8	mRNA	-6.71934	0.0497247	0.000596831
XM_036161061	XM_036161061	XP_036016954		Zeb1	mRNA	-6.7191	0.767344	0.0357356
XM_030254500	XM_030254500	XP_030110360		Tmem156	mRNA	-6.71878	0.767344	0.0357451
XM_030252243	XM_030252243	XP_030108103		Ninl	mRNA	-6.7166	0.762676	0.0351232
NM_001357061	NM_001357061	NP_001343990	ENSMUST00000023159	Mgrn1	mRNA	-6.70856	0.999298	0.0863804
XM_011245682	XM_011245682	XP_011243984		Pheta2	mRNA	-6.70856	0.999298	0.0863804
XM_006522445	XM_006522445	XP_006522508		Ppil2	mRNA	-6.70754	0.832161	0.0430407
XM_006497796	XM_006497796	XP_006497859		Ralgds	mRNA	-6.70131	0.999298	0.086723
XM_006510745	XM_006510745	XP_006510808		Dennd4a	mRNA	-6.70131	0.999298	0.086723
XM_006523883	XM_006523883	XP_006523946		Ptprs	mRNA	-6.70131	0.999298	0.086723
XM_006502955	XM_006502955	XP_006503018		Cyb5rl	mRNA	-6.68785	0.0283455	0.00029488
NM_172961	NM_172961	NP_766549	ENSMUST00000065987	Abat	mRNA	-6.68654	0.815223	0.0413286
NM_001359078	NM_001359078	NP_001346007		Prdm15	mRNA	-6.68068	0.868009	0.047202
XM_030245652	XM_030245652	XP_030101512		Ogdh	mRNA	-6.67988	0.806821	0.0400398
XM_036161382	XM_036161382	XP_036017275		Vps37c	mRNA	-6.67682	0.789968	0.038086
XM_036156873	XM_036156873	XP_036012766		Arhgap23	mRNA	-6.67443	0.999298	0.0880029
NM_001363356	NM_001363356	NP_001350285		Cnot6	mRNA	-6.67371	0.849009	0.044858
XM_006498628	XM_006498628	XP_006498691		Ctnnd1	mRNA	-6.67198	0.999298	0.0881203
XM_011243913	XM_011243913	XP_011242215	ENSMUST00000209990	Hdac9	mRNA	-6.66823	0.856703	0.0458075
XM_030247887	XM_030247887	XP_030103747		Kat6b	mRNA	-6.66733	0.999298	0.0883434
NM_001377101	NM_001377101	NP_001364030		Fam219a	mRNA	-6.66274	0.867513	0.0470648
XM_006509043	XM_006509043	XP_006509106		Slc20a2	mRNA	-6.65748	0.79113	0.0382166
XM_011239028	XM_011239028	XP_011237330		Ggta1	mRNA	-6.65609	0.999298	0.0888846
XM_030251038	XM_030251038	XP_030106898		Cuedc2	mRNA	-6.6535	0.0752919	0.00102049
XM_036159004	XM_036159004	XP_036014897		Bmf	mRNA	-6.65332	0.0313385	0.000335243
XM_006527407	XM_006527407	XP_006527470		Zdhhc16	mRNA	-6.6531	0.0675329	0.000881334
XM_011243278	XM_011243278	XP_011241580		Baz2a	mRNA	-6.65286	0.999298	0.0714489
NM_011261	NM_011261	NP_035391	ENSMUST00000161356	Reln	mRNA	-6.64909	0.82515	0.0423974
NM_010427	NM_010427	NP_034557	ENSMUST00000199581	Hgf	mRNA	-6.64267	0.140768	0.00231472
XM_017313143	XM_017313143	XP_017168632		Ilf3	mRNA	-6.63777	0.874826	0.0483586
XM_006529728	XM_006529728	XP_006529791		Atp2b4	mRNA	-6.63752	0.999298	0.0897849
NM_001040426	NM_001040426	NP_001035516	ENSMUST00000098660	Thsd4	mRNA	-6.63253	0.999298	0.0900281
XM_006511224	XM_006511224	XP_006511287		Vps13c	mRNA	-6.63253	0.999298	0.0900281
XM_017314835	XM_017314835	XP_017170324		Myh10	mRNA	-6.63253	0.999298	0.0900281
XM_030253218	XM_030253218	XP_030109078		Hp1bp3	mRNA	-6.63253	0.999298	0.0900281
XM_030255340	XM_030255340	XP_030111200		Iqsec1	mRNA	-6.63253	0.999298	0.0900281
XM_030248561	XM_030248561	XP_030104421		Pced1b	mRNA	-6.63211	0.871065	0.0478097
XM_036153509	XM_036153509	XP_036009402		Anapc15	mRNA	-6.63071	0.847909	0.0446102
XM_030244511	XM_030244511	XP_030100371		Parp6	mRNA	-6.62459	0.825005	0.0423198
NM_001164563	NM_001164563	NP_001158035	ENSMUST00000053106	Amigo2	mRNA	-6.62075	0.869872	0.0475194
NM_001355669	NM_001355669	NP_001342598		Slx4ip	mRNA	-6.61871	0.999298	0.0907045
XM_006517705	XM_006517705	XP_006517768		Mast4	mRNA	-6.61501	0.000545313	3.34479e-06
XM_036164408	XM_036164408	XP_036020301		Cep85	mRNA	-6.61448	0.839189	0.0437787
XM_030251283	XM_030251283	XP_030107143		Zfp280c	mRNA	-6.61032	0.833301	0.0431858
XM_030246072	XM_030246072	XP_030101932		Zfp672	mRNA	-6.60796	0.817175	0.041622
XM_006523523	XM_006523523	XP_006523586	ENSMUST00000182597	Birc6	mRNA	-6.60076	0.44888	0.0136745
XM_006518835	XM_006518835	XP_006518898		Dlgap5	mRNA	-6.59688	0.999298	0.0917814
XM_036165394	XM_036165394	XP_036021287		Anapc5	mRNA	-6.59688	0.999298	0.0917814
XM_006524260	XM_006524260	XP_006524323		Mdc1	mRNA	-6.59592	0.999298	0.091829
NM_001357282	NM_001357282	NP_001344211		Dlg1	mRNA	-6.58732	0.833617	0.0432296
XM_036154113	XM_036154113	XP_036010006		Adgrl1	mRNA	-6.58718	0.910981	0.0535936
XM_011249054	XM_011249054	XP_011247356	ENSMUST00000118987	Bahcc1	mRNA	-6.58188	0.884462	0.0498476
NM_001364267	NM_001364267	NP_001351196		Setd3	mRNA	-6.58153	0.82689	0.0425639
XM_030245170	XM_030245170	XP_030101030		Hnrnph3	mRNA	-6.58153	0.82689	0.0425639
NM_001372300	NM_001372300	NP_001359229		Cchcr1	mRNA	-6.56882	0.91752	0.0543751
NM_001348248	NM_001348248	NP_001335177		Fbxo11	mRNA	-6.56031	0.999298	0.0936077
NM_001364205	NM_001364205	NP_001351134		Ppp2r5c	mRNA	-6.56031	0.999298	0.0936077
XM_030247250	XM_030247250	XP_030103110		Zfp65	mRNA	-6.55632	0.999298	0.0938088
XM_030247766	XM_030247766	XP_030103626	ENSMUST00000175744	Hmbox1	mRNA	-6.55632	0.999298	0.0938088
XM_006531905	XM_006531905	XP_006531968		Mbtd1	mRNA	-6.55526	0.159582	0.00279963
XM_030248592	XM_030248592	XP_030104452		Racgap1	mRNA	-6.55143	0.864855	0.04669
XM_030252287	XM_030252287	XP_030108147	ENSMUST00000111429	Pou2f1	mRNA	-6.55038	0.854538	0.0455006
XM_006518347	XM_006518347	XP_006518410		Dock9	mRNA	-6.54664	0.897653	0.0518895
XM_036156498	XM_036156498	XP_036012391		Cd247	mRNA	-6.54255	0.0462263	0.000541223
XM_036157063	XM_036157063	XP_036012956		Msi2	mRNA	-6.5352	0.851098	0.0450636
XM_036163599	XM_036163599	XP_036019492		Macf1	mRNA	-6.53296	0.923879	0.0555004
NM_001304270	NM_001304270	NP_001291199	ENSMUST00000182047	Rnf4	mRNA	-6.53246	0.887279	0.0505723
XM_006495808	XM_006495808	XP_006495871		Sema4c	mRNA	-6.53173	0.877987	0.0487952
XM_006500850	XM_006500850	XP_006500913		Zzz3	mRNA	-6.52377	0.051921	0.000634033
NM_001159683	NM_001159683	NP_001153155	ENSMUST00000109155	Zfp217	mRNA	-6.5228	0.999298	0.0955119
XM_006496719	XM_006496719	XP_006496782		Soat1	mRNA	-6.5228	0.999298	0.0955119
XM_017312905	XM_017312905	XP_017168394		Nfat5	mRNA	-6.5228	0.999298	0.0955119
NM_001360783	NM_001360783	NP_001347712		Degs1	mRNA	-6.5208	0.920833	0.0549018
XM_030246653	XM_030246653	XP_030102513		Sipa1l1	mRNA	-6.51776	0.923946	0.0556042
NM_001359336	NM_001359336	NP_001346265		Clasp1	mRNA	-6.51562	0.999298	0.0958801
NM_001379122	NM_001379122	NP_001366051		Cops7a	mRNA	-6.51562	0.999298	0.0958801
XM_036163747	XM_036163747	XP_036019640		Kif1b	mRNA	-6.51562	0.999298	0.0958801
XM_036152385	XM_036152385	XP_036008278		C2cd5	mRNA	-6.50679	0.875759	0.0484791
NM_001359534	NM_001359534	NP_001346463		Tab2	mRNA	-6.49749	0.0504995	0.000611966
XM_030250630	XM_030250630	XP_030106490		Trappc8	mRNA	-6.49124	0.0478547	0.000568318
NM_001370847	NM_001370847	NP_001357776		Iqcn	mRNA	-6.48897	6.72865e-05	3.56265e-07
XM_030242101	XM_030242101	XP_030097961		Rpe	mRNA	-6.48763	0.894824	0.0513826
XM_030254393	XM_030254393	XP_030110253		Cop1	mRNA	-6.48719	0.879222	0.0489228
XM_006508832	XM_006508832	XP_006508895		Pnpla6	mRNA	-6.48683	0.880014	0.0490976
XM_030247663	XM_030247663	XP_030103523		Cep250	mRNA	-6.48648	0.88188	0.0493569
NM_172554	NM_172554	NP_766142	ENSMUST00000041723	Zdhhc17	mRNA	-6.48429	0.999298	0.0974992
XM_006516475	XM_006516475	XP_006516538		Dip2c	mRNA	-6.48429	0.999298	0.0974992
XM_030245282	XM_030245282	XP_030101142		Arid5b	mRNA	-6.48429	0.999298	0.0974992
XM_006511360	XM_006511360	XP_006511423		Ppcdc	mRNA	-6.48388	0.941449	0.0589054
XM_036165320	XM_036165320	XP_036021213		Paxip1	mRNA	-6.48073	0.937745	0.0584097
XM_030252338	XM_030252338	XP_030108198		Sema4c	mRNA	-6.48058	0.880014	0.0490688
NM_001355385	NM_001355385	NP_001342314		Fkbp15	mRNA	-6.47967	0.999298	0.0977398
XM_006514776	XM_006514776	XP_006514839		Ranbp17	mRNA	-6.47658	0.0511508	0.000620813
NM_001376964	NM_001376964	NP_001363893		Fip1l1	mRNA	-6.47373	0.999298	0.09805
NM_176912	NM_176912	NP_795886	ENSMUST00000171425	C5ar2	mRNA	-6.47373	0.999298	0.09805
XM_011245564	XM_011245564	XP_011243866		Cyrib	mRNA	-6.47373	0.999298	0.09805
XM_036152361	XM_036152361	XP_036008254		Pex26	mRNA	-6.47373	0.999298	0.09805
XM_011248599	XM_011248599	XP_011246901		Chka	mRNA	-6.468	0.888746	0.0507187
XM_030254225	XM_030254225	XP_030110085		Pitpnm2	mRNA	-6.46363	0.910895	0.0535112
XM_011249675	XM_011249675	XP_011247977		Nudt6	mRNA	-6.46204	0.0808248	0.00111507
XM_006528003	XM_006528003	XP_006528066		Stard8	mRNA	-6.46177	0.934463	0.0577187
NM_001362451	NM_001362451	NP_001349380		Pacs1	mRNA	-6.45867	0.999298	0.0988398
XM_036156934	XM_036156934	XP_036012827		Trim37	mRNA	-6.45867	0.999298	0.0988398
XM_036152408	XM_036152408	XP_036008301		Avl9	mRNA	-6.45104	0.904665	0.0527766
XM_006505103	XM_006505103	XP_006505166		Fam3c	mRNA	-6.44897	0.929732	0.056882
XM_006522990	XM_006522990	XP_006523053		Ttc3	mRNA	-6.44755	0.96982	0.0630769
NM_001190800	NM_001190800	NP_001177729		Ddx19b	mRNA	-6.44472	0.999298	0.0995755
XM_036162495	XM_036162495	XP_036018388		Stard9	mRNA	-6.44472	0.999298	0.0995755
XM_036160194	XM_036160194	XP_036016087		Med15	mRNA	-6.44422	0.898739	0.0520152
NM_001360403	NM_001360403	NP_001347332	ENSMUST00000236290	Papss2	mRNA	-6.44263	0.950302	0.0599976
XM_030252299	XM_030252299	XP_030108159		Ptpn4	mRNA	-6.43735	0.999298	0.0999661
XM_011247444	XM_011247444	XP_011245746		Clcn5	mRNA	-6.43059	0.999298	0.100326
XM_017316747	XM_017316747	XP_017172236		Ppp6r2	mRNA	-6.42453	0.959302	0.0613089
XM_011250608	XM_011250608	XP_011248910		Proser3	mRNA	-6.41803	0.953115	0.0605048
XM_006541454	XM_006541454	XP_006541517		Zdhhc9	mRNA	-6.41566	0.108756	0.00161489
XM_006532572	XM_006532572	XP_006532635	ENSMUST00000106461	Itgb4	mRNA	-6.41031	0.99173	0.0682588
XM_036159729	XM_036159729	XP_036015622		Raly	mRNA	-6.40668	0.999298	0.0794975
NM_001376958	NM_001376958	NP_001363887		Elk4	mRNA	-6.40404	0.999298	0.101747
XM_006503829	XM_006503829	XP_006503892		Arap2	mRNA	-6.40404	0.999298	0.101747
XM_006514452	XM_006514452	XP_006514515		Ccdc88a	mRNA	-6.40404	0.999298	0.101747
XM_011249167	XM_011249167	XP_011247469		Rhot1	mRNA	-6.40404	0.999298	0.101747
XM_017319817	XM_017319817	XP_017175306		Tbl1xr1	mRNA	-6.40404	0.999298	0.101747
XM_036161599	XM_036161599	XP_036017492		Map3k11	mRNA	-6.40404	0.999298	0.101747
XM_030249772	XM_030249772	XP_030105632		Zfp760	mRNA	-6.40324	0.923879	0.0554823
XM_036152377	XM_036152377	XP_036008270		C2cd5	mRNA	-6.40105	0.91989	0.0546741
XM_036165441	XM_036165441	XP_036021334		Get4	mRNA	-6.39512	0.0819162	0.00113777
XM_017314994	XM_017314994	XP_017170483		Papola	mRNA	-6.39376	0.999298	0.102302
XM_006537566	XM_006537566	XP_006537629		Bach2	mRNA	-6.39364	0.975394	0.064337
XM_036153080	XM_036153080	XP_036008973		Ccdc9	mRNA	-6.38846	0.930054	0.0571624
XM_030245448	XM_030245448	XP_030101308		Mbtd1	mRNA	-6.38807	0.122421	0.0018875
XM_006502701	XM_006502701	XP_006502764		Patj	mRNA	-6.38612	0.999298	0.102716
XM_006505213	XM_006505213	XP_006505276		Cep41	mRNA	-6.38612	0.999298	0.102716
XM_011248190	XM_011248190	XP_011246492		Rsrc2	mRNA	-6.38612	0.999298	0.102716
XM_030253694	XM_030253694	XP_030109554		Ndufs1	mRNA	-6.38612	0.999298	0.102716
XM_036156210	XM_036156210	XP_036012103		Slc16a6	mRNA	-6.38612	0.999298	0.102716
XM_006496699	XM_006496699	XP_006496762		Pbx1	mRNA	-6.38377	0.982358	0.0659588
XM_036164823	XM_036164823	XP_036020716		Idua	mRNA	-6.37878	0.927393	0.0562093
XM_036155608	XM_036155608	XP_036011501		Fyn	mRNA	-6.37804	0.929732	0.0566987
XM_006511130	XM_006511130	XP_006511193		Plscr4	mRNA	-6.37761	0.140938	0.0023269
XM_017322300	XM_017322300	XP_017177789		Zfp865	mRNA	-6.37761	0.0986183	0.00143042
NM_201387	NM_201387	NP_958789	ENSMUST00000171562	Plec	mRNA	-6.37145	0.999298	0.103514
XM_006537629	XM_006537629	XP_006537692		Invs	mRNA	-6.36217	0.999298	0.104022
XM_036162332	XM_036162332	XP_036018225		Nol4l	mRNA	-6.36217	0.999298	0.104022
XM_030242303	XM_030242303	XP_030098163		Sox6	mRNA	-6.35837	0.929732	0.0570203
XM_030246443	XM_030246443	XP_030102303		Aff4	mRNA	-6.35658	0.986573	0.0665649
XM_030243588	XM_030243588	XP_030099448		Homer3	mRNA	-6.34157	0.93543	0.0579143
XM_017316275	XM_017316275	XP_017171764		Odf2	mRNA	-6.34023	0.999298	0.10523
XM_036164985	XM_036164985	XP_036020878		Hip1	mRNA	-6.34023	0.999298	0.10523
XM_036157498	XM_036157498	XP_036013391		Ttll5	mRNA	-6.3366	0.972562	0.0637139
XM_011247364	XM_011247364	XP_011245666		Zfp518a	mRNA	-6.33468	0.950223	0.0599669
XM_011248272	XM_011248272	XP_011246574		Chd9	mRNA	-6.33422	0.988832	0.0672335
NM_001286630	NM_001286630	NP_001273559	ENSMUST00000003726	Brd4	mRNA	-6.33356	0.946339	0.059427
XM_011242320	XM_011242320	XP_011240622		Zfp869	mRNA	-6.32797	0.0883426	0.00124185
NM_001114362	NM_001114362	NP_001107834	ENSMUST00000112363	Eml4	mRNA	-6.32579	0.999298	0.106031
XM_036160492	XM_036160492	XP_036016385		Wiz	mRNA	-6.32379	0.990496	0.0680299
XM_030246984	XM_030246984	XP_030102844		Hdac9	mRNA	-6.3203	0.992284	0.0685042
NM_001290802	NM_001290802	NP_001277731	ENSMUST00000033063	Cd37	mRNA	-6.31905	0.999298	0.106406
NM_147219	NM_147219	NP_671752	ENSMUST00000043961	Abca5	mRNA	-6.31905	0.999298	0.106406
XM_006513627	XM_006513627	XP_006513690		Cdk17	mRNA	-6.31905	0.999298	0.106406
XM_036152334	XM_036152334	XP_036008227		Setd5	mRNA	-6.31905	0.999298	0.106406
XM_036164382	XM_036164382	XP_036020275		Zdhhc21	mRNA	-6.31905	0.999298	0.106406
XM_006523261	XM_006523261	XP_006523324		Sytl3	mRNA	-6.31681	0.994657	0.0690924
XM_006496041	XM_006496041	XP_006496104		Map4k4	mRNA	-6.31288	0.977802	0.0647594
XM_030245854	XM_030245854	XP_030101714	ENSMUST00000154915	Ggnbp2	mRNA	-6.31171	0.96629	0.0623245
XM_006499105	XM_006499105	XP_006499168		Ccdc9b	mRNA	-6.3098	0.999298	0.070656
XM_011240547	XM_011240547	XP_011238849		Zscan20	mRNA	-6.30648	0.108756	0.00161598
XM_006540057	XM_006540057	XP_006540120		C5ar2	mRNA	-6.29882	0.274745	0.00620501
XM_006515282	XM_006515282	XP_006515345		Pum2	mRNA	-6.29283	0.999298	0.107877
XM_030253188	XM_030253188	XP_030109048		R3hdm1	mRNA	-6.29283	0.999298	0.107877
XM_036160436	XM_036160436	XP_036016329		Bicral	mRNA	-6.29283	0.999298	0.107877
XM_036162711	XM_036162711	XP_036018604		Ehmt1	mRNA	-6.29283	0.999298	0.107877
XM_036164700	XM_036164700	XP_036020593		Tbc1d14	mRNA	-6.29283	0.999298	0.107877
XM_036166217	XM_036166217	XP_036022110		Dcp1b	mRNA	-6.29092	0.999298	0.0758701
XM_017316524	XM_017316524	XP_017172013		Larp4	mRNA	-6.28811	0.190075	0.00359328
XM_030246551	XM_030246551	XP_030102411		Dtnb	mRNA	-6.28799	0.975394	0.0643559
XM_036163762	XM_036163762	XP_036019655		Lrp8	mRNA	-6.28668	0.999298	0.0709651
XM_030245168	XM_030245168	XP_030101028		Hnrnph3	mRNA	-6.28646	0.969779	0.0630247
XM_036155740	XM_036155740	XP_036011633		Sbno2	mRNA	-6.27951	0.999298	0.0715379
XM_006506392	XM_006506392	XP_006506455		Atf7ip	mRNA	-6.27461	0.999298	0.10891
XM_011242798	XM_011242798	XP_011241100		Parp6	mRNA	-6.27461	0.999298	0.10891
XM_006524363	XM_006524363	XP_006524426		Tpsg1	mRNA	-6.27063	0.999298	0.07866
XM_036152997	XM_036152997	XP_036008890		Pgap2	mRNA	-6.26638	0.47977	0.0152774
XM_036156035	XM_036156035	XP_036011928		Cnot2	mRNA	-6.26549	0.999298	0.0711861
XM_006500026	XM_006500026	XP_006500089		Oser1	mRNA	-6.26471	0.237916	0.005027
NM_033606	NM_033606	NP_291084	ENSMUST00000077502	Dqx1	mRNA	-6.26309	0.980243	0.0654254
XM_036161570	XM_036161570	XP_036017463		Pprc1	mRNA	-6.26268	0.975394	0.0643513
XM_030242463	XM_030242463	XP_030098323		Zfp939	mRNA	-6.26156	0.979051	0.0649788
NM_001360394	NM_001360394	NP_001347323		Klhl23	mRNA	-6.26117	0.979951	0.0651879
XM_036164176	XM_036164176	XP_036020069		Miip	mRNA	-6.26092	0.167875	0.00300458
XM_006525953	XM_006525953	XP_006526016		Sap130	mRNA	-6.25944	0.975394	0.0643117
XM_011239457	XM_011239457	XP_011237759		Arhgap1	mRNA	-6.25446	0.999298	0.11006
NM_001252327	NM_001252327	NP_001239256	ENSMUST00000219721	Pan2	mRNA	-6.24965	0.978777	0.0649209
XM_006524860	XM_006524860	XP_006524923		Washc1	mRNA	-6.24492	0.999298	0.0747511
XM_006514537	XM_006514537	XP_006514600		Il9r	mRNA	-6.24383	0.999298	0.110671
XM_006522980	XM_006522980	XP_006523043		Tiam1	mRNA	-6.24383	0.999298	0.110671
XM_006525819	XM_006525819	XP_006525882		Zfp521	mRNA	-6.24383	0.999298	0.110671
XM_011248209	XM_011248209	XP_011246511		Kdm2b	mRNA	-6.24383	0.999298	0.110671
XM_017321430	XM_017321430	XP_017176919		Zfp638	mRNA	-6.24383	0.999298	0.110671
XM_036155031	XM_036155031	XP_036010924		Myo9a	mRNA	-6.24383	0.999298	0.110671
XM_006519157	XM_006519157	XP_006519220		Lrch1	mRNA	-6.23382	0.999298	0.0753169
XM_036156955	XM_036156955	XP_036012848		Cdk12	mRNA	-6.22987	0.999298	0.111477
XM_036162471	XM_036162471	XP_036018364		Gapvd1	mRNA	-6.22987	0.999298	0.111477
NM_001159570	NM_001159570	NP_001153042	ENSMUST00000074285	Meis2	mRNA	-6.22875	0.999298	0.111542
XM_006496466	XM_006496466	XP_006496529		Dock10	mRNA	-6.22875	0.999298	0.111542
XM_006532982	XM_006532982	XP_006533045		Synrg	mRNA	-6.22875	0.999298	0.111542
XM_030243579	XM_030243579	XP_030099439		Slc27a1	mRNA	-6.22875	0.999298	0.111542
XM_030249145	XM_030249145	XP_030105005		Abcc5	mRNA	-6.22875	0.999298	0.111542
XM_036164081	XM_036164081	XP_036019974		Eif4g3	mRNA	-6.22875	0.999298	0.111542
XM_030252937	XM_030252937	XP_030108797		Wdr47	mRNA	-6.22639	0.999298	0.0763112
XM_006500342	XM_006500342	XP_006500405		Ckap5	mRNA	-6.22154	0.989502	0.0674531
XM_036159048	XM_036159048	XP_036014941		Mllt10	mRNA	-6.21519	0.999298	0.0788895
XM_036161398	XM_036161398	XP_036017291		Uhrf2	mRNA	-6.21483	0.994657	0.0689059
XM_036158025	XM_036158025	XP_036013918		Mier3	mRNA	-6.2128	0.994657	0.0690429
NM_009954	NM_009954	NP_034084	ENSMUST00000166232	Bcar1	mRNA	-6.20809	0.999298	0.0710762
XM_036156270	XM_036156270	XP_036012163	ENSMUST00000161327	Rb1cc1	mRNA	-6.20618	0.0127413	0.00011307
XM_011247248	XM_011247248	XP_011245550		Ccnj	mRNA	-6.20486	0.999298	0.112932
XM_030252196	XM_030252196	XP_030108056		Spopl	mRNA	-6.20486	0.999298	0.112932
XM_006516806	XM_006516806	XP_006516869		Arid4b	mRNA	-6.20471	0.999298	0.0725125
XM_030252458	XM_030252458	XP_030108318		Phtf1	mRNA	-6.20308	0.993659	0.0686469
XM_030247591	XM_030247591	XP_030103451	ENSMUST00000169513	Rcbtb2	mRNA	-6.19953	0.199535	0.00389483
XM_030250090	XM_030250090	XP_030105950		Dennd1a	mRNA	-6.19811	0.999298	0.0789891
XM_036158454	XM_036158454	XP_036014347		Dmtn	mRNA	-6.19576	0.196794	0.00375331
XM_011250635	XM_011250635	XP_011248937		Ptprh	mRNA	-6.1943	0.999298	0.0789904
XM_030247830	XM_030247830	XP_030103690		Carmil3	mRNA	-6.1931	0.999298	0.113622
XM_030248394	XM_030248394	XP_030104254		Pcbp2	mRNA	-6.1931	0.999298	0.113622
XM_030250046	XM_030250046	XP_030105906		Ppp4r1	mRNA	-6.1931	0.999298	0.113622
XM_030253663	XM_030253663	XP_030109523		Srrm1	mRNA	-6.1931	0.999298	0.113622
XM_030254399	XM_030254399	XP_030110259		Cnot6l	mRNA	-6.1931	0.999298	0.113622
XM_036155921	XM_036155921	XP_036011814		Syne1	mRNA	-6.1931	0.999298	0.113622
XM_036161432	XM_036161432	XP_036017325		Sh3pxd2a	mRNA	-6.1931	0.999298	0.113622
NM_001355430	NM_001355430	NP_001342359		Slc23a2	mRNA	-6.18857	0.999298	0.0727101
XM_030251936	XM_030251936	XP_030107796		Tsc1	mRNA	-6.18857	0.999298	0.0727101
NM_001101488	NM_001101488	NP_001094958	ENSMUST00000073935	Gsg1l	mRNA	-6.18782	0.999298	0.0702255
NM_001363030	NM_001363030	NP_001349959		Stx16	mRNA	-6.18601	0.999298	0.0723259
XM_011241839	XM_011241839	XP_011240141		Gvin3	mRNA	-6.18139	0.999298	0.114313
XM_011245328	XM_011245328	XP_011243630		Fyb	mRNA	-6.18139	0.999298	0.114313
XM_030252609	XM_030252609	XP_030108469	ENSMUST00000190983	Dock10	mRNA	-6.18139	0.999298	0.114313
XM_036153456	XM_036153456	XP_036009349		Wdfy1	mRNA	-6.18139	0.999298	0.114313
XM_036158668	XM_036158668	XP_036014561		Ercc6	mRNA	-6.18139	0.999298	0.114313
XM_036165310	XM_036165310	XP_036021203		Pcdh7	mRNA	-6.18139	0.999298	0.114313
XM_006505941	XM_006505941	XP_006506004		Fam221a	mRNA	-6.17941	0.999298	0.114429
XM_036163072	XM_036163072	XP_036018965		Otud7b	mRNA	-6.17941	0.999298	0.114429
XM_036160353	XM_036160353	XP_036016246		Msh5	mRNA	-6.17921	0.999298	0.0743328
XM_006515326	XM_006515326	XP_006515389		Ttc7b	mRNA	-6.16709	0.999298	0.0727172
NM_001368412	NM_001368412	NP_001355341		Arntl	mRNA	-6.16547	0.999298	0.0857886
XM_036161699	XM_036161699	XP_036017592		Zfp518a	mRNA	-6.16396	0.999298	0.0791301
XM_036152828	XM_036152828	XP_036008721		Snrnp70	mRNA	-6.15848	0.999298	0.0724492
XM_030243073	XM_030243073	XP_030098933		Med25	mRNA	-6.15518	0.999298	0.0932775
NM_001330304	NM_001330304	NP_001317233		Slc22a4	mRNA	-6.15351	0.999298	0.115969
XM_030244049	XM_030244049	XP_030099909		Ube4a	mRNA	-6.15351	0.999298	0.115969
NM_001360548	NM_001360548	NP_001347477		Actn4	mRNA	-6.14973	0.999298	0.0835705
NM_133500	NM_133500	NP_598007	ENSMUST00000102873	Ntng2	mRNA	-6.14818	0.364512	0.00972475
XM_006514912	XM_006514912	XP_006514975		Kremen1	mRNA	-6.14105	0.253094	0.00548296
XM_030246360	XM_030246360	XP_030102220		Strada	mRNA	-6.14053	0.999298	0.116747
XM_036161763	XM_036161763	XP_036017656		Pnpla7	mRNA	-6.14053	0.999298	0.116747
XM_036164863	XM_036164863	XP_036020756		Mtf2	mRNA	-6.14053	0.999298	0.116747
XM_006500672	XM_006500672	XP_006500735		Mtg2	mRNA	-6.1386	0.999298	0.08818
NM_053202	NM_053202	NP_444432	ENSMUST00000113322	Foxp1	mRNA	-6.13765	0.999298	0.0823199
XM_006501135	XM_006501135	XP_006501198		Pklr	mRNA	-6.13729	0.999298	0.0762904
NM_001289436	NM_001289436	NP_001276365		Ccdc50	mRNA	-6.13241	0.999298	0.117235
XM_011241771	XM_011241771	XP_011240073		Katnip	mRNA	-6.13241	0.999298	0.117235
XM_036154928	XM_036154928	XP_036010821		Arih2	mRNA	-6.13241	0.999298	0.117235
NM_001360272	NM_001360272	NP_001347201		Ndrg2	mRNA	-6.1323	0.999298	0.103535
NM_001037937	NM_001037937	NP_001033026	ENSMUST00000023056	Deptor	mRNA	-6.12713	0.999298	0.117554
XM_030249452	XM_030249452	XP_030105312		Axin1	mRNA	-6.12713	0.999298	0.117554
XM_017320005	XM_017320005	XP_017175494		Usp48	mRNA	-6.12081	0.999298	0.100354
XM_030243308	XM_030243308	XP_030099168		Kifc3	mRNA	-6.12005	0.999298	0.093238
XM_036152315	XM_036152315	XP_036008208		Hnrnpu	mRNA	-6.11772	0.999298	0.076839
XM_017316752	XM_017316752	XP_017172241		Smug1	mRNA	-6.11411	0.999298	0.0778188
XM_006497441	XM_006497441	XP_006497504		Frmd4a	mRNA	-6.11394	0.999298	0.0884462
XM_011244484	XM_011244484	XP_011242786		Fancc	mRNA	-6.1097	0.178458	0.00329714
XM_036164092	XM_036164092	XP_036019985		Samd11	mRNA	-6.10746	0.203049	0.00401647
NM_001379487	NM_001379487	NP_001366416		Ktn1	mRNA	-6.10025	0.999298	0.119187
XM_030242304	XM_030242304	XP_030098164		Fchsd2	mRNA	-6.10025	0.999298	0.119187
XM_006500099	XM_006500099	XP_006500162		Slc39a13	mRNA	-6.09234	0.999298	0.0911983
XM_030243463	XM_030243463	XP_030099323		Gatad2a	mRNA	-6.09099	0.329729	0.00825424
XM_006526810	XM_006526810	XP_006526873		Sorbs1	mRNA	-6.08713	0.38444	0.0106363
XM_006524609	XM_006524609	XP_006524672		Capn15	mRNA	-6.08603	0.355087	0.00926146
NM_001370799	NM_001370799	NP_001357728		Msl3	mRNA	-6.08596	0.999298	0.120062
XM_006513708	XM_006513708	XP_006513771		Tjp3	mRNA	-6.08596	0.999298	0.120062
XM_030252584	XM_030252584	XP_030108444		Otud7b	mRNA	-6.08523	0.999298	0.107506
NM_001271579	NM_001271579	NP_001258508	ENSMUST00000079560	Phc1	mRNA	-6.08459	0.999298	0.0801615
XM_006518639	XM_006518639	XP_006518702	ENSMUST00000191018	Ktn1	mRNA	-6.08172	0.999298	0.120323
XM_006527000	XM_006527000	XP_006527063		Slf2	mRNA	-6.08172	0.999298	0.120323
XM_006532688	XM_006532688	XP_006532751		Bptf	mRNA	-6.08172	0.999298	0.120323
XM_036161911	XM_036161911	XP_036017804	ENSMUST00000113926	Zfx	mRNA	-6.08172	0.999298	0.120323
XM_036156756	XM_036156756	XP_036012649		Zfp672	mRNA	-6.07972	0.999298	0.0805314
XM_036157152	XM_036157152	XP_036013045		Tdp1	mRNA	-6.07754	0.176872	0.00325027
NM_001081395	NM_001081395	NP_001074864	ENSMUST00000013220	Amotl1	mRNA	-6.07287	0.999298	0.120868
XM_036165915	XM_036165915	XP_036021808		Dennd1b	mRNA	-6.07287	0.999298	0.120868
XM_011242829	XM_011242829	XP_011241131		Pik3cb	mRNA	-6.07022	0.201611	0.0039805
NM_001271386	NM_001271386	NP_001258315	ENSMUST00000211752	Hdac9	mRNA	-6.06469	0.999298	0.0959819
XM_011248757	XM_011248757	XP_011247059		Hoxb3	mRNA	-6.05778	0.225127	0.00460847
XM_006521763	XM_006521763	XP_006521826		Dlg1	mRNA	-6.05156	0.999298	0.0868056
XM_006525701	XM_006525701	XP_006525764		Smad4	mRNA	-6.04783	0.999298	0.094131
NM_001359122	NM_001359122	NP_001346051		Pnpla6	mRNA	-6.04496	0.999298	0.122601
XM_006507940	XM_006507940	XP_006508003		Relt	mRNA	-6.04496	0.999298	0.122601
XM_017318435	XM_017318435	XP_017173924		Reps2	mRNA	-6.04496	0.999298	0.122601
NM_023742	NM_023742	NP_076231	ENSMUST00000005072	Dtx2	mRNA	-6.03082	0.999298	0.0940355
XM_006505502	XM_006505502	XP_006505565	ENSMUST00000205156	Emp1	mRNA	-6.03082	0.999298	0.0940355
XM_006538900	XM_006538900	XP_006538963		Epb41	mRNA	-6.03078	0.999298	0.0866015
NM_001081427	NM_001081427	NP_001074896	ENSMUST00000052678	Flnb	mRNA	-6.02925	0.999298	0.123585
NM_001360517	NM_001360517	NP_001347446	ENSMUST00000226079	Slc4a7	mRNA	-6.02925	0.999298	0.123585
NM_011086	NM_011086	NP_035216	ENSMUST00000081154	Pikfyve	mRNA	-6.02925	0.999298	0.123585
XM_006512330	XM_006512330	XP_006512393		Arpp21	mRNA	-6.02925	0.999298	0.123585
XM_006522215	XM_006522215	XP_006522278		Abcc5	mRNA	-6.02925	0.999298	0.123585
XM_006539300	XM_006539300	XP_006539363		Pum1	mRNA	-6.02925	0.999298	0.123585
XM_030254483	XM_030254483	XP_030110343		Rhof	mRNA	-6.02925	0.999298	0.123585
XM_036162998	XM_036162998	XP_036018891		Arhgef11	mRNA	-6.02925	0.999298	0.123585
XM_036165773	XM_036165773	XP_036021666		Cacna1c	mRNA	-6.02925	0.999298	0.123585
XM_006501352	XM_006501352	XP_006501415		Pbxip1	mRNA	-6.02918	0.999298	0.123589
XM_011242830	XM_011242830	XP_011241132		Pik3cb	mRNA	-6.02918	0.999298	0.123589
XM_030243580	XM_030243580	XP_030099440		Slc27a1	mRNA	-6.02918	0.999298	0.123589
XM_030250399	XM_030250399	XP_030106259		Zeb1	mRNA	-6.02918	0.999298	0.123589
XM_030254420	XM_030254420	XP_030110280		Chfr	mRNA	-6.02918	0.999298	0.123589
XM_036155920	XM_036155920	XP_036011813		Syne1	mRNA	-6.02918	0.999298	0.123589
XM_006514191	XM_006514191	XP_006514254		Cnot2	mRNA	-6.02683	0.999298	0.0945883
XM_011240460	XM_011240460	XP_011238762	ENSMUST00000030356	Lrp8	mRNA	-6.02683	0.999298	0.0945883
XM_036154328	XM_036154328	XP_036010221		Cyld	mRNA	-6.02591	0.999298	0.0901766
XM_011245069	XM_011245069	XP_011243371	ENSMUST00000226146	Nek4	mRNA	-6.02309	0.999298	0.0902771
XM_011243675	XM_011243675	XP_011241977		Ccdc157	mRNA	-6.02296	0.999298	0.0859266
XM_036161502	XM_036161502	XP_036017395		Cpeb3	mRNA	-6.02227	0.999298	0.0950817
XM_036159227	XM_036159227	XP_036015120		Neb	mRNA	-6.02173	0.366015	0.00978201
XM_006519044	XM_006519044	XP_006519107	ENSMUST00000182909	Arhgef40	mRNA	-6.01931	0.999298	0.0961329
XM_006539214	XM_006539214	XP_006539277		Fblim1	mRNA	-6.01798	0.999298	0.095888
NM_001271391	NM_001271391	NP_001258320	ENSMUST00000226100	Ankra2	mRNA	-6.01649	0.999298	0.124389
NM_001379593	NM_001379593	NP_001366522		S100pbp	mRNA	-6.01649	0.999298	0.124389
NM_153502	NM_153502	NP_705722	ENSMUST00000054665	Ankrd23	mRNA	-6.01649	0.999298	0.124389
XM_006499266	XM_006499266	XP_006499329		Bahd1	mRNA	-6.01649	0.999298	0.124389
XM_017318649	XM_017318649	XP_017174138		Spata2	mRNA	-6.01649	0.999298	0.124389
XM_036154257	XM_036154257	XP_036010150		Cmtm3	mRNA	-6.00582	0.999298	0.088351
XM_036161758	XM_036161758	XP_036017651		Gm15246	mRNA	-6.00505	0.999298	0.0997057
XM_036153354	XM_036153354	XP_036009247		Nosip	mRNA	-5.99631	0.258458	0.00569554
NM_001177367	NM_001177367	NP_001170838	ENSMUST00000114278	Fut7	mRNA	-5.9956	0.999298	0.0899695
NM_027674	NM_027674	NP_081950	ENSMUST00000202816	Uvssa	mRNA	-5.98746	0.999298	0.126233
XM_006524276	XM_006524276	XP_006524339		Thada	mRNA	-5.98746	0.999298	0.126233
XM_036158239	XM_036158239	XP_036014132		Celf2	mRNA	-5.98746	0.999298	0.126233
NM_001368712	NM_001368712	NP_001355641		Rce1	mRNA	-5.98523	0.999298	0.0994842
XM_011246910	XM_011246910	XP_011245212		Mppe1	mRNA	-5.9834	0.999298	0.11701
NM_178741	NM_178741	NP_848856	ENSMUST00000031254	Klhl8	mRNA	-5.97638	0.999298	0.0996352
XM_006513853	XM_006513853	XP_006513916		Cpsf6	mRNA	-5.97638	0.999298	0.0996352
NM_028460	NM_028460	NP_082736	ENSMUST00000172621	Pear1	mRNA	-5.97466	0.999298	0.127053
XM_011250988	XM_011250988	XP_011249290		Stag2	mRNA	-5.97466	0.999298	0.127053
XM_030250694	XM_030250694	XP_030106554		Zmynd8	mRNA	-5.97466	0.999298	0.127053
XM_030251010	XM_030251010	XP_030106870		Fibp	mRNA	-5.97466	0.999298	0.127053
XM_030251831	XM_030251831	XP_030107691		Baz2b	mRNA	-5.97466	0.999298	0.127053
XM_030253583	XM_030253583	XP_030109443		Lpgat1	mRNA	-5.97466	0.999298	0.127053
XM_011239984	XM_011239984	XP_011238286		Zzz3	mRNA	-5.97242	0.999298	0.0933114
NM_001357565	NM_001357565	NP_001344494	ENSMUST00000115588	Slc36a4	mRNA	-5.97022	0.999298	0.127338
XM_006496439	XM_006496439	XP_006496502		Agfg1	mRNA	-5.97022	0.999298	0.127338
XM_011241187	XM_011241187	XP_011239489		Cacna1c	mRNA	-5.97022	0.999298	0.127338
XM_036161634	XM_036161634	XP_036017527		Vti1a	mRNA	-5.97022	0.999298	0.127338
XM_036159685	XM_036159685	XP_036015578		Phf21a	mRNA	-5.96841	0.999298	0.0953609
XM_030245899	XM_030245899	XP_030101759		Fbf1	mRNA	-5.96831	0.999298	0.103665
XM_006496614	XM_006496614	XP_006496677		Abl2	mRNA	-5.96707	0.310722	0.00749607
XM_030245031	XM_030245031	XP_030100891		Mettl25	mRNA	-5.96642	0.999298	0.0943008
NM_027993	NM_027993	NP_082269	ENSMUST00000108049	Fam219a	mRNA	-5.96304	0.999298	0.101359
XM_017315026	XM_017315026	XP_017170515		Sipa1l1	mRNA	-5.96302	0.999298	0.0929567
XM_036157670	XM_036157670	XP_036013563		Hdac9	mRNA	-5.96059	0.0934634	0.00134424
XM_017321492	XM_017321492	XP_017176981		Aim2	mRNA	-5.95864	0.314219	0.00762731
XM_011245220	XM_011245220	XP_011243522		Zmym2	mRNA	-5.95858	0.999298	0.102362
XM_030246567	XM_030246567	XP_030102427		Mark3	mRNA	-5.95782	0.999298	0.128138
XM_030253442	XM_030253442	XP_030109302		Lrrc41	mRNA	-5.95782	0.999298	0.128138
XM_030253664	XM_030253664	XP_030109524		Srrm1	mRNA	-5.95782	0.999298	0.128138
XM_030248530	XM_030248530	XP_030104390		Zfr	mRNA	-5.95285	0.999298	0.0933144
XM_036154579	XM_036154579	XP_036010472		Casp4	mRNA	-5.94641	0.999298	0.0951009
XM_006526055	XM_006526055	XP_006526118		Tmem241	mRNA	-5.93819	0.999298	0.106952
NM_001012449	NM_001012449	NP_001012451		Zfp708	mRNA	-5.93646	0.295098	0.00688749
NM_001113389	NM_001113389	NP_001106860	ENSMUST00000023614	Dyrk1a	mRNA	-5.93532	0.999298	0.0957899
NM_001368288	NM_001368288	NP_001355217		Uxs1	mRNA	-5.9349	0.999298	0.0951938
XM_030252240	XM_030252240	XP_030108100		Ninl	mRNA	-5.9349	0.999298	0.0951938
XM_036161825	XM_036161825	XP_036017718		Zbtb34	mRNA	-5.93405	0.999298	0.0947646
XM_006500114	XM_006500114	XP_006500177	ENSMUST00000174685	Trp53inp2	mRNA	-5.93361	0.999298	0.106241
XM_017320974	XM_017320974	XP_017176463		Zfp644	mRNA	-5.93319	0.999298	0.0952906
XM_006509197	XM_006509197	XP_006509260		Ddhd2	mRNA	-5.92757	0.999298	0.130105
XM_017320792	XM_017320792	XP_017176281		Prr14l	mRNA	-5.92757	0.999298	0.130105
XM_030250294	XM_030250294	XP_030106154		Apc	mRNA	-5.92757	0.999298	0.130105
XM_030250534	XM_030250534	XP_030106394		Atp9b	mRNA	-5.92757	0.999298	0.130105
XM_036161678	XM_036161678	XP_036017571	ENSMUST00000177667	Fbxl15	mRNA	-5.91994	0.999298	0.0970952
NM_001359740	NM_001359740	NP_001346669	ENSMUST00000186788	Dnajc13	mRNA	-5.91799	0.999298	0.130733
XM_006529371	XM_006529371	XP_006529434		Nav1	mRNA	-5.91799	0.999298	0.130733
XM_006535599	XM_006535599	XP_006535662		Brox	mRNA	-5.91799	0.999298	0.130733
XM_030244043	XM_030244043	XP_030099903		Dnm2	mRNA	-5.91799	0.999298	0.130733
XM_036163659	XM_036163659	XP_036019552		Eya3	mRNA	-5.91799	0.999298	0.130733
XM_036161642	XM_036161642	XP_036017535		Shoc2	mRNA	-5.90988	0.999298	0.0961374
XM_006514815	XM_006514815	XP_006514878		Urgcp	mRNA	-5.90867	0.999298	0.131346
XM_006534962	XM_006534962	XP_006535025		Golga3	mRNA	-5.90867	0.999298	0.131346
XM_017316354	XM_017316354	XP_017171843		Scrib	mRNA	-5.90867	0.999298	0.131346
XM_017320967	XM_017320967	XP_017176456		Mgat4a	mRNA	-5.90867	0.999298	0.131346
XM_017321807	XM_017321807	XP_017177296		C2cd5	mRNA	-5.90867	0.999298	0.131346
XM_030251617	XM_030251617	XP_030107477		Cntrl	mRNA	-5.90867	0.999298	0.131346
XM_030254750	XM_030254750	XP_030110610		Cldn12	mRNA	-5.90867	0.999298	0.131346
XM_036154495	XM_036154495	XP_036010388		Vangl2	mRNA	-5.90867	0.999298	0.131346
XM_036160488	XM_036160488	XP_036016381		Wiz	mRNA	-5.90867	0.999298	0.131346
NM_001042451	NM_001042451	NP_001035916	ENSMUST00000114268	Snca	mRNA	-5.90129	0.999298	0.108283
XM_006513098	XM_006513098	XP_006513161		Avil	mRNA	-5.90129	0.999298	0.108283
XM_036157691	XM_036157691	XP_036013584	ENSMUST00000100009	Atf2	mRNA	-5.89946	0.591692	0.0221286
XM_030247001	XM_030247001	XP_030102861		Pum2	mRNA	-5.89815	0.999298	0.117794
XM_006506728	XM_006506728	XP_006506791		Exoc6b	mRNA	-5.89298	0.999298	0.0992989
XM_011240758	XM_011240758	XP_011239060		Tbc1d1	mRNA	-5.88706	0.387346	0.0108081
XM_006512478	XM_006512478	XP_006512541		Rmnd1	mRNA	-5.88486	0.999298	0.115984
XM_006517134	XM_006517134	XP_006517197		Nsd1	mRNA	-5.87686	0.00204888	1.40952e-05
XM_011249866	XM_011249866	XP_011248168		2010315B03Rik	mRNA	-5.87653	0.284493	0.0065288
XM_036160454	XM_036160454	XP_036016347		Prdm9	mRNA	-5.87416	0.999298	0.0999419
NM_001305805	NM_001305805	NP_001292734	ENSMUST00000091153	Ntng2	mRNA	-5.87286	0.999298	0.103008
XM_030254243	XM_030254243	XP_030110103		Atxn2	mRNA	-5.87199	0.999298	0.101657
XM_030250855	XM_030250855	XP_030106715		Tcf7l2	mRNA	-5.87113	0.999298	0.101444
NM_001243048	NM_001243048	NP_001229977	ENSMUST00000210074	Arntl	mRNA	-5.86573	0.999298	0.112491
XM_036159587	XM_036159587	XP_036015480		Ppp6r2	mRNA	-5.86516	0.550746	0.0196572
NM_001317355	NM_001317355	NP_001304284	ENSMUST00000117611	Pld3	mRNA	-5.86509	0.999298	0.134243
XM_006505325	XM_006505325	XP_006505388		Irak2	mRNA	-5.86509	0.999298	0.134243
XM_006528985	XM_006528985	XP_006529048		Mospd2	mRNA	-5.86509	0.999298	0.134243
XM_017314538	XM_017314538	XP_017170027		Gpatch8	mRNA	-5.86509	0.999298	0.134243
XM_030251842	XM_030251842	XP_030107702		Baz2b	mRNA	-5.86335	0.735328	0.0325526
XM_006502930	XM_006502930	XP_006502993		Tek	mRNA	-5.86036	0.301175	0.00710448
NM_001135151	NM_001135151	NP_001128623	ENSMUST00000022688	Slc39a14	mRNA	-5.859	0.999298	0.134652
NM_001358225	NM_001358225	NP_001345154		Stag2	mRNA	-5.859	0.999298	0.134652
NM_001379501	NM_001379501	NP_001366430		Cd1d1	mRNA	-5.859	0.999298	0.134652
XM_006521530	XM_006521530	XP_006521593		Efr3a	mRNA	-5.859	0.999298	0.134652
XM_030246647	XM_030246647	XP_030102507		Baz1a	mRNA	-5.859	0.999298	0.134652
XM_030254156	XM_030254156	XP_030110016		Gtf2i	mRNA	-5.859	0.999298	0.134652
XM_036162539	XM_036162539	XP_036018432		Dab2ip	mRNA	-5.859	0.999298	0.134652
XM_006508044	XM_006508044	XP_006508107		Stx1b	mRNA	-5.8513	0.999298	0.113085
XM_006501274	XM_006501274	XP_006501337		Arhgef11	mRNA	-5.84867	0.999298	0.112762
XM_036160505	XM_036160505	XP_036016398		Wiz	mRNA	-5.84867	0.999298	0.112762
NM_152809	NM_152809	NP_690022	ENSMUST00000069597	Csnk1g3	mRNA	-5.84438	0.999298	0.135638
XM_006507700	XM_006507700	XP_006507763		Cog7	mRNA	-5.84438	0.999298	0.135638
XM_006518753	XM_006518753	XP_006518816		Slc7a7	mRNA	-5.84438	0.999298	0.135638
XM_030249884	XM_030249884	XP_030105744		Sh3glb2	mRNA	-5.84438	0.999298	0.135638
XM_036153962	XM_036153962	XP_036009855		Nuak2	mRNA	-5.84438	0.999298	0.135638
XM_036159031	XM_036159031	XP_036014924		Mllt10	mRNA	-5.84438	0.999298	0.135638
XM_036160633	XM_036160633	XP_036016526		Dclre1c	mRNA	-5.84438	0.999298	0.135638
XM_036162932	XM_036162932	XP_036018825		Phtf1	mRNA	-5.84438	0.999298	0.135638
XM_036164110	XM_036164110	XP_036020003		Tmem8b	mRNA	-5.84438	0.999298	0.135638
XM_006502351	XM_006502351	XP_006502414		Lrba	mRNA	-5.84309	0.999298	0.121863
XM_006504196	XM_006504196	XP_006504259		Acox3	mRNA	-5.84264	0.0281151	0.000291435
XM_036156825	XM_036156825	XP_036012718		Mpp2	mRNA	-5.84152	0.366172	0.00979635
XM_006503482	XM_006503482	XP_006503545		Ago4	mRNA	-5.84134	0.122445	0.00189015
XM_030241981	XM_030241981	XP_030097841		Rdh13	mRNA	-5.84103	0.999298	0.108316
XM_006498432	XM_006498432	XP_006498495		Ehmt1	mRNA	-5.84058	0.999298	0.106936
XM_036162378	XM_036162378	XP_036018271		Mtg2	mRNA	-5.84058	0.999298	0.106936
NM_001039150	NM_001039150	NP_001034239	ENSMUST00000060516	Cd44	mRNA	-5.84014	0.999298	0.105963
XM_030250556	XM_030250556	XP_030106416		Usp14	mRNA	-5.83555	0.0819162	0.00113628
XM_011244894	XM_011244894	XP_011243196		Mycbp2	mRNA	-5.83504	0.999298	0.125872
NM_001159948	NM_001159948	NP_001153420	ENSMUST00000163058	Als2	mRNA	-5.8328	0.999298	0.136422
NM_008858	NM_008858	NP_032884	ENSMUST00000002765	Prkd1	mRNA	-5.8328	0.999298	0.136422
XM_006510965	XM_006510965	XP_006511028		Tfdp2	mRNA	-5.83131	0.0452416	0.000524633
XM_036152743	XM_036152743	XP_036008636		Meis3	mRNA	-5.82818	0.308693	0.0073737
NM_001364266	NM_001364266	NP_001351195		Setd3	mRNA	-5.8269	0.999298	0.106115
XM_036157209	XM_036157209	XP_036013102		Max	mRNA	-5.8269	0.999298	0.106115
XM_030244983	XM_030244983	XP_030100843		Hace1	mRNA	-5.82683	0.406786	0.0116565
XM_006496919	XM_006496919	XP_006496982		Aim2	mRNA	-5.82416	0.999298	0.108933
XM_036164940	XM_036164940	XP_036020833		Ncor2	mRNA	-5.82245	0.999298	0.105983
XM_006521424	XM_006521424	XP_006521487		Trmu	mRNA	-5.81702	0.335028	0.00848218
NM_001305441	NM_001305441	NP_001292370		Spry1	mRNA	-5.81618	0.334441	0.00845676
XM_006525769	XM_006525769	XP_006525832		Zeb1	mRNA	-5.81397	0.377813	0.0103547
XM_006535692	XM_006535692	XP_006535755		Kmt2c	mRNA	-5.81236	0.999298	0.129486
XM_036162867	XM_036162867	XP_036018760		Rnf2	mRNA	-5.80802	0.999298	0.112704
XM_036152739	XM_036152739	XP_036008632		Mef2a	mRNA	-5.80677	0.312457	0.00756123
XM_030253056	XM_030253056	XP_030108916		Rusc2	mRNA	-5.80666	0.999298	0.109208
XM_036155636	XM_036155636	XP_036011529		Hivep2	mRNA	-5.80666	0.999298	0.109208
XM_006518707	XM_006518707	XP_006518770		Ppp3cb	mRNA	-5.80129	0.999298	0.122338
XM_017319085	XM_017319085	XP_017174574		Baz2b	mRNA	-5.79978	0.999298	0.138678
XM_030253586	XM_030253586	XP_030109446	ENSMUST00000105981	Epb41	mRNA	-5.79978	0.999298	0.138678
XM_006509709	XM_006509709	XP_006509772		Mast3	mRNA	-5.7975	0.999298	0.138835
XM_006515874	XM_006515874	XP_006515937		Plekhg3	mRNA	-5.7975	0.999298	0.138835
XM_006516815	XM_006516815	XP_006516878		Hecw1	mRNA	-5.7975	0.999298	0.138835
XM_006527072	XM_006527072	XP_006527135		9930021J03Rik	mRNA	-5.7975	0.999298	0.138835
XM_011239923	XM_011239923	XP_011238225	ENSMUST00000108796	Dnajc5	mRNA	-5.7975	0.999298	0.138835
XM_036152686	XM_036152686	XP_036008579		Grik5	mRNA	-5.7975	0.999298	0.138835
XM_036156401	XM_036156401	XP_036012294		Nf2	mRNA	-5.7975	0.999298	0.138835
XM_036156044	XM_036156044	XP_036011937		Sppl2b	mRNA	-5.7972	0.3353	0.0085141
XM_006498078	XM_006498078	XP_006498141		Gtf3c4	mRNA	-5.79076	0.999298	0.113401
NM_001198791	NM_001198791	NP_001185720	ENSMUST00000113277	Ak1	mRNA	-5.78544	0.433882	0.012894
XM_030250030	XM_030250030	XP_030105890		Tulp4	mRNA	-5.77985	0.999298	0.110407
NM_030075	NM_030075	NP_084351	ENSMUST00000193286	Klhdc8b	mRNA	-5.7794	0.999298	0.121801
XM_030244299	XM_030244299	XP_030100159	ENSMUST00000165104	Gramd1b	mRNA	-5.7794	0.999298	0.121801
XM_036161134	XM_036161134	XP_036017027	ENSMUST00000236828	Cd226	mRNA	-5.7794	0.999298	0.121801
NM_001347154	NM_001347154	NP_001334083	ENSMUST00000211875	Mup22	mRNA	-5.77708	0.999298	0.140245
XM_006501581	XM_006501581	XP_006501644		Lrif1	mRNA	-5.77708	0.999298	0.140245
XM_006517342	XM_006517342	XP_006517405		Agtpbp1	mRNA	-5.77708	0.999298	0.140245
XM_017316922	XM_017316922	XP_017172411		Lpp	mRNA	-5.77708	0.999298	0.140245
XM_030242110	XM_030242110	XP_030097970		Epn1	mRNA	-5.77708	0.999298	0.140245
XM_036152384	XM_036152384	XP_036008277		C2cd5	mRNA	-5.77708	0.999298	0.140245
XM_036165453	XM_036165453	XP_036021346		Ociad1	mRNA	-5.77433	0.999298	0.123009
XM_036164759	XM_036164759	XP_036020652		Brca2	mRNA	-5.77376	0.999298	0.115535
XM_017313016	XM_017313016	XP_017168505		Arhgap10	mRNA	-5.77241	0.999298	0.112743
NM_001356337	NM_001356337	NP_001343266		Stam	mRNA	-5.77154	0.332774	0.00837601
XM_006497928	XM_006497928	XP_006497991		Zer1	mRNA	-5.76925	0.999298	0.124561
XM_006511530	XM_006511530	XP_006511593	ENSMUST00000215968	Calml4	mRNA	-5.76922	0.383507	0.010589
XM_006521403	XM_006521403	XP_006521466		Ppp6r2	mRNA	-5.76598	0.999298	0.141017
XM_011238508	XM_011238508	XP_011236810		Ikzf2	mRNA	-5.76598	0.999298	0.141017
XM_036162403	XM_036162403	XP_036018296		Calcrl	mRNA	-5.76598	0.999298	0.141017
XM_006506826	XM_006506826	XP_006506889		Mtmr14	mRNA	-5.75805	0.444473	0.0134739
XM_017313321	XM_017313321	XP_017168810		Gramd1b	mRNA	-5.75485	0.999298	0.113582
NM_001159696	NM_001159696	NP_001153168	ENSMUST00000170744	Tfap2c	mRNA	-5.74576	0.407942	0.011718
XM_011239172	XM_011239172	XP_011237474		Dab2ip	mRNA	-5.74429	0.367098	0.00988554
XM_006507539	XM_006507539	XP_006507602		Stx4a	mRNA	-5.74195	0.529406	0.0182077
XM_036162776	XM_036162776	XP_036018669		Pikfyve	mRNA	-5.73797	0.999298	0.142964
XM_036165467	XM_036165467	XP_036021360		Sec31a	mRNA	-5.73778	0.999298	0.11696
XM_006519049	XM_006519049	XP_006519112		Carmil3	mRNA	-5.73689	0.999298	0.116686
XM_030248156	XM_030248156	XP_030104016		Mllt10	mRNA	-5.73351	0.661813	0.026774
NM_001081330	NM_001081330	NP_001074799	ENSMUST00000108659	Dnah2	mRNA	-5.73327	0.999298	0.143311
NM_001283045	NM_001283045	NP_001269974		Abl1	mRNA	-5.73327	0.999298	0.143311
XM_003084682	XM_003084682	XP_003084730	ENSMUST00000153846	Gm15448	mRNA	-5.73327	0.999298	0.143311
XM_006504925	XM_006504925	XP_006504988		Stard13	mRNA	-5.73327	0.999298	0.143311
XM_006531435	XM_006531435	XP_006531498		Cmip	mRNA	-5.73327	0.999298	0.143311
XM_006541039	XM_006541039	XP_006541102		Pnkp	mRNA	-5.73327	0.999298	0.143311
XM_017313615	XM_017313615	XP_017169104		Dhx30	mRNA	-5.73327	0.999298	0.143311
XM_030245669	XM_030245669	XP_030101529		Npepps	mRNA	-5.73327	0.999298	0.143311
XM_030250954	XM_030250954	XP_030106814		Cpsf7	mRNA	-5.73327	0.999298	0.143311
XM_030252286	XM_030252286	XP_030108146		Pou2f1	mRNA	-5.73327	0.999298	0.143311
NM_001378669	NM_001378669	NP_001365598		Gm33989	mRNA	-5.73137	0.999298	0.143444
XM_036154730	XM_036154730	XP_036010623		Rbm6	mRNA	-5.73137	0.999298	0.143444
XM_036157669	XM_036157669	XP_036013562		Hdac9	mRNA	-5.72667	0.999298	0.143777
NM_001357134	NM_001357134	NP_001344063		Angel2	mRNA	-5.72646	0.366769	0.00984371
XM_030255038	XM_030255038	XP_030110898		Parp11	mRNA	-5.72634	0.999298	0.120494
XM_006538567	XM_006538567	XP_006538630		Hp1bp3	mRNA	-5.72493	0.999298	0.128089
XM_011244066	XM_011244066	XP_011242368		Sipa1l1	mRNA	-5.72462	0.999298	0.117532
NM_001025612	NM_001025612	NP_001020783	ENSMUST00000044711	Snx22	mRNA	-5.7065	0.999298	0.145208
NM_001356388	NM_001356388	NP_001343317		Rap1gds1	mRNA	-5.7065	0.999298	0.145208
NM_001360873	NM_001360873	NP_001347802	ENSMUST00000205796	Tubgcp5	mRNA	-5.7065	0.999298	0.145208
NM_001362945	NM_001362945	NP_001349874		Gsn	mRNA	-5.7065	0.999298	0.145208
XM_030243741	XM_030243741	XP_030099601		Cmtm3	mRNA	-5.7065	0.999298	0.145208
XM_030255602	XM_030255602	XP_030111462		Slc37a3	mRNA	-5.7065	0.999298	0.145208
XM_036152545	XM_036152545	XP_036008438		Ano1	mRNA	-5.7065	0.999298	0.145208
NM_019945	NM_019945	NP_064329	ENSMUST00000109741	Mast1	mRNA	-5.70375	0.999298	0.132171
XM_006535188	XM_006535188	XP_006535251		Zfp605	mRNA	-5.70229	0.999298	0.121402
XM_006511796	XM_006511796	XP_006511859		Abhd14a	mRNA	-5.70001	0.999298	0.122969
XM_030242384	XM_030242384	XP_030098244		Uros	mRNA	-5.70001	0.999298	0.122969
NM_001373923	NM_001373923	NP_001360852		Msi2	mRNA	-5.69591	0.999298	0.145965
XM_036157432	XM_036157432	XP_036013325		Tmem229b	mRNA	-5.69591	0.999298	0.145965
XM_036161978	XM_036161978	XP_036017871	ENSMUST00000115334	Zfp182	mRNA	-5.69591	0.999298	0.145965
XM_036162778	XM_036162778	XP_036018671		Pikfyve	mRNA	-5.69591	0.999298	0.145965
XM_036164573	XM_036164573	XP_036020466		Pum1	mRNA	-5.69591	0.999298	0.145965
XM_017315248	XM_017315248	XP_017170737		Hdac9	mRNA	-5.68646	0.49088	0.0157991
NM_001305440	NM_001305440	NP_001292369	ENSMUST00000108109	Spry1	mRNA	-5.68608	0.433882	0.0128923
XM_030252030	XM_030252030	XP_030107890		Slc39a13	mRNA	-5.68291	0.0951299	0.00137628
XM_036160178	XM_036160178	XP_036016071		Heg1	mRNA	-5.67935	0.999298	0.139024
NM_001001986	NM_001001986	NP_001001986	ENSMUST00000109784	Nol4l	mRNA	-5.67151	0.999298	0.147718
XM_030252857	XM_030252857	XP_030108717		Ppa2	mRNA	-5.66897	0.999298	0.124522
XM_036161513	XM_036161513	XP_036017406	ENSMUST00000152617	Phf20	mRNA	-5.66636	0.999298	0.127102
XM_006528929	XM_006528929	XP_006528992		Sh3kbp1	mRNA	-5.66603	0.999298	0.148114
XM_011250847	XM_011250847	XP_011249149	ENSMUST00000202945	Ube3a	mRNA	-5.66603	0.999298	0.148114
XM_017318968	XM_017318968	XP_017174457		Ndrg3	mRNA	-5.66603	0.999298	0.148114
XM_030241980	XM_030241980	XP_030097840		Rdh13	mRNA	-5.66603	0.999298	0.148114
XM_030247120	XM_030247120	XP_030102980		Adamts6	mRNA	-5.66603	0.999298	0.148114
XM_036155627	XM_036155627	XP_036011520		Hivep2	mRNA	-5.66219	0.999298	0.126811
XM_017322165	XM_017322165	XP_017177654		Rasgrp4	mRNA	-5.6596	0.0606721	0.0007737
XM_030247092	XM_030247092	XP_030102952		Rnf44	mRNA	-5.65955	0.999298	0.148584
XM_036152564	XM_036152564	XP_036008457		Rdh13	mRNA	-5.65892	0.999298	0.128326
XM_011245154	XM_011245154	XP_011243456		Mettl6	mRNA	-5.65019	0.561701	0.0203263
XM_030253698	XM_030253698	XP_030109558		Aptx	mRNA	-5.63687	0.999298	0.128082
XM_006537978	XM_006537978	XP_006538041		Zfp292	mRNA	-5.63464	0.154153	0.00267414
NM_001359577	NM_001359577	NP_001346506		Kctd3	mRNA	-5.63228	0.999298	0.150572
NM_001362893	NM_001362893	NP_001349822	ENSMUST00000124152	Myo19	mRNA	-5.63228	0.999298	0.150572
NM_001372412	NM_001372412	NP_001359341		Mff	mRNA	-5.63228	0.999298	0.150572
NM_028705	NM_028705	NP_082981	ENSMUST00000041401	Herc3	mRNA	-5.63228	0.999298	0.150572
XM_006497367	XM_006497367	XP_006497430		Pfkfb3	mRNA	-5.63228	0.999298	0.150572
XM_017313650	XM_017313650	XP_017169139		Arpp21	mRNA	-5.63228	0.999298	0.150572
XM_017318042	XM_017318042	XP_017173531		Kazald1	mRNA	-5.63228	0.999298	0.150572
XM_030242195	XM_030242195	XP_030098055		Meis3	mRNA	-5.63228	0.999298	0.150572
XM_030243033	XM_030243033	XP_030098893		Fam160a2	mRNA	-5.63228	0.999298	0.150572
XM_030246823	XM_030246823	XP_030102683		Pcnx	mRNA	-5.63228	0.999298	0.150572
XM_030248477	XM_030248477	XP_030104337		Cyrib	mRNA	-5.63228	0.999298	0.150572
XM_036157675	XM_036157675	XP_036013568	ENSMUST00000209750	Hdac9	mRNA	-5.63228	0.999298	0.150572
XM_036159677	XM_036159677	XP_036015570		Phf21a	mRNA	-5.63228	0.999298	0.150572
XM_030255305	XM_030255305	XP_030111165		Hdhd5	mRNA	-5.63173	0.999298	0.129492
NM_001285783	NM_001285783	NP_001272712		Pars2	mRNA	-5.62824	0.735391	0.032576
XM_036164769	XM_036164769	XP_036020662		Cit	mRNA	-5.6272	0.999298	0.130289
XM_006507177	XM_006507177	XP_006507240		Numa1	mRNA	-5.62226	0.999298	0.151308
XM_036162226	XM_036162226	XP_036018119		Mapkbp1	mRNA	-5.62226	0.999298	0.151308
XM_036162295	XM_036162295	XP_036018188		Golm2	mRNA	-5.6214	0.999298	0.133832
XM_017320964	XM_017320964	XP_017176453		Mgat4a	mRNA	-5.61715	0.999298	0.151684
XM_006532935	XM_006532935	XP_006532998		Spns2	mRNA	-5.61622	0.999298	0.137038
XM_036155186	XM_036155186	XP_036011079		Ppcdc	mRNA	-5.60404	0.999298	0.131989
XM_036155993	XM_036155993	XP_036011886	ENSMUST00000162860	Gcc2	mRNA	-5.60404	0.999298	0.131989
XM_030245353	XM_030245353	XP_030101213		Ccdc138	mRNA	-5.60379	0.999298	0.148149
XM_006532706	XM_006532706	XP_006532769		Tspoap1	mRNA	-5.59878	0.999298	0.133154
NM_001285797	NM_001285797	NP_001272726	ENSMUST00000162592	Zfp27	mRNA	-5.59551	0.999298	0.153285
NM_001314027	NM_001314027	NP_001300956		Ahr	mRNA	-5.59551	0.999298	0.153285
NM_001362011	NM_001362011	NP_001348940	ENSMUST00000111872	Arpp21	mRNA	-5.59551	0.999298	0.153285
NM_001377091	NM_001377091	NP_001364020		Otud3	mRNA	-5.59551	0.999298	0.153285
XM_006500611	XM_006500611	XP_006500674		Dido1	mRNA	-5.59551	0.999298	0.153285
XM_006507920	XM_006507920	XP_006507983		Fam168a	mRNA	-5.59551	0.999298	0.153285
XM_006512581	XM_006512581	XP_006512644		Map7	mRNA	-5.59551	0.999298	0.153285
XM_006518490	XM_006518490	XP_006518553	ENSMUST00000226630	Camk2g	mRNA	-5.59551	0.999298	0.153285
XM_006528091	XM_006528091	XP_006528154		Atp11c	mRNA	-5.59551	0.999298	0.153285
XM_030242521	XM_030242521	XP_030098381		Atxn2l	mRNA	-5.59551	0.999298	0.153285
XM_030249153	XM_030249153	XP_030105013		Iqcb1	mRNA	-5.59551	0.999298	0.153285
XM_030251954	XM_030251954	XP_030107814		Gapvd1	mRNA	-5.59551	0.999298	0.153285
XM_036153091	XM_036153091	XP_036008984		Zfp14	mRNA	-5.59551	0.999298	0.153285
XM_036154103	XM_036154103	XP_036009996		Dctd	mRNA	-5.59551	0.999298	0.153285
NM_146114	NM_146114	NP_666226	ENSMUST00000102988	Dclre1c	mRNA	-5.5929	0.999298	0.153479
NM_020490	NM_020490	NP_065236	ENSMUST00000044554	Ltb4r2	mRNA	-5.59222	0.999298	0.146391
XM_017315496	XM_017315496	XP_017170985		Mrps27	mRNA	-5.5884	0.999298	0.13565
XM_011247476	XM_011247476	XP_011245778		Jade3	mRNA	-5.58643	0.999298	0.146194
NM_001195004	NM_001195004	NP_001181933	ENSMUST00000107733	Kat7	mRNA	-5.58397	0.999298	0.154144
XM_006524685	XM_006524685	XP_006524748		Brd4	mRNA	-5.58397	0.999298	0.154144
XM_036166200	XM_036166200	XP_036022093		Mkln1	mRNA	-5.58397	0.999298	0.154144
NM_001025561	NM_001025561	NP_001020732	ENSMUST00000086643	Pus1	mRNA	-5.58116	0.999298	0.135662
NM_009685	NM_009685	NP_033815	ENSMUST00000191011	Apbb1	mRNA	-5.58061	0.999298	0.146464
XM_006531039	XM_006531039	XP_006531102		Hsf4	mRNA	-5.58061	0.999298	0.146464
XM_006505711	XM_006505711	XP_006505774	ENSMUST00000203324	Zfp638	mRNA	-5.57583	0.999298	0.135742
XM_030244512	XM_030244512	XP_030100372		Parp6	mRNA	-5.57479	0.999298	0.147119
XM_006515849	XM_006515849	XP_006515912	ENSMUST00000019379	Rps6kl1	mRNA	-5.57225	0.999298	0.148764
XM_030248697	XM_030248697	XP_030104557		Cenpm	mRNA	-5.57046	0.999298	0.136235
NM_146059	NM_146059	NP_666171	ENSMUST00000183130	Ccdc166	mRNA	-5.56818	0.508917	0.0169361
NM_001277941	NM_001277941	NP_001264870	ENSMUST00000092844	Rad51d	mRNA	-5.55965	0.999298	0.138492
NM_001379599	NM_001379599	NP_001366528		S100pbp	mRNA	-5.55965	0.999298	0.138492
XM_030249305	XM_030249305	XP_030105165		Parn	mRNA	-5.55965	0.999298	0.138492
NM_172778	NM_172778	NP_766366	ENSMUST00000040820	Maob	mRNA	-5.55826	0.00183914	1.24466e-05
XM_036164330	XM_036164330	XP_036020223		Zfp991	mRNA	-5.55594	0.870851	0.0477437
NM_139150	NM_139150	NP_631889	ENSMUST00000187978	Carf	mRNA	-5.55421	0.999298	0.140341
NM_001331197	NM_001331197	NP_001318126	ENSMUST00000167740	Zfp946	mRNA	-5.55404	0.999298	0.15639
NM_001355756	NM_001355756	NP_001342685		Abcd3	mRNA	-5.55404	0.999298	0.15639
NM_027496	NM_027496	NP_081772	ENSMUST00000110410	Ankrd33b	mRNA	-5.55404	0.999298	0.15639
NM_183033	NM_183033	NP_898854	ENSMUST00000171238	Zfp516	mRNA	-5.55404	0.999298	0.15639
XM_006540399	XM_006540399	XP_006540462		Sipa1l3	mRNA	-5.55404	0.999298	0.15639
XM_006541541	XM_006541541	XP_006541604		Mospd1	mRNA	-5.55404	0.999298	0.15639
XM_011248930	XM_011248930	XP_011247232		Taok1	mRNA	-5.55404	0.999298	0.15639
XM_030243667	XM_030243667	XP_030099527		Ralgps2	mRNA	-5.55404	0.999298	0.15639
XM_030245388	XM_030245388	XP_030101248		Ascc3	mRNA	-5.55404	0.999298	0.15639
XM_030250406	XM_030250406	XP_030106266		Zeb1	mRNA	-5.55404	0.999298	0.15639
XM_030254550	XM_030254550	XP_030110410		Depdc5	mRNA	-5.55404	0.999298	0.15639
XM_036153630	XM_036153630	XP_036009523		Trak2	mRNA	-5.55404	0.999298	0.15639
XM_036157597	XM_036157597	XP_036013490		Abca2	mRNA	-5.55404	0.999298	0.15639
XM_036165428	XM_036165428	XP_036021321		Fip1l1	mRNA	-5.55404	0.999298	0.15639
NM_138631	NM_138631	NP_619537	ENSMUST00000105920	Tssc4	mRNA	-5.55307	0.654765	0.0262697
XM_006510421	XM_006510421	XP_006510484		Bbs9	mRNA	-5.55085	0.999298	0.142016
NM_001382503	NM_001382503	NP_001369432	ENSMUST00000141916	Dhcr7	mRNA	-5.54704	0.999298	0.141014
XM_030249603	XM_030249603	XP_030105463		Kdm4b	mRNA	-5.54465	0.999298	0.1571
XM_011245919	XM_011245919	XP_011244221		Rbfox1	mRNA	-5.54455	0.514961	0.0172812
XM_036166130	XM_036166130	XP_036022023		Mios	mRNA	-5.54212	0.999298	0.157291
XM_011248523	XM_011248523	XP_011246825		Cyld	mRNA	-5.54158	0.999298	0.140744
XM_036158359	XM_036158359	XP_036014252		Dock9	mRNA	-5.53783	0.999298	0.150555
XM_011248859	XM_011248859	XP_011247161		B3gntl1	mRNA	-5.53773	0.527387	0.0180915
XM_006541315	XM_006541315	XP_006541378	ENSMUST00000207874	Pgpep1l	mRNA	-5.53706	0.7072	0.0300215
XM_036154489	XM_036154489	XP_036010382		Mthfsl	mRNA	-5.53344	0.999298	0.15795
NM_001306053	NM_001306053	NP_001292982		Spsb2	mRNA	-5.52461	0.806821	0.0400283
XM_036155392	XM_036155392	XP_036011285		Clasp2	mRNA	-5.52406	0.999298	0.158371
NM_001357241	NM_001357241	NP_001344170		Pafah1b2	mRNA	-5.52137	0.999298	0.15887
NM_010826	NM_010826	NP_034956	ENSMUST00000125758	Mrvi1	mRNA	-5.52137	0.999298	0.15887
NM_013514	NM_013514	NP_038542	ENSMUST00000228009	Dmtn	mRNA	-5.52137	0.999298	0.15887
XM_006501286	XM_006501286	XP_006501349		Tet2	mRNA	-5.52137	0.999298	0.15887
XM_006527845	XM_006527845	XP_006527908		Ids	mRNA	-5.52137	0.999298	0.15887
XM_030242285	XM_030242285	XP_030098145		Sox6	mRNA	-5.52137	0.999298	0.15887
XM_030244406	XM_030244406	XP_030100266		Klhl18	mRNA	-5.52137	0.999298	0.15887
XM_030246987	XM_030246987	XP_030102847		Hdac9	mRNA	-5.52137	0.999298	0.15887
XM_030255411	XM_030255411	XP_030111271		Cul1	mRNA	-5.52137	0.999298	0.15887
XM_036158078	XM_036158078	XP_036013971		Mast4	mRNA	-5.52137	0.999298	0.15887
XM_036164806	XM_036164806	XP_036020699		Gtf2i	mRNA	-5.52137	0.999298	0.15887
XM_006531504	XM_006531504	XP_006531567		Spata2l	mRNA	-5.51505	0.506663	0.0168422
XM_017316624	XM_017316624	XP_017172113		Map3k12	mRNA	-5.51383	0.999298	0.14632
XM_030244303	XM_030244303	XP_030100163		Gramd1b	mRNA	-5.51209	0.999298	0.146983
XM_011241412	XM_011241412	XP_011239714		Mkrn1	mRNA	-5.51194	0.999298	0.157507
NM_001289600	NM_001289600	NP_001276529		Pear1	mRNA	-5.51036	0.999298	0.148015
XM_017316718	XM_017316718	XP_017172207		Slc4a8	mRNA	-5.51036	0.999298	0.148015
XM_006498787	XM_006498787	XP_006498850		Hnf4a	mRNA	-5.50896	0.999298	0.14579
NM_001167944	NM_001167944	NP_001161416	ENSMUST00000031601	Zkscan5	mRNA	-5.50821	0.999298	0.149149
XM_006501593	XM_006501593	XP_006501656		Med12l	mRNA	-5.50802	0.999298	0.146837
NM_001170691	NM_001170691	NP_001164162	ENSMUST00000177594	Elmod2	mRNA	-5.50573	0.999298	0.156907
XM_017319649	XM_017319649	XP_017175138		Celsr2	mRNA	-5.50573	0.999298	0.156907
NM_001357566	NM_001357566	NP_001344495		Slc36a4	mRNA	-5.50422	0.999298	0.160184
XM_006499289	XM_006499289	XP_006499352		Smox	mRNA	-5.50422	0.999298	0.160184
XM_006523560	XM_006523560	XP_006523623		Col11a2	mRNA	-5.50422	0.999298	0.160184
XM_011244121	XM_011244121	XP_011242423		Klhdc1	mRNA	-5.50422	0.999298	0.160184
XM_030254996	XM_030254996	XP_030110856		Ankrd44	mRNA	-5.50422	0.999298	0.160184
XM_036152330	XM_036152330	XP_036008223		Setd5	mRNA	-5.50422	0.999298	0.160184
XM_036164280	XM_036164280	XP_036020173		Gmeb1	mRNA	-5.50422	0.999298	0.160184
XM_036155504	XM_036155504	XP_036011397		Lims1	mRNA	-5.49959	0.999298	0.157412
NM_001364137	NM_001364137	NP_001351066	ENSMUST00000108634	Nlgn2	mRNA	-5.49522	0.999298	0.146426
XM_030249125	XM_030249125	XP_030104985		Rbfox1	mRNA	-5.49343	0.999298	0.158353
XM_006513081	XM_006513081	XP_006513144		Tle6	mRNA	-5.48745	0.999298	0.159402
XM_036165747	XM_036165747	XP_036021640		Braf	mRNA	-5.48046	0.999298	0.121107
XM_030245910	XM_030245910	XP_030101770		Engase	mRNA	-5.47805	0.999298	0.150272
XM_017321602	XM_017321602	XP_017177091		Tspan12	mRNA	-5.47228	0.999298	0.152712
NM_001161424	NM_001161424	NP_001154896	ENSMUST00000180230	Ikbkg	mRNA	-5.47131	0.999298	0.162728
NM_016857	NM_016857	NP_058553	ENSMUST00000021147	Exoc7	mRNA	-5.47131	0.999298	0.162728
NM_053166	NM_053166	NP_444396	ENSMUST00000109213	Trim7	mRNA	-5.47131	0.999298	0.162728
XM_006507437	XM_006507437	XP_006507500		Pak1	mRNA	-5.47131	0.999298	0.162728
XM_006530376	XM_006530376	XP_006530439	ENSMUST00000118027	Kdm2b	mRNA	-5.47131	0.999298	0.162728
XM_006534176	XM_006534176	XP_006534239		Ints2	mRNA	-5.47131	0.999298	0.162728
XM_011249841	XM_011249841	XP_011248143		Paox	mRNA	-5.47131	0.999298	0.162728
XM_017319410	XM_017319410	XP_017174899		Sema4c	mRNA	-5.47131	0.999298	0.162728
XM_030244040	XM_030244040	XP_030099900		Dag1	mRNA	-5.47131	0.999298	0.162728
XM_036152839	XM_036152839	XP_036008732		Sox6	mRNA	-5.47131	0.999298	0.162728
XM_036154827	XM_036154827	XP_036010720		Senp6	mRNA	-5.47131	0.999298	0.162728
XM_036158757	XM_036158757	XP_036014650		Kat6b	mRNA	-5.47131	0.999298	0.162728
XM_036159231	XM_036159231	XP_036015124		Neb	mRNA	-5.47131	0.999298	0.162728
XM_036159287	XM_036159287	XP_036015180		St3gal1	mRNA	-5.47131	0.999298	0.162728
XM_036159397	XM_036159397	XP_036015290		Phf20l1	mRNA	-5.47131	0.999298	0.162728
XM_036166166	XM_036166166	XP_036022059		Aak1	mRNA	-5.47131	0.999298	0.162728
XM_006518789	XM_006518789	XP_006518852		Slc39a14	mRNA	-5.46649	0.999298	0.155989
NM_001081981	NM_001081981	NP_001075450	ENSMUST00000109764	Nfix	mRNA	-5.46262	0.999298	0.163405
NM_001281978	NM_001281978	NP_001268907		Invs	mRNA	-5.46262	0.999298	0.163405
NM_001362111	NM_001362111	NP_001349040		Fam234b	mRNA	-5.46262	0.999298	0.163405
XM_006525996	XM_006525996	XP_006526059	ENSMUST00000237431	Rpl17	mRNA	-5.46226	0.999298	0.163433
XM_036161255	XM_036161255	XP_036017148		Madd	mRNA	-5.46071	0.999298	0.160494
NM_001355047	NM_001355047	NP_001341976		Cab39	mRNA	-5.45899	0.999298	0.151784
XM_011243912	XM_011243912	XP_011242214	ENSMUST00000209902	Hdac9	mRNA	-5.45899	0.999298	0.151784
XM_017319753	XM_017319753	XP_017175242		Lman2l	mRNA	-5.45594	0.999298	0.163927
NM_001357620	NM_001357620	NP_001344549		Gramd1b	mRNA	-5.45519	0.23011	0.00474614
XM_017320649	XM_017320649	XP_017176138		Clock	mRNA	-5.45394	0.999298	0.163415
NM_001271873	NM_001271873	NP_001258802	ENSMUST00000214409	Ano10	mRNA	-5.45235	0.999298	0.164207
NM_001285872	NM_001285872	NP_001272801	ENSMUST00000105870	Pafah2	mRNA	-5.44727	0.999298	0.153193
NM_001374024	NM_001374024	NP_001360953		Atxn7l1	mRNA	-5.44321	0.999298	0.164925
NM_001379488	NM_001379488	NP_001366417		Ktn1	mRNA	-5.44321	0.999298	0.164925
XM_006505691	XM_006505691	XP_006505754		Mitf	mRNA	-5.44321	0.999298	0.164925
XM_011242685	XM_011242685	XP_011240987		Sin3a	mRNA	-5.44321	0.999298	0.164925
XM_030243486	XM_030243486	XP_030099346		Klhl26	mRNA	-5.44321	0.999298	0.164925
XM_030243935	XM_030243935	XP_030099795		Hinfp	mRNA	-5.44321	0.999298	0.164925
XM_030254948	XM_030254948	XP_030110808		Dsel	mRNA	-5.44321	0.999298	0.164925
XM_036165961	XM_036165961	XP_036021854		Mical3	mRNA	-5.44321	0.999298	0.164925
NM_008872	NM_008872	NP_032898	ENSMUST00000033941	Plat	mRNA	-5.43947	0.760542	0.0347513
XM_030243546	XM_030243546	XP_030099406		Zfp142	mRNA	-5.43544	0.999298	0.15675
XM_030245966	XM_030245966	XP_030101826		Ssh2	mRNA	-5.43518	0.0193664	0.000187389
XM_030248724	XM_030248724	XP_030104584		Nsmce2	mRNA	-5.42683	0.999298	0.166215
XM_036153158	XM_036153158	XP_036009051		Dpf1	mRNA	-5.42482	0.999298	0.158248
NM_001277938	NM_001277938	NP_001264867		Rad51d	mRNA	-5.41979	0.999298	0.166773
NM_001362545	NM_001362545	NP_001349474	ENSMUST00000079589	Ubtf	mRNA	-5.41979	0.999298	0.166773
NM_001382411	NM_001382411	NP_001369340		Ccdc9	mRNA	-5.41979	0.999298	0.166773
XM_006504024	XM_006504024	XP_006504087		Pcdh7	mRNA	-5.41979	0.999298	0.166773
XM_006506824	XM_006506824	XP_006506887		Mtmr14	mRNA	-5.41979	0.999298	0.166773
XM_036154922	XM_036154922	XP_036010815		Zfp445	mRNA	-5.41979	0.999298	0.166773
XM_006505881	XM_006505881	XP_006505944		Tbxas1	mRNA	-5.41756	0.999298	0.166949
XM_030247745	XM_030247745	XP_030103605		Sec24c	mRNA	-5.4137	0.999298	0.167255
XM_036156015	XM_036156015	XP_036011908		Pdss2	mRNA	-5.4137	0.999298	0.167255
XM_011250729	XM_011250729	XP_011249031		Sipa1l3	mRNA	-5.40981	0.999298	0.158401
XM_036164322	XM_036164322	XP_036020215		Zfp991	mRNA	-5.40712	0.274745	0.00620524
XM_006538224	XM_006538224	XP_006538287		Ubap2	mRNA	-5.40148	0.636543	0.0250254
XM_030253401	XM_030253401	XP_030109261		Tle1	mRNA	-5.394	0.999298	0.168826
XM_036162299	XM_036162299	XP_036018192	ENSMUST00000204093	Scai	mRNA	-5.39152	0.999298	0.163678
NM_001013387	NM_001013387	NP_001013405	ENSMUST00000115333	Zfp182	mRNA	-5.38354	0.999298	0.169663
NM_001163160	NM_001163160	NP_001156632	ENSMUST00000115140	Pcyt1a	mRNA	-5.38354	0.999298	0.169663
NM_001164259	NM_001164259	NP_001157731	ENSMUST00000112560	Fgfrl1	mRNA	-5.38354	0.999298	0.169663
NM_001310672	NM_001310672	NP_001297601	ENSMUST00000170201	Lrch3	mRNA	-5.38354	0.999298	0.169663
NM_001359085	NM_001359085	NP_001346014		Gramd1c	mRNA	-5.38354	0.999298	0.169663
NM_001372499	NM_001372499	NP_001359428		Camsap1	mRNA	-5.38354	0.999298	0.169663
XM_006507728	XM_006507728	XP_006507791		Atxn2l	mRNA	-5.38354	0.999298	0.169663
XM_006528244	XM_006528244	XP_006528307		Taz	mRNA	-5.38354	0.999298	0.169663
XM_030245614	XM_030245614	XP_030101474		Recql5	mRNA	-5.38354	0.999298	0.169663
XM_030246507	XM_030246507	XP_030102367		Tdp1	mRNA	-5.38354	0.999298	0.169663
XM_030248857	XM_030248857	XP_030104717		Ralgds	mRNA	-5.38354	0.999298	0.169663
XM_036154994	XM_036154994	XP_036010887		Nxpe4	mRNA	-5.38354	0.999298	0.169663
XM_036157495	XM_036157495	XP_036013388		Ttll5	mRNA	-5.38354	0.999298	0.169663
NM_001170433	NM_001170433	NP_001163904	ENSMUST00000111623	Ppfibp1	mRNA	-5.38272	0.777125	0.0366553
XM_006515871	XM_006515871	XP_006515934		Plekhg3	mRNA	-5.38155	0.999298	0.168704
XM_036153869	XM_036153869	XP_036009762		Evi5l	mRNA	-5.38057	0.999298	0.164965
XM_036163771	XM_036163771	XP_036019664		Lrp8	mRNA	-5.38057	0.999298	0.164965
XM_006511351	XM_006511351	XP_006511414		Sltm	mRNA	-5.3801	0.999298	0.164236
NM_001081348	NM_001081348	NP_001074817	ENSMUST00000110516	Hecw1	mRNA	-5.37963	0.999298	0.164121
XM_017317174	XM_017317174	XP_017172663		Med15	mRNA	-5.37923	0.999298	0.17001
XM_036164220	XM_036164220	XP_036020113		Gm13212	mRNA	-5.37916	0.999298	0.1646
XM_006501160	XM_006501160	XP_006501223		Rit1	mRNA	-5.37734	0.641864	0.0253734
NM_001362730	NM_001362730	NP_001349659		Zfp62	mRNA	-5.37564	0.999298	0.170298
NM_009926	NM_009926	NP_034056	ENSMUST00000087497	Col11a2	mRNA	-5.37564	0.999298	0.170298
XM_006529268	XM_006529268	XP_006529331		Rgl1	mRNA	-5.37564	0.999298	0.170298
XM_006539024	XM_006539024	XP_006539087		Exosc10	mRNA	-5.37564	0.999298	0.170298
XM_017314037	XM_017314037	XP_017169526		Pcbp3	mRNA	-5.37564	0.999298	0.170298
XM_030252504	XM_030252504	XP_030108364		Sema6c	mRNA	-5.371	0.658665	0.0264779
NM_001276473	NM_001276473	NP_001263402		Cited1	mRNA	-5.37068	0.214327	0.00430348
XM_006510339	XM_006510339	XP_006510402		Ccdc15	mRNA	-5.36522	0.937249	0.0582046
NM_001356494	NM_001356494	NP_001343423		Mrgbp	mRNA	-5.36341	0.999298	0.171285
NM_001113352	NM_001113352	NP_001106823	ENSMUST00000080283	Synj2	mRNA	-5.36057	0.999298	0.171516
NM_001276467	NM_001276467	NP_001263396	ENSMUST00000176384	Asap1	mRNA	-5.36057	0.999298	0.171516
NM_001364625	NM_001364625	NP_001351554		Ttll5	mRNA	-5.36057	0.999298	0.171516
NM_007615	NM_007615	NP_031641	ENSMUST00000067232	Ctnnd1	mRNA	-5.36057	0.999298	0.171516
NM_199470	NM_199470	NP_955764	ENSMUST00000067784	Cdh24	mRNA	-5.36057	0.999298	0.171516
XM_006500856	XM_006500856	XP_006500919	ENSMUST00000200570	Zzz3	mRNA	-5.36057	0.999298	0.171516
XM_006505231	XM_006505231	XP_006505294		Parp11	mRNA	-5.36057	0.999298	0.171516
XM_006510414	XM_006510414	XP_006510477		Cep295	mRNA	-5.36057	0.999298	0.171516
XM_006523391	XM_006523391	XP_006523454		Fam234a	mRNA	-5.36057	0.999298	0.171516
XM_006526327	XM_006526327	XP_006526390		Mpp7	mRNA	-5.36057	0.999298	0.171516
XM_006528005	XM_006528005	XP_006528068		Stard8	mRNA	-5.36057	0.999298	0.171516
XM_006530360	XM_006530360	XP_006530423		Hectd4	mRNA	-5.36057	0.999298	0.171516
XM_006535801	XM_006535801	XP_006535864		Phtf2	mRNA	-5.36057	0.999298	0.171516
XM_006537527	XM_006537527	XP_006537590		Rusc2	mRNA	-5.36057	0.999298	0.171516
XM_011242554	XM_011242554	XP_011240856	ENSMUST00000034728	Dock6	mRNA	-5.36057	0.999298	0.171516
XM_011243040	XM_011243040	XP_011241342		Arpp21	mRNA	-5.36057	0.999298	0.171516
XM_011243589	XM_011243589	XP_011241891	ENSMUST00000040105	Specc1l	mRNA	-5.36057	0.999298	0.171516
XM_011248212	XM_011248212	XP_011246514	ENSMUST00000121739	Kdm2b	mRNA	-5.36057	0.999298	0.171516
XM_011250459	XM_011250459	XP_011248761		Relb	mRNA	-5.36057	0.999298	0.171516
XM_006524599	XM_006524599	XP_006524662		Ebi3	mRNA	-5.35838	0.735391	0.0326046
XM_030253137	XM_030253137	XP_030108997		Cdk11b	mRNA	-5.35079	0.999298	0.172308
NM_001377090	NM_001377090	NP_001364019		Otud3	mRNA	-5.35079	0.821407	0.042006
XM_006505728	XM_006505728	XP_006505791		Cntn3	mRNA	-5.34984	0.999298	0.172386
XM_006532208	XM_006532208	XP_006532271		Gas7	mRNA	-5.34693	0.999298	0.12562
XM_036158540	XM_036158540	XP_036014433		Pxk	mRNA	-5.33733	0.999298	0.173404
XM_017314554	XM_017314554	XP_017170043		Cd300lf	mRNA	-5.33491	0.999298	0.172132
XM_036157090	XM_036157090	XP_036012983		Myh10	mRNA	-5.33491	0.999298	0.172132
NM_001359405	NM_001359405	NP_001346334		Sarnp	mRNA	-5.3335	0.999298	0.171233
NM_001384117	NM_001384117	NP_001371046		Prr3	mRNA	-5.33186	0.999298	0.170517
NM_001362187	NM_001362187	NP_001349116		Parp11	mRNA	-5.33011	0.999298	0.173995
XM_006497375	XM_006497375	XP_006497438		Mllt10	mRNA	-5.33011	0.999298	0.173995
XM_006501243	XM_006501243	XP_006501306		Ap1ar	mRNA	-5.33011	0.999298	0.173995
XM_006522544	XM_006522544	XP_006522607		Bbx	mRNA	-5.33011	0.999298	0.173995
XM_011245118	XM_011245118	XP_011243420		Wdfy4	mRNA	-5.33011	0.999298	0.173995
XM_030251020	XM_030251020	XP_030106880		Cd274	mRNA	-5.32925	0.999298	0.174065
XM_006513616	XM_006513616	XP_006513679		Ikzf4	mRNA	-5.32369	0.761676	0.0349754
NM_001359917	NM_001359917	NP_001346846		Rpap2	mRNA	-5.32232	0.999298	0.174633
NM_009582	NM_009582	NP_033608	ENSMUST00000023812	Map3k12	mRNA	-5.32064	0.999298	0.174771
XM_036164817	XM_036164817	XP_036020710		Gtf2i	mRNA	-5.32064	0.999298	0.174771
XM_006524351	XM_006524351	XP_006524414		Ltbp1	mRNA	-5.30836	0.999298	0.175781
XM_006526089	XM_006526089	XP_006526152		Ldlrad4	mRNA	-5.30657	0.871629	0.0478856
XM_006525698	XM_006525698	XP_006525761		Ppargc1b	mRNA	-5.30599	0.999298	0.175854
XM_030248501	XM_030248501	XP_030104361		Tmem184b	mRNA	-5.29016	0.753834	0.0339808
NM_001004365	NM_001004365	NP_001004365	ENSMUST00000088244	Actr3b	mRNA	-5.29009	0.999298	0.177292
NM_001040112	NM_001040112	NP_001035201	ENSMUST00000084895	Arap1	mRNA	-5.29009	0.999298	0.177292
NM_001311147	NM_001311147	NP_001298076	ENSMUST00000119422	4930402H24Rik	mRNA	-5.29009	0.999298	0.177292
NM_001324486	NM_001324486	NP_001311415	ENSMUST00000176222	Il10ra	mRNA	-5.29009	0.999298	0.177292
NM_001362539	NM_001362539	NP_001349468		Clk4	mRNA	-5.29009	0.999298	0.177292
NM_001377383	NM_001377383	NP_001364312		Nrde2	mRNA	-5.29009	0.999298	0.177292
XM_006498203	XM_006498203	XP_006498266		Nsmf	mRNA	-5.29009	0.999298	0.177292
XM_006498764	XM_006498764	XP_006498827		Gabpb1	mRNA	-5.29009	0.999298	0.177292
XM_006508907	XM_006508907	XP_006508970		Lrrc8e	mRNA	-5.29009	0.999298	0.177292
XM_006514845	XM_006514845	XP_006514908		Mtmr3	mRNA	-5.29009	0.999298	0.177292
XM_006528928	XM_006528928	XP_006528991		Sh3kbp1	mRNA	-5.29009	0.999298	0.177292
XM_006538167	XM_006538167	XP_006538230		Aptx	mRNA	-5.29009	0.999298	0.177292
XM_006538584	XM_006538584	XP_006538647		Kcnab2	mRNA	-5.29009	0.999298	0.177292
XM_006538609	XM_006538609	XP_006538672		Mfn2	mRNA	-5.29009	0.999298	0.177292
XM_030244185	XM_030244185	XP_030100045		Tfdp2	mRNA	-5.29009	0.999298	0.177292
XM_030247625	XM_030247625	XP_030103485		Camk2g	mRNA	-5.29009	0.999298	0.177292
XM_030253449	XM_030253449	XP_030109309		Gnl2	mRNA	-5.29009	0.999298	0.177292
XM_030253593	XM_030253593	XP_030109453		Nbn	mRNA	-5.29009	0.999298	0.177292
XM_036154704	XM_036154704	XP_036010597		St14	mRNA	-5.29009	0.999298	0.177292
XM_036160611	XM_036160611	XP_036016504		Zfp53	mRNA	-5.29009	0.999298	0.177292
XM_036157678	XM_036157678	XP_036013571		Hdac9	mRNA	-5.28868	0.999298	0.177409
XM_036152826	XM_036152826	XP_036008719		Clpb	mRNA	-5.28821	0.999298	0.177448
XM_011243440	XM_011243440	XP_011241742		Ikzf4	mRNA	-5.28719	0.999298	0.177533
XM_030244240	XM_030244240	XP_030100100	ENSMUST00000113684	Tpm1	mRNA	-5.28681	0.999298	0.177565
XM_030249752	XM_030249752	XP_030105612		Zfp40	mRNA	-5.28634	0.999298	0.177604
XM_036154074	XM_036154074	XP_036009967		Letm2	mRNA	-5.28625	0.999298	0.177611
NM_001164423	NM_001164423	NP_001157895	ENSMUST00000134545	Slc66a2	mRNA	-5.28442	0.220027	0.00446715
XM_006496070	XM_006496070	XP_006496133		Ankrd44	mRNA	-5.28308	0.999298	0.177875
XM_006496945	XM_006496945	XP_006497008		Cep170	mRNA	-5.28308	0.999298	0.177875
XM_006509128	XM_006509128	XP_006509191		Letm2	mRNA	-5.28308	0.999298	0.177875
XM_006526680	XM_006526680	XP_006526743	ENSMUST00000237823	Gda	mRNA	-5.28308	0.999298	0.177875
XM_006532347	XM_006532347	XP_006532410		Lig3	mRNA	-5.28308	0.999298	0.177875
XM_006533332	XM_006533332	XP_006533395	ENSMUST00000107586	Mllt6	mRNA	-5.28308	0.999298	0.177875
XM_011240067	XM_011240067	XP_011238369		Arhgef11	mRNA	-5.28308	0.999298	0.177875
XM_036153269	XM_036153269	XP_036009162		Stx1b	mRNA	-5.28308	0.999298	0.177875
XM_036161377	XM_036161377	XP_036017270		Carns1	mRNA	-5.28308	0.999298	0.177875
XM_017319162	XM_017319162	XP_017174651		Mroh8	mRNA	-5.28285	0.817841	0.0417017
NM_001044703	NM_001044703	NP_001038168	ENSMUST00000110960	Zscan21	mRNA	-5.2729	0.999298	0.178723
NM_001346784	NM_001346784	NP_001333713		Akap11	mRNA	-5.2729	0.999298	0.178723
NM_001362834	NM_001362834	NP_001349763		Zkscan6	mRNA	-5.2729	0.999298	0.178723
NM_026496	NM_026496	NP_080772	ENSMUST00000022895	Grhl2	mRNA	-5.2729	0.999298	0.178723
XM_006497189	XM_006497189	XP_006497252		Dusp10	mRNA	-5.2729	0.999298	0.178723
XM_006507804	XM_006507804	XP_006507867		Tenm4	mRNA	-5.2729	0.999298	0.178723
XM_006514082	XM_006514082	XP_006514145		Mier2	mRNA	-5.2729	0.999298	0.178723
XM_006531727	XM_006531727	XP_006531790		Kmt5b	mRNA	-5.2729	0.999298	0.178723
XM_006534137	XM_006534137	XP_006534200		Wnk4	mRNA	-5.2729	0.999298	0.178723
XM_011249233	XM_011249233	XP_011247535		Slc39a11	mRNA	-5.2729	0.999298	0.178723
XM_030251219	XM_030251219	XP_030107079		Drp2	mRNA	-5.2729	0.999298	0.178723
XM_036153872	XM_036153872	XP_036009765		Tfdp1	mRNA	-5.2729	0.999298	0.178723
XM_036156514	XM_036156514	XP_036012407		Ccdc157	mRNA	-5.2729	0.999298	0.178723
XM_036159218	XM_036159218	XP_036015111		Neb	mRNA	-5.2729	0.999298	0.178723
XM_036160052	XM_036160052	XP_036015945		Zbtb20	mRNA	-5.2729	0.999298	0.178723
XM_036160789	XM_036160789	XP_036016682		Telo2	mRNA	-5.2729	0.999298	0.178723
XM_006496878	XM_006496878	XP_006496941		Rabgap1l	mRNA	-5.27135	0.999298	0.178853
XM_036156187	XM_036156187	XP_036012080		Mbtd1	mRNA	-5.27135	0.999298	0.178853
NM_023670	NM_023670	NP_076159	ENSMUST00000031838	Igf2bp3	mRNA	-5.27131	0.00751195	6.13415e-05
XM_036153077	XM_036153077	XP_036008970		Ccdc9	mRNA	-5.26982	0.789095	0.0379299
XM_017321801	XM_017321801	XP_017177290		C2cd5	mRNA	-5.25495	0.859317	0.046085
NM_021515	NM_021515	NP_067490	ENSMUST00000068271	Ak1	mRNA	-5.25415	0.999298	0.180294
XM_030244481	XM_030244481	XP_030100341		Pcbp4	mRNA	-5.25415	0.999298	0.180294
XM_006516289	XM_006516289	XP_006516352		Exoc3l4	mRNA	-5.25356	0.734767	0.0324657
XM_006522555	XM_006522555	XP_006522618		Bbx	mRNA	-5.24425	0.999298	0.181127
XM_036154355	XM_036154355	XP_036010248		Rab11fip1	mRNA	-5.23941	0.999298	0.181536
XM_006538695	XM_006538695	XP_006538758		Szrd1	mRNA	-5.23851	0.999298	0.181612
XM_011243588	XM_011243588	XP_011241890		Zfp433	mRNA	-5.23851	0.999298	0.181612
XM_030248578	XM_030248578	XP_030104438		Csad	mRNA	-5.23851	0.999298	0.181612
NM_001357238	NM_001357238	NP_001344167		Pafah1b2	mRNA	-5.23806	0.999298	0.18165
XM_030243500	XM_030243500	XP_030099360		Elmo3	mRNA	-5.23738	0.999298	0.181708
XM_030253530	XM_030253530	XP_030109390		Tmem8b	mRNA	-5.23716	0.999298	0.181726
NM_001163007	NM_001163007	NP_001156479	ENSMUST00000159680	Tnik	mRNA	-5.23448	0.999298	0.181953
NM_001362920	NM_001362920	NP_001349849		Mapkap1	mRNA	-5.23448	0.999298	0.181953
XM_006497262	XM_006497262	XP_006497325		Irf6	mRNA	-5.23448	0.999298	0.181953
XM_006510967	XM_006510967	XP_006511030		Tfdp2	mRNA	-5.23448	0.999298	0.181953
XM_006527080	XM_006527080	XP_006527143		Kif20b	mRNA	-5.23448	0.999298	0.181953
XM_006535468	XM_006535468	XP_006535531		Phc3	mRNA	-5.23448	0.999298	0.181953
XM_030255065	XM_030255065	XP_030110925		Foxp1	mRNA	-5.23448	0.999298	0.181953
XM_036157164	XM_036157164	XP_036013057		Atxn3	mRNA	-5.23216	0.999298	0.18215
XM_030251413	XM_030251413	XP_030107273		Zmym3	mRNA	-5.23035	0.968438	0.0626511
NM_001369161	NM_001369161	NP_001356090		Mib2	mRNA	-5.22903	0.999298	0.182415
XM_030243051	XM_030243051	XP_030098911		Anapc15	mRNA	-5.22068	0.999298	0.183124
XM_017317740	XM_017317740	XP_017173229	ENSMUST00000133898	Frmd5	mRNA	-5.21732	0.999298	0.18341
XM_006497952	XM_006497952	XP_006498015	ENSMUST00000132459	Prrc2b	mRNA	-5.20754	0.982358	0.0658043
NM_001167669	NM_001167669	NP_001161141		Spag7	mRNA	-5.20441	0.797821	0.0387175
XM_006516502	XM_006516502	XP_006516565		Zmynd11	mRNA	-5.20206	0.0803703	0.00110731
XM_036158122	XM_036158122	XP_036014015		Zmynd11	mRNA	-5.19988	0.989502	0.0675046
XM_036153805	XM_036153805	XP_036009698		Nfix	mRNA	-5.19849	0.810907	0.0405822
XM_036154993	XM_036154993	XP_036010886		Nxpe4	mRNA	-5.19686	0.846546	0.0444753
NM_001198831	NM_001198831	NP_001185760	ENSMUST00000166980	Ddr1	mRNA	-5.19017	0.999298	0.185732
NM_001289603	NM_001289603	NP_001276532	ENSMUST00000009877	Tfcp2	mRNA	-5.19017	0.999298	0.185732
NM_001356967	NM_001356967	NP_001343896		Tars2	mRNA	-5.19017	0.999298	0.185732
NM_027406	NM_027406	NP_081682	ENSMUST00000130418	Aldh1l1	mRNA	-5.19017	0.999298	0.185732
XM_006502893	XM_006502893	XP_006502956		St3gal3	mRNA	-5.19017	0.999298	0.185732
XM_006523199	XM_006523199	XP_006523262		Rps6ka2	mRNA	-5.19017	0.999298	0.185732
XM_006530978	XM_006530978	XP_006531041		Def8	mRNA	-5.19017	0.999298	0.185732
XM_017319657	XM_017319657	XP_017175146		Fam126b	mRNA	-5.19017	0.999298	0.185732
XM_030250197	XM_030250197	XP_030106057		Tnks1bp1	mRNA	-5.19017	0.999298	0.185732
XM_030251292	XM_030251292	XP_030107152		Tmem164	mRNA	-5.19017	0.999298	0.185732
XM_030253781	XM_030253781	XP_030109641		Ppip5k2	mRNA	-5.19017	0.999298	0.185732
XM_036156406	XM_036156406	XP_036012299		Nfe2l1	mRNA	-5.19017	0.999298	0.185732
XM_036156585	XM_036156585	XP_036012478		Ggnbp2	mRNA	-5.19017	0.999298	0.185732
XM_036161221	XM_036161221	XP_036017114		Madd	mRNA	-5.19017	0.999298	0.185732
XM_036161406	XM_036161406	XP_036017299		Btrc	mRNA	-5.19017	0.999298	0.185732
XM_036162703	XM_036162703	XP_036018596		Ncoa2	mRNA	-5.19017	0.999298	0.185732
XM_036163344	XM_036163344	XP_036019237		Fndc3b	mRNA	-5.19017	0.999298	0.185732
XM_011249069	XM_011249069	XP_011247371		Zfp672	mRNA	-5.18974	0.999298	0.18577
XM_006521461	XM_006521461	XP_006521524		Kctd17	mRNA	-5.18844	0.999298	0.18588
XM_006511656	XM_006511656	XP_006511719		Mst1r	mRNA	-5.18719	0.999298	0.185988
XM_030248259	XM_030248259	XP_030104119		Slc38a1	mRNA	-5.18673	0.999298	0.186028
NM_027541	NM_027541	NP_081817	ENSMUST00000161476	Prpf3	mRNA	-5.1863	0.999298	0.186065
XM_036161405	XM_036161405	XP_036017298		Btrc	mRNA	-5.1863	0.999298	0.186065
NM_010785	NM_010785	NP_034915	ENSMUST00000164077	Mdm1	mRNA	-5.18418	0.999298	0.186248
XM_006507041	XM_006507041	XP_006507104		Caprin2	mRNA	-5.18418	0.999298	0.186248
XM_006510223	XM_006510223	XP_006510286		Foxred1	mRNA	-5.18418	0.999298	0.186248
XM_017320752	XM_017320752	XP_017176241		Slc4a1ap	mRNA	-5.18418	0.999298	0.186248
XM_030243209	XM_030243209	XP_030099069		Arhgef18	mRNA	-5.18418	0.999298	0.186248
XM_036163393	XM_036163393	XP_036019286		Taf1a	mRNA	-5.18418	0.999298	0.186248
XM_036164953	XM_036164953	XP_036020846		Carf	mRNA	-5.18418	0.999298	0.186248
XM_036165980	XM_036165980	XP_036021873		Il1rl2	mRNA	-5.18418	0.999298	0.186248
NM_001033167	NM_001033167	NP_001028339	ENSMUST00000040336	Slc22a23	mRNA	-5.17957	0.999298	0.186645
NM_001163356	NM_001163356	NP_001156828	ENSMUST00000098273	Inka2	mRNA	-5.17957	0.999298	0.186645
NM_001310513	NM_001310513	NP_001297442	ENSMUST00000186470	Kansl3	mRNA	-5.17957	0.999298	0.186645
NM_001358843	NM_001358843	NP_001345772		Scyl2	mRNA	-5.17957	0.999298	0.186645
NM_145495	NM_145495	NP_663470	ENSMUST00000225427	Rin1	mRNA	-5.17957	0.999298	0.186645
XM_006499540	XM_006499540	XP_006499603		Spag4	mRNA	-5.17957	0.999298	0.186645
XM_006532681	XM_006532681	XP_006532744		Bptf	mRNA	-5.17957	0.999298	0.186645
XM_011248059	XM_011248059	XP_011246361		Swt1	mRNA	-5.17957	0.999298	0.186645
XM_030242333	XM_030242333	XP_030098193		Inpp5a	mRNA	-5.17957	0.999298	0.186645
XM_030248460	XM_030248460	XP_030104320		Tef	mRNA	-5.17957	0.999298	0.186645
XM_030251422	XM_030251422	XP_030107282		Zmym3	mRNA	-5.17957	0.999298	0.186645
XM_036156814	XM_036156814	XP_036012707		Myo18a	mRNA	-5.17957	0.999298	0.186645
XM_036160773	XM_036160773	XP_036016666		Sec16a	mRNA	-5.17957	0.999298	0.186645
XM_036160916	XM_036160916	XP_036016809		Dennd1a	mRNA	-5.17957	0.999298	0.186645
XM_036162051	XM_036162051	XP_036017944		Septin6	mRNA	-5.17957	0.999298	0.186645
XM_036163092	XM_036163092	XP_036018985		Hax1	mRNA	-5.17957	0.999298	0.186645
XM_036164498	XM_036164498	XP_036020391		Hnrnpr	mRNA	-5.17957	0.999298	0.186645
NM_001378871	NM_001378871	NP_001365800		Pkm	mRNA	-5.16381	0.999298	0.188008
XM_006507312	XM_006507312	XP_006507375		Ctbp2	mRNA	-5.15944	0.999298	0.188387
NM_001113529	NM_001113529	NP_001107001	ENSMUST00000118593	Csf1	mRNA	-5.15166	0.999298	0.189064
XM_006528504	XM_006528504	XP_006528567		Tsc22d3	mRNA	-5.15166	0.999298	0.189064
XM_011242288	XM_011242288	XP_011240590		Psd3	mRNA	-5.15059	0.80174	0.0392934
XM_006531175	XM_006531175	XP_006531238		Acd	mRNA	-5.14722	0.81648	0.0415714
XM_006517760	XM_006517760	XP_006517823		Rnf180	mRNA	-5.14421	0.800658	0.0390152
NM_001355655	NM_001355655	NP_001342584	ENSMUST00000204682	Prokr1	mRNA	-5.14384	0.999298	0.189746
XM_006499015	XM_006499015	XP_006499078		Raly	mRNA	-5.14384	0.999298	0.189746
XM_006530947	XM_006530947	XP_006531010		Klhdc4	mRNA	-5.14384	0.999298	0.189746
NM_030184	NM_030184	NP_084460	ENSMUST00000027434	Armc9	mRNA	-5.13728	0.999298	0.190319
XM_011245203	XM_011245203	XP_011243505	ENSMUST00000228930	Phf7	mRNA	-5.13688	0.999298	0.190355
XM_036153109	XM_036153109	XP_036009002		Mtarc2	mRNA	-5.13486	0.999298	0.190532
XM_036164565	XM_036164565	XP_036020458		Pum1	mRNA	-5.13246	0.999298	0.190742
NM_001190448	NM_001190448	NP_001177377	ENSMUST00000178704	Ddc	mRNA	-5.13206	0.999298	0.190777
NM_001370651	NM_001370651	NP_001357580		Zfp46	mRNA	-5.13206	0.999298	0.190777
NM_001381925	NM_001381925	NP_001368854		Abcg2	mRNA	-5.13206	0.999298	0.190777
XM_006515924	XM_006515924	XP_006515987		Ppp2r5c	mRNA	-5.13206	0.999298	0.190777
XM_030244187	XM_030244187	XP_030100047		Tfdp2	mRNA	-5.13206	0.999298	0.190777
XM_036159700	XM_036159700	XP_036015593		Ptprj	mRNA	-5.13206	0.999298	0.190777
XM_036161658	XM_036161658	XP_036017551		Zmynd8	mRNA	-5.13206	0.999298	0.190777
XM_006497951	XM_006497951	XP_006498014		Prrc2b	mRNA	-5.12979	0.999298	0.169724
XM_011242784	XM_011242784	XP_011241086		Snupn	mRNA	-5.12569	0.999298	0.191336
XM_030246519	XM_030246519	XP_030102379		Zbtb25	mRNA	-5.12013	0.999298	0.191825
XM_030246313	XM_030246313	XP_030102173		Spag9	mRNA	-5.11816	0.999298	0.191998
NM_001168537	NM_001168537	NP_001162009	ENSMUST00000022555	Cdadc1	mRNA	-5.11215	0.999298	0.192529
XM_036156848	XM_036156848	XP_036012741		Ybx2	mRNA	-5.11153	0.856703	0.0457915
XM_011240742	XM_011240742	XP_011239044		D5Ertd579e	mRNA	-5.10957	0.999298	0.192757
XM_030253381	XM_030253381	XP_030109241		Iffo2	mRNA	-5.10869	0.969493	0.0628716
XM_036165819	XM_036165819	XP_036021712		Ezh2	mRNA	-5.10642	0.999298	0.182714
XM_006526467	XM_006526467	XP_006526530		Kcng2	mRNA	-5.10197	0.999298	0.193429
XM_036158452	XM_036158452	XP_036014345		Dmtn	mRNA	-5.10143	0.999298	0.0781953
NM_001081338	NM_001081338	NP_001074807	ENSMUST00000035751	L3mbtl1	mRNA	-5.10057	0.999298	0.0805542
NM_001282108	NM_001282108	NP_001269037	ENSMUST00000209490	Slc10a7	mRNA	-5.0828	0.999298	0.195132
NM_001364315	NM_001364315	NP_001351244		Rps6kl1	mRNA	-5.0828	0.999298	0.195132
XM_006497939	XM_006497939	XP_006498002	ENSMUST00000163668	Sh3glb2	mRNA	-5.0828	0.999298	0.195132
XM_006499403	XM_006499403	XP_006499466		Zmynd8	mRNA	-5.0828	0.999298	0.195132
XM_006504267	XM_006504267	XP_006504330		Fip1l1	mRNA	-5.0828	0.999298	0.195132
XM_006534285	XM_006534285	XP_006534348		Slc38a10	mRNA	-5.0828	0.999298	0.195132
XM_006538566	XM_006538566	XP_006538629		Hp1bp3	mRNA	-5.0828	0.999298	0.195132
XM_011249319	XM_011249319	XP_011247621		Cdk5rap3	mRNA	-5.0828	0.999298	0.195132
XM_030245113	XM_030245113	XP_030100973		Washc4	mRNA	-5.0828	0.999298	0.195132
XM_030245259	XM_030245259	XP_030101119		Dazap1	mRNA	-5.0828	0.999298	0.195132
XM_036153808	XM_036153808	XP_036009701		Nfix	mRNA	-5.0828	0.999298	0.195132
XM_036155711	XM_036155711	XP_036011604		Sgpl1	mRNA	-5.0828	0.999298	0.195132
XM_036159215	XM_036159215	XP_036015108		Mfng	mRNA	-5.0828	0.999298	0.195132
XM_036160355	XM_036160355	XP_036016248		Msh5	mRNA	-5.0828	0.999298	0.195132
XM_036162190	XM_036162190	XP_036018083		Uty	mRNA	-5.0828	0.999298	0.195132
XM_006514559	XM_006514559	XP_006514622		Meis1	mRNA	-5.08243	0.999298	0.195166
XM_030242983	XM_030242983	XP_030098843		Lrrc56	mRNA	-5.08205	0.999298	0.195199
NM_011711	NM_011711	NP_035841	ENSMUST00000088233	Fmnl3	mRNA	-5.08168	0.999298	0.195232
XM_030241936	XM_030241936	XP_030097796		Plekha1	mRNA	-5.0815	0.989502	0.0674948
XM_006539616	XM_006539616	XP_006539679		Numbl	mRNA	-5.08131	0.999298	0.195265
NM_001360241	NM_001360241	NP_001347170		Fiz1	mRNA	-5.08019	0.999298	0.195365
XM_030249984	XM_030249984	XP_030105844		Mapkap1	mRNA	-5.07982	0.999298	0.195398
NM_001271857	NM_001271857	NP_001258786		Add2	mRNA	-5.07977	0.999298	0.195402
NM_001355419	NM_001355419	NP_001342348	ENSMUST00000028678	Atg13	mRNA	-5.07977	0.999298	0.195402
NM_001359464	NM_001359464	NP_001346393	ENSMUST00000168832	Zfp202	mRNA	-5.07977	0.999298	0.195402
NM_001361118	NM_001361118	NP_001348047	ENSMUST00000053568	Lingo1	mRNA	-5.07977	0.999298	0.195402
XM_006506664	XM_006506664	XP_006506727		Slc37a3	mRNA	-5.07977	0.999298	0.195402
XM_006506807	XM_006506807	XP_006506870		Dqx1	mRNA	-5.07977	0.999298	0.195402
XM_006510974	XM_006510974	XP_006511037		Tfdp2	mRNA	-5.07977	0.999298	0.195402
XM_006523202	XM_006523202	XP_006523265	ENSMUST00000115790	Synj2	mRNA	-5.07977	0.999298	0.195402
XM_006532385	XM_006532385	XP_006532448		Mtmr4	mRNA	-5.07977	0.999298	0.195402
XM_006533648	XM_006533648	XP_006533711	ENSMUST00000147326	Milr1	mRNA	-5.07977	0.999298	0.195402
XM_006533659	XM_006533659	XP_006533722		Ccdc92b	mRNA	-5.07977	0.999298	0.195402
XM_011239636	XM_011239636	XP_011237938		Nol4l	mRNA	-5.07977	0.999298	0.195402
XM_036155592	XM_036155592	XP_036011485		Fgd6	mRNA	-5.07977	0.999298	0.195402
XM_036156318	XM_036156318	XP_036012211		Bcl11a	mRNA	-5.07977	0.999298	0.195402
XM_036160123	XM_036160123	XP_036016016		Bbx	mRNA	-5.07977	0.999298	0.195402
XM_036164939	XM_036164939	XP_036020832		Ncor2	mRNA	-5.07977	0.999298	0.195402
XM_036165626	XM_036165626	XP_036021519		Acox3	mRNA	-5.07977	0.999298	0.195402
NM_001290829	NM_001290829	NP_001277758	ENSMUST00000123727	Cpeb3	mRNA	-5.07872	0.999298	0.195496
NM_001313986	NM_001313986	NP_001300915		Unc119	mRNA	-5.07798	0.999298	0.195562
NM_001331148	NM_001331148	NP_001318077		Tcf7l2	mRNA	-5.07798	0.999298	0.195562
NM_001369168	NM_001369168	NP_001356097		Mib2	mRNA	-5.07798	0.999298	0.195562
NM_198412	NM_198412	NP_940804	ENSMUST00000106930	Dnajc6	mRNA	-5.07798	0.999298	0.195562
XM_006506811	XM_006506811	XP_006506874		Dqx1	mRNA	-5.07798	0.999298	0.195562
XM_030247764	XM_030247764	XP_030103624		Spata13	mRNA	-5.07798	0.999298	0.195562
XM_030254035	XM_030254035	XP_030109895		Scyl3	mRNA	-5.07798	0.999298	0.195562
XM_036152688	XM_036152688	XP_036008581		Grin2d	mRNA	-5.07798	0.999298	0.195562
XM_036164402	XM_036164402	XP_036020295		Dcaf12	mRNA	-5.07798	0.999298	0.195562
XM_030253474	XM_030253474	XP_030109334		Eif4g3	mRNA	-5.07667	0.0160304	0.000148834
XM_036161586	XM_036161586	XP_036017479		Coro1b	mRNA	-5.07107	0.999298	0.19618
NM_001363189	NM_001363189	NP_001350118		Abcc3	mRNA	-5.06636	0.999298	0.196603
XM_006535675	XM_006535675	XP_006535738		Agap3	mRNA	-5.06321	0.999298	0.196885
XM_030248913	XM_030248913	XP_030104773		Qtrt2	mRNA	-5.06321	0.999298	0.196885
XM_030245534	XM_030245534	XP_030101394		Epn2	mRNA	-5.06239	0.999298	0.196959
XM_036160610	XM_036160610	XP_036016503		Zfp53	mRNA	-5.05451	0.999298	0.197667
NM_029338	NM_029338	NP_083614	ENSMUST00000024762	Rsph9	mRNA	-5.04222	0.254681	0.00556956
NM_001379189	NM_001379189	NP_001366118		Celf5	mRNA	-5.04147	0.887279	0.0505655
NM_001330363	NM_001330363	NP_001317292		Kcnj8	mRNA	-5.04135	0.999298	0.198854
XM_006513588	XM_006513588	XP_006513651		Tle2	mRNA	-5.04135	0.999298	0.198854
XM_036154693	XM_036154693	XP_036010586		Pid1	mRNA	-5.04135	0.999298	0.198854
XM_006518737	XM_006518737	XP_006518800		Sorbs3	mRNA	-5.03582	0.997216	0.069514
NM_001164570	NM_001164570	NP_001158042	ENSMUST00000093975	Rffl	mRNA	-5.03292	0.999298	0.199618
XM_006501148	XM_006501148	XP_006501211		Ptpn22	mRNA	-5.02546	0.999298	0.200295
XM_036164253	XM_036164253	XP_036020146		Ppie	mRNA	-5.02513	0.999298	0.200325
XM_011246645	XM_011246645	XP_011244947		Pot1b	mRNA	-5.02446	0.999298	0.200386
XM_030255284	XM_030255284	XP_030111144		Slc2a3	mRNA	-5.02446	0.999298	0.200386
XM_030245787	XM_030245787	XP_030101647		Wdpcp	mRNA	-5.02379	0.999298	0.200447
XM_030246051	XM_030246051	XP_030101911		Eif5a	mRNA	-5.02379	0.999298	0.200447
XM_006501808	XM_006501808	XP_006501871		Supt20	mRNA	-5.02313	0.999298	0.200507
NM_001363054	NM_001363054	NP_001349983		Vps39	mRNA	-5.0218	0.999298	0.200628
NM_001368405	NM_001368405	NP_001355334	ENSMUST00000073201	Zfp958	mRNA	-5.0218	0.999298	0.200628
XM_030243297	XM_030243297	XP_030099157		Aktip	mRNA	-5.0218	0.999298	0.200628
XM_030246421	XM_030246421	XP_030102281		Kansl1	mRNA	-5.0218	0.999298	0.200628
XM_030246523	XM_030246523	XP_030102383		Atxn3	mRNA	-5.0218	0.999298	0.200628
XM_030248698	XM_030248698	XP_030104558		Phf21a	mRNA	-5.0218	0.999298	0.200628
XM_030251840	XM_030251840	XP_030107700		Baz2b	mRNA	-5.0218	0.999298	0.200628
XM_036153311	XM_036153311	XP_036009204		Actn4	mRNA	-5.0218	0.999298	0.200628
XM_017315463	XM_017315463	XP_017170952		Atxn1	mRNA	-5.01936	0.999298	0.0704975
NM_001286221	NM_001286221	NP_001273150	ENSMUST00000097945	Mier1	mRNA	-5.01428	0.999298	0.201313
NM_133957	NM_133957	NP_598718		Nfat5	mRNA	-5.01428	0.999298	0.201313
XM_006512206	XM_006512206	XP_006512269		Tmem42	mRNA	-5.01428	0.999298	0.201313
XM_036155764	XM_036155764	XP_036011657		Tle2	mRNA	-5.01428	0.999298	0.201313
NM_001359738	NM_001359738	NP_001346667		Septin7	mRNA	-5.00092	0.999298	0.0711683
XM_030254501	XM_030254501	XP_030110361	ENSMUST00000212640	Tmem156	mRNA	-4.99626	0.999298	0.0872858
XM_036161809	XM_036161809	XP_036017702		Plxnb3	mRNA	-4.98943	0.999298	0.20359
XM_036164589	XM_036164589	XP_036020482		Ppip5k2	mRNA	-4.98271	0.924881	0.0557467
XM_017320748	XM_017320748	XP_017176237		Atxn2	mRNA	-4.98103	0.999298	0.204364
XM_030250825	XM_030250825	XP_030106685		Sorbs1	mRNA	-4.98103	0.999298	0.204364
NM_001025426	NM_001025426	NP_001020597	ENSMUST00000087897	Depdc5	mRNA	-4.97256	0.999298	0.205147
NM_001320300	NM_001320300	NP_001307229	ENSMUST00000108137	Mmp28	mRNA	-4.97256	0.999298	0.205147
NM_001358267	NM_001358267	NP_001345196		Tmem198b	mRNA	-4.97256	0.999298	0.205147
NM_001358912	NM_001358912	NP_001345841		Kifc2	mRNA	-4.97256	0.999298	0.205147
NM_001361963	NM_001361963	NP_001348892		Vps37c	mRNA	-4.97256	0.999298	0.205147
NM_001372316	NM_001372316	NP_001359245		Kifc3	mRNA	-4.97256	0.999298	0.205147
NM_023314	NM_023314	NP_075803	ENSMUST00000076362	Eif4e2	mRNA	-4.97256	0.999298	0.205147
XM_006499438	XM_006499438	XP_006499501		Stx16	mRNA	-4.97256	0.999298	0.205147
XM_006500343	XM_006500343	XP_006500406		Ckap5	mRNA	-4.97256	0.999298	0.205147
XM_006500408	XM_006500408	XP_006500471		Ninl	mRNA	-4.97256	0.999298	0.205147
XM_006503369	XM_006503369	XP_006503432		Ccdc163	mRNA	-4.97256	0.999298	0.205147
XM_011247054	XM_011247054	XP_011245356		Zscan30	mRNA	-4.97256	0.999298	0.205147
XM_011249978	XM_011249978	XP_011248280		Tle1	mRNA	-4.97256	0.999298	0.205147
XM_017316126	XM_017316126	XP_017171615		Dzip1	mRNA	-4.97256	0.999298	0.205147
XM_030245308	XM_030245308	XP_030101168		Xpot	mRNA	-4.97256	0.999298	0.205147
XM_030245482	XM_030245482	XP_030101342		Aldh3a2	mRNA	-4.97256	0.999298	0.205147
XM_030246986	XM_030246986	XP_030102846		Hdac9	mRNA	-4.97256	0.999298	0.205147
XM_036154636	XM_036154636	XP_036010529		Mlh1	mRNA	-4.97256	0.999298	0.205147
XM_036158380	XM_036158380	XP_036014273		Mycbp2	mRNA	-4.97256	0.999298	0.205147
XM_036158606	XM_036158606	XP_036014499		Arhgef40	mRNA	-4.97256	0.999298	0.205147
XM_036161417	XM_036161417	XP_036017310		Cpt1a	mRNA	-4.97256	0.999298	0.205147
XM_036163552	XM_036163552	XP_036019445		AU040320	mRNA	-4.97256	0.999298	0.205147
XM_036165802	XM_036165802	XP_036021695		Dctn1	mRNA	-4.97256	0.999298	0.205147
XM_036166074	XM_036166074	XP_036021967		Wnk1	mRNA	-4.97256	0.999298	0.205147
XM_006499922	XM_006499922	XP_006499985		Uqcc1	mRNA	-4.97041	0.941449	0.0589217
NM_001025602	NM_001025602	NP_001020773	ENSMUST00000097772	Il1rl1	mRNA	-4.9668	0.999298	0.20568
NM_001135127	NM_001135127	NP_001128599	ENSMUST00000080606	Mup19	mRNA	-4.9668	0.999298	0.20568
NM_001145803	NM_001145803	NP_001139275	ENSMUST00000165087	Mak	mRNA	-4.9668	0.999298	0.20568
NM_001177981	NM_001177981	NP_001171452	ENSMUST00000097949	Pde4b	mRNA	-4.9668	0.999298	0.20568
NM_001205236	NM_001205236	NP_001192165		Arhgap27	mRNA	-4.9668	0.999298	0.20568
NM_001271415	NM_001271415	NP_001258344	ENSMUST00000114072	Capg	mRNA	-4.9668	0.999298	0.20568
NM_001284370	NM_001284370	NP_001271299	ENSMUST00000143714	Atf2	mRNA	-4.9668	0.999298	0.20568
XM_006496038	XM_006496038	XP_006496101		Nbeal1	mRNA	-4.9668	0.999298	0.20568
XM_006501350	XM_006501350	XP_006501413		Syt11	mRNA	-4.9668	0.999298	0.20568
XM_006502104	XM_006502104	XP_006502167		Alpk1	mRNA	-4.9668	0.999298	0.20568
XM_006514499	XM_006514499	XP_006514562		Rhbdf1	mRNA	-4.9668	0.999298	0.20568
XM_006521208	XM_006521208	XP_006521271		Hdac7	mRNA	-4.9668	0.999298	0.20568
XM_006522553	XM_006522553	XP_006522616		Bbx	mRNA	-4.9668	0.999298	0.20568
XM_006539428	XM_006539428	XP_006539491		Gm14548	mRNA	-4.9668	0.999298	0.20568
XM_011242266	XM_011242266	XP_011240568		Il12rb1	mRNA	-4.9668	0.999298	0.20568
XM_011250115	XM_011250115	XP_011248417		Rnf38	mRNA	-4.9668	0.999298	0.20568
XM_030244439	XM_030244439	XP_030100299		Tcaim	mRNA	-4.9668	0.999298	0.20568
XM_030244721	XM_030244721	XP_030100581		Klhdc8b	mRNA	-4.9668	0.999298	0.20568
XM_030251477	XM_030251477	XP_030107337		Tab3	mRNA	-4.9668	0.999298	0.20568
XM_030255108	XM_030255108	XP_030110968		Erc1	mRNA	-4.9668	0.999298	0.20568
XM_036154825	XM_036154825	XP_036010718		Senp6	mRNA	-4.9668	0.999298	0.20568
XM_036156379	XM_036156379	XP_036012272	ENSMUST00000106989	Mapt	mRNA	-4.9668	0.999298	0.20568
XM_036157382	XM_036157382	XP_036013275		Vrk1	mRNA	-4.9668	0.999298	0.20568
XM_036160727	XM_036160727	XP_036016620		Gm7072	mRNA	-4.9668	0.999298	0.20568
XM_036162640	XM_036162640	XP_036018533		Slx4ip	mRNA	-4.9668	0.999298	0.20568
XM_036163770	XM_036163770	XP_036019663		Lrp8	mRNA	-4.9668	0.999298	0.20568
NM_001379399	NM_001379399	NP_001366328		Wdsub1	mRNA	-4.96651	0.999298	0.205707
NM_001379148	NM_001379148	NP_001366077		Necab3	mRNA	-4.96622	0.999298	0.205734
XM_030250293	XM_030250293	XP_030106153		Apc	mRNA	-4.96622	0.999298	0.205734
XM_030242104	XM_030242104	XP_030097964		Epn1	mRNA	-4.96593	0.999298	0.205761
XM_036152241	XM_036152241	XP_036008134		Mpp6	mRNA	-4.96368	0.999298	0.205969
XM_036159427	XM_036159427	XP_036015320		Odf2	mRNA	-4.96363	0.999298	0.205974
NM_001355581	NM_001355581	NP_001342510		Ccdc34	mRNA	-4.96335	0.999298	0.206001
NM_001357402	NM_001357402	NP_001344331		Suco	mRNA	-4.96335	0.999298	0.206001
XM_006498064	XM_006498064	XP_006498127		Orc4	mRNA	-4.96335	0.999298	0.206001
XM_006518703	XM_006518703	XP_006518766		Lcp1	mRNA	-4.96335	0.999298	0.206001
XM_006522138	XM_006522138	XP_006522201	ENSMUST00000160405	Usp7	mRNA	-4.96335	0.999298	0.206001
XM_006528007	XM_006528007	XP_006528070		Stard8	mRNA	-4.96335	0.999298	0.206001
XM_006513584	XM_006513584	XP_006513647		Tle2	mRNA	-4.95793	0.999298	0.206504
XM_030249050	XM_030249050	XP_030104910		Ttc3	mRNA	-4.95484	0.999298	0.206791
NM_016919	NM_016919	NP_058615	ENSMUST00000004201	Col5a3	mRNA	-4.949	0.999298	0.207335
XM_036161131	XM_036161131	XP_036017024		Haus1	mRNA	-4.949	0.999298	0.207335
XM_030242139	XM_030242139	XP_030097999		Gas2	mRNA	-4.94002	0.999298	0.208174
XM_006531825	XM_006531825	XP_006531888		Rbm4b	mRNA	-4.93871	0.956147	0.0608729
XM_006499346	XM_006499346	XP_006499409		Dlgap4	mRNA	-4.93782	0.999298	0.208379
XM_006538378	XM_006538378	XP_006538441		Adamtsl1	mRNA	-4.93782	0.999298	0.208379
XM_036159556	XM_036159556	XP_036015449		Puf60	mRNA	-4.93522	0.999298	0.0703851
XM_036159683	XM_036159683	XP_036015576		Phf21a	mRNA	-4.931	0.999298	0.209019
NM_001359837	NM_001359837	NP_001346766	ENSMUST00000146761	Nfxl1	mRNA	-4.92907	0.999298	0.2092
NM_198250	NM_198250	NP_937893	ENSMUST00000058667	Lrrc4b	mRNA	-4.92323	0.00118984	7.76398e-06
XM_030245894	XM_030245894	XP_030101754		Llgl2	mRNA	-4.92191	0.999298	0.209873
XM_036165100	XM_036165100	XP_036020993		Ap5z1	mRNA	-4.92015	0.999298	0.210038
XM_036166280	XM_036166280	XP_036022173	ENSMUST00000204158	Hnrnpa2b1	mRNA	-4.91741	0.985983	0.066452
NM_198005	NM_198005	NP_932122	ENSMUST00000102701	Dcaf17	mRNA	-4.91277	0.999298	0.210735
XM_030254544	XM_030254544	XP_030110404		Mphosph9	mRNA	-4.91277	0.999298	0.210735
NM_001039544	NM_001039544	NP_001034633	ENSMUST00000084531	Mup3	mRNA	-4.90499	0.999298	0.21147
XM_006498417	XM_006498417	XP_006498480		Spopl	mRNA	-4.90428	0.999298	0.211536
XM_030248758	XM_030248758	XP_030104618		Tatdn1	mRNA	-4.90358	0.999298	0.211603
NM_001083587	NM_001083587	NP_001077056	ENSMUST00000020695	Tns3	mRNA	-4.90242	0.999298	0.211713
NM_001168276	NM_001168276	NP_001161748		Zfp647	mRNA	-4.90242	0.999298	0.211713
NM_001355628	NM_001355628	NP_001342557	ENSMUST00000152210	Tmem87b	mRNA	-4.90242	0.999298	0.211713
NM_001362053	NM_001362053	NP_001348982		Etfrf1	mRNA	-4.90242	0.999298	0.211713
NM_001364415	NM_001364415	NP_001351344		Rbm25	mRNA	-4.90242	0.999298	0.211713
NM_001369053	NM_001369053	NP_001355982		Lrp8	mRNA	-4.90242	0.999298	0.211713
XM_006515517	XM_006515517	XP_006515580		Mark3	mRNA	-4.90242	0.999298	0.211713
XM_006524006	XM_006524006	XP_006524069		Tfeb	mRNA	-4.90242	0.999298	0.211713
XM_006525659	XM_006525659	XP_006525722		Nr3c1	mRNA	-4.90242	0.999298	0.211713
XM_011242514	XM_011242514	XP_011240816		Zfp317	mRNA	-4.90242	0.999298	0.211713
XM_011246293	XM_011246293	XP_011244595		Fer	mRNA	-4.90242	0.999298	0.211713
XM_036165559	XM_036165559	XP_036021452		Iqce	mRNA	-4.90242	0.999298	0.211713
XM_006498731	XM_006498731	XP_006498794		Ext2	mRNA	-4.89432	0.999298	0.212481
XM_036159238	XM_036159238	XP_036015131		Neb	mRNA	-4.89432	0.999298	0.212481
XM_006504789	XM_006504789	XP_006504852		Trrap	mRNA	-4.89298	0.999298	0.0983243
XM_017316878	XM_017316878	XP_017172367		Dhtkd1	mRNA	-4.88449	0.999298	0.213415
XM_030251897	XM_030251897	XP_030107757		Rgs19	mRNA	-4.88347	0.999298	0.0715042
XM_006508850	XM_006508850	XP_006508913		Grtp1	mRNA	-4.88159	0.329729	0.00825736
NM_001302218	NM_001302218	NP_001289147	ENSMUST00000236958	Tmem138	mRNA	-4.88147	0.999298	0.0964474
NM_001243049	NM_001243049	NP_001229978		Atp6v0a1	mRNA	-4.87683	0.999298	0.0799347
XM_030246662	XM_030246662	XP_030102522		Tmem63c	mRNA	-4.87564	0.999298	0.21426
XM_030250706	XM_030250706	XP_030106566		Zmynd8	mRNA	-4.87564	0.999298	0.21426
NM_001347345	NM_001347345	NP_001334274	ENSMUST00000176565	Foxp1	mRNA	-4.87551	0.999298	0.115389
XM_036155894	XM_036155894	XP_036011787		Metap2	mRNA	-4.87523	0.999298	0.214299
NM_001037863	NM_001037863	NP_001032952	ENSMUST00000101527	Atp11c	mRNA	-4.85673	0.999298	0.216071
NM_001164672	NM_001164672	NP_001158144		Dnaja1	mRNA	-4.85673	0.999298	0.216071
NM_001289502	NM_001289502	NP_001276431	ENSMUST00000223205	Crppa	mRNA	-4.85673	0.999298	0.216071
NM_001331198	NM_001331198	NP_001318127	ENSMUST00000088763	Zfp946	mRNA	-4.85673	0.999298	0.216071
NM_001359189	NM_001359189	NP_001346118		Zkscan5	mRNA	-4.85673	0.999298	0.216071
NM_001370611	NM_001370611	NP_001357540	ENSMUST00000102505	Myo1c	mRNA	-4.85673	0.999298	0.216071
NM_001379574	NM_001379574	NP_001366503		Rnf38	mRNA	-4.85673	0.999298	0.216071
NM_010889	NM_010889	NP_035019	ENSMUST00000036934	Neb	mRNA	-4.85673	0.999298	0.216071
NM_029869	NM_029869	NP_084145	ENSMUST00000110963	Zkscan1	mRNA	-4.85673	0.999298	0.216071
NM_145951	NM_145951	NP_666063	ENSMUST00000033437	Enox2	mRNA	-4.85673	0.999298	0.216071
XM_006498827	XM_006498827	XP_006498890		Kcnh7	mRNA	-4.85673	0.999298	0.216071
XM_006505181	XM_006505181	XP_006505244		Ahcyl2	mRNA	-4.85673	0.999298	0.216071
XM_006522741	XM_006522741	XP_006522804		Fam131a	mRNA	-4.85673	0.999298	0.216071
XM_006530683	XM_006530683	XP_006530746		Adgrg1	mRNA	-4.85673	0.999298	0.216071
XM_006537662	XM_006537662	XP_006537725		Nsmaf	mRNA	-4.85673	0.999298	0.216071
XM_006538455	XM_006538455	XP_006538518		Pafah2	mRNA	-4.85673	0.999298	0.216071
XM_011247891	XM_011247891	XP_011246193		Gm15246	mRNA	-4.85673	0.999298	0.216071
XM_011250800	XM_011250800	XP_011249102		Grin2d	mRNA	-4.85673	0.999298	0.216071
XM_030242418	XM_030242418	XP_030098278		Ilkap	mRNA	-4.85673	0.999298	0.216071
XM_030242714	XM_030242714	XP_030098574	ENSMUST00000136828	Tmcc2	mRNA	-4.85673	0.999298	0.216071
XM_030250285	XM_030250285	XP_030106145		Apc	mRNA	-4.85673	0.999298	0.216071
XM_030253608	XM_030253608	XP_030109468		Atp8b5	mRNA	-4.85673	0.999298	0.216071
XM_030254858	XM_030254858	XP_030110718		Iqce	mRNA	-4.85673	0.999298	0.216071
XM_030255635	XM_030255635	XP_030111495		Herc3	mRNA	-4.85673	0.999298	0.216071
XM_036152638	XM_036152638	XP_036008531		Dhcr7	mRNA	-4.85673	0.999298	0.216071
XM_036153227	XM_036153227	XP_036009120		Rexo5	mRNA	-4.85673	0.999298	0.216071
XM_036154779	XM_036154779	XP_036010672		Tfdp2	mRNA	-4.85673	0.999298	0.216071
XM_036164760	XM_036164760	XP_036020653		Brca2	mRNA	-4.85673	0.999298	0.216071
XM_036166235	XM_036166235	XP_036022128		Iffo1	mRNA	-4.85673	0.999298	0.216071
NM_138684	NM_138684	NP_619625	ENSMUST00000051272	Wfdc12	mRNA	-4.84957	0.0109132	9.45559e-05
XM_036161819	XM_036161819	XP_036017712		Ralgps1	mRNA	-4.84774	0.999298	0.216937
NM_001301705	NM_001301705	NP_001288634	ENSMUST00000117782	Adamtsl4	mRNA	-4.84065	0.999298	0.217621
NM_001364090	NM_001364090	NP_001351019		Prpsap2	mRNA	-4.84065	0.999298	0.217621
NM_001364763	NM_001364763	NP_001351692	ENSMUST00000175741	Pex12	mRNA	-4.84065	0.999298	0.217621
NM_028770	NM_028770	NP_083046	ENSMUST00000077196	Krt80	mRNA	-4.84065	0.999298	0.217621
NM_134159	NM_134159	NP_598920	ENSMUST00000058300	Il17rc	mRNA	-4.84065	0.999298	0.217621
XM_006499063	XM_006499063	XP_006499126		Src	mRNA	-4.84065	0.999298	0.217621
XM_006513612	XM_006513612	XP_006513675		Ikzf4	mRNA	-4.84065	0.999298	0.217621
XM_006513921	XM_006513921	XP_006513984		Pcbp3	mRNA	-4.84065	0.999298	0.217621
XM_011238340	XM_011238340	XP_011236642		Rb1cc1	mRNA	-4.84065	0.999298	0.217621
XM_011247533	XM_011247533	XP_011245835		Arhgap4	mRNA	-4.84065	0.999298	0.217621
XM_011248003	XM_011248003	XP_011246305		Tor1aip2	mRNA	-4.84065	0.999298	0.217621
XM_011249837	XM_011249837	XP_011248139		Phrf1	mRNA	-4.84065	0.999298	0.217621
XM_017314566	XM_017314566	XP_017170055		Bahcc1	mRNA	-4.84065	0.999298	0.217621
XM_017317497	XM_017317497	XP_017172986		Vwa7	mRNA	-4.84065	0.999298	0.217621
XM_017319751	XM_017319751	XP_017175240		Arid5a	mRNA	-4.84065	0.999298	0.217621
XM_017320374	XM_017320374	XP_017175863		Ppip5k2	mRNA	-4.84065	0.999298	0.217621
XM_030241976	XM_030241976	XP_030097836		Rdh13	mRNA	-4.84065	0.999298	0.217621
XM_030242948	XM_030242948	XP_030098808		Slc25a22	mRNA	-4.84065	0.999298	0.217621
XM_030245081	XM_030245081	XP_030100941		L3mbtl3	mRNA	-4.84065	0.999298	0.217621
XM_030245628	XM_030245628	XP_030101488	ENSMUST00000118661	Meis1	mRNA	-4.84065	0.999298	0.217621
XM_030245743	XM_030245743	XP_030101603		Tbc1d16	mRNA	-4.84065	0.999298	0.217621
XM_030248910	XM_030248910	XP_030104770		Synj1	mRNA	-4.84065	0.999298	0.217621
XM_030250733	XM_030250733	XP_030106593		Zmynd8	mRNA	-4.84065	0.999298	0.217621
XM_036155155	XM_036155155	XP_036011048		Cdon	mRNA	-4.84065	0.999298	0.217621
XM_036156404	XM_036156404	XP_036012297		Nfe2l1	mRNA	-4.84065	0.999298	0.217621
XM_036160054	XM_036160054	XP_036015947		Zbtb20	mRNA	-4.84065	0.999298	0.217621
XM_036161489	XM_036161489	XP_036017382		Sorbs1	mRNA	-4.84065	0.999298	0.217621
XM_006536216	XM_006536216	XP_006536279		Stk32c	mRNA	-4.84031	0.999298	0.217654
XM_036153234	XM_036153234	XP_036009127		Ppp2r2d	mRNA	-4.84031	0.999298	0.217654
XM_030249332	XM_030249332	XP_030105192	ENSMUST00000232207	Fam131a	mRNA	-4.84014	0.999298	0.21767
NM_001368633	NM_001368633	NP_001355562		Tatdn1	mRNA	-4.83964	0.999298	0.217719
XM_036164958	XM_036164958	XP_036020851		Srpk2	mRNA	-4.83897	0.999298	0.217784
NM_001308168	NM_001308168	NP_001295097		Sh3bp5l	mRNA	-4.8388	0.999298	0.2178
NM_025714	NM_025714	NP_079990	ENSMUST00000098539	Odf2l	mRNA	-4.8388	0.999298	0.2178
XM_006501326	XM_006501326	XP_006501389	ENSMUST00000052342	Tmem131l	mRNA	-4.8388	0.999298	0.2178
XM_036163660	XM_036163660	XP_036019553		Eya3	mRNA	-4.8388	0.999298	0.2178
NM_152813	NM_152813	NP_690026	ENSMUST00000103077	Plcd3	mRNA	-4.83836	0.999298	0.217842
XM_006515046	XM_006515046	XP_006515109		Sdc1	mRNA	-4.83836	0.999298	0.217842
XM_006504727	XM_006504727	XP_006504790		Ints1	mRNA	-4.83572	0.999298	0.216981
XM_011241930	XM_011241930	XP_011240232	ENSMUST00000098237	Anapc15	mRNA	-4.81936	0.999298	0.219685
XM_006539251	XM_006539251	XP_006539314		Mib2	mRNA	-4.80161	0.999298	0.221417
XM_011246077	XM_011246077	XP_011244379		Synj1	mRNA	-4.80074	0.999298	0.221502
NM_001145947	NM_001145947	NP_001139419	ENSMUST00000078111	Bace1	mRNA	-4.79169	0.999298	0.222389
XM_006522019	XM_006522019	XP_006522082		Marf1	mRNA	-4.79169	0.999298	0.222389
XM_030243628	XM_030243628	XP_030099488		Adgrl1	mRNA	-4.78754	0.999298	0.118509
XM_006524358	XM_006524358	XP_006524421		Tpsg1	mRNA	-4.78599	0.999298	0.0833128
XM_017321452	XM_017321452	XP_017176941		Fam178b	mRNA	-4.78171	0.999298	0.22337
XM_030254088	XM_030254088	XP_030109948		Cd36	mRNA	-4.77859	0.999298	0.0844153
NM_001177962	NM_001177962	NP_001171433	ENSMUST00000112233	Gpm6b	mRNA	-4.77314	0.999298	0.224216
XM_036161671	XM_036161671	XP_036017564		Zmynd8	mRNA	-4.77296	0.999298	0.224233
XM_011238582	XM_011238582	XP_011236884		Kansl1l	mRNA	-4.77269	0.999298	0.22426
NM_001286466	NM_001286466	NP_001273395		Btrc	mRNA	-4.77225	0.999298	0.224303
NM_001356621	NM_001356621	NP_001343550		Sart3	mRNA	-4.77225	0.999298	0.224303
XM_006498756	XM_006498756	XP_006498819		Gabpb1	mRNA	-4.77225	0.999298	0.224303
XM_006503642	XM_006503642	XP_006503705		Tbc1d14	mRNA	-4.77225	0.999298	0.224303
XM_006522109	XM_006522109	XP_006522172		Mrtfb	mRNA	-4.77225	0.999298	0.224303
XM_006534286	XM_006534286	XP_006534349		Slc38a10	mRNA	-4.77225	0.999298	0.224303
XM_006534450	XM_006534450	XP_006534513		Kansl1	mRNA	-4.77225	0.999298	0.224303
XM_006540666	XM_006540666	XP_006540729		Kif7	mRNA	-4.77225	0.999298	0.224303
XM_011245037	XM_011245037	XP_011243339	ENSMUST00000175905	Hmbox1	mRNA	-4.77225	0.999298	0.224303
XM_030243735	XM_030243735	XP_030099595		Bbs2	mRNA	-4.77225	0.999298	0.224303
XM_030249773	XM_030249773	XP_030105633		Zfp760	mRNA	-4.77225	0.999298	0.224303
XM_030249897	XM_030249897	XP_030105757		Prrc2b	mRNA	-4.77225	0.999298	0.224303
XM_030254907	XM_030254907	XP_030110767		Ttyh3	mRNA	-4.77225	0.999298	0.224303
XM_036154137	XM_036154137	XP_036010030		Adgrl1	mRNA	-4.77225	0.999298	0.224303
XM_036156727	XM_036156727	XP_036012620		Mprip	mRNA	-4.77225	0.999298	0.224303
XM_036159351	XM_036159351	XP_036015244		Zfp7	mRNA	-4.77225	0.999298	0.224303
XM_036163289	XM_036163289	XP_036019182		Elf2	mRNA	-4.77225	0.999298	0.224303
XM_030244192	XM_030244192	XP_030100052		Tfdp2	mRNA	-4.77166	0.999298	0.224361
XM_036154146	XM_036154146	XP_036010039		Tex30	mRNA	-4.77166	0.999298	0.224361
NM_001369286	NM_001369286	NP_001356215	ENSMUST00000127417	Dock7	mRNA	-4.77131	0.999298	0.224396
XM_006500322	XM_006500322	XP_006500385		Ccdc173	mRNA	-4.76155	0.999298	0.225362
NM_001359181	NM_001359181	NP_001346110		Oasl2	mRNA	-4.75234	0.999298	0.226275
XM_006495548	XM_006495548	XP_006495611		Xkr9	mRNA	-4.75136	0.999298	0.226373
XM_036161046	XM_036161046	XP_036016939		Pkp4	mRNA	-4.75136	0.999298	0.226373
XM_036155219	XM_036155219	XP_036011112		Cmc1	mRNA	-4.75124	0.999298	0.226385
NM_010309	NM_010309	NP_034439	ENSMUST00000185956	Gnas	mRNA	-4.74846	0.999298	0.102275
NM_201618	NM_201618	NP_963912	ENSMUST00000186907	Gnas	mRNA	-4.74846	0.999298	0.102275
NM_028748	NM_028748	NP_083024	ENSMUST00000034817	Paqr5	mRNA	-4.74488	0.999298	0.084064
XM_006526677	XM_006526677	XP_006526740		Ganab	mRNA	-4.73587	0.374635	0.0101974
XM_006519253	XM_006519253	XP_006519316		Pibf1	mRNA	-4.73207	0.999298	0.228297
NM_001358560	NM_001358560	NP_001345489	ENSMUST00000173471	E2f7	mRNA	-4.73079	0.999298	0.228425
NM_001362544	NM_001362544	NP_001349473	ENSMUST00000173870	Ubtf	mRNA	-4.73079	0.999298	0.228425
NM_001368376	NM_001368376	NP_001355305		Pex11g	mRNA	-4.73079	0.999298	0.228425
NM_001374708	NM_001374708	NP_001361637		Tpst2	mRNA	-4.73079	0.999298	0.228425
NM_001379374	NM_001379374	NP_001366303		Eml4	mRNA	-4.73079	0.999298	0.228425
NM_080562	NM_080562	NP_542129		Ubox5	mRNA	-4.73079	0.999298	0.228425
NM_145994	NM_145994	NP_666106	ENSMUST00000126112	Abi1	mRNA	-4.73079	0.999298	0.228425
XM_006502843	XM_006502843	XP_006502906	ENSMUST00000107062	Nfia	mRNA	-4.73079	0.999298	0.228425
XM_006508039	XM_006508039	XP_006508102		Trim3	mRNA	-4.73079	0.999298	0.228425
XM_006510417	XM_006510417	XP_006510480		Bbs9	mRNA	-4.73079	0.999298	0.228425
XM_006524601	XM_006524601	XP_006524664		Crim1	mRNA	-4.73079	0.999298	0.228425
XM_006526641	XM_006526641	XP_006526704		Mark2	mRNA	-4.73079	0.999298	0.228425
XM_006526847	XM_006526847	XP_006526910		Tbc1d12	mRNA	-4.73079	0.999298	0.228425
XM_006537790	XM_006537790	XP_006537853		Unc13b	mRNA	-4.73079	0.999298	0.228425
XM_011238422	XM_011238422	XP_011236724		Cflar	mRNA	-4.73079	0.999298	0.228425
XM_011242890	XM_011242890	XP_011241192		Cep63	mRNA	-4.73079	0.999298	0.228425
XM_011247313	XM_011247313	XP_011245615		Exosc1	mRNA	-4.73079	0.999298	0.228425
XM_011249318	XM_011249318	XP_011247620		Tepsin	mRNA	-4.73079	0.999298	0.228425
XM_030242973	XM_030242973	XP_030098833		Arap1	mRNA	-4.73079	0.999298	0.228425
XM_030247211	XM_030247211	XP_030103071		Atxn1	mRNA	-4.73079	0.999298	0.228425
XM_030249685	XM_030249685	XP_030105545		Anks1	mRNA	-4.73079	0.999298	0.228425
XM_030251005	XM_030251005	XP_030106865		As3mt	mRNA	-4.73079	0.999298	0.228425
XM_036154149	XM_036154149	XP_036010042		Crtc1	mRNA	-4.73079	0.999298	0.228425
XM_036154518	XM_036154518	XP_036010411		Phldb1	mRNA	-4.73079	0.999298	0.228425
XM_036156046	XM_036156046	XP_036011939		Zfp433	mRNA	-4.73079	0.999298	0.228425
XM_036161079	XM_036161079	XP_036016972		Svil	mRNA	-4.73079	0.999298	0.228425
XM_036161817	XM_036161817	XP_036017710		Ralgps1	mRNA	-4.73079	0.999298	0.228425
XM_036163522	XM_036163522	XP_036019415		Ccl27b	mRNA	-4.73079	0.999298	0.228425
XM_036165828	XM_036165828	XP_036021721		Ezh2	mRNA	-4.73079	0.999298	0.228425
XM_030251115	XM_030251115	XP_030106975		Cep55	mRNA	-4.70424	0.999298	0.0974757
NM_001290745	NM_001290745	NP_001277674	ENSMUST00000111760	Nckap1	mRNA	-4.70248	0.999298	0.231271
NM_001310514	NM_001310514	NP_001297443	ENSMUST00000194069	Mbnl1	mRNA	-4.70248	0.999298	0.231271
NM_030069	NM_030069	NP_084345	ENSMUST00000034527	Nxpe2	mRNA	-4.70248	0.999298	0.231271
XM_006512119	XM_006512119	XP_006512182		Zfp445	mRNA	-4.70248	0.999298	0.231271
XM_006515915	XM_006515915	XP_006515978		Tmem229b	mRNA	-4.70248	0.999298	0.231271
XM_006534575	XM_006534575	XP_006534638		Trim7	mRNA	-4.70248	0.999298	0.231271
XM_011243394	XM_011243394	XP_011241696		Scyl2	mRNA	-4.70248	0.999298	0.231271
XM_017315139	XM_017315139	XP_017170628		Mpp5	mRNA	-4.70248	0.999298	0.231271
XM_017317368	XM_017317368	XP_017172857		Slc8a1	mRNA	-4.70248	0.999298	0.231271
XM_030243691	XM_030243691	XP_030099551		Mbtps1	mRNA	-4.70248	0.999298	0.231271
XM_030248494	XM_030248494	XP_030104354		Arhgap39	mRNA	-4.70248	0.999298	0.231271
XM_030254820	XM_030254820	XP_030110680		Wdfy3	mRNA	-4.70248	0.999298	0.231271
XM_036161528	XM_036161528	XP_036017421		Kmt5b	mRNA	-4.70248	0.999298	0.231271
XM_036161529	XM_036161529	XP_036017422		Kmt5b	mRNA	-4.70248	0.999298	0.231271
XM_036165463	XM_036165463	XP_036021356		Phtf2	mRNA	-4.70248	0.999298	0.231271
NM_177358	NM_177358	NP_796332	ENSMUST00000160457	Zfp945	mRNA	-4.70245	0.999298	0.231274
NM_001362938	NM_001362938	NP_001349867	ENSMUST00000042657	Slc39a11	mRNA	-4.70244	0.999298	0.231275
XM_006505816	XM_006505816	XP_006505879		St3gal5	mRNA	-4.70243	0.999298	0.231276
XM_006515260	XM_006515260	XP_006515323	ENSMUST00000222013	Kidins220	mRNA	-4.70243	0.999298	0.231276
XM_036165052	XM_036165052	XP_036020945		Tada2b	mRNA	-4.70243	0.999298	0.231276
XM_030249754	XM_030249754	XP_030105614		Zfp51	mRNA	-4.70243	0.999298	0.231276
NM_001284248	NM_001284248	NP_001271177	ENSMUST00000008999	Hdac5	mRNA	-4.7024	0.999298	0.231279
NM_001346639	NM_001346639	NP_001333568	ENSMUST00000113359	Frmd4b	mRNA	-4.7024	0.999298	0.231279
NM_001355723	NM_001355723	NP_001342652		Adgre1	mRNA	-4.7024	0.999298	0.231279
NM_011458	NM_011458	NP_035588	ENSMUST00000043058	Serpina3k	mRNA	-4.7024	0.999298	0.231279
NM_153584	NM_153584	NP_705812	ENSMUST00000081746	Fam214a	mRNA	-4.7024	0.999298	0.231279
XM_006496704	XM_006496704	XP_006496767		Pou2f1	mRNA	-4.7024	0.999298	0.231279
XM_006498271	XM_006498271	XP_006498334		Ciz1	mRNA	-4.7024	0.999298	0.231279
XM_006501426	XM_006501426	XP_006501489		Slc35a3	mRNA	-4.7024	0.999298	0.231279
XM_006503358	XM_006503358	XP_006503421		Ccdc163	mRNA	-4.7024	0.999298	0.231279
XM_006511745	XM_006511745	XP_006511808		Cep63	mRNA	-4.7024	0.999298	0.231279
XM_006515039	XM_006515039	XP_006515102		Gen1	mRNA	-4.7024	0.999298	0.231279
XM_006516530	XM_006516530	XP_006516593		Slc35b3	mRNA	-4.7024	0.999298	0.231279
XM_006518809	XM_006518809	XP_006518872		Tgm1	mRNA	-4.7024	0.999298	0.231279
XM_006521179	XM_006521179	XP_006521242		Prpf40b	mRNA	-4.7024	0.999298	0.231279
XM_006524394	XM_006524394	XP_006524457		B430306N03Rik	mRNA	-4.7024	0.999298	0.231279
XM_006524889	XM_006524889	XP_006524952		Ppp4r1	mRNA	-4.7024	0.999298	0.231279
XM_006526746	XM_006526746	XP_006526809		Nrap	mRNA	-4.7024	0.999298	0.231279
XM_006529939	XM_006529939	XP_006530002		Clasp1	mRNA	-4.7024	0.999298	0.231279
XM_011246924	XM_011246924	XP_011245226		Ccdc112	mRNA	-4.7024	0.999298	0.231279
XM_017316299	XM_017316299	XP_017171788		Odf2	mRNA	-4.7024	0.999298	0.231279
XM_030243490	XM_030243490	XP_030099350		Inpp4b	mRNA	-4.7024	0.999298	0.231279
XM_030244394	XM_030244394	XP_030100254		Cyb5r4	mRNA	-4.7024	0.999298	0.231279
XM_030247285	XM_030247285	XP_030103145		Polk	mRNA	-4.7024	0.999298	0.231279
XM_030249541	XM_030249541	XP_030105401		Msh5	mRNA	-4.7024	0.999298	0.231279
XM_030253489	XM_030253489	XP_030109349		Eif4g3	mRNA	-4.7024	0.999298	0.231279
XM_030255018	XM_030255018	XP_030110878		AB010352	mRNA	-4.7024	0.999298	0.231279
XM_036153136	XM_036153136	XP_036009029		Zfp146	mRNA	-4.7024	0.999298	0.231279
XM_036158213	XM_036158213	XP_036014106		Nln	mRNA	-4.7024	0.999298	0.231279
XM_036158660	XM_036158660	XP_036014553		Ndrg2	mRNA	-4.7024	0.999298	0.231279
XM_036158917	XM_036158917	XP_036014810		Fbxo34	mRNA	-4.7024	0.999298	0.231279
XM_036159903	XM_036159903	XP_036015796		Crybg3	mRNA	-4.7024	0.999298	0.231279
NM_001252395	NM_001252395	NP_001239324		Slc25a19	mRNA	-4.70094	0.999298	0.231427
XM_006518367	XM_006518367	XP_006518430		Abhd4	mRNA	-4.70094	0.999298	0.231427
XM_006539929	XM_006539929	XP_006539992		Fkrp	mRNA	-4.70094	0.999298	0.231427
XM_006501612	XM_006501612	XP_006501675		Pigk	mRNA	-4.69179	0.999298	0.232352
NM_144935	NM_144935	NP_659184	ENSMUST00000190387	Plppr2	mRNA	-4.68798	0.999298	0.134858
XM_030251843	XM_030251843	XP_030107703		Baz2b	mRNA	-4.68753	0.199535	0.00390232
NM_030725	NM_030725	NP_109650	ENSMUST00000028648	Syt13	mRNA	-4.68734	0.999298	0.123133
XM_030247367	XM_030247367	XP_030103227		Ssbp2	mRNA	-4.6811	0.999298	0.233437
XM_011241979	XM_011241979	XP_011240281		Dhcr7	mRNA	-4.67967	0.999298	0.233582
NM_027230	NM_027230	NP_081506		Zmynd8	mRNA	-4.67034	0.999298	0.234533
XM_011244345	XM_011244345	XP_011242647	ENSMUST00000224611	Fars2	mRNA	-4.67034	0.999298	0.234533
XM_017322176	XM_017322176	XP_017177665		Emsy	mRNA	-4.67034	0.999298	0.234533
XM_030244203	XM_030244203	XP_030100063		Tfdp2	mRNA	-4.66888	0.999298	0.234682
XM_006498780	XM_006498780	XP_006498843		Gnas	mRNA	-4.66512	0.999298	0.116841
XM_036158932	XM_036158932	XP_036014825		Slmap	mRNA	-4.66048	0.999298	0.234259
NM_007811	NM_007811	NP_031837	ENSMUST00000025946	Cyp26a1	mRNA	-4.6595	0.999298	0.23564
XM_030248571	XM_030248571	XP_030104431		Septin3	mRNA	-4.6595	0.999298	0.23564
NM_001361090	NM_001361090	NP_001348019		Fbxo38	mRNA	-4.65161	0.159033	0.00277896
XM_006522768	XM_006522768	XP_006522831		Glis2	mRNA	-4.64858	0.999298	0.23676
XM_030245532	XM_030245532	XP_030101392		Epn2	mRNA	-4.64858	0.999298	0.23676
XM_036162272	XM_036162272	XP_036018165		Sh2d3c	mRNA	-4.6461	0.999298	0.0994943
NM_001003960	NM_001003960	NP_001003960	ENSMUST00000081628	Dnmt3b	mRNA	-4.6432	0.999298	0.0758315
XM_011243916	XM_011243916	XP_011242218	ENSMUST00000210724	Hdac9	mRNA	-4.64273	0.719399	0.030885
XM_006504202	XM_006504202	XP_006504265		Sorcs2	mRNA	-4.63802	0.999298	0.237846
NM_010360	NM_010360	NP_034490	ENSMUST00000004134	Gstm5	mRNA	-4.63669	4.861e-10	2.71878e-14
XM_011248262	XM_011248262	XP_011246564		Mmaa	mRNA	-4.63373	0.999298	0.23698
NM_001080995	NM_001080995	NP_001074464		Ddias	mRNA	-4.62915	0.999298	0.23876
NM_001190733	NM_001190733	NP_001177662	ENSMUST00000113558	Dcun1d4	mRNA	-4.62915	0.999298	0.23876
NM_001357118	NM_001357118	NP_001344047	ENSMUST00000227156	Dop1b	mRNA	-4.62915	0.999298	0.23876
NM_001362702	NM_001362702	NP_001349631	ENSMUST00000147755	Rapgef1	mRNA	-4.62915	0.999298	0.23876
NM_001382502	NM_001382502	NP_001369431		Dhcr7	mRNA	-4.62915	0.999298	0.23876
XM_006506500	XM_006506500	XP_006506563		Ccdc77	mRNA	-4.62915	0.999298	0.23876
XM_006521721	XM_006521721	XP_006521784		Atp6v1a	mRNA	-4.62915	0.999298	0.23876
XM_006526694	XM_006526694	XP_006526757		Gpam	mRNA	-4.62915	0.999298	0.23876
XM_006535008	XM_006535008	XP_006535071		Cracd	mRNA	-4.62915	0.999298	0.23876
XM_011244480	XM_011244480	XP_011242782		Fancc	mRNA	-4.62915	0.999298	0.23876
XM_011249125	XM_011249125	XP_011247427		Ccdc69	mRNA	-4.62915	0.999298	0.23876
XM_030241968	XM_030241968	XP_030097828		Sbk1	mRNA	-4.62915	0.999298	0.23876
XM_030249093	XM_030249093	XP_030104953		Dzip3	mRNA	-4.62915	0.999298	0.23876
XM_036157992	XM_036157992	XP_036013885		Nup153	mRNA	-4.62915	0.999298	0.23876
XM_036158135	XM_036158135	XP_036014028		Agtpbp1	mRNA	-4.62915	0.999298	0.23876
NM_001282977	NM_001282977	NP_001269906	ENSMUST00000103144	Cacnb1	mRNA	-4.6289	0.999298	0.238786
NM_170687	NM_170687	NP_733788	ENSMUST00000092433	Ank3	mRNA	-4.62866	0.999298	0.238811
XM_006531489	XM_006531489	XP_006531552		Slc10a7	mRNA	-4.62841	0.999298	0.238837
XM_030250292	XM_030250292	XP_030106152		Apc	mRNA	-4.62841	0.999298	0.238837
XM_006515167	XM_006515167	XP_006515230		Mboat2	mRNA	-4.62651	0.999298	0.239034
NM_001081963	NM_001081963	NP_001075432	ENSMUST00000037029	Jcad	mRNA	-4.62423	0.134215	0.00214942
NM_001166548	NM_001166548	NP_001160020	ENSMUST00000020734	Eif4enif1	mRNA	-4.61672	0.999298	0.21623
XM_017318115	XM_017318115	XP_017173604		Tcf7l2	mRNA	-4.60411	0.999298	0.241357
XM_006534230	XM_006534230	XP_006534293		Hexim2	mRNA	-4.60177	0.999298	0.119118
NM_053248	NM_053248	NP_444478	ENSMUST00000000809	Slc5a5	mRNA	-4.59543	0.999298	0.242262
XM_011245164	XM_011245164	XP_011243466		Nudt13	mRNA	-4.59543	0.999298	0.242262
NM_001142920	NM_001142920	NP_001136392	ENSMUST00000111658	Tcf7l2	mRNA	-4.59279	0.999298	0.242538
NM_001206369	NM_001206369	NP_001193298		Gsn	mRNA	-4.59279	0.999298	0.242538
NM_001362875	NM_001362875	NP_001349804		Ranbp17	mRNA	-4.59279	0.999298	0.242538
NM_001363382	NM_001363382	NP_001350311		Zfp821	mRNA	-4.59279	0.999298	0.242538
XM_006505092	XM_006505092	XP_006505155	ENSMUST00000115542	Asns	mRNA	-4.59279	0.999298	0.242538
XM_006507531	XM_006507531	XP_006507594		Zfp143	mRNA	-4.59279	0.999298	0.242538
XM_006507547	XM_006507547	XP_006507610		Trim30d	mRNA	-4.59279	0.999298	0.242538
XM_006509839	XM_006509839	XP_006509902		Casp4	mRNA	-4.59279	0.999298	0.242538
XM_006523468	XM_006523468	XP_006523531		Frs3	mRNA	-4.59279	0.999298	0.242538
XM_006523561	XM_006523561	XP_006523624		Col11a2	mRNA	-4.59279	0.999298	0.242538
XM_006527008	XM_006527008	XP_006527071		Pprc1	mRNA	-4.59279	0.999298	0.242538
XM_006528780	XM_006528780	XP_006528843		Tmem164	mRNA	-4.59279	0.999298	0.242538
XM_011239419	XM_011239419	XP_011237721		Pak6	mRNA	-4.59279	0.999298	0.242538
XM_011241774	XM_011241774	XP_011240076		Katnip	mRNA	-4.59279	0.999298	0.242538
XM_011244700	XM_011244700	XP_011243002		Nln	mRNA	-4.59279	0.999298	0.242538
XM_011246379	XM_011246379	XP_011244681		Wiz	mRNA	-4.59279	0.999298	0.242538
XM_017313407	XM_017313407	XP_017168896		Cep63	mRNA	-4.59279	0.999298	0.242538
XM_017316229	XM_017316229	XP_017171718		Slmap	mRNA	-4.59279	0.999298	0.242538
XM_017320007	XM_017320007	XP_017175496		Usp48	mRNA	-4.59279	0.999298	0.242538
XM_030242657	XM_030242657	XP_030098517		Dpf1	mRNA	-4.59279	0.999298	0.242538
XM_030244184	XM_030244184	XP_030100044		Tfdp2	mRNA	-4.59279	0.999298	0.242538
XM_030246120	XM_030246120	XP_030101980		Mpp2	mRNA	-4.59279	0.999298	0.242538
XM_030248096	XM_030248096	XP_030103956		Usp54	mRNA	-4.59279	0.999298	0.242538
XM_030251819	XM_030251819	XP_030107679		Zfp408	mRNA	-4.59279	0.999298	0.242538
XM_030252878	XM_030252878	XP_030108738		Cers2	mRNA	-4.59279	0.999298	0.242538
XM_030254363	XM_030254363	XP_030110223		Tlr1	mRNA	-4.59279	0.999298	0.242538
XM_036157099	XM_036157099	XP_036012992		Sfi1	mRNA	-4.59279	0.999298	0.242538
XM_036158793	XM_036158793	XP_036014686		Dzip1	mRNA	-4.59279	0.999298	0.242538
XM_036159652	XM_036159652	XP_036015545		Trps1	mRNA	-4.59279	0.999298	0.242538
XM_036159671	XM_036159671	XP_036015564		Phf21a	mRNA	-4.59279	0.999298	0.242538
XM_036159982	XM_036159982	XP_036015875		Senp5	mRNA	-4.59279	0.999298	0.242538
XM_036160314	XM_036160314	XP_036016207		Fer	mRNA	-4.59279	0.999298	0.242538
XM_036163617	XM_036163617	XP_036019510		Tns1	mRNA	-4.59279	0.999298	0.242538
XM_036163837	XM_036163837	XP_036019730		Ptp4a2	mRNA	-4.59279	0.999298	0.242538
XM_030242149	XM_030242149	XP_030098009		Grik5	mRNA	-4.59183	0.142787	0.00238129
NM_001282040	NM_001282040	NP_001268969	ENSMUST00000071462	Pmm1	mRNA	-4.5904	0.999298	0.112908
XM_006523943	XM_006523943	XP_006524006		Slc8a1	mRNA	-4.58909	0.999298	0.117385
NM_001042760	NM_001042760	NP_001036225	ENSMUST00000105917	Slc22a18	mRNA	-4.58396	0.999298	0.243463
XM_006505712	XM_006505712	XP_006505775	ENSMUST00000203891	Zfp638	mRNA	-4.58396	0.999298	0.243463
XM_006506642	XM_006506642	XP_006506705		Marchf8	mRNA	-4.5801	0.00407313	3.0299e-05
XM_017314410	XM_017314410	XP_017169899		Gps1	mRNA	-4.57729	0.999298	0.237931
XM_006519323	XM_006519323	XP_006519386		Ltb4r2	mRNA	-4.57256	0.519504	0.0176371
NM_001286030	NM_001286030	NP_001272959	ENSMUST00000140593	Dhx32	mRNA	-4.57235	0.999298	0.24468
NM_001360365	NM_001360365	NP_001347294		Fam149b	mRNA	-4.57078	0.999298	0.110359
NM_001357018	NM_001357018	NP_001343947	ENSMUST00000114237	Acox3	mRNA	-4.56651	0.999298	0.0906385
XM_036162878	XM_036162878	XP_036018771		Csf1	mRNA	-4.56205	0.999298	0.0784139
XM_030242586	XM_030242586	XP_030098446		Zfp771	mRNA	-4.56062	0.999298	0.245916
XM_036159366	XM_036159366	XP_036015259		Tbc1d22a	mRNA	-4.55959	0.999298	0.244641
NM_001357745	NM_001357745	NP_001344674		Gtpbp2	mRNA	-4.5519	0.999298	0.246837
NM_001379173	NM_001379173	NP_001366102		Sh3glb1	mRNA	-4.5519	0.999298	0.246837
XM_006503156	XM_006503156	XP_006503219		Alg6	mRNA	-4.5519	0.999298	0.246837
XM_006509973	XM_006509973	XP_006510036		Dnm2	mRNA	-4.5519	0.999298	0.246837
XM_006523974	XM_006523974	XP_006524037		Bicral	mRNA	-4.5519	0.999298	0.246837
XM_006524665	XM_006524665	XP_006524728		Akap8	mRNA	-4.5519	0.999298	0.246837
XM_006526056	XM_006526056	XP_006526119		Tmem241	mRNA	-4.5519	0.999298	0.246837
XM_006530792	XM_006530792	XP_006530855		Slc12a4	mRNA	-4.5519	0.999298	0.246837
XM_011238953	XM_011238953	XP_011237255		Celf2	mRNA	-4.5519	0.999298	0.246837
XM_011243585	XM_011243585	XP_011241887		Sppl2b	mRNA	-4.5519	0.999298	0.246837
XM_011247360	XM_011247360	XP_011245662		Zfp518a	mRNA	-4.5519	0.999298	0.246837
XM_030242202	XM_030242202	XP_030098062		Nap1l4	mRNA	-4.5519	0.999298	0.246837
XM_030245722	XM_030245722	XP_030101582		Septin8	mRNA	-4.5519	0.999298	0.246837
XM_030247820	XM_030247820	XP_030103680		Mapk8	mRNA	-4.5519	0.999298	0.246837
XM_030249891	XM_030249891	XP_030105751		Smim40	mRNA	-4.5519	0.999298	0.246837
XM_036160733	XM_036160733	XP_036016626		Camsap1	mRNA	-4.5519	0.999298	0.246837
XM_036164885	XM_036164885	XP_036020778		Pms2	mRNA	-4.5519	0.999298	0.246837
XM_036165110	XM_036165110	XP_036021003		Dmtf1	mRNA	-4.5519	0.999298	0.246837
NM_001081131	NM_001081131	NP_001074600	ENSMUST00000095147	Dhtkd1	mRNA	-4.55164	0.999298	0.246865
XM_011239661	XM_011239661	XP_011237963		Baz2b	mRNA	-4.55058	0.999298	0.246977
XM_030243023	XM_030243023	XP_030098883		Atg16l2	mRNA	-4.55058	0.999298	0.246977
NM_001379077	NM_001379077	NP_001366006	ENSMUST00000149405	BC004004	mRNA	-4.55031	0.999298	0.247006
NM_001081336	NM_001081336	NP_001074805	ENSMUST00000226342	Dgkh	mRNA	-4.5495	0.999298	0.247092
NM_001288664	NM_001288664	NP_001275593	ENSMUST00000169545	Klrc1	mRNA	-4.5495	0.999298	0.247092
NM_001289837	NM_001289837	NP_001276766	ENSMUST00000120074	Zfp473	mRNA	-4.5495	0.999298	0.247092
NM_001290506	NM_001290506	NP_001277435		Mid1	mRNA	-4.5495	0.999298	0.247092
NM_001290681	NM_001290681	NP_001277610		Nsg2	mRNA	-4.5495	0.999298	0.247092
NM_001356543	NM_001356543	NP_001343472		Cacnb3	mRNA	-4.5495	0.999298	0.247092
NM_001376368	NM_001376368	NP_001363297	ENSMUST00000232956	Tjp2	mRNA	-4.5495	0.999298	0.247092
NM_001378832	NM_001378832	NP_001365761		Slc37a4	mRNA	-4.5495	0.999298	0.247092
NM_001379016	NM_001379016	NP_001365945		Hsdl1	mRNA	-4.5495	0.999298	0.247092
NM_001379542	NM_001379542	NP_001366471	ENSMUST00000168038	Tmem144	mRNA	-4.5495	0.999298	0.247092
XM_006498687	XM_006498687	XP_006498750		Dnmt3b	mRNA	-4.5495	0.999298	0.247092
XM_006501425	XM_006501425	XP_006501488		Slc35a3	mRNA	-4.5495	0.999298	0.247092
XM_006509544	XM_006509544	XP_006509607		Eps15l1	mRNA	-4.5495	0.999298	0.247092
XM_006511304	XM_006511304	XP_006511367		Cilk1	mRNA	-4.5495	0.999298	0.247092
XM_006512403	XM_006512403	XP_006512466	ENSMUST00000168921	Lztfl1	mRNA	-4.5495	0.999298	0.247092
XM_006515278	XM_006515278	XP_006515341		Pum2	mRNA	-4.5495	0.999298	0.247092
XM_006531506	XM_006531506	XP_006531569		Spata2l	mRNA	-4.5495	0.999298	0.247092
XM_011241760	XM_011241760	XP_011240062		Tnrc6a	mRNA	-4.5495	0.999298	0.247092
XM_011242082	XM_011242082	XP_011240384		Cars2	mRNA	-4.5495	0.999298	0.247092
XM_011244225	XM_011244225	XP_011242527		Exd2	mRNA	-4.5495	0.999298	0.247092
XM_017315581	XM_017315581	XP_017171070		Fam172a	mRNA	-4.5495	0.999298	0.247092
XM_017316579	XM_017316579	XP_017172068		Pphln1	mRNA	-4.5495	0.999298	0.247092
XM_030242108	XM_030242108	XP_030097968		Epn1	mRNA	-4.5495	0.999298	0.247092
XM_030249348	XM_030249348	XP_030105208		Med15	mRNA	-4.5495	0.999298	0.247092
XM_030250475	XM_030250475	XP_030106335		Zfp608	mRNA	-4.5495	0.999298	0.247092
XM_030251569	XM_030251569	XP_030107429		Eif2s3y	mRNA	-4.5495	0.999298	0.247092
XM_030254411	XM_030254411	XP_030110271		Slc26a1	mRNA	-4.5495	0.999298	0.247092
XM_036153362	XM_036153362	XP_036009255		Kansl1l	mRNA	-4.5495	0.999298	0.247092
XM_036153538	XM_036153538	XP_036009431		Det1	mRNA	-4.5495	0.999298	0.247092
XM_036155157	XM_036155157	XP_036011050		Cdon	mRNA	-4.5495	0.999298	0.247092
XM_036156813	XM_036156813	XP_036012706		Myo18a	mRNA	-4.5495	0.999298	0.247092
XM_036158642	XM_036158642	XP_036014535		Rubcnl	mRNA	-4.5495	0.999298	0.247092
XM_036161021	XM_036161021	XP_036016914		Pias2	mRNA	-4.5495	0.999298	0.247092
XM_036163260	XM_036163260	XP_036019153		Cspp1	mRNA	-4.5495	0.999298	0.247092
XM_036163761	XM_036163761	XP_036019654		Lrp8	mRNA	-4.5495	0.999298	0.247092
XM_036164505	XM_036164505	XP_036020398		S100pbp	mRNA	-4.5495	0.999298	0.247092
XM_036164585	XM_036164585	XP_036020478		Ppip5k2	mRNA	-4.5495	0.999298	0.247092
XM_030246686	XM_030246686	XP_030102546		Vrk1	mRNA	-4.54876	0.999298	0.24717
XM_006514454	XM_006514454	XP_006514517		Ccdc88a	mRNA	-4.5402	0.999298	0.100153
XM_030244190	XM_030244190	XP_030100050		Tfdp2	mRNA	-4.51596	0.999298	0.25066
XM_006496116	XM_006496116	XP_006496179		Fam178b	mRNA	-4.51402	0.632283	0.0245425
XM_030241971	XM_030241971	XP_030097831		Tm6sf1	mRNA	-4.51392	0.999298	0.250879
XM_036155244	XM_036155244	XP_036011137		Qrich1	mRNA	-4.51392	0.999298	0.250879
NM_175534	NM_175534	NP_780743	ENSMUST00000054048	Mrgpre	mRNA	-4.50376	0.999298	0.0977198
NM_001357144	NM_001357144	NP_001344073		Gpr160	mRNA	-4.50187	0.999298	0.252171
NM_001364212	NM_001364212	NP_001351141		Ppp2r5c	mRNA	-4.50187	0.999298	0.252171
XM_006496109	XM_006496109	XP_006496172		Gm973	mRNA	-4.50187	0.999298	0.252171
XM_006516158	XM_006516158	XP_006516221	ENSMUST00000136175	Ccdc85c	mRNA	-4.49131	0.999298	0.253307
XM_006514543	XM_006514543	XP_006514606		Lif	mRNA	-4.48973	0.999298	0.253477
XM_017319585	XM_017319585	XP_017175074		Dapp1	mRNA	-4.47876	0.999298	0.254661
XM_030252341	XM_030252341	XP_030108201		Camk2d	mRNA	-4.47749	0.999298	0.254799
XM_036155810	XM_036155810	XP_036011703		Celf5	mRNA	-4.47749	0.999298	0.254799
XM_030241990	XM_030241990	XP_030097850		Egln2	mRNA	-4.47628	0.999298	0.109545
XM_036157705	XM_036157705	XP_036013598		Strn3	mRNA	-4.47466	0.999298	0.143909
XM_006529467	XM_006529467	XP_006529530		Gigyf2	mRNA	-4.47087	0.661614	0.0267418
NM_001358935	NM_001358935	NP_001345864		Aktip	mRNA	-4.47028	0.999298	0.25558
NM_001369061	NM_001369061	NP_001355990		Mast2	mRNA	-4.47028	0.999298	0.25558
XM_006507641	XM_006507641	XP_006507704		Pgap2	mRNA	-4.47028	0.999298	0.25558
XM_006510143	XM_006510143	XP_006510206		Sidt2	mRNA	-4.47028	0.999298	0.25558
XM_006519257	XM_006519257	XP_006519320		Pbk	mRNA	-4.47028	0.999298	0.25558
XM_017312552	XM_017312552	XP_017168041		Clcn3	mRNA	-4.47028	0.999298	0.25558
XM_030247898	XM_030247898	XP_030103758		Actr8	mRNA	-4.47028	0.999298	0.25558
XM_030252933	XM_030252933	XP_030108793		Wdr47	mRNA	-4.47028	0.999298	0.25558
XM_036160357	XM_036160357	XP_036016250		Msh5	mRNA	-4.47028	0.999298	0.25558
XM_036161785	XM_036161785	XP_036017678		Xiap	mRNA	-4.47028	0.999298	0.25558
XM_036165292	XM_036165292	XP_036021185		Septin11	mRNA	-4.47028	0.999298	0.25558
NM_001195498	NM_001195498	NP_001182427		Dclk2	mRNA	-4.46896	0.999298	0.255723
XM_030245507	XM_030245507	XP_030101367		Camk2b	mRNA	-4.46852	0.999298	0.255771
NM_001359739	NM_001359739	NP_001346668		Usp28	mRNA	-4.46807	0.999298	0.255819
XM_036156818	XM_036156818	XP_036012711		Mks1	mRNA	-4.46763	0.999298	0.255867
XM_011241755	XM_011241755	XP_011240057		Palb2	mRNA	-4.46718	0.999298	0.255916
XM_036161715	XM_036161715	XP_036017608	ENSMUST00000149967	Rab3il1	mRNA	-4.46718	0.999298	0.255916
XM_006508514	XM_006508514	XP_006508577		Slc22a18	mRNA	-4.46606	0.999298	0.256038
XM_030248682	XM_030248682	XP_030104542		Phf21a	mRNA	-4.46283	0.999298	0.135843
XM_006519720	XM_006519720	XP_006519783		Fbxo34	mRNA	-4.46006	0.359993	0.00957734
NM_001145190	NM_001145190	NP_001138662	ENSMUST00000171280	Crxos	mRNA	-4.45936	0.999298	0.14568
XM_006507605	XM_006507605	XP_006507668		Picalm	mRNA	-4.45781	0.999298	0.0722573
XM_030247970	XM_030247970	XP_030103830		Rbm39	mRNA	-4.4548	0.168144	0.00301567
XM_030242823	XM_030242823	XP_030098683		Zfp109	mRNA	-4.4532	0.999298	0.257436
XM_006499017	XM_006499017	XP_006499080	ENSMUST00000111445	Rapsn	mRNA	-4.45272	0.999298	0.257489
XM_030252544	XM_030252544	XP_030108404		Larp1b	mRNA	-4.45029	0.999298	0.124641
NM_175260	NM_175260	NP_780469	ENSMUST00000102611	Myh10	mRNA	-4.4498	6.20961e-30	1.15769e-34
NM_001291161	NM_001291161	NP_001278090	ENSMUST00000120699	Timm22	mRNA	-4.44157	0.999298	0.131348
NM_001317404	NM_001317404	NP_001304333	ENSMUST00000160961	Clcn7	mRNA	-4.44019	0.999298	0.258857
NM_001331051	NM_001331051	NP_001317980		Hdgf	mRNA	-4.44019	0.999298	0.258857
NM_001359895	NM_001359895	NP_001346824	ENSMUST00000201511	Sh3tc1	mRNA	-4.44019	0.999298	0.258857
NM_001368676	NM_001368676	NP_001355605	ENSMUST00000199567	Myo1h	mRNA	-4.44019	0.999298	0.258857
NM_001379284	NM_001379284	NP_001366213		Eri3	mRNA	-4.44019	0.999298	0.258857
NM_027726	NM_027726	NP_082002	ENSMUST00000073687	Dlg5	mRNA	-4.44019	0.999298	0.258857
NM_170690	NM_170690	NP_733791	ENSMUST00000092431	Ank3	mRNA	-4.44019	0.999298	0.258857
XM_006497749	XM_006497749	XP_006497812		Neb	mRNA	-4.44019	0.999298	0.258857
XM_006499397	XM_006499397	XP_006499460		Zmynd8	mRNA	-4.44019	0.999298	0.258857
XM_006501794	XM_006501794	XP_006501857		Mbnl1	mRNA	-4.44019	0.999298	0.258857
XM_006504453	XM_006504453	XP_006504516		Lat2	mRNA	-4.44019	0.999298	0.258857
XM_006507999	XM_006507999	XP_006508062		Rexo5	mRNA	-4.44019	0.999298	0.258857
XM_006508228	XM_006508228	XP_006508291		Atg16l2	mRNA	-4.44019	0.999298	0.258857
XM_006510829	XM_006510829	XP_006510892	ENSMUST00000155282	Myo5a	mRNA	-4.44019	0.999298	0.258857
XM_006511654	XM_006511654	XP_006511717		Mst1r	mRNA	-4.44019	0.999298	0.258857
XM_006518909	XM_006518909	XP_006518972		Tdrd3	mRNA	-4.44019	0.999298	0.258857
XM_006522418	XM_006522418	XP_006522481		Zbtb20	mRNA	-4.44019	0.999298	0.258857
XM_006524237	XM_006524237	XP_006524300		Syngap1	mRNA	-4.44019	0.999298	0.258857
XM_006526820	XM_006526820	XP_006526883		Sgms1	mRNA	-4.44019	0.999298	0.258857
XM_006534013	XM_006534013	XP_006534076		Fam114a2	mRNA	-4.44019	0.999298	0.258857
XM_006534569	XM_006534569	XP_006534632		Trim7	mRNA	-4.44019	0.999298	0.258857
XM_006536207	XM_006536207	XP_006536270		Deaf1	mRNA	-4.44019	0.999298	0.258857
XM_006538238	XM_006538238	XP_006538301		Trim32	mRNA	-4.44019	0.999298	0.258857
XM_006539772	XM_006539772	XP_006539835		Kmt5c	mRNA	-4.44019	0.999298	0.258857
XM_017318072	XM_017318072	XP_017173561		Ltbp3	mRNA	-4.44019	0.999298	0.258857
XM_030242278	XM_030242278	XP_030098138	ENSMUST00000205405	Sox6	mRNA	-4.44019	0.999298	0.258857
XM_030244384	XM_030244384	XP_030100244		Scaper	mRNA	-4.44019	0.999298	0.258857
XM_030244998	XM_030244998	XP_030100858		Cnksr3	mRNA	-4.44019	0.999298	0.258857
XM_030245241	XM_030245241	XP_030101101		Hcfc2	mRNA	-4.44019	0.999298	0.258857
XM_030246937	XM_030246937	XP_030102797		Adck1	mRNA	-4.44019	0.999298	0.258857
XM_030247249	XM_030247249	XP_030103109		Zfp65	mRNA	-4.44019	0.999298	0.258857
XM_030254678	XM_030254678	XP_030110538		Zfp644	mRNA	-4.44019	0.999298	0.258857
XM_036153153	XM_036153153	XP_036009046		Sergef	mRNA	-4.44019	0.999298	0.258857
XM_036153376	XM_036153376	XP_036009269		Ikzf5	mRNA	-4.44019	0.999298	0.258857
XM_036153784	XM_036153784	XP_036009677		Fut10	mRNA	-4.44019	0.999298	0.258857
XM_036154060	XM_036154060	XP_036009953		Homer3	mRNA	-4.44019	0.999298	0.258857
XM_036157817	XM_036157817	XP_036013710		Brd9	mRNA	-4.44019	0.999298	0.258857
XM_036159032	XM_036159032	XP_036014925		Mllt10	mRNA	-4.44019	0.999298	0.258857
XM_036159385	XM_036159385	XP_036015278		Nr4a2	mRNA	-4.44019	0.999298	0.258857
XM_036162496	XM_036162496	XP_036018389		Stard9	mRNA	-4.44019	0.999298	0.258857
XM_036163002	XM_036163002	XP_036018895		Sp100	mRNA	-4.44019	0.999298	0.258857
XM_036163013	XM_036163013	XP_036018906		She	mRNA	-4.44019	0.999298	0.258857
XM_036163976	XM_036163976	XP_036019869		Unc13b	mRNA	-4.44019	0.999298	0.258857
XM_036164837	XM_036164837	XP_036020730		Zbtb37	mRNA	-4.44019	0.999298	0.258857
NM_001346523	NM_001346523	NP_001333452	ENSMUST00000173537	Gstt3	mRNA	-4.43181	0.999298	0.259775
XM_011243347	XM_011243347	XP_011241649		Col18a1	mRNA	-4.4248	0.999298	0.16404
XM_006531907	XM_006531907	XP_006531970		Mbtd1	mRNA	-4.4192	0.999298	0.13653
XM_017316872	XM_017316872	XP_017172361		Dlg1	mRNA	-4.41386	0.999298	0.260204
XM_006498444	XM_006498444	XP_006498507		Ndor1	mRNA	-4.40535	0.999298	0.262688
NM_001368621	NM_001368621	NP_001355550	ENSMUST00000141889	Adamtsl1	mRNA	-4.40533	0.999298	0.164844
NM_001369078	NM_001369078	NP_001356007		Sfmbt2	mRNA	-4.39187	0.999298	0.264182
NM_001346787	NM_001346787	NP_001333716		Cyp11a1	mRNA	-4.38447	0.852345	0.0451526
NM_001159349	NM_001159349	NP_001152821	ENSMUST00000171325	Fyttd1	mRNA	-4.38375	0.999298	0.265084
NM_001163467	NM_001163467	NP_001156939	ENSMUST00000117150	Phtf1	mRNA	-4.38375	0.999298	0.265084
NM_001355269	NM_001355269	NP_001342198		Lrig1	mRNA	-4.38375	0.999298	0.265084
XM_006498703	XM_006498703	XP_006498766		Ehf	mRNA	-4.38375	0.999298	0.265084
XM_006499786	XM_006499786	XP_006499849		Nol4l	mRNA	-4.38375	0.999298	0.265084
XM_006505233	XM_006505233	XP_006505296		Parp11	mRNA	-4.38375	0.999298	0.265084
XM_006516877	XM_006516877	XP_006516940		Nfil3	mRNA	-4.38375	0.999298	0.265084
XM_006522744	XM_006522744	XP_006522807		Acap2	mRNA	-4.38375	0.999298	0.265084
XM_011239620	XM_011239620	XP_011237922		Ppip5k1	mRNA	-4.38375	0.999298	0.265084
XM_011249065	XM_011249065	XP_011247367		Slc22a4	mRNA	-4.38375	0.999298	0.265084
XM_011249670	XM_011249670	XP_011247972		Nudt6	mRNA	-4.38375	0.999298	0.265084
XM_011250542	XM_011250542	XP_011248844		Wdr62	mRNA	-4.38375	0.999298	0.265084
XM_030241999	XM_030241999	XP_030097859	ENSMUST00000108343	Akt2	mRNA	-4.38375	0.999298	0.265084
XM_030243721	XM_030243721	XP_030099581		Pgpep1	mRNA	-4.38375	0.999298	0.265084
XM_030244641	XM_030244641	XP_030100501		Dhx30	mRNA	-4.38375	0.999298	0.265084
XM_030250531	XM_030250531	XP_030106391		Atp9b	mRNA	-4.38375	0.999298	0.265084
XM_030250764	XM_030250764	XP_030106624		Mxi1	mRNA	-4.38375	0.999298	0.265084
XM_030251028	XM_030251028	XP_030106888		Ralgps1	mRNA	-4.38375	0.999298	0.265084
XM_036152848	XM_036152848	XP_036008741		Sox6	mRNA	-4.38375	0.999298	0.265084
XM_036155000	XM_036155000	XP_036010893		Nxpe4	mRNA	-4.38375	0.999298	0.265084
XM_036157824	XM_036157824	XP_036013717		Adamts6	mRNA	-4.38375	0.999298	0.265084
XM_036163540	XM_036163540	XP_036019433		Akna	mRNA	-4.38375	0.999298	0.265084
XM_011242333	XM_011242333	XP_011240635		Armc6	mRNA	-4.3831	0.999298	0.265157
NM_001289544	NM_001289544	NP_001276473	ENSMUST00000111765	Brap	mRNA	-4.38046	0.999298	0.26545
NM_001199348	NM_001199348	NP_001186277	ENSMUST00000115738	Foxp3	mRNA	-4.37845	0.999298	0.265674
NM_001289571	NM_001289571	NP_001276500	ENSMUST00000197335	Sass6	mRNA	-4.37845	0.999298	0.265674
NM_001291136	NM_001291136	NP_001278065	ENSMUST00000156552	Rprd1b	mRNA	-4.37845	0.999298	0.265674
NM_001305632	NM_001305632	NP_001292561	ENSMUST00000111926	Pla2g4a	mRNA	-4.37845	0.999298	0.265674
NM_001359984	NM_001359984	NP_001346913		Spag1	mRNA	-4.37845	0.999298	0.265674
NM_001360098	NM_001360098	NP_001347027		Zdhhc20	mRNA	-4.37845	0.999298	0.265674
NM_001362106	NM_001362106	NP_001349035		Ints13	mRNA	-4.37845	0.999298	0.265674
NM_001362948	NM_001362948	NP_001349877		Gsn	mRNA	-4.37845	0.999298	0.265674
NM_001363471	NM_001363471	NP_001350400		Mmaa	mRNA	-4.37845	0.999298	0.265674
NM_001368868	NM_001368868	NP_001355797		Klhl3	mRNA	-4.37845	0.999298	0.265674
NM_001372551	NM_001372551	NP_001359480		Zdhhc3	mRNA	-4.37845	0.999298	0.265674
NM_001379151	NM_001379151	NP_001366080	ENSMUST00000134346	Lrp11	mRNA	-4.37845	0.999298	0.265674
NM_007468	NM_007468	NP_031494	ENSMUST00000034585	Apoa4	mRNA	-4.37845	0.999298	0.265674
NM_008096	NM_008096	NP_032122	ENSMUST00000049209	Gc	mRNA	-4.37845	0.999298	0.265674
NM_011977	NM_011977	NP_036107	ENSMUST00000034267	Slc27a1	mRNA	-4.37845	0.999298	0.265674
XM_006505182	XM_006505182	XP_006505245		Ahcyl2	mRNA	-4.37845	0.999298	0.265674
XM_006508986	XM_006508986	XP_006509049		Adam9	mRNA	-4.37845	0.999298	0.265674
XM_011238580	XM_011238580	XP_011236882		Kansl1l	mRNA	-4.37845	0.999298	0.265674
XM_011238778	XM_011238778	XP_011237080		Soat1	mRNA	-4.37845	0.999298	0.265674
XM_011239842	XM_011239842	XP_011238144		Mpped2	mRNA	-4.37845	0.999298	0.265674
XM_011240674	XM_011240674	XP_011238976		Cldn12	mRNA	-4.37845	0.999298	0.265674
XM_011241830	XM_011241830	XP_011240132		Sbf2	mRNA	-4.37845	0.999298	0.265674
XM_011248994	XM_011248994	XP_011247296		Rsad1	mRNA	-4.37845	0.999298	0.265674
XM_011250538	XM_011250538	XP_011248840		Zfp420	mRNA	-4.37845	0.999298	0.265674
XM_017316181	XM_017316181	XP_017171670		Neb	mRNA	-4.37845	0.999298	0.265674
XM_030242292	XM_030242292	XP_030098152		Sox6	mRNA	-4.37845	0.999298	0.265674
XM_030245445	XM_030245445	XP_030101305		Mbtd1	mRNA	-4.37845	0.999298	0.265674
XM_030249279	XM_030249279	XP_030105139		Bbx	mRNA	-4.37845	0.999298	0.265674
XM_030249960	XM_030249960	XP_030105820		Gm7072	mRNA	-4.37845	0.999298	0.265674
XM_030252065	XM_030252065	XP_030107925		Tbc1d13	mRNA	-4.37845	0.999298	0.265674
XM_030252697	XM_030252697	XP_030108557	ENSMUST00000119993	Tspan5	mRNA	-4.37845	0.999298	0.265674
XM_030253594	XM_030253594	XP_030109454		Nbn	mRNA	-4.37845	0.999298	0.265674
XM_030255247	XM_030255247	XP_030111107		Mical3	mRNA	-4.37845	0.999298	0.265674
XM_036156659	XM_036156659	XP_036012552		Gm2026	mRNA	-4.37845	0.999298	0.265674
XM_036156811	XM_036156811	XP_036012704		Myo18a	mRNA	-4.37845	0.999298	0.265674
XM_036157084	XM_036157084	XP_036012977		Cyfip2	mRNA	-4.37845	0.999298	0.265674
XM_036161248	XM_036161248	XP_036017141		Madd	mRNA	-4.37845	0.999298	0.265674
XM_036163170	XM_036163170	XP_036019063		Pdlim5	mRNA	-4.37845	0.999298	0.265674
[truncated: 14,777 more rows]

## Sheet: CD8 EXO RNA vs EXO
CD8 T cell transcripts >1.5 fold EXO RNA vs EXO
RNA ID	Gene ID	NCBI RNA ID	Ensembl RNA ID	NCBI Protein ID	Symbol	Type	log2 (Case_4 / Case_3)	Qvalue (Case_4 / Case_3)	Pvalue(Case_4 / Case_3)
XM_036161907	22284	XM_036161907		XP_036017800	Usp9x	mRNA	-23.345	1.54089e-06	2.86018e-10
XM_030249454	12211	XM_030249454	ENSMUST00000183224	XP_030105314	Birc6	mRNA	-23.2755	1.62916e-06	3.92417e-10
XM_030255503	54343	XM_030255503		XP_030111363	Atf7ip	mRNA	-22.8968	4.03299e-06	3.74298e-09
NM_001244198	18508	NM_001244198	ENSMUST00000111086	NP_001231127	Pax6	mRNA	-22.8725	4.34454e-06	4.19341e-09
XM_030242925	67379	XM_030242925		XP_030098785	Dedd2	mRNA	-22.8386	3.15023e-06	1.92965e-09
XM_006521937	208643	XM_006521937		XP_006522000	Eif4g1	mRNA	-22.7618	5.17826e-09	1.92236e-13
NM_001109756	11513	NM_001109756	ENSMUST00000168545	NP_001103226	Adcy7	mRNA	-22.5611	6.46158e-06	7.79601e-09
NM_001040683	94112	NM_001040683	ENSMUST00000080936	NP_001035773	Med15	mRNA	-22.4411	7.47866e-06	9.36168e-09
NM_001163491	20351	NM_001163491	ENSMUST00000169222	NP_001156963	Sema4a	mRNA	-22.4082	7.57428e-06	9.84147e-09
XM_030246714	11305	XM_030246714		XP_030102574	Abca2	mRNA	-22.3959	7.60881e-06	1.00276e-08
XM_006535812	74610	XM_006535812	ENSMUST00000115077	XP_006535875	Abcb8	mRNA	-22.3043	8.2757e-06	1.15209e-08
XM_006538486	110593	XM_006538486		XP_006538549	Prdm2	mRNA	-22.2759	8.52547e-06	1.20269e-08
XM_036156713	268417	XM_036156713		XP_036012606	Zkscan17	mRNA	-22.2371	8.85571e-06	1.27528e-08
XM_006516460	105203	XM_006516460		XP_006516523	Tasor2	mRNA	-22.2335	8.85571e-06	1.28215e-08
XM_030249603	193796	XM_030249603		XP_030105463	Kdm4b	mRNA	-22.2102	8.94435e-06	1.32819e-08
XM_030247796	239102	XM_030247796		XP_030103656	Zfhx2	mRNA	-22.1113	9.86996e-06	1.54124e-08
XM_011240032	17261	XM_011240032		XP_011238334	Mef2d	mRNA	-22.0966	9.86996e-06	1.57556e-08
XM_006532979	217030	XM_006532979		XP_006533042	Synrg	mRNA	-22.0366	1.03986e-05	1.7241e-08
XM_017313707	84585	XM_017313707		XP_017169196	Rnf123	mRNA	-22.0366	1.03986e-05	1.7241e-08
NM_001364115	217039	NM_001364115	ENSMUST00000100686	NP_001351044	Ggnbp2	mRNA	-22.0333	1.03986e-05	1.73265e-08
XM_006513348	18541	XM_006513348		XP_006513411	Pcnt	mRNA	-22.0055	1.04636e-05	1.80628e-08
XM_006502927	215627	XM_006502927		XP_006502990	Zbtb8b	mRNA	-21.9736	1.07432e-05	1.89443e-08
XM_017320648	12753	XM_017320648		XP_017176137	Clock	mRNA	-21.958	1.08827e-05	1.93923e-08
XM_030255340	232227	XM_030255340		XP_030111200	Iqsec1	mRNA	-21.8787	1.13118e-05	2.1826e-08
XM_006512706	22288	XM_006512706		XP_006512769	Utrn	mRNA	-21.8537	1.13118e-05	2.26526e-08
XM_006538595	16561	XM_006538595		XP_006538658	Kif1b	mRNA	-21.8473	1.13118e-05	2.28683e-08
NM_001360272	29811	NM_001360272		NP_001347201	Ndrg2	mRNA	-21.8457	1.13118e-05	2.29249e-08
XM_030250341	15531	XM_030250341		XP_030106201	Ndst1	mRNA	-21.8369	1.13118e-05	2.3227e-08
NM_153502	78321	NM_153502	ENSMUST00000054665	NP_705722	Ankrd23	mRNA	-21.8272	1.13118e-05	2.35633e-08
NM_001083587	319939	NM_001083587	ENSMUST00000020695	NP_001077056	Tns3	mRNA	-21.8187	1.13118e-05	2.38637e-08
XM_030243680	54446	XM_030243680		XP_030099540	Nfat5	mRNA	-21.7827	1.13118e-05	2.51739e-08
XM_036163069	229603	XM_036163069		XP_036018962	Otud7b	mRNA	-21.7641	1.13459e-05	2.58772e-08
XM_006514537	16199	XM_006514537		XP_006514600	Il9r	mRNA	-21.726	1.17064e-05	2.73787e-08
XM_006541012	56632	XM_006541012		XP_006541075	Sphk2	mRNA	-21.7145	1.18146e-05	2.78511e-08
XM_006509790	76900	XM_006509790		XP_006509853	Ssbp4	mRNA	-21.642	1.19393e-05	3.09995e-08
XM_006526426	212163	XM_006526426	ENSMUST00000237203	XP_006526489	8030462N17Rik	mRNA	-21.6325	1.20115e-05	3.14368e-08
XM_006506787	78783	XM_006506787		XP_006506850	Brpf1	mRNA	-21.6041	1.23507e-05	3.2783e-08
XM_006538652	18707	XM_006538652		XP_006538715	Pik3cd	mRNA	-21.5947	1.24364e-05	3.32413e-08
XM_006511452	71819	XM_006511452		XP_006511515	Kif23	mRNA	-21.5837	1.24658e-05	3.37828e-08
XM_030251420	56364	XM_030251420		XP_030107280	Zmym3	mRNA	-21.5837	1.24658e-05	3.37828e-08
XM_006521089	328572	XM_006521089		XP_006521152	Ep300	mRNA	-21.5439	1.25944e-05	3.58232e-08
XM_017320586	100986	XM_017320586		XP_017176075	Akap9	mRNA	-21.5439	1.25944e-05	3.58232e-08
NM_001290505	17318	NM_001290505		NP_001277434	Mid1	mRNA	-21.5405	1.25944e-05	3.60013e-08
XM_036165528	26921	XM_036165528		XP_036021421	Map4k4	mRNA	-21.5182	1.27445e-05	3.72e-08
XM_006501283	214133	XM_006501283		XP_006501346	Tet2	mRNA	-21.5177	1.27445e-05	3.7227e-08
XM_036165802	13191	XM_036165802		XP_036021695	Dctn1	mRNA	-21.4039	1.41037e-05	4.39895e-08
XM_011245335	73692	XM_011245335		XP_011243637	Cplane1	mRNA	-21.3933	1.41358e-05	4.46775e-08
XM_006535599	71678	XM_006535599		XP_006535662	Brox	mRNA	-21.3707	1.41358e-05	4.61801e-08
XM_036160240	106504	XM_036160240	ENSMUST00000232836	XP_036016133	Stk38	mRNA	-21.3707	1.41358e-05	4.61801e-08
XM_030250701	114601	XM_030250701		XP_030106561	Ehbp1l1	mRNA	-21.2914	1.48861e-05	5.16705e-08
NM_010772	17188	NM_010772	ENSMUST00000032916	NP_034902	Maz	mRNA	-10.4768	2.5807e-08	1.43708e-12
XM_006496769	226562	XM_006496769		XP_006496832	Prrc2c	mRNA	-10.4106	0.692295	0.00771016
NM_001302801	17248	NM_001302801	ENSMUST00000067398	NP_001289730	Mdm4	mRNA	-9.75087	0.925143	0.0125769
XM_011247239	226169	XM_011247239		XP_011245541	Pprc1	mRNA	-9.63593	1.17351e-07	8.71303e-12
XM_030247766	219150	XM_030247766	ENSMUST00000175744	XP_030103626	Hmbox1	mRNA	-9.37615	0.049043	0.000317704
XM_017316965	224139	XM_017316965		XP_017172454	Golgb1	mRNA	-9.31572	0.0451865	0.000287689
XM_017316970	224224	XM_017316970		XP_017172459	Impg2	mRNA	-9.27101	0.0563306	0.000371188
XM_006502186	74383	XM_006502186		XP_006502249	Ubap2l	mRNA	-9.23409	2.84348e-06	1.37794e-09
XM_036162471	66691	XM_036162471		XP_036018364	Gapvd1	mRNA	-9.21171	8.42877e-07	1.09517e-10
XM_030245860	217127	XM_030245860		XP_030101720	Kat7	mRNA	-9.10172	0.0772514	0.000527685
NM_028816	74204	NM_028816	ENSMUST00000009344	NP_083092	Xpo6	mRNA	-9.02535	8.58915e-07	1.27544e-10
XM_006529464	227331	XM_006529464		XP_006529527	Gigyf2	mRNA	-8.97871	3.15023e-06	1.83132e-09
XM_006496792	226641	XM_006496792		XP_006496855	Atf6	mRNA	-8.94655	0.0771344	0.000524618
XM_006502804	16330	XM_006502804		XP_006502867	Inpp5b	mRNA	-8.94505	3.48678e-06	2.63253e-09
XM_006535270	75560	XM_006535270		XP_006535333	Ep400	mRNA	-8.85358	1.62916e-06	4.22246e-10
XM_006523845	18763	XM_006523845		XP_006523908	Pkd1	mRNA	-8.80891	7.64748e-06	1.02205e-08
XM_006496763	226551	XM_006496763		XP_006496826	Suco	mRNA	-8.77868	0.124013	0.000916158
XM_006539093	65945	XM_006539093		XP_006539156	Clstn1	mRNA	-8.61156	0.253058	0.00213724
XM_030248561	239647	XM_030248561		XP_030104421	Pced1b	mRNA	-8.59284	0.000757872	3.85449e-06
NM_018785	56194	NM_018785	ENSMUST00000076313	NP_061255	Prpf40a	mRNA	-8.57999	0.225748	0.00186049
XM_030252784	68911	XM_030252784		XP_030108644	Pygo2	mRNA	-8.57515	3.36961e-06	2.37675e-09
XM_017320013	170707	XM_017320013		XP_017175502	Usp48	mRNA	-8.56181	0.211997	0.00172355
NM_008486	16790	NM_008486	ENSMUST00000107392	NP_032512	Anpep	mRNA	-8.53119	0.243691	0.0020355
NM_001373950	26931	NM_001373950		NP_001360879	Ppp2r5c	mRNA	-8.47689	3.22906e-05	1.48645e-07
XM_030250954	269061	XM_030250954		XP_030106814	Cpsf7	mRNA	-8.43427	0.254388	0.00215319
XM_011243284	116848	XM_011243284	ENSMUST00000217851	XP_011241586	Baz2a	mRNA	-8.37973	0.280491	0.00240016
XM_006530642	13000	XM_006530642		XP_006530705	Csnk2a2	mRNA	-8.33907	0.242828	0.00201929
XM_006532981	217030	XM_006532981		XP_006533044	Synrg	mRNA	-8.31883	0.24347	0.00202914
XM_011245449	140570	XM_011245449		XP_011243751	Plxnb2	mRNA	-8.27591	8.71503e-05	4.15741e-07
XM_036161202	228355	XM_036161202		XP_036017095	Madd	mRNA	-8.27544	0.000174242	8.44141e-07
XM_036162098	71458	XM_036162098		XP_036017991	Bcor	mRNA	-8.27348	0.335927	0.00296806
XM_036157432	268567	XM_036157432		XP_036013325	Tmem229b	mRNA	-8.27003	1.27423e-05	3.66607e-08
XM_036155051	319675	XM_036155051		XP_036010944	Cep295	mRNA	-8.22417	0.404717	0.00373361
XM_030242521	233871	XM_030242521		XP_030098381	Atxn2l	mRNA	-8.17251	0.370683	0.00334395
XM_006498078	269252	XM_006498078		XP_006498141	Gtf3c4	mRNA	-8.16251	4.78558e-05	2.25626e-07
XM_006537520	100182	XM_006537520		XP_006537583	Akna	mRNA	-8.10433	0.447762	0.00420789
NM_001146711	76448	NM_001146711	ENSMUST00000144382	NP_001140183	Ppp1r18	mRNA	-8.08427	0.999986	0.0176286
XM_017314044	64009	XM_017314044		XP_017169533	Syne1	mRNA	-8.05264	0.529436	0.0054345
XM_017314994	18789	XM_017314994		XP_017170483	Papola	mRNA	-8.04761	0.457289	0.00440534
NM_001163848	224617	NM_001163848	ENSMUST00000097376	NP_001157320	Tbc1d24	mRNA	-8.03798	0.365162	0.00326703
XM_006514452	108686	XM_006514452		XP_006514515	Ccdc88a	mRNA	-8.03477	0.523632	0.00531661
NM_177389	338366	NM_177389	ENSMUST00000194543	NP_796363	Mia3	mRNA	-7.99755	0.523443	0.00530497
XM_017320752	20534	XM_017320752		XP_017176241	Slc4a1ap	mRNA	-7.98422	0.587913	0.00617917
XM_030251457	59026	XM_030251457		XP_030107317	Huwe1	mRNA	-7.97759	0.517054	0.00522103
XM_017318435	194590	XM_017318435		XP_017173924	Reps2	mRNA	-7.96198	0.000105301	5.0428e-07
XM_006496318	77264	XM_006496318		XP_006496381	Zfp142	mRNA	-7.95265	0.000431903	2.17712e-06
NM_019959	56745	NM_019959	ENSMUST00000106286	NP_064343	C1qtnf1	mRNA	-7.94852	0.000175208	8.52074e-07
XM_006503662	107823	XM_006503662	ENSMUST00000114399	XP_006503725	Nsd2	mRNA	-7.90828	0.564583	0.00590006
XM_006530978	23854	XM_006530978		XP_006531041	Def8	mRNA	-7.89857	0.00378225	2.05e-05
NM_001159672	101592	NM_001159672	ENSMUST00000179489	NP_001153144	Efl1	mRNA	-7.82227	0.0936056	0.000656772
XM_030244254	22688	XM_030244254		XP_030100114	Zfp26	mRNA	-7.81448	0.657546	0.00717743
XM_006518753	20540	XM_006518753		XP_006518816	Slc7a7	mRNA	-7.80633	0.506112	0.00507296
XM_011242797	67287	XM_011242797		XP_011241099	Parp6	mRNA	-7.78843	0.74619	0.00877125
XM_030255151	14056	XM_030255151	ENSMUST00000092648	XP_030111011	Ezh2	mRNA	-7.7753	0.70649	0.00801249
XM_006505637	16438	XM_006505637		XP_006505700	Itpr1	mRNA	-7.75752	0.719125	0.00823589
XM_006537823	230088	XM_006537823		XP_006537886	Fam214b	mRNA	-7.75026	0.70649	0.0079993
XM_036152946	232906	XM_036152946		XP_036008839	Arhgap35	mRNA	-7.73507	0.00304448	1.62187e-05
NM_001081977	108089	NM_001081977	ENSMUST00000020971	NP_001075446	Rnf144a	mRNA	-7.70743	0.752193	0.00886592
XM_036154145	382034	XM_036154145		XP_036010038	Gse1	mRNA	-7.70452	0.804713	0.00990319
XM_030241963	101861	XM_030241963		XP_030097823	Ints4	mRNA	-7.70418	0.958725	0.0134179
XM_036161606	269061	XM_036161606		XP_036017499	Cpsf7	mRNA	-7.70178	0.730487	0.00852873
XM_036152334	72895	XM_036152334		XP_036008227	Setd5	mRNA	-7.70169	0.00304448	1.62084e-05
NM_146114	227525	NM_146114	ENSMUST00000102988	NP_666226	Dclre1c	mRNA	-7.69776	0.000311795	1.53368e-06
XM_036166152	269774	XM_036166152		XP_036022045	Aak1	mRNA	-7.69226	0.820616	0.0101774
XM_030247302	320806	XM_030247302		XP_030103162	Gfm2	mRNA	-7.67517	0.000251794	1.2292e-06
XM_036159996	332175	XM_036159996	ENSMUST00000165648	XP_036015889	Zdhhc23	mRNA	-7.67277	0.0102712	5.81491e-05
XM_030251954	66691	XM_030251954		XP_030107814	Gapvd1	mRNA	-7.66608	0.767015	0.00921146
XM_006523976	210982	XM_006523976		XP_006524039	Bicral	mRNA	-7.66299	0.742018	0.00870467
XM_036154327	74256	XM_036154327		XP_036010220	Cyld	mRNA	-7.65755	0.731313	0.00856552
XM_030254361	215476	XM_030254361		XP_030110221	Prr14l	mRNA	-7.65725	0.798069	0.00977699
XM_030246879	67039	XM_030246879		XP_030102739	Rbm25	mRNA	-7.63923	0.655478	0.00714195
XM_006541254	75547	XM_006541254		XP_006541317	Akap13	mRNA	-7.61105	0.850614	0.0108016
XM_036152385	74741	XM_036152385		XP_036008278	C2cd5	mRNA	-7.61026	0.77965	0.00941003
XM_030255267	194401	XM_030255267		XP_030111127	Mical3	mRNA	-7.60174	0.102512	0.000745902
XM_006530690	14766	XM_006530690		XP_006530753	Adgrg1	mRNA	-7.59989	0.83849	0.0105523
NM_022012	26403	NM_022012	ENSMUST00000004156	NP_071295	Map3k11	mRNA	-7.59745	0.77965	0.00942109
XM_017320964	269181	XM_017320964		XP_017176453	Mgat4a	mRNA	-7.58965	0.856362	0.010968
XM_006498796	16328	XM_006498796		XP_006498859	Cep250	mRNA	-7.57734	0.925143	0.0125873
XM_036164505	74648	XM_036164505		XP_036020398	S100pbp	mRNA	-7.57676	0.917084	0.0123306
XM_036163002	20684	XM_036163002		XP_036018895	Sp100	mRNA	-7.5689	0.0108465	6.16072e-05
XM_036152811	20128	XM_036152811		XP_036008704	Trim30a	mRNA	-7.56717	0.82458	0.0102984
XM_006520884	223870	XM_006520884		XP_006520947	Senp1	mRNA	-7.53035	0.855732	0.0109301
XM_036156475	20185	XM_036156475		XP_036012368	Ncor1	mRNA	-7.52805	0.902168	0.0120235
XM_030250473	269023	XM_030250473		XP_030106333	Zfp608	mRNA	-7.52117	0.892259	0.0116989
XM_030248933	114604	XM_030248933		XP_030104793	Prdm15	mRNA	-7.51525	0.902168	0.0119957
XM_030252287	18986	XM_030252287	ENSMUST00000111429	XP_030108147	Pou2f1	mRNA	-7.50734	0.000846595	4.33716e-06
XM_030255216	18139	XM_030255216		XP_030111076	Zfp638	mRNA	-7.50337	0.850614	0.0107933
NM_001363157	70834	NM_001363157		NP_001350086	Spag9	mRNA	-7.50132	0.943463	0.0129942
XM_006538586	16498	XM_006538586		XP_006538649	Kcnab2	mRNA	-7.4884	0.93279	0.0127606
XM_036164941	20602	XM_036164941		XP_036020834	Ncor2	mRNA	-7.47737	0.0413891	0.000260439
XM_006535276	75560	XM_006535276	ENSMUST00000112435	XP_006535339	Ep400	mRNA	-7.47617	0.905467	0.0121179
XM_006516750	68750	XM_006516750		XP_006516813	Rreb1	mRNA	-7.44723	0.902498	0.0120447
XM_030245702	19401	XM_030245702		XP_030101562	Rara	mRNA	-7.44227	0.999986	0.0147197
XM_030243937	102442	XM_030243937		XP_030099797	Dennd4a	mRNA	-7.44198	0.850614	0.0108348
XM_011241755	233826	XM_011241755		XP_011240057	Palb2	mRNA	-7.43795	0.957312	0.0133093
XM_036152339	72895	XM_036152339		XP_036008232	Setd5	mRNA	-7.432	0.999986	0.0143384
XM_036164817	14886	XM_036164817		XP_036020710	Gtf2i	mRNA	-7.42285	0.879783	0.0114476
NM_001278218	68897	NM_001278218	ENSMUST00000195372	NP_001265147	Disp1	mRNA	-7.40813	0.995307	0.0142181
XM_011239984	108946	XM_011239984		XP_011238286	Zzz3	mRNA	-7.40362	0.00507085	2.76726e-05
XM_036163552	100317	XM_036163552		XP_036019445	AU040320	mRNA	-7.39818	0.999986	0.0162586
NM_001379581	73469	NM_001379581		NP_001366510	Rnf38	mRNA	-7.38078	0.999986	0.0149191
XM_036156934	68729	XM_036156934		XP_036012827	Trim37	mRNA	-7.36585	0.00377826	2.04082e-05
XM_011242685	20466	XM_011242685		XP_011240987	Sin3a	mRNA	-7.35813	0.00347587	1.87104e-05
XM_006503642	100855	XM_006503642		XP_006503705	Tbc1d14	mRNA	-7.35691	0.0159457	9.29382e-05
XM_011243289	117150	XM_011243289		XP_011241591	Pip4k2c	mRNA	-7.34583	0.999986	0.0154958
XM_006504688	231861	XM_006504688		XP_006504751	Tnrc18	mRNA	-7.33614	0.999986	0.0233997
XM_006523560	12815	XM_006523560		XP_006523623	Col11a2	mRNA	-7.30012	0.999986	0.0170858
XM_030251079	72199	XM_030251079		XP_030106939	Mms19	mRNA	-7.29593	0.0561036	0.00036865
XM_011249321	80879	XM_011249321		XP_011247623	Slc16a3	mRNA	-7.29116	0.955514	0.0132335
XM_030248019	70572	XM_030248019		XP_030103879	Ipo5	mRNA	-7.2817	0.999986	0.0625512
XM_036158758	54169	XM_036158758		XP_036014651	Kat6b	mRNA	-7.27544	0.00330315	1.77193e-05
XM_036162363	407823	XM_036162363		XP_036018256	Baz2b	mRNA	-7.27452	0.00321099	1.71654e-05
NM_008858	18760	NM_008858	ENSMUST00000002765	NP_032884	Prkd1	mRNA	-7.26539	0.999986	0.0240245
NM_001359122	50767	NM_001359122		NP_001346051	Pnpla6	mRNA	-7.25873	0.999986	0.0189349
XM_017317713	75956	XM_017317713		XP_017173202	Srrm2	mRNA	-7.25707	0.999986	0.0196925
NM_001368807	231207	NM_001368807		NP_001355736	Cpeb2	mRNA	-7.25657	0.999986	0.0634658
XM_030252609	210293	XM_030252609	ENSMUST00000190983	XP_030108469	Dock10	mRNA	-7.25026	0.260496	0.00220972
NM_145597	234371	NM_145597	ENSMUST00000002413	NP_663572	Tmem161a	mRNA	-7.24558	0.999986	0.0380684
XM_011241187	12288	XM_011241187		XP_011239489	Cacna1c	mRNA	-7.2413	0.999986	0.0146048
NM_001252327	103135	NM_001252327	ENSMUST00000219721	NP_001239256	Pan2	mRNA	-7.23872	0.00856875	4.77155e-05
NM_010939	18187	NM_010939	ENSMUST00000075144	NP_035069	Nrp2	mRNA	-7.23789	0.999986	0.0222011
XM_006515647	211978	XM_006515647		XP_006515710	Zfyve26	mRNA	-7.23099	0.999986	0.0644079
XM_036160919	106952	XM_036160919		XP_036016812	Arap3	mRNA	-7.21928	0.999986	0.0149039
XM_036160789	71718	XM_036160789		XP_036016682	Telo2	mRNA	-7.21354	0.0556622	0.000364717
XM_017319479	208727	XM_017319479		XP_017174968	Hdac4	mRNA	-7.20495	0.999986	0.0653789
XM_030253218	15441	XM_030253218		XP_030109078	Hp1bp3	mRNA	-7.20495	0.999986	0.0653789
NM_001039692	75415	NM_001039692	ENSMUST00000182559	NP_001034781	Arhgap12	mRNA	-7.18807	0.999986	0.0200577
XM_006501808	56790	XM_006501808		XP_006501871	Supt20	mRNA	-7.18343	0.0241354	0.000146047
XM_036164068	230861	XM_036164068		XP_036019961	Eif4g3	mRNA	-7.18083	0.999986	0.021089
XM_006524601	50766	XM_006524601		XP_006524664	Crim1	mRNA	-7.18065	0.999986	0.0247203
XM_030253082	110208	XM_030253082		XP_030108942	Pgd	mRNA	-7.18054	0.999986	0.0201109
XM_017320088	20460	XM_017320088		XP_017175577	Stil	mRNA	-7.17944	0.999986	0.0663421
NM_001290375	227541	NM_001290375		NP_001277304	Camk1d	mRNA	-7.1753	0.999986	0.016079
XM_006507803	23966	XM_006507803		XP_006507866	Tenm4	mRNA	-7.17015	0.0117439	6.71406e-05
XM_036162268	27223	XM_036162268		XP_036018161	Trp53bp1	mRNA	-7.15142	0.999986	0.0674133
XM_030252302	19258	XM_030252302		XP_030108162	Ptpn4	mRNA	-7.14837	0.0154669	8.95735e-05
XM_036165310	54216	XM_036165310		XP_036021203	Pcdh7	mRNA	-7.13848	0.0101075	5.68467e-05
XM_030248592	26934	XM_030248592		XP_030104452	Racgap1	mRNA	-7.1287	0.999986	0.0202937
NM_007626	12419	NM_007626	ENSMUST00000108813	NP_031652	Cbx5	mRNA	-7.12389	0.999986	0.0684796
NM_026450	67911	NM_026450	ENSMUST00000177530	NP_080726	Zfp169	mRNA	-7.12105	0.999986	0.0276993
XM_036164498	74326	XM_036164498		XP_036020391	Hnrnpr	mRNA	-7.11862	0.999986	0.0233076
XM_036154110	330814	XM_036154110		XP_036010003	Adgrl1	mRNA	-7.11462	0.999986	0.0688418
XM_036164621	118568683	XM_036164621		XP_036020514	LOC118568683	mRNA	-7.11045	0.171712	0.00133547
NM_001381926	26357	NM_001381926		NP_001368855	Abcg2	mRNA	-7.10444	0.999986	0.0288939
XM_036164496	227331	XM_036164496		XP_036020389	Gigyf2	mRNA	-7.09821	0.999986	0.0206286
NM_001355385	338355	NM_001355385		NP_001342314	Fkbp15	mRNA	-7.09143	0.0242707	0.000147665
XM_030245308	73192	XM_030245308		XP_030101168	Xpot	mRNA	-7.08935	0.999986	0.0183732
NM_001368315	20340	NM_001368315		NP_001355244	Glg1	mRNA	-7.08899	0.999986	0.023285
XM_011243660	14025	XM_011243660		XP_011241962	Bcl11a	mRNA	-7.08109	0.999986	0.0701652
XM_006501523	26422	XM_006501523		XP_006501586	Nbea	mRNA	-7.07224	0.999986	0.0279462
NM_153089	228852	NM_153089	ENSMUST00000103116	NP_694729	Ppp1r16b	mRNA	-7.0672	0.999986	0.0707193
XM_006533956	66610	XM_006533956		XP_006534019	Abi3	mRNA	-7.06691	0.999986	0.0278924
XM_006499419	228880	XM_006499419		XP_006499482	Zmynd8	mRNA	-7.05633	0.999986	0.0257223
XM_006517352	68675	XM_006517352		XP_006517415	Fam172a	mRNA	-7.05486	0.999986	0.0226847
NM_033606	93838	NM_033606	ENSMUST00000077502	NP_291084	Dqx1	mRNA	-7.04311	0.0668215	0.000448999
XM_006503854	21897	XM_006503854		XP_006503917	Tlr1	mRNA	-7.038	0.999986	0.0718963
XM_006526502	329003	XM_006526502		XP_006526565	Zfp516	mRNA	-7.038	0.999986	0.0718963
XM_030251569	26908	XM_030251569		XP_030107429	Eif2s3y	mRNA	-7.038	0.999986	0.0718963
XM_036161599	26403	XM_036161599		XP_036017492	Map3k11	mRNA	-7.038	0.999986	0.0718963
NM_001355378	320226	NM_001355378	ENSMUST00000231339	NP_001342307	Ccdc171	mRNA	-7.03506	0.999986	0.0222834
XM_030242591	246694	XM_030242591		XP_030098451	Hps5	mRNA	-7.02394	0.999986	0.0449737
XM_006519264	54169	XM_006519264		XP_006519327	Kat6b	mRNA	-7.02303	0.999986	0.0307373
XM_011242798	67287	XM_011242798		XP_011241100	Parp6	mRNA	-7.01834	0.0489988	0.000316509
XM_036152408	78937	XM_036152408		XP_036008301	Avl9	mRNA	-7.01653	0.999986	0.0295973
XM_006521815	17063	XM_006521815		XP_006521878	Muc13	mRNA	-7.01127	0.0234641	0.000140243
XM_006520002	73692	XM_006520002		XP_006520065	Cplane1	mRNA	-7.0082	0.999986	0.0731143
XM_030253222	15441	XM_030253222		XP_030109082	Hp1bp3	mRNA	-7.0082	0.999986	0.0731143
XM_006532850	216760	XM_006532850		XP_006532913	Mfap3	mRNA	-6.99367	0.999986	0.0737138
XM_036160436	210982	XM_036160436		XP_036016329	Bicral	mRNA	-6.9886	0.999986	0.0262302
XM_030246274	69131	XM_030246274		XP_030102134	Cdk12	mRNA	-6.98161	0.00240262	1.26655e-05
XM_006524263	240087	XM_006524263		XP_006524326	Mdc1	mRNA	-6.97776	0.999986	0.0743754
XM_036156217	107476	XM_036156217		XP_036012110	Acaca	mRNA	-6.97776	0.999986	0.0743754
XM_036161432	14218	XM_036161432		XP_036017325	Sh3pxd2a	mRNA	-6.97776	0.999986	0.0743754
XM_036162574	71435	XM_036162574		XP_036018467	Arhgap21	mRNA	-6.97776	0.999986	0.0743754
XM_030245854	217039	XM_030245854	ENSMUST00000154915	XP_030101714	Ggnbp2	mRNA	-6.97554	0.999986	0.0744683
XM_036164489	73469	XM_036164489		XP_036020382	Rnf38	mRNA	-6.97332	0.999986	0.0745609
XM_030255354	232339	XM_030255354		XP_030111214	Ankrd26	mRNA	-6.96728	0.999986	0.0222554
NM_001373883	268445	NM_001373883		NP_001360812	Ankrd13b	mRNA	-6.96632	0.0488225	0.000314464
XM_036157824	108154	XM_036157824		XP_036013717	Adamts6	mRNA	-6.96581	0.0247669	0.000151247
XM_006531436	74440	XM_006531436		XP_006531499	Cmip	mRNA	-6.96094	0.999986	0.0225379
XM_006516010	320487	XM_006516010		XP_006516073	Heatr5a	mRNA	-6.95899	0.999986	0.0751623
XM_006540210	545938	XM_006540210	ENSMUST00000053722	XP_006540273	Zfp607a	mRNA	-6.95582	0.085047	0.000590407
XM_006530151	12704	XM_006530151		XP_006530214	Cit	mRNA	-6.95335	0.999986	0.0333196
XM_006501691	53883	XM_006501691		XP_006501754	Celsr2	mRNA	-6.94668	0.999986	0.075682
NM_001355070	13601	NM_001355070		NP_001341999	Ecm1	mRNA	-6.94257	0.126107	0.00093631
XM_036155917	64009	XM_036155917		XP_036011810	Syne1	mRNA	-6.9305	0.999986	0.0256132
XM_030254420	231600	XM_030254420		XP_030110280	Chfr	mRNA	-6.92929	0.108363	0.000792498
NM_001163469	18685	NM_001163469	ENSMUST00000090685	NP_001156941	Phtf1	mRNA	-6.92659	0.999986	0.024
XM_030250694	228880	XM_030250694		XP_030106554	Zmynd8	mRNA	-6.92475	0.999986	0.028144
XM_030242628	272382	XM_030242628		XP_030098488	Spib	mRNA	-6.91413	0.058565	0.000391346
XM_036157279	20688	XM_036157279		XP_036013172	Sp4	mRNA	-6.90698	0.999986	0.0289977
XM_036156599	217232	XM_036156599		XP_036012492	Cdc27	mRNA	-6.90062	0.999986	0.077652
XM_006501352	229534	XM_006501352		XP_006501415	Pbxip1	mRNA	-6.88993	0.999986	0.0319541
XM_006508994	11733	XM_006508994		XP_006509057	Ank1	mRNA	-6.88884	0.999986	0.029145
XM_036164565	80912	XM_036164565		XP_036020458	Pum1	mRNA	-6.88884	0.999986	0.029145
NM_001003912	213498	NM_001003912	ENSMUST00000039476	NP_001003912	Arhgef11	mRNA	-6.8888	0.999986	0.0257236
NM_001360357	19726	NM_001360357		NP_001347286	Rfx3	mRNA	-6.88593	0.999986	0.0313565
XM_006511298	56404	XM_006511298		XP_006511361	Trip4	mRNA	-6.88241	0.999986	0.0784425
XM_006525953	269003	XM_006525953		XP_006526016	Sap130	mRNA	-6.88016	0.0641531	0.000429878
XM_006516766	69562	XM_006516766		XP_006516829	Cdk13	mRNA	-6.87423	0.999986	0.0410198
XM_006517018	105239	XM_006517018		XP_006517081	Rnf44	mRNA	-6.86985	0.999986	0.0789916
NM_001361210	14815	NM_001361210	ENSMUST00000115571	NP_001348139	Nr3c1	mRNA	-6.86411	0.999986	0.0569847
XM_030255645	74525	XM_030255645		XP_030111505	Fam234b	mRNA	-6.85871	0.999986	0.0361003
NM_199018	236920	NM_199018	ENSMUST00000036606	NP_950183	Stard8	mRNA	-6.85445	0.999986	0.0326068
XM_006500037	66860	XM_006500037		XP_006500100	Tanc1	mRNA	-6.84917	0.999986	0.0799023
XM_011249908	12014	XM_011249908		XP_011248210	Bach2	mRNA	-6.84917	0.999986	0.0799023
XM_006520445	14375	XM_006520445		XP_006520508	Xrcc6	mRNA	-6.84827	0.0323635	0.000200642
XM_030241936	101476	XM_030241936		XP_030097796	Plekha1	mRNA	-6.84597	0.999986	0.051428
XM_036156912	67493	XM_036156912		XP_036012805	Mettl16	mRNA	-6.84398	0.0348784	0.000218176
NM_011711	22379	NM_011711	ENSMUST00000088233	NP_035841	Fmnl3	mRNA	-6.83006	0.999986	0.0328324
XM_006507219	11717	XM_006507219		XP_006507282	Ampd3	mRNA	-6.82688	0.999986	0.0285736
NM_001355685	74455	NM_001355685		NP_001342614	Nsun6	mRNA	-6.82621	0.999986	0.0355444
NM_001099634	226101	NM_001099634	ENSMUST00000041475	NP_001093104	Myof	mRNA	-6.82317	0.999986	0.0348983
XM_006535468	241915	XM_006535468		XP_006535531	Phc3	mRNA	-6.82313	0.999986	0.0810615
XM_036165344	56430	XM_036165344		XP_036021237	Clip1	mRNA	-6.81616	0.999986	0.0283478
NM_172887	320365	NM_172887	ENSMUST00000087204	NP_766475	Fry	mRNA	-6.81515	0.999986	0.0814194
XM_030247001	80913	XM_030247001		XP_030102861	Pum2	mRNA	-6.81515	0.999986	0.0814194
XM_036159861	209018	XM_036159861		XP_036015754	Vps8	mRNA	-6.81515	0.999986	0.0814194
XM_006505849	211187	XM_006505849		XP_006505912	Lrtm2	mRNA	-6.80723	0.999986	0.0286233
XM_036158359	105445	XM_036158359		XP_036014252	Dock9	mRNA	-6.8059	0.999986	0.035597
XM_030250680	104401	XM_030250680		XP_030106540	Pcnx3	mRNA	-6.80115	0.999986	0.0820504
NM_001347036	239393	NM_001347036	ENSMUST00000110305	NP_001333965	Lrp12	mRNA	-6.79181	0.999986	0.0292602
XM_011241841	434223	XM_011241841		XP_011240143	Gvin3	mRNA	-6.78924	0.999986	0.0365913
XM_036165164	277854	XM_036165164		XP_036021057	Depdc5	mRNA	-6.78031	0.0936888	0.000659094
NM_001372300	240084	NM_001372300		NP_001359229	Cchcr1	mRNA	-6.76486	0.999986	0.0311668
XM_017322239	67812	XM_017322239		XP_017177728	Ubxn4	mRNA	-6.75905	0.575292	0.00602266
XM_006498787	15378	XM_006498787		XP_006498850	Hnf4a	mRNA	-6.75569	0.0961476	0.000685315
NM_001308168	79566	NM_001308168		NP_001295097	Sh3bp5l	mRNA	-6.74874	0.0508506	0.000330358
XM_006509576	17925	XM_006509576		XP_006509639	Myo9b	mRNA	-6.7446	0.999986	0.0846401
NM_019915	11872	NM_019915	ENSMUST00000063920	NP_064299	Art2b	mRNA	-6.72983	0.999986	0.0392198
XM_006498542	104418	XM_006498542		XP_006498605	Dgkz	mRNA	-6.72489	0.999986	0.0855584
XM_030247857	319448	XM_030247857		XP_030103717	Fndc3a	mRNA	-6.72297	0.999986	0.039126
XM_006522084	224139	XM_006522084	ENSMUST00000039855	XP_006522147	Golgb1	mRNA	-6.71632	0.999986	0.08596
XM_006525941	240354	XM_006525941		XP_006526004	Malt1	mRNA	-6.70799	0.999986	0.086352
XM_036162492	66860	XM_036162492		XP_036018385	Tanc1	mRNA	-6.70799	0.999986	0.086352
XM_011245682	338368	XM_011245682		XP_011243984	Pheta2	mRNA	-6.70784	0.999986	0.0863589
XM_036163541	100182	XM_036163541		XP_036019434	Akna	mRNA	-6.69431	0.999986	0.0869987
XM_036162615	73368	XM_036162615		XP_036018508	Col20a1	mRNA	-6.67943	0.999986	0.0394378
NM_001289619	22793	NM_001289619	ENSMUST00000070635	NP_001276548	Zyx	mRNA	-6.67314	0.999986	0.0880075
NM_001205236	544817	NM_001205236		NP_001192165	Arhgap27	mRNA	-6.67043	0.999986	0.0881374
XM_011245220	76007	XM_011245220		XP_011243522	Zmym2	mRNA	-6.67043	0.999986	0.0881374
XM_036164408	70012	XM_036164408		XP_036020301	Cep85	mRNA	-6.64936	0.999986	0.0380188
XM_036156120	80904	XM_036156120		XP_036012013	Dtx3	mRNA	-6.64926	0.999986	0.0891567
XM_006505325	108960	XM_006505325		XP_006505388	Irak2	mRNA	-6.64148	0.0806677	0.000558508
NM_001122730	231861	NM_001122730	ENSMUST00000152247	NP_001116202	Tnrc18	mRNA	-6.63575	0.999986	0.0630439
NM_173018	270163	NM_173018	ENSMUST00000136740	NP_766606	Myo9a	mRNA	-6.63186	0.999986	0.0900017
XM_006511351	66660	XM_006511351		XP_006511414	Sltm	mRNA	-6.6138	0.196705	0.00158097
XM_006510414	319675	XM_006510414		XP_006510477	Cep295	mRNA	-6.60112	0.999986	0.0915102
XM_011239144	64930	XM_011239144		XP_011237446	Tsc1	mRNA	-6.60112	0.999986	0.0915102
NM_001039087	107746	NM_001039087	ENSMUST00000095087	NP_001034176	Rapgef1	mRNA	-6.59983	0.999986	0.041767
NM_021326	57782	NM_021326	ENSMUST00000165318	NP_067301	Rbak	mRNA	-6.59983	0.999986	0.041767
XM_036154624	16201	XM_036154624		XP_036010517	Ilf3	mRNA	-6.59778	0.999986	0.0698841
NM_001013387	319535	NM_001013387	ENSMUST00000115333	NP_001013405	Zfp182	mRNA	-6.59223	0.999986	0.0919503
XM_006504676	231841	XM_006504676		XP_006504739	Brat1	mRNA	-6.59223	0.999986	0.0919503
XM_030243463	234366	XM_030243463		XP_030099323	Gatad2a	mRNA	-6.58789	0.999986	0.0496515
XM_006508832	50767	XM_006508832		XP_006508895	Pnpla6	mRNA	-6.58409	0.999986	0.0474034
XM_030248716	67515	XM_030248716		XP_030104576	Ttc33	mRNA	-6.58377	0.999986	0.0399737
XM_030253950	24014	XM_030253950		XP_030109810	Rnasel	mRNA	-6.57902	0.999986	0.0416871
NM_001177834	228608	NM_001177834	ENSMUST00000110188	NP_001171305	Smox	mRNA	-6.57731	0.999986	0.0475529
XM_006512803	56422	XM_006512803		XP_006512866	Hbs1l	mRNA	-6.57015	0.999986	0.0619909
XM_030243546	77264	XM_030243546		XP_030099406	Zfp142	mRNA	-6.57008	0.999986	0.0761965
XM_006529716	329260	XM_006529716		XP_006529779	Dennd1b	mRNA	-6.56447	0.999986	0.0460584
NM_001178049	17342	NM_001178049	ENSMUST00000101123	NP_001171520	Mitf	mRNA	-6.56371	0.999986	0.0933732
XM_011242326	70885	XM_011242326		XP_011240628	Ints10	mRNA	-6.56275	0.999986	0.0497568
NM_012034	26945	NM_012034	ENSMUST00000024999	NP_036164	Tpsg1	mRNA	-6.561	0.226207	0.00186848
NM_010166	14050	NM_010166	ENSMUST00000079157	NP_034296	Eya3	mRNA	-6.55148	0.999986	0.0939892
XM_006507920	319604	XM_006507920		XP_006507983	Fam168a	mRNA	-6.55148	0.999986	0.0939892
XM_006528468	100503043	XM_006528468		XP_006528531	Armcx4	mRNA	-6.55148	0.999986	0.0939892
XM_006532312	16416	XM_006532312		XP_006532375	Itgb3	mRNA	-6.55148	0.999986	0.0939892
XM_011247244	226255	XM_011247244		XP_011245546	Atrnl1	mRNA	-6.55148	0.999986	0.0939892
XM_030247937	66573	XM_030247937		XP_030103797	Dzip1	mRNA	-6.55148	0.999986	0.0939892
XM_036155650	16971	XM_036155650		XP_036011543	Lrp1	mRNA	-6.55148	0.999986	0.0939892
XM_036161570	226169	XM_036161570		XP_036017463	Pprc1	mRNA	-6.55031	0.252662	0.0021292
XM_030254393	26374	XM_030254393		XP_030110253	Cop1	mRNA	-6.54948	0.999986	0.0506071
NM_001360266	29811	NM_001360266		NP_001347195	Ndrg2	mRNA	-6.54723	0.999986	0.0423164
XM_011250231	230793	XM_011250231		XP_011248533	Ahdc1	mRNA	-6.54609	0.999986	0.0505183
XM_036159350	223666	XM_036159350		XP_036015243	Arhgap39	mRNA	-6.54248	0.999986	0.0473241
NM_001001738	414801	NM_001001738	ENSMUST00000095998	NP_001001738	Itprip	mRNA	-6.54042	0.999986	0.0494825
XM_006500026	66680	XM_006500026		XP_006500089	Oser1	mRNA	-6.5285	0.454364	0.00434342
XM_036165354	56430	XM_036165354		XP_036021247	Clip1	mRNA	-6.52125	0.999986	0.0523216
XM_030245912	217364	XM_030245912		XP_030101772	Engase	mRNA	-6.52054	0.999986	0.0504939
XM_006507625	233545	XM_006507625		XP_006507688	Emsy	mRNA	-6.51638	0.999986	0.0459876
XM_011240339	99887	XM_011240339		XP_011238641	Tlcd4	mRNA	-6.514	0.140122	0.00105077
NM_133869	99712	NM_133869	ENSMUST00000068301	NP_598630	Cept1	mRNA	-6.51124	0.999986	0.0518007
XM_036163409	78266	XM_036163409		XP_036019302	Zfp687	mRNA	-6.5096	0.999986	0.0497104
NM_001163513	71228	NM_001163513	ENSMUST00000090398	NP_001156985	Dlg5	mRNA	-6.50954	0.999986	0.0961254
NM_009677	11765	NM_009677	ENSMUST00000093157	NP_033807	Ap1g1	mRNA	-6.50954	0.999986	0.0961254
NM_134080	286940	NM_134080		NP_598841	Flnb	mRNA	-6.50954	0.999986	0.0961254
XM_006528929	58194	XM_006528929		XP_006528992	Sh3kbp1	mRNA	-6.50954	0.999986	0.0961254
XM_036165428	66899	XM_036165428		XP_036021321	Fip1l1	mRNA	-6.50954	0.999986	0.0961254
XM_006501593	329650	XM_006501593		XP_006501656	Med12l	mRNA	-6.50719	0.999986	0.0538446
XM_030248407	18574	XM_030248407		XP_030104267	Pde1b	mRNA	-6.50572	0.999986	0.096322
XM_036159801	170644	XM_036159801		XP_036015694	Ubn1	mRNA	-6.50572	0.999986	0.096322
XM_006519998	73692	XM_006519998		XP_006520061	Cplane1	mRNA	-6.50498	0.999986	0.0963602
XM_036155504	110829	XM_036155504		XP_036011397	Lims1	mRNA	-6.50411	0.999986	0.0531631
XM_006508829	50767	XM_006508829		XP_006508892	Pnpla6	mRNA	-6.5041	0.999986	0.0494331
XM_011250688	68891	XM_011250688		XP_011248990	Cd177	mRNA	-6.50124	0.999986	0.0525247
NM_001361245	16407	NM_001361245		NP_001348174	Itgae	mRNA	-6.4964	0.999986	0.059841
XM_030254500	243025	XM_030254500		XP_030110360	Tmem156	mRNA	-6.49629	0.999986	0.0472502
XM_036164598	227399	XM_036164598		XP_036020491	Ppip5k2	mRNA	-6.49618	0.335158	0.00295504
XM_006521764	13383	XM_006521764		XP_006521827	Dlg1	mRNA	-6.49158	0.999986	0.050709
NM_001145886	21844	NM_001145886	ENSMUST00000163370	NP_001139358	Tiam1	mRNA	-6.47947	0.999986	0.0976815
XM_036163660	14050	XM_036163660		XP_036019553	Eya3	mRNA	-6.47947	0.999986	0.0976815
XM_036160611	24132	XM_036160611		XP_036016504	Zfp53	mRNA	-6.47483	0.478574	0.0047081
XM_006497367	170768	XM_006497367		XP_006497430	Pfkfb3	mRNA	-6.46636	0.999986	0.0983662
XM_017312598	17925	XM_017312598		XP_017168087	Myo9b	mRNA	-6.46572	0.999986	0.0983992
XM_030245388	77987	XM_030245388		XP_030101248	Ascc3	mRNA	-6.46572	0.999986	0.0983992
XM_030250969	319924	XM_030250969		XP_030106829	Apba1	mRNA	-6.4619	0.999986	0.0575644
XM_030255639	56210	XM_030255639		XP_030111499	Rev1	mRNA	-6.45941	0.999986	0.0540936
NM_175428	114565	NM_175428	ENSMUST00000113734	NP_780637	Zbtb21	mRNA	-6.4569	0.992531	0.0141468
XM_006499175	227937	XM_006499175		XP_006499238	Pkp4	mRNA	-6.45605	0.999986	0.0652636
NM_001357774	20623	NM_001357774		NP_001344703	Snrk	mRNA	-6.45256	0.999986	0.0525927
XM_011245566	223642	XM_011245566		XP_011243868	Zc3h3	mRNA	-6.44842	0.178547	0.00140852
XM_030247619	12325	XM_030247619		XP_030103479	Camk2g	mRNA	-6.44294	0.902168	0.0120114
XM_017321602	269831	XM_017321602		XP_017177091	Tspan12	mRNA	-6.43884	0.999986	0.0554545
XM_006501271	213498	XM_006501271		XP_006501334	Arhgef11	mRNA	-6.43872	0.999986	0.0504601
XM_011246053	94184	XM_011246053		XP_011244355	Pdxdc1	mRNA	-6.42822	0.999986	0.0660524
NM_001373923	76626	NM_001373923		NP_001360852	Msi2	mRNA	-6.42704	0.999986	0.100442
XM_017314623	360013	XM_017314623		XP_017170112	Myo18a	mRNA	-6.42459	0.999986	0.100573
XM_006498636	12388	XM_006498636		XP_006498699	Ctnnd1	mRNA	-6.42183	0.999986	0.10072
XM_006505684	17342	XM_006505684		XP_006505747	Mitf	mRNA	-6.42183	0.999986	0.10072
XM_006507041	232560	XM_006507041		XP_006507104	Caprin2	mRNA	-6.42183	0.999986	0.10072
XM_006512710	22288	XM_006512710		XP_006512773	Utrn	mRNA	-6.42183	0.999986	0.10072
XM_006525841	225339	XM_006525841		XP_006525904	Ammecr1l	mRNA	-6.42183	0.999986	0.10072
XM_030252208	77683	XM_030252208		XP_030108068	Ehmt1	mRNA	-6.40807	0.537032	0.0055324
NM_001362187	101187	NM_001362187		NP_001349116	Parp11	mRNA	-6.4056	0.999986	0.0592058
XM_006501148	19260	XM_006501148		XP_006501211	Ptpn22	mRNA	-6.4038	0.999986	0.0176868
NM_011184	19167	NM_011184	ENSMUST00000160027	NP_035314	Psma3	mRNA	-6.40357	0.999986	0.101698
XM_036155188	66812	XM_036155188		XP_036011081	Ppcdc	mRNA	-6.40357	0.999986	0.101698
XM_006526860	21416	XM_006526860		XP_006526923	Tcf7l2	mRNA	-6.40118	0.999986	0.0511074
NM_178741	246293	NM_178741	ENSMUST00000031254	NP_848856	Klhl8	mRNA	-6.40067	0.999986	0.0572637
NM_138582	27762	NM_138582	ENSMUST00000007245	NP_613048	Vwa7	mRNA	-6.4001	0.999986	0.101885
XM_006518746	20540	XM_006518746		XP_006518809	Slc7a7	mRNA	-6.4001	0.999986	0.101885
XM_011245450	140570	XM_011245450		XP_011243752	Plxnb2	mRNA	-6.39485	0.999986	0.0616559
NM_001382388	233406	NM_001382388		NP_001369317	Prc1	mRNA	-6.39237	0.176561	0.00138957
XM_036154335	74256	XM_036154335		XP_036010228	Cyld	mRNA	-6.38766	0.999986	0.0544459
XM_030254254	20239	XM_030254254		XP_030110114	Atxn2	mRNA	-6.38257	0.999986	0.0693455
NM_001130170	22680	NM_001130170	ENSMUST00000165565	NP_001123642	Zfp207	mRNA	-6.3759	0.999986	0.103195
XM_006540369	71723	XM_006540369		XP_006540432	Dhx34	mRNA	-6.3759	0.999986	0.103195
XM_036159357	18108	XM_036159357		XP_036015250	Nmt2	mRNA	-6.3759	0.999986	0.103195
XM_030243238	109151	XM_030243238		XP_030099098	Chd9	mRNA	-6.37264	0.999986	0.103372
XM_030245969	237898	XM_030245969		XP_030101829	Usp32	mRNA	-6.37264	0.999986	0.103372
XM_030249920	56716	XM_030249920		XP_030105780	Mlst8	mRNA	-6.36916	0.999986	0.0556763
XM_036159952	268859	XM_036159952		XP_036015845	Rbfox1	mRNA	-6.36667	0.197039	0.00158731
NM_001001447	232878	NM_001001447	ENSMUST00000055528	NP_001001447	Zscan22	mRNA	-6.36414	0.999986	0.0538444
NM_027674	71101	NM_027674	ENSMUST00000202816	NP_081950	Uvssa	mRNA	-6.36059	0.999986	0.104031
XM_006510741	102442	XM_006510741		XP_006510804	Dennd4a	mRNA	-6.36059	0.999986	0.104031
XM_017321538	232288	XM_017321538		XP_017177027	Frmd4b	mRNA	-6.36059	0.999986	0.104031
XM_030244049	140630	XM_030244049		XP_030099909	Ube4a	mRNA	-6.36059	0.999986	0.104031
XM_036153512	75430	XM_036153512		XP_036009405	Anapc15	mRNA	-6.35432	0.367277	0.00329959
XM_006534068	68626	XM_006534068		XP_006534131	Elac2	mRNA	-6.34466	0.999986	0.104907
XM_030255602	72144	XM_030255602		XP_030111462	Slc37a3	mRNA	-6.34329	0.999986	0.0663802
XM_030244252	22688	XM_030244252		XP_030100112	Zfp26	mRNA	-6.33861	0.999986	0.10524
XM_036153625	70827	XM_036153625		XP_036009518	Trak2	mRNA	-6.32995	0.999986	0.0658858
XM_006537949	26885	XM_006537949		XP_006538012	Casp8ap2	mRNA	-6.32963	0.604232	0.00642656
XM_011242784	66069	XM_011242784		XP_011241086	Snupn	mRNA	-6.32875	0.999986	0.0624036
NM_001305278	12802	NM_001305278	ENSMUST00000068830	NP_001292207	Cnr2	mRNA	-6.32845	0.999986	0.105803
XM_006501362	229584	XM_006501362	ENSMUST00000107266	XP_006501425	Pogz	mRNA	-6.32845	0.999986	0.105803
XM_006519387	66573	XM_006519387		XP_006519450	Dzip1	mRNA	-6.32845	0.999986	0.105803
XM_011242832	75782	XM_011242832		XP_011241134	Lca5	mRNA	-6.32845	0.999986	0.105803
XM_030251509	73341	XM_030251509		XP_030107369	Arhgef6	mRNA	-6.32845	0.999986	0.105803
XM_030254019	240869	XM_030254019		XP_030109879	Zbtb37	mRNA	-6.32845	0.999986	0.105803
XM_036156955	69131	XM_036156955		XP_036012848	Cdk12	mRNA	-6.32845	0.999986	0.105803
XM_036160832	227700	XM_036160832		XP_036016725	Sh3glb2	mRNA	-6.32845	0.999986	0.105803
XM_036163265	68521	XM_036163265		XP_036019158	Fam189b	mRNA	-6.32845	0.999986	0.105803
NM_001159948	74018	NM_001159948	ENSMUST00000163058	NP_001153420	Als2	mRNA	-6.31955	0.999986	0.0649533
NM_001360394	277396	NM_001360394		NP_001347323	Klhl23	mRNA	-6.31617	0.288462	0.00247373
XM_036155894	56307	XM_036155894		XP_036011787	Metap2	mRNA	-6.31505	0.999986	0.0618453
NM_001347467	237339	NM_001347467	ENSMUST00000105519	NP_001334396	L3mbtl3	mRNA	-6.31465	0.999986	0.0690764
XM_017314115	72128	XM_017314115		XP_017169604	2610008E11Rik	mRNA	-6.31465	0.999986	0.0690764
XM_036155993	70297	XM_036155993	ENSMUST00000162860	XP_036011886	Gcc2	mRNA	-6.31195	0.999986	0.0588397
XM_030243051	75430	XM_030243051		XP_030098911	Anapc15	mRNA	-6.31041	0.999986	0.0679161
NM_001378669	102637087	NM_001378669		NP_001365598	Gm33989	mRNA	-6.30607	0.399771	0.00367314
XM_011247248	240665	XM_011247248		XP_011245550	Ccnj	mRNA	-6.30552	0.999986	0.0655255
XM_017321408	16438	XM_017321408	ENSMUST00000203615	XP_017176897	Itpr1	mRNA	-6.30363	0.999986	0.068443
XM_011239457	228359	XM_011239457		XP_011237759	Arhgap1	mRNA	-6.30315	0.999986	0.0673098
XM_006512206	66079	XM_006512206		XP_006512269	Tmem42	mRNA	-6.2964	0.593702	0.00627049
NM_172554	320150	NM_172554	ENSMUST00000041723	NP_766142	Zdhhc17	mRNA	-6.29363	0.999986	0.10775
XM_006506811	93838	XM_006506811		XP_006506874	Dqx1	mRNA	-6.29006	0.999986	0.0663136
XM_006534286	72055	XM_006534286		XP_006534349	Slc38a10	mRNA	-6.29006	0.999986	0.0663136
NM_001371059	18032	NM_001371059		NP_001357988	Nfix	mRNA	-6.28699	0.999986	0.108124
NM_001372241	23805	NM_001372241		NP_001359170	Apc2	mRNA	-6.28699	0.999986	0.108124
XM_006496302	73122	XM_006496302		XP_006496365	Tgfbrap1	mRNA	-6.28699	0.999986	0.108124
XM_006520242	105782	XM_006520242		XP_006520305	Scrib	mRNA	-6.28699	0.999986	0.108124
XM_006529728	381290	XM_006529728		XP_006529791	Atp2b4	mRNA	-6.28699	0.999986	0.108124
NM_001362726	22720	NM_001362726		NP_001349655	Zfp62	mRNA	-6.28467	0.999986	0.0744792
XM_011250028	242409	XM_011250028		XP_011248330	Tmem8b	mRNA	-6.28327	0.999986	0.0617262
NM_001356443	66926	NM_001356443		NP_001343372	Trmt6	mRNA	-6.28323	0.999986	0.0687913
XM_030244943	18537	XM_030244943		XP_030100803	Pcmt1	mRNA	-6.28165	0.999986	0.078571
XM_030242052	12727	XM_030242052		XP_030097912	Clcn4	mRNA	-6.27938	0.999986	0.108555
XM_030253272	16561	XM_030253272		XP_030109132	Kif1b	mRNA	-6.27938	0.999986	0.108555
XM_036165738	109135	XM_036165738		XP_036021631	Plekha5	mRNA	-6.27731	0.999986	0.0808367
XM_030248156	17354	XM_030248156		XP_030104016	Mllt10	mRNA	-6.26497	0.999986	0.0611302
NM_001190448	13195	NM_001190448	ENSMUST00000178704	NP_001177377	Ddc	mRNA	-6.26116	0.999986	0.0616085
XM_030242354	21843	XM_030242354		XP_030098214	Tial1	mRNA	-6.25728	0.999986	0.109813
XM_030253273	16561	XM_030253273		XP_030109133	Kif1b	mRNA	-6.25728	0.999986	0.109813
XM_030250630	75964	XM_030250630		XP_030106490	Trappc8	mRNA	-6.25349	0.397121	0.00364142
NM_001286759	229877	NM_001286759	ENSMUST00000196280	NP_001273688	Rap1gds1	mRNA	-6.25102	0.999986	0.0181705
XM_036163029	229227	XM_036163029		XP_036018922	4932438A13Rik	mRNA	-6.25083	0.999986	0.097323
XM_030251977	67121	XM_030251977		XP_030107837	Mastl	mRNA	-6.24803	0.999986	0.0625006
XM_006531773	329015	XM_006531773		XP_006531836	Atg2a	mRNA	-6.24719	0.999986	0.110391
XM_006537795	22249	XM_006537795	ENSMUST00000107953	XP_006537858	Unc13b	mRNA	-6.24719	0.999986	0.110391
NM_001355669	74243	NM_001355669		NP_001342598	Slx4ip	mRNA	-6.24689	0.999986	0.0641232
NM_001081316	319901	NM_001081316	ENSMUST00000035462	NP_001074785	Dsel	mRNA	-6.24149	0.999986	0.0728944
XM_017315475	212483	XM_017315475		XP_017170964	Fam193b	mRNA	-6.24142	0.999986	0.0630068
XM_030254904	77697	XM_030254904		XP_030110764	Mmab	mRNA	-6.23908	0.999986	0.0689018
XM_006518703	18826	XM_006518703		XP_006518766	Lcp1	mRNA	-6.23754	0.999986	0.0635616
XM_017318272	66395	XM_017318272		XP_017173761	Ahnak	mRNA	-6.23568	0.999986	0.0710004
XM_036154730	19654	XM_036154730		XP_036010623	Rbm6	mRNA	-6.23244	0.999986	0.0686746
XM_030254056	110524	XM_030254056		XP_030109916	Dgkq	mRNA	-6.2293	0.999986	0.070345
NM_001378315	20354	NM_001378315		NP_001365244	Sema4d	mRNA	-6.22859	0.999986	0.111463
NM_027881	71720	NM_027881	ENSMUST00000114468	NP_082157	Osbpl3	mRNA	-6.22859	0.999986	0.111463
XM_011240068	214133	XM_011240068		XP_011238370	Tet2	mRNA	-6.22859	0.999986	0.111463
XM_017313016	78514	XM_017313016		XP_017168505	Arhgap10	mRNA	-6.22859	0.999986	0.111463
XM_017316126	66573	XM_017316126		XP_017171615	Dzip1	mRNA	-6.22859	0.999986	0.111463
XM_030245282	71371	XM_030245282		XP_030101142	Arid5b	mRNA	-6.22859	0.999986	0.111463
XM_030251689	27387	XM_030251689		XP_030107549	Sh2d3c	mRNA	-6.22859	0.999986	0.111463
NM_001348248	225055	NM_001348248		NP_001335177	Fbxo11	mRNA	-6.22693	0.999986	0.111559
XM_006495723	16177	XM_006495723		XP_006495786	Il1r1	mRNA	-6.22693	0.999986	0.111559
XM_006534962	269682	XM_006534962		XP_006535025	Golga3	mRNA	-6.22693	0.999986	0.111559
XM_030250903	226169	XM_030250903		XP_030106763	Pprc1	mRNA	-6.22693	0.999986	0.111559
XM_036152750	17537	XM_036152750		XP_036008643	Meis3	mRNA	-6.22693	0.999986	0.111559
XM_036162240	269252	XM_036162240		XP_036018133	Gtf3c4	mRNA	-6.22693	0.999986	0.111559
XM_036159034	17354	XM_036159034		XP_036014927	Mllt10	mRNA	-6.21509	0.999986	0.0716167
XM_030251819	381410	XM_030251819		XP_030107679	Zfp408	mRNA	-6.20869	0.999986	0.0723259
XM_030248494	223666	XM_030248494		XP_030104354	Arhgap39	mRNA	-6.20512	0.999986	0.0724451
XM_017321430	18139	XM_017321430		XP_017176919	Zfp638	mRNA	-6.19921	0.999986	0.113174
XM_017317243	14158	XM_017317243		XP_017172732	Fer	mRNA	-6.19594	0.999986	0.113366
XM_036157093	78455	XM_036157093		XP_036012986	Helz	mRNA	-6.19594	0.999986	0.113366
XM_006503236	54383	XM_006503236		XP_006503299	Phc2	mRNA	-6.19502	0.999986	0.0751581
XM_030247003	80913	XM_030247003		XP_030102863	Pum2	mRNA	-6.184	0.999986	0.0851759
NM_001198808	353282	NM_001198808		NP_001185737	Sfmbt2	mRNA	-6.17594	0.999986	0.114543
NM_001281966	16428	NM_001281966		NP_001268895	Itk	mRNA	-6.17594	0.999986	0.114543
NM_001301304	15257	NM_001301304	ENSMUST00000118317	NP_001288233	Hipk1	mRNA	-6.17594	0.999986	0.114543
NM_001309389	434178	NM_001309389		NP_001296318	Zfp141	mRNA	-6.17594	0.999986	0.114543
XM_006517615	218613	XM_006517615		XP_006517678	Mier3	mRNA	-6.17594	0.999986	0.114543
XM_011242747	244891	XM_011242747		XP_011241049	Scaper	mRNA	-6.17594	0.999986	0.114543
XM_030247373	66970	XM_030247373		XP_030103233	Ssbp2	mRNA	-6.17594	0.999986	0.114543
XM_030248826	83925	XM_030248826		XP_030104686	Trps1	mRNA	-6.17594	0.999986	0.114543
XM_036164295	65945	XM_036164295		XP_036020188	Clstn1	mRNA	-6.17594	0.999986	0.114543
XM_006510108	20443	XM_006510108		XP_006510171	St3gal4	mRNA	-6.17505	0.529436	0.00540883
NM_001287015	67225	NM_001287015	ENSMUST00000106535	NP_001273944	Rnpc3	mRNA	-6.17031	0.474586	0.00462482
NM_001170401	268567	NM_001170401	ENSMUST00000070174	NP_001163872	Tmem229b	mRNA	-6.16426	0.999986	0.115235
NM_001377383	217827	NM_001377383		NP_001364312	Nrde2	mRNA	-6.16426	0.999986	0.115235
XM_011241412	54484	XM_011241412		XP_011239714	Mkrn1	mRNA	-6.15801	0.449875	0.00424396
XM_006516806	94246	XM_006516806		XP_006516869	Arid4b	mRNA	-6.15765	0.999986	0.0805388
XM_006509992	13478	XM_006509992		XP_006510055	Dpagt1	mRNA	-6.14958	0.999986	0.11611
XM_030251198	110651	XM_030251198		XP_030107058	Rps6ka3	mRNA	-6.14958	0.999986	0.11611
NM_152809	70425	NM_152809	ENSMUST00000069597	NP_690022	Csnk1g3	mRNA	-6.14723	0.999986	0.0810123
XM_011246645	72836	XM_011246645		XP_011244947	Pot1b	mRNA	-6.14723	0.999986	0.0810123
NM_001362839	53413	NM_001362839		NP_001349768	Exoc7	mRNA	-6.13785	0.999986	0.0816493
XM_006533418	268512	XM_006533418		XP_006533481	Slc26a11	mRNA	-6.13187	0.999986	0.117172
XM_017321434	18139	XM_017321434		XP_017176923	Zfp638	mRNA	-6.13187	0.999986	0.117172
NM_001039188	68750	NM_001039188	ENSMUST00000110237	NP_001034277	Rreb1	mRNA	-6.12768	0.999986	0.0741222
NM_001379122	26894	NM_001379122		NP_001366051	Cops7a	mRNA	-6.12616	0.999986	0.0825387
NM_172502	212123	NM_172502	ENSMUST00000041367	NP_766090	Dcaf15	mRNA	-6.12411	0.999986	0.11764
XM_006530130	12704	XM_006530130		XP_006530193	Cit	mRNA	-6.12411	0.999986	0.11764
XM_030251203	11798	XM_030251203		XP_030107063	Xiap	mRNA	-6.12411	0.999986	0.11764
XM_036163393	21339	XM_036163393		XP_036019286	Taf1a	mRNA	-6.12411	0.999986	0.11764
NM_001114362	78798	NM_001114362	ENSMUST00000112363	NP_001107834	Eml4	mRNA	-6.12292	0.999986	0.0750261
XM_006496878	29809	XM_006496878		XP_006496941	Rabgap1l	mRNA	-6.1213	0.999986	0.11781
XM_006539226	74326	XM_006539226		XP_006539289	Hnrnpr	mRNA	-6.1213	0.999986	0.11781
XM_006539881	233064	XM_006539881		XP_006539944	Wdr62	mRNA	-6.1213	0.999986	0.11781
XM_030242110	13854	XM_030242110		XP_030097970	Epn1	mRNA	-6.1213	0.999986	0.11781
XM_030254579	320827	XM_030254579		XP_030110439	Cracd	mRNA	-6.1213	0.999986	0.11781
XM_036152739	17258	XM_036152739		XP_036008632	Mef2a	mRNA	-6.1213	0.999986	0.11781
NM_001080774	17913	NM_001080774	ENSMUST00000102504	NP_001074243	Myo1c	mRNA	-6.11937	0.999986	0.0830227
XM_030241999	11652	XM_030241999	ENSMUST00000108343	XP_030097859	Akt2	mRNA	-6.11875	0.999986	0.0741485
XM_006515924	26931	XM_006515924		XP_006515987	Ppp2r5c	mRNA	-6.11754	0.999986	0.0736875
XM_030255571	545389	XM_030255571		XP_030111431	Cep170	mRNA	-6.11625	0.999986	0.0763555
XM_036152511	101471	XM_036152511		XP_036008404	Phrf1	mRNA	-6.11439	0.999986	0.084005
XM_006515704	217716	XM_006515704		XP_006515767	Mlh3	mRNA	-6.11327	0.999986	0.0859676
NM_001167939	74549	NM_001167939	ENSMUST00000212308	NP_001161411	Mau2	mRNA	-6.10724	0.999986	0.090664
XM_036156318	14025	XM_036156318		XP_036012211	Bcl11a	mRNA	-6.10478	0.999986	0.0848692
XM_011238654	14897	XM_011238654		XP_011236956	Trip12	mRNA	-6.09874	0.999986	0.11918
XM_036163577	109242	XM_036163577		XP_036019470	Kif24	mRNA	-6.09874	0.999986	0.11918
XM_036165358	56715	XM_036165358		XP_036021251	Rabgef1	mRNA	-6.09874	0.999986	0.11918
NM_172758	234595	NM_172758	ENSMUST00000040481	NP_766346	Slc38a7	mRNA	-6.09818	0.999986	0.119214
XM_036152338	72895	XM_036152338		XP_036008231	Setd5	mRNA	-6.09713	0.999986	0.0869418
NM_024289	79196	NM_024289	ENSMUST00000020411	NP_077251	Osbpl5	mRNA	-6.09397	0.999986	0.0863796
XM_006497189	63953	XM_006497189		XP_006497252	Dusp10	mRNA	-6.09397	0.999986	0.0863796
XM_030253159	12986	XM_030253159		XP_030109019	Csf3r	mRNA	-6.09397	0.999986	0.0863796
XM_011243720	245944	XM_011243720		XP_011242022	Vps54	mRNA	-6.09324	0.999986	0.0859326
NM_001362189	244219	NM_001362189	ENSMUST00000106263	NP_001349118	Zfp668	mRNA	-6.09263	0.999986	0.0826506
XM_036163757	16975	XM_036163757		XP_036019650	Lrp8	mRNA	-6.08985	0.917084	0.0123205
XM_030247678	16709	XM_030247678		XP_030103538	Ktn1	mRNA	-6.08909	0.999986	0.0177158
XM_011247151	15959	XM_011247151		XP_011245453	Ifit3	mRNA	-6.08435	0.999986	0.0916377
XM_036164863	17765	XM_036164863		XP_036020756	Mtf2	mRNA	-6.0825	0.447762	0.00421382
XM_011249866	630836	XM_011249866		XP_011248168	2010315B03Rik	mRNA	-6.08001	0.475919	0.00465047
XM_036162332	329540	XM_036162332		XP_036018225	Nol4l	mRNA	-6.07681	0.488568	0.00482456
NM_001360425	55992	NM_001360425		NP_001347354	Trim3	mRNA	-6.07346	0.999986	0.095138
NM_001378939	16563	NM_001378939		NP_001365868	Kif2a	mRNA	-6.07178	0.999986	0.120834
XM_006525701	17128	XM_006525701		XP_006525764	Smad4	mRNA	-6.07178	0.999986	0.120834
XM_036161678	68431	XM_036161678	ENSMUST00000177667	XP_036017571	Fbxl15	mRNA	-6.07166	0.539247	0.00556523
XM_006500672	52856	XM_006500672		XP_006500735	Mtg2	mRNA	-6.06484	0.999986	0.0786988
NM_019926	17772	NM_019926	ENSMUST00000114617	NP_064310	Mtm1	mRNA	-6.06483	0.999986	0.121263
NM_133717	69834	NM_133717	ENSMUST00000032134	NP_598478	Rab43	mRNA	-6.06483	0.999986	0.121263
XM_036158566	219140	XM_036158566		XP_036014459	Spata13	mRNA	-6.06483	0.999986	0.121263
NM_001038703	80290	NM_001038703	ENSMUST00000100514	NP_001033792	Gpr146	mRNA	-6.06451	0.999986	0.121283
NM_001167886	225888	NM_001167886	ENSMUST00000113977	NP_001161358	Kmt5b	mRNA	-6.06451	0.999986	0.121283
NM_001291186	109934	NM_001291186	ENSMUST00000065028	NP_001278115	Abr	mRNA	-6.06451	0.999986	0.121283
NM_028127	319710	NM_028127	ENSMUST00000057859	NP_082403	Frmd6	mRNA	-6.06451	0.999986	0.121283
XM_006500776	26570	XM_006500776		XP_006500839	Slc7a11	mRNA	-6.06451	0.999986	0.121283
XM_006530237	208043	XM_006530237		XP_006530300	Setd1b	mRNA	-6.06451	0.999986	0.121283
XM_030249768	227648	XM_030249768		XP_030105628	Sec16a	mRNA	-6.06451	0.999986	0.121283
XM_030250536	52662	XM_030250536		XP_030106396	Ldlrad4	mRNA	-6.06451	0.999986	0.121283
XM_030253583	226856	XM_030253583		XP_030109443	Lpgat1	mRNA	-6.06451	0.999986	0.121283
XM_006509881	67667	XM_006509881		XP_006509944	Alkbh8	mRNA	-6.06042	0.999986	0.0800351
XM_030246519	109929	XM_030246519		XP_030102379	Zbtb25	mRNA	-6.05932	0.679338	0.00749238
XM_030249998	227743	XM_030249998		XP_030105858	Mapkap1	mRNA	-6.05422	0.999986	0.0795576
XM_036153091	243906	XM_036153091		XP_036008984	Zfp14	mRNA	-6.05422	0.999986	0.0795576
XM_036155627	15273	XM_036155627		XP_036011520	Hivep2	mRNA	-6.05001	0.999986	0.0960029
XM_036152964	233147	XM_036152964		XP_036008857	Zfp939	mRNA	-6.04637	0.999986	0.0904428
NM_001205241	54169	NM_001205241	ENSMUST00000182855	NP_001192170	Kat6b	mRNA	-6.04488	0.999986	0.122502
XM_006532706	207777	XM_006532706		XP_006532769	Tspoap1	mRNA	-6.03626	0.999986	0.0918492
XM_036156272	12808	XM_036156272		XP_036012165	Cobl	mRNA	-6.03494	0.999986	0.0883999
NM_001363356	104625	NM_001363356		NP_001350285	Cnot6	mRNA	-6.0301	0.999986	0.123426
XM_006534065	68626	XM_006534065		XP_006534128	Elac2	mRNA	-6.0301	0.999986	0.123426
XM_036158668	319955	XM_036158668		XP_036014561	Ercc6	mRNA	-6.0301	0.999986	0.123426
XM_036164829	240869	XM_036164829		XP_036020722	Zbtb37	mRNA	-6.0301	0.999986	0.123426
XM_011247358	72502	XM_011247358		XP_011245660	Cwf19l1	mRNA	-6.02207	0.999986	0.0176776
NM_001195096	215789	NM_001195096		NP_001182025	Phactr2	mRNA	-6.02018	0.999986	0.0996794
XM_030254553	277854	XM_030254553		XP_030110413	Depdc5	mRNA	-6.01747	0.999986	0.12422
NM_001363030	228960	NM_001363030		NP_001349959	Stx16	mRNA	-6.01182	0.999986	0.0941596
NM_001164533	65111	NM_001164533	ENSMUST00000107491	NP_001158005	Dap3	mRNA	-6.0054	0.999986	0.124983
NM_001310595	19167	NM_001310595		NP_001297524	Psma3	mRNA	-6.0054	0.999986	0.124983
NM_001359454	74096	NM_001359454		NP_001346383	Hvcn1	mRNA	-6.0054	0.999986	0.124983
NM_001372479	76900	NM_001372479		NP_001359408	Ssbp4	mRNA	-6.0054	0.999986	0.124983
XM_006498201	56876	XM_006498201		XP_006498264	Nsmf	mRNA	-6.0054	0.999986	0.124983
XM_006507681	233805	XM_006507681		XP_006507744	Dcun1d3	mRNA	-6.0054	0.999986	0.124983
XM_006513627	237459	XM_006513627		XP_006513690	Cdk17	mRNA	-6.0054	0.999986	0.124983
XM_006514912	84035	XM_006514912		XP_006514975	Kremen1	mRNA	-6.0054	0.999986	0.124983
XM_006515991	320244	XM_006515991		XP_006516054	Ttll5	mRNA	-6.0054	0.999986	0.124983
XM_011250988	20843	XM_011250988		XP_011249290	Stag2	mRNA	-6.0054	0.999986	0.124983
XM_030248910	104015	XM_030248910		XP_030104770	Synj1	mRNA	-6.0054	0.999986	0.124983
XM_036159672	192285	XM_036159672		XP_036015565	Phf21a	mRNA	-6.0054	0.999986	0.124983
XM_036162926	18583	XM_036162926		XP_036018819	Pde7a	mRNA	-6.0054	0.999986	0.124983
XM_036164180	30046	XM_036164180		XP_036020073	Zfp292	mRNA	-6.0054	0.999986	0.124983
XM_036166165	269774	XM_036166165		XP_036022058	Aak1	mRNA	-6.0054	0.999986	0.124983
NM_133500	171171	NM_133500	ENSMUST00000102873	NP_598007	Ntng2	mRNA	-6.00201	0.999986	0.0985526
XM_006500611	23856	XM_006500611		XP_006500674	Dido1	mRNA	-5.99772	0.999986	0.0862444
XM_036156279	13056	XM_036156279		XP_036012172	Cyb561	mRNA	-5.995	0.999986	0.094042
XM_006531825	66704	XM_006531825		XP_006531888	Rbm4b	mRNA	-5.99009	0.638282	0.00689173
NM_007900	13605	NM_007900	ENSMUST00000108300	NP_031926	Ect2	mRNA	-5.98954	0.999986	0.125991
XM_006508993	11733	XM_006508993		XP_006509056	Ank1	mRNA	-5.98954	0.999986	0.125991
XM_017318360	11798	XM_017318360		XP_017173849	Xiap	mRNA	-5.98954	0.999986	0.125991
XM_036152834	20679	XM_036152834		XP_036008727	Sox6	mRNA	-5.9884	0.999986	0.092408
NM_001376994	63959	NM_001376994		NP_001363923	Slc29a1	mRNA	-5.98454	0.892259	0.0117093
NM_001081139	213121	NM_001081139	ENSMUST00000048427	NP_001074608	Ankrd35	mRNA	-5.98353	0.767278	0.00922887
XM_011240459	16975	XM_011240459		XP_011238761	Lrp8	mRNA	-5.9805	0.999986	0.092174
XM_036153080	243846	XM_036153080		XP_036008973	Ccdc9	mRNA	-5.97741	0.999986	0.10015
XM_006524394	320148	XM_006524394		XP_006524457	B430306N03Rik	mRNA	-5.97497	0.999986	0.0976681
XM_030246446	94091	XM_030246446		XP_030102306	Trim11	mRNA	-5.97486	0.999986	0.0947405
XM_036157277	107746	XM_036157277		XP_036013170	Rapgef1	mRNA	-5.9738	0.999986	0.0993426
XM_030251020	60533	XM_030251020		XP_030106880	Cd274	mRNA	-5.97116	0.999986	0.096504
XM_017312368	75613	XM_017312368		XP_017167857	Med25	mRNA	-5.96369	0.999986	0.109195
XM_017314298	16199	XM_017314298		XP_017169787	Il9r	mRNA	-5.96105	0.999986	0.127817
XM_030252299	19258	XM_030252299		XP_030108159	Ptpn4	mRNA	-5.96105	0.999986	0.127817
XM_011239026	14594	XM_011239026		XP_011237328	Ggta1	mRNA	-5.95804	0.999986	0.128012
XM_030245409	94213	XM_030245409		XP_030101269	Ddx50	mRNA	-5.95804	0.999986	0.128012
XM_030254583	320951	XM_030254583		XP_030110443	Pisd	mRNA	-5.95804	0.999986	0.128012
NM_001252395	67283	NM_001252395		NP_001239324	Slc25a19	mRNA	-5.94618	0.723033	0.00840143
NM_001276360	227634	NM_001276360		NP_001263289	Camsap1	mRNA	-5.94375	0.999986	0.128936
XM_006497688	14269	XM_006497688		XP_006497751	Fnbp1	mRNA	-5.94375	0.999986	0.128936
XM_006501350	229521	XM_006501350		XP_006501413	Syt11	mRNA	-5.94375	0.999986	0.128936
XM_006502702	12695	XM_006502702		XP_006502765	Patj	mRNA	-5.94375	0.999986	0.128936
XM_030242617	269881	XM_030242617		XP_030098477	Map3k10	mRNA	-5.94375	0.999986	0.128936
XM_030247663	16328	XM_030247663		XP_030103523	Cep250	mRNA	-5.94375	0.999986	0.128936
XM_030248806	75475	XM_030248806		XP_030104666	Oplah	mRNA	-5.94375	0.999986	0.128936
XM_030252093	17978	XM_030252093		XP_030107953	Ncoa2	mRNA	-5.94375	0.999986	0.128936
XM_036165441	67604	XM_036165441		XP_036021334	Get4	mRNA	-5.94375	0.999986	0.128936
XM_030250534	50771	XM_030250534		XP_030106394	Atp9b	mRNA	-5.93671	0.999986	0.103166
XM_017320005	170707	XM_017320005		XP_017175494	Usp48	mRNA	-5.93069	0.999986	0.0411234
XM_030243628	330814	XM_030243628		XP_030099488	Adgrl1	mRNA	-5.92244	0.0116554	6.64181e-05
NM_001356333	110157	NM_001356333		NP_001343262	Raf1	mRNA	-5.92132	0.999986	0.105715
NM_001372284	224727	NM_001372284		NP_001359213	Bag6	mRNA	-5.92061	0.999986	0.130445
XM_006511877	84585	XM_006511877		XP_006511940	Rnf123	mRNA	-5.92061	0.999986	0.130445
XM_036165777	12288	XM_036165777		XP_036021670	Cacna1c	mRNA	-5.92061	0.999986	0.130445
XM_030253442	230654	XM_030253442		XP_030109302	Lrrc41	mRNA	-5.91913	0.722944	0.00836014
XM_006539428	100038909	XM_006539428		XP_006539491	Gm14548	mRNA	-5.91775	0.655478	0.00713143
XM_006527845	15931	XM_006527845		XP_006527908	Ids	mRNA	-5.91584	0.694012	0.00774216
XM_011242514	244713	XM_011242514		XP_011240816	Zfp317	mRNA	-5.91544	0.999986	0.0332792
XM_011238778	20652	XM_011238778		XP_011237080	Soat1	mRNA	-5.91501	0.723033	0.00838367
XM_030245507	12323	XM_030245507		XP_030101367	Camk2b	mRNA	-5.91498	0.999986	0.0260133
XM_006533236	237890	XM_006533236		XP_006533299	Slfn14	mRNA	-5.91224	0.999986	0.104594
XM_006514499	13650	XM_006514499		XP_006514562	Rhbdf1	mRNA	-5.91189	0.999986	0.0213461
NM_029349	227446	NM_029349	ENSMUST00000190501	NP_083625	Relch	mRNA	-5.9097	0.999986	0.131161
NM_001290368	18108	NM_001290368		NP_001277297	Nmt2	mRNA	-5.90967	0.839399	0.0105793
XM_006508357	83671	XM_006508357	ENSMUST00000190365	XP_006508420	Sytl2	mRNA	-5.90918	0.997288	0.0142724
XM_036160691	56462	XM_036160691	ENSMUST00000235021	XP_036016584	Mtch1	mRNA	-5.90737	0.999986	0.0947249
XM_036161642	56392	XM_036161642		XP_036017535	Shoc2	mRNA	-5.90582	0.999986	0.0995659
XM_006501814	56790	XM_006501814		XP_006501877	Supt20	mRNA	-5.90233	0.999986	0.131647
XM_006516475	208440	XM_006516475		XP_006516538	Dip2c	mRNA	-5.90233	0.999986	0.131647
XM_030252356	109674	XM_030252356		XP_030108216	Ampd2	mRNA	-5.90233	0.999986	0.131647
XM_030254010	240869	XM_030254010		XP_030109870	Zbtb37	mRNA	-5.90233	0.999986	0.131647
XM_030252348	108097	XM_030252348		XP_030108208	Prkab2	mRNA	-5.89555	0.999986	0.0957274
XM_030246421	76719	XM_030246421		XP_030102281	Kansl1	mRNA	-5.89078	0.999986	0.103403
XM_030242546	23966	XM_030242546		XP_030098406	Tenm4	mRNA	-5.88218	0.999986	0.132981
NM_001310038	56708	NM_001310038		NP_001296967	Clcf1	mRNA	-5.87936	0.999986	0.133169
NM_134117	106522	NM_134117	ENSMUST00000170794	NP_598878	Pkdcc	mRNA	-5.87936	0.999986	0.133169
XM_006522634	74006	XM_006522634		XP_006522697	Dnm1l	mRNA	-5.87936	0.999986	0.133169
XM_006523391	106581	XM_006523391		XP_006523454	Fam234a	mRNA	-5.87936	0.999986	0.133169
XM_030249093	224170	XM_030249093		XP_030104953	Dzip3	mRNA	-5.87936	0.999986	0.133169
XM_030249186	52864	XM_030249186		XP_030105046	Slx4	mRNA	-5.87936	0.999986	0.133169
XM_036161514	228829	XM_036161514		XP_036017407	Phf20	mRNA	-5.87936	0.999986	0.133169
XM_036162189	22290	XM_036162189		XP_036018082	Uty	mRNA	-5.87936	0.999986	0.133169
XM_030249772	240034	XM_030249772		XP_030105632	Zfp760	mRNA	-5.87758	0.999986	0.106182
XM_017320579	100732	XM_017320579	ENSMUST00000200692	XP_017176068	Mapre3	mRNA	-5.87752	0.999986	0.118637
XM_006509198	72108	XM_006509198		XP_006509261	Ddhd2	mRNA	-5.87204	0.999986	0.133656
XM_006535694	231051	XM_006535694		XP_006535757	Kmt2c	mRNA	-5.87204	0.999986	0.133656
XM_006541446	20523	XM_006541446		XP_006541509	Slc25a14	mRNA	-5.87007	0.999986	0.0993594
NM_001164672	15502	NM_001164672		NP_001158144	Dnaja1	mRNA	-5.8592	0.959842	0.0134672
XM_030250113	74154	XM_030250113		XP_030105973	Unkl	mRNA	-5.85875	0.999986	0.123528
XM_006497952	227723	XM_006497952	ENSMUST00000132459	XP_006498015	Prrc2b	mRNA	-5.8572	0.507931	0.00510062
XM_036153140	67459	XM_036153140		XP_036009033	Nvl	mRNA	-5.85134	0.999986	0.100534
XM_006520234	105722	XM_006520234		XP_006520297	Ano6	mRNA	-5.8427	0.999986	0.135626
XM_036154182	54446	XM_036154182		XP_036010075	Nfat5	mRNA	-5.8427	0.999986	0.135626
NM_001370603	14783	NM_001370603		NP_001357532	Grb10	mRNA	-5.84111	0.999986	0.135734
XM_036153158	29861	XM_036153158		XP_036009051	Dpf1	mRNA	-5.84111	0.999986	0.135734
NM_001377101	71901	NM_001377101		NP_001364030	Fam219a	mRNA	-5.83494	0.999986	0.113744
XM_036155977	68652	XM_036155977		XP_036011870	Tab2	mRNA	-5.83408	0.999986	0.122959
XM_006507312	13017	XM_006507312		XP_006507375	Ctbp2	mRNA	-5.83369	0.999986	0.113376
XM_006502955	230582	XM_006502955		XP_006503018	Cyb5rl	mRNA	-5.83246	0.999986	0.115447
XM_036157171	11855	XM_036157171		XP_036013064	Arhgap5	mRNA	-5.82936	0.999986	0.119449
NM_028358	381760	NM_028358	ENSMUST00000031971	NP_082634	Ssbp1	mRNA	-5.82881	0.999986	0.110403
XM_006501425	229782	XM_006501425		XP_006501488	Slc35a3	mRNA	-5.82705	0.999986	0.107874
XM_006534230	71059	XM_006534230		XP_006534293	Hexim2	mRNA	-5.82349	0.898605	0.0118593
NM_138312	68675	NM_138312	ENSMUST00000163257	NP_612185	Fam172a	mRNA	-5.82289	0.850614	0.010847
NM_001168537	71891	NM_001168537	ENSMUST00000022555	NP_001162009	Cdadc1	mRNA	-5.81966	0.999986	0.111908
XM_006518707	19056	XM_006518707		XP_006518770	Ppp3cb	mRNA	-5.81427	0.209931	0.00170286
NM_001290726	214855	NM_001290726	ENSMUST00000097778	NP_001277655	Arid5a	mRNA	-5.81195	0.999986	0.137715
XM_006505182	74340	XM_006505182		XP_006505245	Ahcyl2	mRNA	-5.81195	0.999986	0.137715
XM_006509568	17925	XM_006509568		XP_006509631	Myo9b	mRNA	-5.81195	0.999986	0.137715
XM_006531292	66830	XM_006531292		XP_006531355	Nacc1	mRNA	-5.81195	0.999986	0.137715
XM_011247505	108672	XM_011247505		XP_011245807	Zdhhc15	mRNA	-5.81195	0.999986	0.137715
XM_017317933	329002	XM_017317933		XP_017173422	Zfp236	mRNA	-5.81195	0.999986	0.137715
XM_030242228	18987	XM_030242228		XP_030098088	Pou2f2	mRNA	-5.81195	0.999986	0.137715
XM_030252892	77578	XM_030252892		XP_030108752	Bcl9	mRNA	-5.81195	0.999986	0.137715
XM_036158029	13046	XM_036158029		XP_036013922	Celf1	mRNA	-5.81195	0.999986	0.137715
XM_036158757	54169	XM_036158757		XP_036014650	Kat6b	mRNA	-5.81195	0.999986	0.137715
XM_006507594	233489	XM_006507594		XP_006507657	Picalm	mRNA	-5.8095	0.999986	0.137882
XM_006513737	319277	XM_006513737		XP_006513800	Washc4	mRNA	-5.8095	0.999986	0.137882
XM_036164955	20817	XM_036164955		XP_036020848	Srpk2	mRNA	-5.8095	0.999986	0.137882
XM_006541442	171170	XM_006541442		XP_006541505	Mbnl3	mRNA	-5.80611	0.999986	0.116902
XM_030252937	99512	XM_030252937		XP_030108797	Wdr47	mRNA	-5.80571	0.999986	0.106276
XM_030254851	30928	XM_030254851		XP_030110711	Zbtb18	mRNA	-5.80354	0.999986	0.109217
XM_011247476	382207	XM_011247476		XP_011245778	Jade3	mRNA	-5.79679	0.999986	0.114182
XM_006504784	100683	XM_006504784		XP_006504847	Trrap	mRNA	-5.79645	0.999986	0.121893
XM_006538459	100198	XM_006538459		XP_006538522	H6pd	mRNA	-5.79401	0.999986	0.118826
XM_006535207	69162	XM_006535207		XP_006535270	Sec31a	mRNA	-5.79213	0.999986	0.114771
XM_036160143	72615	XM_036160143		XP_036016036	Anks3	mRNA	-5.79139	0.999986	0.109045
NM_028959	74470	NM_028959	ENSMUST00000036456	NP_083235	Cep72	mRNA	-5.78195	0.999986	0.139776
XM_011247364	72672	XM_011247364		XP_011245666	Zfp518a	mRNA	-5.78056	0.999986	0.121489
XM_030251292	209497	XM_030251292		XP_030107152	Tmem164	mRNA	-5.77925	0.999986	0.119752
XM_011249758	20817	XM_011249758		XP_011248060	Srpk2	mRNA	-5.77718	0.999986	0.140106
XM_030255411	26965	XM_030255411		XP_030111271	Cul1	mRNA	-5.77718	0.999986	0.140106
XM_036164751	11980	XM_036164751		XP_036020644	Atp8a1	mRNA	-5.77718	0.999986	0.140106
XM_036165980	107527	XM_036165980		XP_036021873	Il1rl2	mRNA	-5.77718	0.999986	0.140106
NM_001282001	19651	NM_001282001	ENSMUST00000209518	NP_001268930	Rbl2	mRNA	-5.76035	0.999986	0.141276
NM_001377089	73162	NM_001377089		NP_001364018	Otud3	mRNA	-5.76035	0.999986	0.141276
XM_006500211	72043	XM_006500211		XP_006500274	Sulf2	mRNA	-5.76035	0.999986	0.141276
XM_006521548	79456	XM_006521548		XP_006521611	Recql4	mRNA	-5.76035	0.999986	0.141276
XM_017322361	53609	XM_017322361		XP_017177850	Clasrp	mRNA	-5.76035	0.999986	0.141276
XM_017319085	407823	XM_017319085		XP_017174574	Baz2b	mRNA	-5.75642	0.999986	0.112892
XM_036158380	105689	XM_036158380		XP_036014273	Mycbp2	mRNA	-5.7548	0.999986	0.111864
XM_017312310	71722	XM_017312310		XP_017167799	Cic	mRNA	-5.74632	0.999986	0.124574
XM_030246071	319475	XM_030246071		XP_030101931	Zfp672	mRNA	-5.74412	0.999986	0.14241
NM_001164220	66597	NM_001164220	ENSMUST00000165015	NP_001157692	Trim13	mRNA	-5.74124	0.999986	0.142612
NM_001361317	74648	NM_001361317	ENSMUST00000072431	NP_001348246	S100pbp	mRNA	-5.74124	0.999986	0.142612
NM_001368177	77110	NM_001368177	ENSMUST00000106475	NP_001355106	Gpbp1l1	mRNA	-5.74124	0.999986	0.142612
NM_153584	235493	NM_153584	ENSMUST00000081746	NP_705812	Fam214a	mRNA	-5.74124	0.999986	0.142612
XM_006501581	321000	XM_006501581		XP_006501644	Lrif1	mRNA	-5.74124	0.999986	0.142612
XM_006530360	269700	XM_006530360		XP_006530423	Hectd4	mRNA	-5.74124	0.999986	0.142612
XM_011240314	99526	XM_011240314		XP_011238616	Usp53	mRNA	-5.74124	0.999986	0.142612
XM_017314575	276852	XM_017314575		XP_017170064	D11Wsu47e	mRNA	-5.74124	0.999986	0.142612
XM_030242652	282619	XM_030242652		XP_030098512	Sbsn	mRNA	-5.74124	0.999986	0.142612
XM_030247776	223254	XM_030247776		XP_030103636	Farp1	mRNA	-5.74124	0.999986	0.142612
XM_030254225	19679	XM_030254225		XP_030110085	Pitpnm2	mRNA	-5.74124	0.999986	0.142612
XM_036161059	21417	XM_036161059		XP_036016952	Zeb1	mRNA	-5.74124	0.999986	0.142612
NM_001289600	73182	NM_001289600		NP_001276529	Pear1	mRNA	-5.74025	0.999986	0.122232
XM_006509690	382014	XM_006509690		XP_006509753	Ano8	mRNA	-5.73711	0.927928	0.0126597
XM_006523673	14972	XM_006523673		XP_006523736	H2-K1	mRNA	-5.73649	0.999986	0.0401504
NM_030069	78252	NM_030069	ENSMUST00000034527	NP_084345	Nxpe2	mRNA	-5.73226	0.999986	0.115259
XM_036156601	217232	XM_036156601		XP_036012494	Cdc27	mRNA	-5.73119	0.999986	0.137597
XM_011239850	78751	XM_011239850		XP_011238152	Zc3h6	mRNA	-5.72875	0.999986	0.122448
XM_017319915	109263	XM_017319915		XP_017175404	Rlf	mRNA	-5.72406	0.999986	0.130899
NM_001357530	15356	NM_001357530		NP_001344459	Hmgcl	mRNA	-5.72138	0.999986	0.127028
XM_030248447	211401	XM_030248447		XP_030104307	Mtss1	mRNA	-5.71734	0.999986	0.144298
XM_036164580	227399	XM_036164580		XP_036020473	Ppip5k2	mRNA	-5.71734	0.999986	0.144298
NM_001177720	228355	NM_001177720	ENSMUST00000099725	NP_001171191	Madd	mRNA	-5.71256	0.941131	0.0129205
XM_006503645	100855	XM_006503645	ENSMUST00000126077	XP_006503708	Tbc1d14	mRNA	-5.7116	0.999986	0.117091
NM_001361266	56736	NM_001361266		NP_001348195	Rnf14	mRNA	-5.71029	0.999986	0.144798
XM_011244405	66336	XM_011244405		XP_011242707	Cenpp	mRNA	-5.71029	0.999986	0.144798
XM_036164573	80912	XM_036164573		XP_036020466	Pum1	mRNA	-5.71029	0.999986	0.144798
XM_011248599	12660	XM_011248599		XP_011246901	Chka	mRNA	-5.70202	0.999986	0.118182
XM_036154520	102693	XM_036154520		XP_036010413	Phldb1	mRNA	-5.70119	0.999986	0.126578
XM_030247250	235907	XM_030247250		XP_030103110	Zfp65	mRNA	-5.69806	0.999986	0.119358
XM_006520526	170719	XM_006520526		XP_006520589	Oxr1	mRNA	-5.69585	0.999986	0.142374
XM_006521951	208650	XM_006521951	ENSMUST00000227062	XP_006522014	Cblb	mRNA	-5.69443	0.999986	0.1281
XM_030246823	54604	XM_030246823		XP_030102683	Pcnx	mRNA	-5.69422	0.999986	0.133398
XM_036153698	102093	XM_036153698		XP_036009591	Phkb	mRNA	-5.69171	0.999986	0.139464
XM_030255358	232533	XM_030255358		XP_030111218	Stk38l	mRNA	-5.69124	0.999986	0.127222
XM_006497928	227693	XM_006497928		XP_006497991	Zer1	mRNA	-5.68857	0.999986	0.140202
XM_036156728	26936	XM_036156728		XP_036012621	Mprip	mRNA	-5.68664	0.999986	0.120511
NM_001360548	60595	NM_001360548		NP_001347477	Actn4	mRNA	-5.68655	0.999986	0.135976
XM_036154174	54126	XM_036154174		XP_036010067	Arhgef7	mRNA	-5.67862	0.999986	0.122856
XM_030247300	320806	XM_030247300		XP_030103160	Gfm2	mRNA	-5.67707	0.999986	0.132599
XM_036159587	71474	XM_036159587		XP_036015480	Ppp6r2	mRNA	-5.67707	0.999986	0.132599
NM_001163159	13026	NM_001163159	ENSMUST00000104893	NP_001156631	Pcyt1a	mRNA	-5.67633	0.999986	0.132421
XM_006496555	74577	XM_006496555		XP_006496618	Glb1l	mRNA	-5.67564	0.999986	0.147275
NM_001355152	67444	NM_001355152		NP_001342081	Ilkap	mRNA	-5.67301	0.999986	0.147465
XM_006508998	11733	XM_006508998		XP_006509061	Ank1	mRNA	-5.67301	0.999986	0.147465
XM_006525819	225207	XM_006525819		XP_006525882	Zfp521	mRNA	-5.67301	0.999986	0.147465
XM_036153093	243906	XM_036153093	ENSMUST00000207072	XP_036008986	Zfp14	mRNA	-5.67301	0.999986	0.147465
XM_036154149	382056	XM_036154149		XP_036010042	Crtc1	mRNA	-5.67301	0.999986	0.147465
XM_006510829	17918	XM_006510829	ENSMUST00000155282	XP_006510892	Myo5a	mRNA	-5.67107	0.999986	0.123688
NM_001198985	21873	NM_001198985	ENSMUST00000233027	NP_001185914	Tjp2	mRNA	-5.66689	0.999986	0.147906
NM_001368879	235533	NM_001368879	ENSMUST00000085217	NP_001355808	Gk5	mRNA	-5.66689	0.999986	0.147906
XM_006503638	100737	XM_006503638		XP_006503701	Dcun1d4	mRNA	-5.66689	0.999986	0.147906
XM_006517332	66970	XM_006517332		XP_006517395	Ssbp2	mRNA	-5.66689	0.999986	0.147906
XM_006527051	226255	XM_006527051		XP_006527114	Atrnl1	mRNA	-5.66689	0.999986	0.147906
XM_017312341	74204	XM_017312341		XP_017167830	Xpo6	mRNA	-5.66689	0.999986	0.147906
XM_036158793	66573	XM_036158793		XP_036014686	Dzip1	mRNA	-5.66689	0.999986	0.147906
XM_036166217	319618	XM_036166217		XP_036022110	Dcp1b	mRNA	-5.66689	0.999986	0.147906
XM_011250533	233056	XM_011250533		XP_011248835	Zfp790	mRNA	-5.66377	0.999986	0.136274
NM_001374603	106581	NM_001374603		NP_001361532	Fam234a	mRNA	-5.66107	0.999986	0.131374
XM_036162539	69601	XM_036162539		XP_036018432	Dab2ip	mRNA	-5.66107	0.999986	0.131374
XM_006505819	20454	XM_006505819		XP_006505882	St3gal5	mRNA	-5.64591	0.999986	0.139445
XM_006530376	30841	XM_006530376	ENSMUST00000118027	XP_006530439	Kdm2b	mRNA	-5.64132	0.999986	0.126149
NM_001379235	110351	NM_001379235		NP_001366164	Rap1gap	mRNA	-5.64014	0.999986	0.149847
NM_001382503	13360	NM_001382503	ENSMUST00000141916	NP_001369432	Dhcr7	mRNA	-5.64014	0.999986	0.149847
XM_006514184	72068	XM_006514184		XP_006514247	Cnot2	mRNA	-5.64014	0.999986	0.149847
XM_006514866	74467	XM_006514866		XP_006514929	Pus10	mRNA	-5.64014	0.999986	0.149847
XM_006527253	66395	XM_006527253		XP_006527316	Ahnak	mRNA	-5.64014	0.999986	0.149847
XM_030246523	110616	XM_030246523		XP_030102383	Atxn3	mRNA	-5.64014	0.999986	0.149847
XM_006533659	432582	XM_006533659		XP_006533722	Ccdc92b	mRNA	-5.63025	0.999986	0.136299
XM_030246560	14245	XM_030246560		XP_030102420	Lpin1	mRNA	-5.63025	0.999986	0.136299
NM_001304270	19822	NM_001304270	ENSMUST00000182047	NP_001291199	Rnf4	mRNA	-5.62727	0.999986	0.150788
NM_001372405	75734	NM_001372405		NP_001359334	Mff	mRNA	-5.62727	0.999986	0.150788
XM_006501355	229541	XM_006501355		XP_006501418	Dennd4b	mRNA	-5.62727	0.999986	0.150788
XM_030248878	20402	XM_030248878		XP_030104738	Zfp106	mRNA	-5.62727	0.999986	0.150788
XM_036159729	19383	XM_036159729		XP_036015622	Raly	mRNA	-5.62727	0.999986	0.150788
NM_001362938	69806	NM_001362938	ENSMUST00000042657	NP_001349867	Slc39a11	mRNA	-5.61982	0.999986	0.136444
XM_006499289	228608	XM_006499289		XP_006499352	Smox	mRNA	-5.61968	0.999986	0.1468
XM_006504789	100683	XM_006504789		XP_006504852	Trrap	mRNA	-5.61502	0.00436596	2.37448e-05
XM_030248014	70561	XM_030248014		XP_030103874	Txndc16	mRNA	-5.61491	0.999986	0.149055
XM_030252697	56224	XM_030252697	ENSMUST00000119993	XP_030108557	Tspan5	mRNA	-5.61459	0.999986	0.137126
XM_006501240	211556	XM_006501240		XP_006501303	Ap1ar	mRNA	-5.61358	0.999986	0.147286
XM_006501001	14547	XM_006501001		XP_006501064	Gdap2	mRNA	-5.61045	0.999986	0.0228024
XM_030245170	432467	XM_030245170		XP_030101030	Hnrnph3	mRNA	-5.60412	0.999986	0.143439
XM_006517956	19270	XM_006517956		XP_006518019	Ptprg	mRNA	-5.60375	0.999986	0.15252
XM_036165110	23857	XM_036165110		XP_036021003	Dmtf1	mRNA	-5.60375	0.999986	0.15252
XM_006495846	214854	XM_006495846		XP_006495909	Neurl3	mRNA	-5.60093	0.999986	0.143226
XM_006501753	56417	XM_006501753		XP_006501816	Adar	mRNA	-5.60093	0.999986	0.143226
XM_006510143	214597	XM_006510143		XP_006510206	Sidt2	mRNA	-5.59876	0.999986	0.142227
NM_001252463	56716	NM_001252463	ENSMUST00000234335	NP_001239392	Mlst8	mRNA	-5.59638	0.999986	0.133823
XM_036154103	320685	XM_036154103		XP_036009996	Dctd	mRNA	-5.59453	0.999986	0.132171
XM_011242320	66869	XM_011242320		XP_011240622	Zfp869	mRNA	-5.59251	0.999986	0.139056
XM_030249189	54483	XM_030249189		XP_030105049	Mefv	mRNA	-5.59146	0.999986	0.0353657
NM_001364137	216856	NM_001364137	ENSMUST00000108634	NP_001351066	Nlgn2	mRNA	-5.58849	0.999986	0.153651
XM_006502717	12986	XM_006502717		XP_006502780	Csf3r	mRNA	-5.58849	0.999986	0.153651
XM_006522544	70508	XM_006522544		XP_006522607	Bbx	mRNA	-5.58849	0.999986	0.153651
XM_011248523	74256	XM_011248523		XP_011246825	Cyld	mRNA	-5.58849	0.999986	0.153651
XM_017316204	71330	XM_017316204		XP_017171693	Rcbtb1	mRNA	-5.58849	0.999986	0.153651
XM_030250285	11789	XM_030250285		XP_030106145	Apc	mRNA	-5.58849	0.999986	0.153651
XM_030250835	208449	XM_030250835		XP_030106695	Sgms1	mRNA	-5.58849	0.999986	0.153651
XM_036154105	320685	XM_036154105		XP_036009998	Dctd	mRNA	-5.58849	0.999986	0.153651
XM_036160054	56490	XM_036160054		XP_036015947	Zbtb20	mRNA	-5.58849	0.999986	0.153651
XM_036166005	211187	XM_036166005		XP_036021898	Lrtm2	mRNA	-5.58849	0.999986	0.153651
XM_030249583	18763	XM_030249583		XP_030105443	Pkd1	mRNA	-5.58549	0.999986	0.146396
NM_001348199	109129	NM_001348199		NP_001335128	Mmadhc	mRNA	-5.58414	0.999986	0.133391
NM_001166249	23945	NM_001166249	ENSMUST00000113582	NP_001159721	Mgll	mRNA	-5.58003	0.999986	0.154281
NM_001199205	70834	NM_001199205		NP_001186134	Spag9	mRNA	-5.58003	0.999986	0.154281
NM_001329203	224697	NM_001329203		NP_001316132	Adamts10	mRNA	-5.58003	0.999986	0.154281
XM_006506392	54343	XM_006506392		XP_006506455	Atf7ip	mRNA	-5.58003	0.999986	0.154281
XM_030255284	20527	XM_030255284		XP_030111144	Slc2a3	mRNA	-5.572	0.999986	0.143177
XM_006514055	69654	XM_006514055		XP_006514118	Dctn2	mRNA	-5.56742	0.999986	0.136302
XM_006523199	20112	XM_006523199		XP_006523262	Rps6ka2	mRNA	-5.56742	0.999986	0.136302
XM_030248460	21685	XM_030248460		XP_030104320	Tef	mRNA	-5.56661	0.999986	0.149613
NM_147219	217265	NM_147219	ENSMUST00000043961	NP_671752	Abca5	mRNA	-5.56641	0.999986	0.1553
XM_030251897	56470	XM_030251897		XP_030107757	Rgs19	mRNA	-5.55815	0.0413891	0.000260422
NM_001159570	17536	NM_001159570	ENSMUST00000074285	NP_001153042	Meis2	mRNA	-5.55684	0.999986	0.137386
XM_017322300	319748	XM_017322300		XP_017177789	Zfp865	mRNA	-5.55562	0.999986	0.147029
NM_145622	235907	NM_145622	ENSMUST00000073157	NP_663597	Zfp65	mRNA	-5.55132	0.999986	0.149496
XM_036165119	246229	XM_036165119		XP_036021012	Bivm	mRNA	-5.55132	0.999986	0.149496
XM_030245448	103537	XM_030245448		XP_030101308	Mbtd1	mRNA	-5.55008	0.999986	0.0287637
XM_030244721	78267	XM_030244721		XP_030100581	Klhdc8b	mRNA	-5.5367	0.999986	0.153664
XM_036154704	19143	XM_036154704		XP_036010597	St14	mRNA	-5.5367	0.999986	0.153664
XM_036165273	52397	XM_036165273		XP_036021166	Zfp644	mRNA	-5.53365	0.999986	0.148327
XM_036160505	22404	XM_036160505		XP_036016398	Wiz	mRNA	-5.5326	0.999986	0.15785
XM_006528985	76763	XM_006528985		XP_006529048	Mospd2	mRNA	-5.5312	0.999986	0.157956
XM_030247832	268747	XM_030247832		XP_030103692	Carmil3	mRNA	-5.5312	0.999986	0.157956
XM_036164538	76850	XM_036164538		XP_036020431	Ago4	mRNA	-5.5312	0.999986	0.157956
XM_036152266	67015	XM_036152266		XP_036008159	Ccdc91	mRNA	-5.5281	0.999986	0.15608
XM_011250265	269589	XM_011250265		XP_011248567	Sytl1	mRNA	-5.52808	0.999986	0.158193
XM_030253867	22779	XM_030253867		XP_030109727	Ikzf2	mRNA	-5.52808	0.999986	0.158193
XM_030254027	240869	XM_030254027		XP_030109887	Zbtb37	mRNA	-5.52808	0.999986	0.158193
XM_036161405	12234	XM_036161405		XP_036017298	Btrc	mRNA	-5.52808	0.999986	0.158193
XM_036164253	56031	XM_036164253		XP_036020146	Ppie	mRNA	-5.52389	0.999986	0.0251451
XM_017314850	78926	XM_017314850		XP_017170339	Gas2l1	mRNA	-5.52251	0.999986	0.145569
XM_036164948	207565	XM_036164948		XP_036020841	Camkk2	mRNA	-5.52035	0.999986	0.0215262
NM_001361963	107305	NM_001361963		NP_001348892	Vps37c	mRNA	-5.51911	0.999986	0.15422
XM_036155752	216233	XM_036155752		XP_036011645	Socs2	mRNA	-5.5164	0.999986	0.159083
NM_016964	50878	NM_016964	ENSMUST00000048028	NP_058660	Stag3	mRNA	-5.5056	0.999986	0.15991
NM_211357	14050	NM_211357	ENSMUST00000020197	NP_997596	Eya3	mRNA	-5.5056	0.999986	0.15991
XM_006529554	240753	XM_006529554		XP_006529617	Plekha6	mRNA	-5.5056	0.999986	0.15991
XM_006531041	26386	XM_006531041		XP_006531104	Hsf4	mRNA	-5.5056	0.999986	0.15991
XM_006531885	103537	XM_006531885		XP_006531948	Mbtd1	mRNA	-5.5056	0.999986	0.15991
XM_006541256	75547	XM_006541256	ENSMUST00000207750	XP_006541319	Akap13	mRNA	-5.5056	0.999986	0.15991
XM_011247380	74055	XM_011247380	ENSMUST00000182481	XP_011245682	Plce1	mRNA	-5.5056	0.999986	0.15991
XM_011250729	74206	XM_011250729		XP_011249031	Sipa1l3	mRNA	-5.5056	0.999986	0.15991
XM_030242459	233103	XM_030242459		XP_030098319	Garre1	mRNA	-5.5056	0.999986	0.15991
XM_030248032	71330	XM_030248032		XP_030103892	Rcbtb1	mRNA	-5.5056	0.999986	0.15991
XM_030252768	67120	XM_030252768		XP_030108628	Ttc14	mRNA	-5.5056	0.999986	0.15991
XM_036160067	56490	XM_036160067		XP_036015960	Zbtb20	mRNA	-5.5056	0.999986	0.15991
XM_036164229	51796	XM_036164229		XP_036020122	Srrm1	mRNA	-5.5056	0.999986	0.15991
XM_036164334	666532	XM_036164334		XP_036020227	Zfp991	mRNA	-5.5056	0.999986	0.15991
NM_001360684	67607	NM_001360684		NP_001347613	Zfp788	mRNA	-5.50555	0.999986	0.152453
XM_036164940	20602	XM_036164940		XP_036020833	Ncor2	mRNA	-5.50324	0.999986	0.0394338
XM_006525698	170826	XM_006525698		XP_006525761	Ppargc1b	mRNA	-5.50274	0.999986	0.157487
NM_001161422	16151	NM_001161422	ENSMUST00000114130	NP_001154894	Ikbkg	mRNA	-5.4916	0.999986	0.146999
NM_010238	14312	NM_010238	ENSMUST00000114242	NP_034368	Brd2	mRNA	-5.4887	0.999986	0.161209
XM_006511796	68644	XM_006511796		XP_006511859	Abhd14a	mRNA	-5.4887	0.999986	0.161209
XM_006524860	68767	XM_006524860		XP_006524923	Washc1	mRNA	-5.4887	0.999986	0.161209
XM_011238527	269198	XM_011238527		XP_011236829	Nbeal1	mRNA	-5.4887	0.999986	0.161209
XM_017316579	223828	XM_017316579		XP_017172068	Pphln1	mRNA	-5.4887	0.999986	0.161209
XM_036156015	71365	XM_036156015		XP_036011908	Pdss2	mRNA	-5.4887	0.999986	0.161209
XM_036164606	227446	XM_036164606		XP_036020499	Relch	mRNA	-5.4887	0.999986	0.161209
NM_139150	241066	NM_139150	ENSMUST00000187978	NP_631889	Carf	mRNA	-5.4862	0.999986	0.161402
XM_030255578	68910	XM_030255578		XP_030111438	Zfp467	mRNA	-5.48476	0.999986	0.158782
XM_036160123	70508	XM_036160123		XP_036016016	Bbx	mRNA	-5.48284	0.999986	0.152005
NM_001369161	76580	NM_001369161		NP_001356090	Mib2	mRNA	-5.48065	0.999986	0.16183
NM_001372273	224727	NM_001372273		NP_001359202	Bag6	mRNA	-5.48065	0.999986	0.16183
XM_006530792	20498	XM_006530792		XP_006530855	Slc12a4	mRNA	-5.48065	0.999986	0.16183
XM_006535713	242894	XM_006535713		XP_006535776	Actr3b	mRNA	-5.48065	0.999986	0.16183
XM_036160316	14236	XM_036160316		XP_036016209	Foxn2	mRNA	-5.48065	0.999986	0.16183
XM_036160733	227634	XM_036160733		XP_036016626	Camsap1	mRNA	-5.48065	0.999986	0.16183
XM_030242109	13854	XM_030242109		XP_030097969	Epn1	mRNA	-5.47163	0.999986	0.152497
XM_006496614	11352	XM_006496614		XP_006496677	Abl2	mRNA	-5.46692	0.999986	0.0278098
NM_009954	12927	NM_009954	ENSMUST00000166232	NP_034084	Bcar1	mRNA	-5.46524	0.999986	0.163026
XM_030250895	226098	XM_030250895		XP_030106755	Hectd2	mRNA	-5.46524	0.999986	0.163026
XM_036157691	11909	XM_036157691	ENSMUST00000100009	XP_036013584	Atf2	mRNA	-5.46293	0.999986	0.154999
NM_001010836	333654	NM_001010836	ENSMUST00000047621	NP_001010836	Ppp1r13l	mRNA	-5.45795	0.999986	0.0468869
XM_036153286	57745	XM_036153286		XP_036009179	Zfp112	mRNA	-5.45376	0.999986	0.159563
XM_006497951	227723	XM_006497951		XP_006498014	Prrc2b	mRNA	-5.45349	0.11713	0.000860961
XM_036152520	101476	XM_036152520		XP_036008413	Plekha1	mRNA	-5.4496	0.999986	0.163851
NM_025590	329910	NM_025590	ENSMUST00000102762	NP_079866	Acot11	mRNA	-5.44822	0.999986	0.164354
XM_006521721	11964	XM_006521721		XP_006521784	Atp6v1a	mRNA	-5.44822	0.999986	0.164354
XM_017320643	12704	XM_017320643		XP_017176132	Cit	mRNA	-5.44822	0.999986	0.164354
XM_030254004	240832	XM_030254004		XP_030109864	Tor1aip2	mRNA	-5.44822	0.999986	0.164354
XM_036154627	16201	XM_036154627		XP_036010520	Ilf3	mRNA	-5.44822	0.999986	0.164354
XM_011244121	271005	XM_011244121		XP_011242423	Klhdc1	mRNA	-5.44766	0.999986	0.164398
XM_036164736	240753	XM_036164736		XP_036020629	Plekha6	mRNA	-5.44766	0.999986	0.164398
NM_213616	381290	NM_213616	ENSMUST00000165602	NP_998781	Atp2b4	mRNA	-5.4463	0.999986	0.0187551
XM_030248195	17354	XM_030248195		XP_030104055	Mllt10	mRNA	-5.43237	0.999986	0.165599
XM_006498311	69601	XM_006498311	ENSMUST00000112987	XP_006498374	Dab2ip	mRNA	-5.42827	0.999986	0.165921
XM_006501326	229473	XM_006501326	ENSMUST00000052342	XP_006501389	Tmem131l	mRNA	-5.42827	0.999986	0.165921
XM_006523561	12815	XM_006523561		XP_006523624	Col11a2	mRNA	-5.42827	0.999986	0.165921
XM_011243999	16450	XM_011243999		XP_011242301	Jag2	mRNA	-5.42827	0.999986	0.165921
XM_011248930	216965	XM_011248930		XP_011247232	Taok1	mRNA	-5.42827	0.999986	0.165921
XM_017315967	219105	XM_017315967		XP_017171456	Zmym5	mRNA	-5.42827	0.999986	0.165921
XM_036160357	17687	XM_036160357		XP_036016250	Msh5	mRNA	-5.42827	0.999986	0.165921
XM_036164065	230793	XM_036164065	ENSMUST00000105914	XP_036019958	Ahdc1	mRNA	-5.42827	0.999986	0.165921
XM_030241976	108841	XM_030241976		XP_030097836	Rdh13	mRNA	-5.42707	0.999986	0.0303262
XM_036164220	433801	XM_036164220		XP_036020113	Gm13212	mRNA	-5.42462	0.999986	0.0279296
NM_001141921	80749	NM_001141921		NP_001135393	Lrfn1	mRNA	-5.42399	0.999986	0.164745
NM_001168276	239546	NM_001168276		NP_001161748	Zfp647	mRNA	-5.42352	0.999986	0.166296
XM_017315139	56217	XM_017315139		XP_017170628	Mpp5	mRNA	-5.41889	0.999986	0.159842
NM_001159536	104111	NM_001159536	ENSMUST00000124505	NP_001153008	Adcy3	mRNA	-5.41764	0.999986	0.166761
NM_001357983	68614	NM_001357983		NP_001344912	Letmd1	mRNA	-5.41764	0.999986	0.166761
NM_001359985	243362	NM_001359985		NP_001346914	Stard13	mRNA	-5.41764	0.999986	0.166761
NM_001370611	17913	NM_001370611	ENSMUST00000102505	NP_001357540	Myo1c	mRNA	-5.41764	0.999986	0.166761
NM_133674	54324	NM_133674	ENSMUST00000031750	NP_598435	Arhgef5	mRNA	-5.41764	0.999986	0.166761
XM_006507992	434234	XM_006507992		XP_006508055	Rexo5	mRNA	-5.41764	0.999986	0.166761
XM_011245132	65246	XM_011245132		XP_011243434	Xpo7	mRNA	-5.41764	0.999986	0.166761
XM_017320287	381522	XM_017320287		XP_017175776	Ccdc180	mRNA	-5.41764	0.999986	0.166761
XM_030246843	11909	XM_030246843		XP_030102703	Atf2	mRNA	-5.41764	0.999986	0.166761
XM_030247579	105445	XM_030247579		XP_030103439	Dock9	mRNA	-5.41764	0.999986	0.166761
XM_030248861	19730	XM_030248861		XP_030104721	Ralgds	mRNA	-5.41764	0.999986	0.166761
XM_030252821	70762	XM_030252821		XP_030108681	Dclk2	mRNA	-5.41764	0.999986	0.166761
XM_030253810	72397	XM_030253810		XP_030109670	Rbm12b1	mRNA	-5.41764	0.999986	0.166761
XM_030253882	76580	XM_030253882		XP_030109742	Mib2	mRNA	-5.41764	0.999986	0.166761
XM_036156621	21763	XM_036156621		XP_036012514	Tex2	mRNA	-5.41764	0.999986	0.166761
XM_036157084	76884	XM_036157084		XP_036012977	Cyfip2	mRNA	-5.41764	0.999986	0.166761
XM_036159215	17305	XM_036159215		XP_036015108	Mfng	mRNA	-5.41764	0.999986	0.166761
XM_036159765	19730	XM_036159765		XP_036015658	Ralgds	mRNA	-5.41764	0.999986	0.166761
XM_036159918	20612	XM_036159918		XP_036015811	Siglec1	mRNA	-5.41764	0.999986	0.166761
XM_036161699	72672	XM_036161699		XP_036017592	Zfp518a	mRNA	-5.41764	0.999986	0.166761
XM_036162804	108058	XM_036162804		XP_036018697	Camk2d	mRNA	-5.41764	0.999986	0.166761
XM_006496041	26921	XM_006496041		XP_006496104	Map4k4	mRNA	-5.41661	0.999986	0.166843
NM_001289436	67501	NM_001289436		NP_001276365	Ccdc50	mRNA	-5.41491	0.999986	0.166978
NM_007431	11647	NM_007431	ENSMUST00000030551	NP_031457	Alpl	mRNA	-5.41491	0.999986	0.166978
NM_008520	16998	NM_008520	ENSMUST00000081496	NP_032546	Ltbp3	mRNA	-5.41491	0.999986	0.166978
XM_006505816	20454	XM_006505816		XP_006505879	St3gal5	mRNA	-5.41419	0.999986	0.157624
XM_030253694	227197	XM_030253694		XP_030109554	Ndufs1	mRNA	-5.41419	0.999986	0.157624
XM_017316718	59033	XM_017316718		XP_017172207	Slc4a8	mRNA	-5.41183	0.999986	0.166762
XM_011247443	12728	XM_011247443		XP_011245745	Clcn5	mRNA	-5.40657	0.999986	0.16764
XM_030243776	71941	XM_030243776		XP_030099636	Cars2	mRNA	-5.40657	0.999986	0.16764
XM_006526126	56736	XM_006526126		XP_006526189	Rnf14	mRNA	-5.40009	0.999986	0.168155
XM_036152826	20480	XM_036152826		XP_036008719	Clpb	mRNA	-5.39959	0.999986	0.168195
XM_036163171	56376	XM_036163171		XP_036019064	Pdlim5	mRNA	-5.39889	0.999986	0.162769
XM_006534214	70834	XM_006534214		XP_006534277	Spag9	mRNA	-5.39758	0.999986	0.160983
NM_027180	69710	NM_027180		NP_081456	Arap1	mRNA	-5.39586	0.999986	0.168492
NM_001161432	245527	NM_001161432	ENSMUST00000113832	NP_001154904	Eda2r	mRNA	-5.39054	0.999986	0.16093
XM_030249452	12005	XM_030249452		XP_030105312	Axin1	mRNA	-5.37856	0.999986	0.16286
NM_001081293	75137	NM_001081293	ENSMUST00000090791	NP_001074762	Rprd2	mRNA	-5.37392	0.999986	0.170249
NM_009068	19766	NM_009068	ENSMUST00000167374	NP_033094	Ripk1	mRNA	-5.37392	0.999986	0.170249
NM_028029	71972	NM_028029	ENSMUST00000212396	NP_082305	Dnmbp	mRNA	-5.37392	0.999986	0.170249
XM_006509197	72108	XM_006509197		XP_006509260	Ddhd2	mRNA	-5.37392	0.999986	0.170249
XM_006533332	246198	XM_006533332	ENSMUST00000107586	XP_006533395	Mllt6	mRNA	-5.37392	0.999986	0.170249
XM_030253056	100213	XM_030253056		XP_030108916	Rusc2	mRNA	-5.37392	0.999986	0.170249
XM_030254907	78339	XM_030254907		XP_030110767	Ttyh3	mRNA	-5.37392	0.999986	0.170249
XM_036159370	223828	XM_036159370		XP_036015263	Pphln1	mRNA	-5.37392	0.999986	0.170249
XM_006521461	72844	XM_006521461		XP_006521524	Kctd17	mRNA	-5.369	0.999986	0.170645
XM_036159264	17996	XM_036159264		XP_036015157	Neb	mRNA	-5.36849	0.999986	0.170686
XM_030253474	230861	XM_030253474		XP_030109334	Eif4g3	mRNA	-5.3658	0.999986	0.0289796
NM_001277100	27360	NM_001277100	ENSMUST00000237430	NP_001264029	Add3	mRNA	-5.36368	0.999986	0.171074
XM_006534700	107999	XM_006534700		XP_006534763	Gtpbp6	mRNA	-5.36368	0.999986	0.171074
XM_030247249	235907	XM_030247249		XP_030103109	Zfp65	mRNA	-5.36368	0.999986	0.171074
XM_030250575	66943	XM_030250575		XP_030106435	Slc66a2	mRNA	-5.36368	0.999986	0.171074
XM_036153509	75430	XM_036153509		XP_036009402	Anapc15	mRNA	-5.36368	0.999986	0.171074
XM_006524382	30943	XM_006524382	ENSMUST00000234765	XP_006524445	Prss30	mRNA	-5.35977	0.999986	0.17139
NM_027141	79043	NM_027141	ENSMUST00000024976	NP_081417	Spsb3	mRNA	-5.35843	0.999986	0.171498
XM_011248003	240832	XM_011248003		XP_011246305	Tor1aip2	mRNA	-5.35686	0.999986	0.171625
XM_030242650	282619	XM_030242650		XP_030098510	Sbsn	mRNA	-5.35578	0.999986	0.171712
XM_030255065	108655	XM_030255065		XP_030110925	Foxp1	mRNA	-5.35578	0.999986	0.171712
XM_017320750	20239	XM_017320750		XP_017176239	Atxn2	mRNA	-5.3543	0.999986	0.167336
XM_030249050	22129	XM_030249050		XP_030104910	Ttc3	mRNA	-5.34367	0.999986	0.172694
XM_036155096	382117	XM_036155096		XP_036010989	Tcaim	mRNA	-5.34367	0.999986	0.172694
XM_006539251	76580	XM_006539251		XP_006539314	Mib2	mRNA	-5.342	0.999986	0.169926
XM_011239065	227644	XM_011239065		XP_011237367	Snapc4	mRNA	-5.33742	0.999986	0.173202
XM_006534822	191578	XM_006534822		XP_006534885	Helq	mRNA	-5.332	0.999986	0.173645
NM_001355474	56369	NM_001355474	ENSMUST00000124540	NP_001342403	Apip	mRNA	-5.33163	0.999986	0.0360577
NM_001361090	107035	NM_001361090		NP_001348019	Fbxo38	mRNA	-5.32539	0.999986	0.0361404
NM_001356346	26399	NM_001356346		NP_001343275	Map2k6	mRNA	-5.32397	0.999986	0.174301
NM_001374642	11865	NM_001374642	ENSMUST00000211770	NP_001361571	Arntl	mRNA	-5.32397	0.999986	0.174301
NM_001374670	228998	NM_001374670		NP_001361599	Arfgap1	mRNA	-5.32397	0.999986	0.174301
NM_015829	50799	NM_015829	ENSMUST00000188414	NP_056644	Slc25a13	mRNA	-5.32397	0.999986	0.174301
NM_153131	107448	NM_153131	ENSMUST00000026994	NP_694771	Unc5a	mRNA	-5.32397	0.999986	0.174301
XM_006505491	13191	XM_006505491		XP_006505554	Dctn1	mRNA	-5.32397	0.999986	0.174301
XM_006506798	81896	XM_006506798	ENSMUST00000112923	XP_006506861	Ift122	mRNA	-5.32397	0.999986	0.174301
XM_006513527	216274	XM_006513527		XP_006513590	Cep290	mRNA	-5.32397	0.999986	0.174301
XM_006523883	19280	XM_006523883		XP_006523946	Ptprs	mRNA	-5.32397	0.999986	0.174301
XM_006535541	72007	XM_006535541		XP_006535604	Fndc3b	mRNA	-5.32397	0.999986	0.174301
XM_011244066	217692	XM_011244066		XP_011242368	Sipa1l1	mRNA	-5.32397	0.999986	0.174301
XM_017321472	20449	XM_017321472		XP_017176961	St8sia1	mRNA	-5.32397	0.999986	0.174301
XM_030255422	269800	XM_030255422		XP_030111282	Zfp384	mRNA	-5.32397	0.999986	0.174301
XM_036159619	73692	XM_036159619		XP_036015512	Cplane1	mRNA	-5.32397	0.999986	0.174301
XM_036159771	13508	XM_036159771		XP_036015664	Dscam	mRNA	-5.32397	0.999986	0.174301
XM_036163992	226517	XM_036163992		XP_036019885	Smg7	mRNA	-5.32397	0.999986	0.174301
XM_006497460	227525	XM_006497460		XP_006497523	Dclre1c	mRNA	-5.31948	0.999986	0.174669
XM_036154759	207596	XM_036154759		XP_036010652	Thsd4	mRNA	-5.31948	0.999986	0.174669
XM_036155000	244853	XM_036155000		XP_036010893	Nxpe4	mRNA	-5.31948	0.999986	0.174669
XM_036163762	16975	XM_036163762		XP_036019655	Lrp8	mRNA	-5.31948	0.999986	0.174669
XM_006523261	83672	XM_006523261		XP_006523324	Sytl3	mRNA	-5.31856	0.999986	0.174744
XM_017314631	380718	XM_017314631		XP_017170120	Mks1	mRNA	-5.31763	0.999986	0.17482
NM_001085378	668940	NM_001085378	ENSMUST00000092995	NP_001078847	Myh7b	mRNA	-5.31743	0.999986	0.174836
XM_011250608	333193	XM_011250608		XP_011248910	Proser3	mRNA	-5.31743	0.999986	0.174836
XM_036164574	80912	XM_036164574		XP_036020467	Pum1	mRNA	-5.31743	0.999986	0.174836
NM_001285783	230577	NM_001285783		NP_001272712	Pars2	mRNA	-5.31318	0.999986	0.0490928
NM_001360270	29811	NM_001360270		NP_001347199	Ndrg2	mRNA	-5.30725	0.999986	0.175673
NM_001379284	140546	NM_001379284		NP_001366213	Eri3	mRNA	-5.30589	0.999986	0.175785
XM_030242291	20679	XM_030242291		XP_030098151	Sox6	mRNA	-5.30589	0.999986	0.175785
NM_001362539	12750	NM_001362539		NP_001349468	Clk4	mRNA	-5.30454	0.999986	0.175897
XM_036161758	101055907	XM_036161758		XP_036017651	Gm15246	mRNA	-5.30246	0.999986	0.0442409
XM_036155244	69232	XM_036155244		XP_036011137	Qrich1	mRNA	-5.29952	0.999986	0.17631
XM_006499105	214239	XM_006499105		XP_006499168	Ccdc9b	mRNA	-5.297	0.999986	0.176518
XM_036163634	22033	XM_036163634		XP_036019527	Traf5	mRNA	-5.29207	0.999986	0.176926
XM_030254544	269702	XM_030254544		XP_030110404	Mphosph9	mRNA	-5.29186	0.999986	0.176944
XM_011245929	27883	XM_011245929		XP_011244231	Tango2	mRNA	-5.29114	0.999986	0.0369759
NM_001374640	100040462	NM_001374640	ENSMUST00000186442	NP_001361569	Mndal	mRNA	-5.28944	0.999986	0.176516
XM_006541017	56734	XM_006541017		XP_006541080	Tulp2	mRNA	-5.28944	0.999986	0.176516
XM_030244374	244853	XM_030244374		XP_030100234	Nxpe4	mRNA	-5.28673	0.999986	0.177368
NM_001128170	74256	NM_001128170	ENSMUST00000209532	NP_001121642	Cyld	mRNA	-5.27387	0.999986	0.178437
NM_001161424	16151	NM_001161424	ENSMUST00000180230	NP_001154896	Ikbkg	mRNA	-5.27387	0.999986	0.178437
NM_001293685	53611	NM_001293685	ENSMUST00000223690	NP_001280614	Vti1a	mRNA	-5.27387	0.999986	0.178437
XM_006505008	18181	XM_006505008		XP_006505071	Nrf1	mRNA	-5.27387	0.999986	0.178437
XM_006538650	18707	XM_006538650		XP_006538713	Pik3cd	mRNA	-5.27387	0.999986	0.178437
XM_006540315	67230	XM_006540315		XP_006540378	Zfp329	mRNA	-5.27387	0.999986	0.178437
XM_017319516	213121	XM_017319516		XP_017175005	Ankrd35	mRNA	-5.27387	0.999986	0.178437
XM_036156684	23939	XM_036156684		XP_036012577	Mapk7	mRNA	-5.27269	0.999986	0.178536
XM_017320649	12753	XM_017320649		XP_017176138	Clock	mRNA	-5.26681	0.999986	0.178342
XM_006529266	19731	XM_006529266		XP_006529329	Rgl1	mRNA	-5.26649	0.999986	0.040099
NM_001355586	18710	NM_001355586	ENSMUST00000216692	NP_001342515	Pik3r3	mRNA	-5.26243	0.999986	0.179393
XM_006523204	20975	XM_006523204		XP_006523267	Synj2	mRNA	-5.26243	0.999986	0.179393
XM_006495779	18711	XM_006495779		XP_006495842	Pikfyve	mRNA	-5.25865	0.999986	0.179709
XM_006510245	235283	XM_006510245		XP_006510308	Gramd1b	mRNA	-5.25865	0.999986	0.179709
XM_030249496	14158	XM_030249496		XP_030105356	Fer	mRNA	-5.25865	0.999986	0.179709
XM_036164033	230648	XM_036164033	ENSMUST00000106524	XP_036019926	Efcab14	mRNA	-5.25865	0.999986	0.179709
XM_006505881	21391	XM_006505881		XP_006505944	Tbxas1	mRNA	-5.2414	0.999986	0.181157
XM_036156833	52712	XM_036156833		XP_036012726	Zkscan6	mRNA	-5.2414	0.999986	0.181157
NM_028725	74032	NM_028725	ENSMUST00000037955	NP_083001	Sdr42e1	mRNA	-5.2386	0.999986	0.181393
NM_016700	26419	NM_016700	ENSMUST00000111945	NP_057909	Mapk8	mRNA	-5.23196	0.999986	0.181954
XM_006523234	321007	XM_006523234		XP_006523297	Serac1	mRNA	-5.23196	0.999986	0.181954
XM_036152474	56210	XM_036152474		XP_036008367	Rev1	mRNA	-5.22954	0.999986	0.182158
NM_001359740	235567	NM_001359740	ENSMUST00000186788	NP_001346669	Dnajc13	mRNA	-5.22678	0.999986	0.182392
NM_027496	67434	NM_027496	ENSMUST00000110410	NP_081772	Ankrd33b	mRNA	-5.22678	0.999986	0.182392
NM_198010	81702	NM_198010	ENSMUST00000081914	NP_932127	Ankrd17	mRNA	-5.22678	0.999986	0.182392
XM_006511360	66812	XM_006511360		XP_006511423	Ppcdc	mRNA	-5.22678	0.999986	0.182392
XM_011248205	269702	XM_011248205		XP_011246507	Mphosph9	mRNA	-5.22678	0.999986	0.182392
XM_017315581	68675	XM_017315581		XP_017171070	Fam172a	mRNA	-5.22678	0.999986	0.182392
XM_030243691	56453	XM_030243691		XP_030099551	Mbtps1	mRNA	-5.22678	0.999986	0.182392
XM_030244120	18087	XM_030244120		XP_030099980	Nktr	mRNA	-5.22678	0.999986	0.182392
XM_030244511	67287	XM_030244511		XP_030100371	Parp6	mRNA	-5.22678	0.999986	0.182392
XM_030253401	21885	XM_030253401		XP_030109261	Tle1	mRNA	-5.22678	0.999986	0.182392
XM_030253781	227399	XM_030253781		XP_030109641	Ppip5k2	mRNA	-5.22678	0.999986	0.182392
NM_001198787	11302	NM_001198787	ENSMUST00000103019	NP_001185716	Aatk	mRNA	-5.2253	0.999986	0.182518
NM_001286343	58208	NM_001286343	ENSMUST00000109887	NP_001273272	Bcl11b	mRNA	-5.2238	0.999986	0.182645
NM_001310517	214895	NM_001310517	ENSMUST00000115011	NP_001297446	Lman2l	mRNA	-5.2238	0.999986	0.182645
NM_001379151	237253	NM_001379151	ENSMUST00000134346	NP_001366080	Lrp11	mRNA	-5.2238	0.999986	0.182645
NM_007680	13848	NM_007680		NP_031706	Ephb6	mRNA	-5.2238	0.999986	0.182645
NM_015731	11981	NM_015731	ENSMUST00000029060	NP_056546	Atp9a	mRNA	-5.2238	0.999986	0.182645
XM_006496751	226525	XM_006496751		XP_006496814	Rasal2	mRNA	-5.2238	0.999986	0.182645
XM_006506433	58182	XM_006506433		XP_006506496	Prokr1	mRNA	-5.2238	0.999986	0.182645
XM_006515124	380753	XM_006515124	ENSMUST00000146040	XP_006515187	Atxn7l1	mRNA	-5.2238	0.999986	0.182645
XM_011246723	78309	XM_011246723		XP_011245025	Cul9	mRNA	-5.2238	0.999986	0.182645
XM_011248354	234582	XM_011248354		XP_011246656	Ccdc102a	mRNA	-5.2238	0.999986	0.182645
XM_017312730	12290	XM_017312730		XP_017168219	Cacna1e	mRNA	-5.2238	0.999986	0.182645
XM_017315029	217692	XM_017315029		XP_017170518	Sipa1l1	mRNA	-5.2238	0.999986	0.182645
XM_030243449	76707	XM_030243449		XP_030099309	Clasp1	mRNA	-5.2238	0.999986	0.182645
XM_030244346	235611	XM_030244346		XP_030100206	Plxnb1	mRNA	-5.2238	0.999986	0.182645
XM_036160348	17356	XM_036160348		XP_036016241	Afdn	mRNA	-5.2238	0.999986	0.182645
XM_006539429	100038909	XM_006539429		XP_006539492	Gm14548	mRNA	-5.22257	0.999986	0.182749
XM_036153894	234094	XM_036153894		XP_036009787	Arhgef10	mRNA	-5.22257	0.999986	0.182749
NM_001359964	242864	NM_001359964		NP_001346893	Napepld	mRNA	-5.22134	0.999986	0.182853
XM_006520980	23970	XM_006520980		XP_006521043	Pacsin2	mRNA	-5.21858	0.0793718	0.000548062
NM_008872	18791	NM_008872	ENSMUST00000033941	NP_032898	Plat	mRNA	-5.21707	0.999986	0.183215
XM_030245175	52463	XM_030245175		XP_030101035	Tet1	mRNA	-5.21707	0.999986	0.183215
NM_172443	207592	NM_172443	ENSMUST00000036113	NP_766031	Tbc1d16	mRNA	-5.21416	0.999986	0.182748
XM_030251010	58249	XM_030251010		XP_030106870	Fibp	mRNA	-5.21356	0.999986	0.183515
XM_006503156	320438	XM_006503156		XP_006503219	Alg6	mRNA	-5.21078	0.999986	0.183751
XM_006538004	320790	XM_006538004	ENSMUST00000051558	XP_006538067	Chd7	mRNA	-5.21033	0.999986	0.183789
XM_030249932	57261	XM_030249932		XP_030105792	Brd4	mRNA	-5.20157	0.133793	0.000998347
NM_001363230	83395	NM_001363230	ENSMUST00000107622	NP_001350159	Sp6	mRNA	-5.19976	0.999986	0.184691
XM_006530689	14766	XM_006530689		XP_006530752	Adgrg1	mRNA	-5.19976	0.999986	0.184691
NM_001033167	73102	NM_001033167	ENSMUST00000040336	NP_001028339	Slc22a23	mRNA	-5.19737	0.999986	0.184896
NM_001355738	260305	NM_001355738	ENSMUST00000056567	NP_001342667	Nphp4	mRNA	-5.19737	0.999986	0.184896
NM_001364266	52690	NM_001364266		NP_001351195	Setd3	mRNA	-5.19737	0.999986	0.184896
XM_006531504	78779	XM_006531504		XP_006531567	Spata2l	mRNA	-5.19737	0.999986	0.184896
XM_006532385	170749	XM_006532385		XP_006532448	Mtmr4	mRNA	-5.19737	0.999986	0.184896
XM_030252080	71389	XM_030252080		XP_030107940	Chd6	mRNA	-5.19737	0.999986	0.184896
XM_030254508	246293	XM_030254508		XP_030110368	Klhl8	mRNA	-5.19737	0.999986	0.184896
XM_036152882	214764	XM_036152882		XP_036008775	Edrf1	mRNA	-5.19737	0.999986	0.184896
XM_036160353	17687	XM_036160353		XP_036016246	Msh5	mRNA	-5.19737	0.999986	0.184896
XM_036161398	109113	XM_036161398		XP_036017291	Uhrf2	mRNA	-5.19737	0.999986	0.184896
XM_036162931	18685	XM_036162931		XP_036018824	Phtf1	mRNA	-5.19737	0.999986	0.184896
NM_001379487	16709	NM_001379487		NP_001366416	Ktn1	mRNA	-5.19677	0.999986	0.184946
XM_011245154	67011	XM_011245154		XP_011243456	Mettl6	mRNA	-5.19128	0.999986	0.0483102
XM_036157028	100503949	XM_036157028		XP_036012921	Zfp965	mRNA	-5.18996	0.999986	0.18553
XM_006510977	211586	XM_006510977		XP_006511040	Tfdp2	mRNA	-5.18089	0.999986	0.186309
XM_030255407	26903	XM_030255407		XP_030111267	Dysf	mRNA	-5.18027	0.999986	0.186362
NM_001355291	24136	NM_001355291	ENSMUST00000028229	NP_001342220	Zeb2	mRNA	-5.1781	0.999986	0.186549
XM_006498096	27387	XM_006498096		XP_006498159	Sh2d3c	mRNA	-5.1781	0.999986	0.186549
XM_006520586	18521	XM_006520586		XP_006520649	Pcbp2	mRNA	-5.1781	0.999986	0.186549
XM_006533046	217218	XM_006533046		XP_006533109	Atxn7l3	mRNA	-5.1781	0.999986	0.186549
XM_011246346	210982	XM_011246346		XP_011244648	Bicral	mRNA	-5.1781	0.999986	0.186549
XM_036166106	24100	XM_036166106		XP_036021999	Tpra1	mRNA	-5.1781	0.999986	0.186549
NM_011889	24050	NM_011889	ENSMUST00000116423	NP_036019	Septin3	mRNA	-5.17757	0.999986	0.0474525
XM_017320414	74178	XM_017320414		XP_017175903	Stk40	mRNA	-5.17628	0.999986	0.186706
XM_006517705	328329	XM_006517705		XP_006517768	Mast4	mRNA	-5.17435	0.162756	0.00124467
XM_030247014	102633763	XM_030247014		XP_030102874	Gm31513	mRNA	-5.16812	0.999986	0.0506161
XM_030249990	66616	XM_030249990		XP_030105850	Snx9	mRNA	-5.16751	0.999986	0.187463
XM_030249754	22709	XM_030249754		XP_030105614	Zfp51	mRNA	-5.16251	0.999986	0.187895
NM_001083810	72446	NM_001083810	ENSMUST00000171088	NP_001077279	Prr5l	mRNA	-5.15925	0.999986	0.188178
XM_036152839	20679	XM_036152839		XP_036008732	Sox6	mRNA	-5.15809	0.999986	0.188279
XM_017314374	20185	XM_017314374		XP_017169863	Ncor1	mRNA	-5.15159	0.10603	0.000773467
XM_006526834	208922	XM_006526834		XP_006526897	Cpeb3	mRNA	-5.15033	0.999986	0.188952
XM_036159680	192285	XM_036159680		XP_036015573	Phf21a	mRNA	-5.1417	0.999986	0.189703
XM_006538695	213491	XM_006538695		XP_006538758	Szrd1	mRNA	-5.13674	0.999986	0.190136
XM_036159685	192285	XM_036159685		XP_036015578	Phf21a	mRNA	-5.13674	0.999986	0.190136
XM_006537978	30046	XM_006537978		XP_006538041	Zfp292	mRNA	-5.13652	0.999986	0.158364
NM_001039201	76987	NM_001039201	ENSMUST00000148955	NP_001034290	Hdhd2	mRNA	-5.13599	0.999986	0.0508538
XM_011247392	76073	XM_011247392		XP_011245694	Pcgf5	mRNA	-5.1334	0.999986	0.190428
NM_008116	14598	NM_008116	ENSMUST00000006508	NP_032142	Ggt1	mRNA	-5.13336	0.999986	0.190432
XM_006498485	99326	XM_006498485		XP_006498548	Garnl3	mRNA	-5.13336	0.999986	0.190432
XM_006512643	210757	XM_006512643		XP_006512706	Themis	mRNA	-5.13336	0.999986	0.190432
XM_006522983	21844	XM_006522983		XP_006523046	Tiam1	mRNA	-5.13336	0.999986	0.190432
XM_006524605	50817	XM_006524605		XP_006524668	Capn15	mRNA	-5.13336	0.999986	0.190432
XM_006531941	104625	XM_006531941		XP_006532004	Cnot6	mRNA	-5.13336	0.999986	0.190432
XM_006540786	21872	XM_006540786		XP_006540849	Tjp1	mRNA	-5.13336	0.999986	0.190432
XM_030247092	105239	XM_030247092		XP_030102952	Rnf44	mRNA	-5.13336	0.999986	0.190432
XM_030249884	227700	XM_030249884		XP_030105744	Sh3glb2	mRNA	-5.13336	0.999986	0.190432
XM_036161825	241311	XM_036161825		XP_036017718	Zbtb34	mRNA	-5.13336	0.999986	0.190432
XM_036163072	229603	XM_036163072		XP_036018965	Otud7b	mRNA	-5.13336	0.999986	0.190432
XM_036165292	52398	XM_036165292		XP_036021185	Septin11	mRNA	-5.13336	0.999986	0.190432
XM_017316524	207214	XM_017316524		XP_017172013	Larp4	mRNA	-5.13257	0.999986	0.190501
NM_001378819	269529	NM_001378819		NP_001365748	Fbxo10	mRNA	-5.12772	0.999986	0.190925
NM_133232	170768	NM_133232	ENSMUST00000114846	NP_573495	Pfkfb3	mRNA	-5.12772	0.999986	0.190925
NM_176912	319430	NM_176912	ENSMUST00000171425	NP_795886	C5ar2	mRNA	-5.12772	0.999986	0.190925
XM_006535518	665113	XM_006535518		XP_006535581	Tnik	mRNA	-5.12772	0.999986	0.190925
XM_006537662	18201	XM_006537662		XP_006537725	Nsmaf	mRNA	-5.12772	0.999986	0.190925
XM_030253661	51796	XM_030253661		XP_030109521	Srrm1	mRNA	-5.12772	0.999986	0.190925
XM_017316295	18286	XM_017316295		XP_017171784	Odf2	mRNA	-5.11844	0.999986	0.19174
NM_001359060	14747	NM_001359060		NP_001345989	Cmklr1	mRNA	-5.11615	0.999986	0.191942
NM_001360346	17859	NM_001360346		NP_001347275	Mxi1	mRNA	-5.11615	0.999986	0.191942
NM_001382822	72000	NM_001382822		NP_001369751	Lmntd2	mRNA	-5.11615	0.999986	0.191942
NM_013569	16511	NM_013569	ENSMUST00000036092	NP_038597	Kcnh2	mRNA	-5.11615	0.999986	0.191942
NM_175099	58887	NM_175099	ENSMUST00000163452	NP_780308	Repin1	mRNA	-5.11615	0.999986	0.191942
XM_006505901	21940	XM_006505901		XP_006505964	Cd27	mRNA	-5.11615	0.999986	0.191942
XM_006506079	243374	XM_006506079		XP_006506142	Gimap8	mRNA	-5.11615	0.999986	0.191942
XM_006507531	20841	XM_006507531		XP_006507594	Zfp143	mRNA	-5.11615	0.999986	0.191942
XM_006509396	234311	XM_006509396		XP_006509459	Ddx60	mRNA	-5.11615	0.999986	0.191942
XM_006509575	17925	XM_006509575		XP_006509638	Myo9b	mRNA	-5.11615	0.999986	0.191942
XM_006519194	382864	XM_006519194		XP_006519257	Colq	mRNA	-5.11615	0.999986	0.191942
XM_006524099	224674	XM_006524099		XP_006524162	Slc37a1	mRNA	-5.11615	0.999986	0.191942
XM_006527407	74168	XM_006527407		XP_006527470	Zdhhc16	mRNA	-5.11615	0.999986	0.191942
XM_006530461	71985	XM_006530461		XP_006530524	Acad10	mRNA	-5.11615	0.999986	0.191942
XM_006530490	75665	XM_006530490		XP_006530553	Bicdl1	mRNA	-5.11615	0.999986	0.191942
XM_006534805	17472	XM_006534805		XP_006534868	Gbp4	mRNA	-5.11615	0.999986	0.191942
XM_011238425	12912	XM_011238425		XP_011236727	Creb1	mRNA	-5.11615	0.999986	0.191942
XM_011245731	71726	XM_011245731		XP_011244033	Smug1	mRNA	-5.11615	0.999986	0.191942
XM_030247859	319955	XM_030247859		XP_030103719	Ercc6	mRNA	-5.11615	0.999986	0.191942
XM_030249333	78749	XM_030249333		XP_030105193	Filip1l	mRNA	-5.11615	0.999986	0.191942
XM_030250531	50771	XM_030250531		XP_030106391	Atp9b	mRNA	-5.11615	0.999986	0.191942
XM_030252392	11863	XM_030252392		XP_030108252	Arnt	mRNA	-5.11615	0.999986	0.191942
XM_036153429	70209	XM_036153429		XP_036009322	Tmem143	mRNA	-5.11615	0.999986	0.191942
XM_036156756	319475	XM_036156756		XP_036012649	Zfp672	mRNA	-5.11615	0.999986	0.191942
XM_036160739	227634	XM_036160739		XP_036016632	Camsap1	mRNA	-5.11615	0.999986	0.191942
XM_036161659	228880	XM_036161659		XP_036017552	Zmynd8	mRNA	-5.11615	0.999986	0.191942
XM_036165210	320661	XM_036165210		XP_036021103	D5Ertd579e	mRNA	-5.11615	0.999986	0.191942
NM_001359837	100978	NM_001359837	ENSMUST00000146761	NP_001346766	Nfxl1	mRNA	-5.11504	0.999986	0.192039
NM_001271962	14049	NM_001271962		NP_001258891	Eya2	mRNA	-5.10899	0.999986	0.192572
XM_017318649	263876	XM_017318649		XP_017174138	Spata2	mRNA	-5.10757	0.999986	0.192697
XM_036162299	320271	XM_036162299	ENSMUST00000204093	XP_036018192	Scai	mRNA	-5.10757	0.999986	0.192697
XM_006507539	20909	XM_006507539		XP_006507602	Stx4a	mRNA	-5.10422	0.999986	0.192993
NM_001357018	80911	NM_001357018	ENSMUST00000114237	NP_001343947	Acox3	mRNA	-5.10393	0.999986	0.056405
XM_017314563	26420	XM_017314563		XP_017170052	Mapk9	mRNA	-5.10305	0.999986	0.192313
XM_030249620	210503	XM_030249620		XP_030105480	Zfp677	mRNA	-5.10182	0.999986	0.193205
XM_006502630	100383	XM_006502630		XP_006502693	Bsdc1	mRNA	-5.09884	0.999986	0.193468
XM_030250710	228880	XM_030250710		XP_030106570	Zmynd8	mRNA	-5.09462	0.999986	0.193843
XM_017314307	17134	XM_017314307		XP_017169796	Mafg	mRNA	-5.09304	0.999986	0.193982
XM_036166073	232341	XM_036166073		XP_036021966	Wnk1	mRNA	-5.0919	0.999986	0.194083
XM_006521424	72026	XM_006521424		XP_006521487	Trmu	mRNA	-5.08739	0.999986	0.194484
NM_145495	225870	NM_145495	ENSMUST00000225427	NP_663470	Rin1	mRNA	-5.08422	0.999986	0.194766
NM_001355581	68201	NM_001355581		NP_001342510	Ccdc34	mRNA	-5.08015	0.999986	0.195128
NM_001356273	66880	NM_001356273		NP_001343202	Rsrc1	mRNA	-5.08015	0.999986	0.195128
NM_001282120	76784	NM_001282120		NP_001269049	Mtif2	mRNA	-5.07836	0.999986	0.195287
NM_001317355	18807	NM_001317355	ENSMUST00000117611	NP_001304284	Pld3	mRNA	-5.07552	0.999986	0.19554
NM_027619	67120	NM_027619	ENSMUST00000108210	NP_081895	Ttc14	mRNA	-5.07552	0.999986	0.19554
XM_006510924	20842	XM_006510924		XP_006510987	Stag1	mRNA	-5.07552	0.999986	0.19554
XM_017313897	216233	XM_017313897		XP_017169386	Socs2	mRNA	-5.07552	0.999986	0.19554
XM_030242463	233147	XM_030242463		XP_030098323	Zfp939	mRNA	-5.07552	0.999986	0.19554
XM_036160270	116871	XM_036160270		XP_036016163	Mta3	mRNA	-5.07552	0.999986	0.19554
XM_036160589	240034	XM_036160589		XP_036016482	Zfp760	mRNA	-5.07552	0.999986	0.19554
XM_030243657	78255	XM_030243657		XP_030099517	Ralgps2	mRNA	-5.07288	0.999986	0.195776
NM_001310514	56758	NM_001310514	ENSMUST00000194069	NP_001297443	Mbnl1	mRNA	-5.06639	0.999986	0.196356
XM_006513768	327766	XM_006513768		XP_006513831	Tmem26	mRNA	-5.06639	0.999986	0.196356
XM_006516007	320244	XM_006516007		XP_006516070	Ttll5	mRNA	-5.06639	0.999986	0.196356
XM_006520001	73692	XM_006520001		XP_006520064	Cplane1	mRNA	-5.06639	0.999986	0.196356
XM_006523372	100041621	XM_006523372		XP_006523435	Gm3435	mRNA	-5.06639	0.999986	0.196356
XM_006524643	545192	XM_006524643		XP_006524706	Baiap3	mRNA	-5.06639	0.999986	0.196356
XM_006525122	77652	XM_006525122		XP_006525185	Zfp955a	mRNA	-5.06639	0.999986	0.196356
XM_006527008	226169	XM_006527008		XP_006527071	Pprc1	mRNA	-5.06639	0.999986	0.196356
XM_011242546	270156	XM_011242546		XP_011240848	Nkapd1	mRNA	-5.06639	0.999986	0.196356
XM_030243771	71310	XM_030243771		XP_030099631	Tbc1d9	mRNA	-5.06639	0.999986	0.196356
XM_030247319	14007	XM_030247319		XP_030103179	Celf2	mRNA	-5.06639	0.999986	0.196356
XM_030248200	17354	XM_030248200		XP_030104060	Mllt10	mRNA	-5.06639	0.999986	0.196356
XM_017315787	105689	XM_017315787		XP_017171276	Mycbp2	mRNA	-5.06016	0.999986	0.0777407
NM_001033272	219140	NM_001033272	ENSMUST00000022566	NP_001028444	Spata13	mRNA	-5.05569	0.999986	0.196499
XM_006503829	212285	XM_006503829		XP_006503892	Arap2	mRNA	-5.05452	0.999986	0.19742
XM_030242983	70552	XM_030242983		XP_030098843	Lrrc56	mRNA	-5.04806	0.999986	0.198
XM_030242682	320802	XM_030242682		XP_030098542	Ifitm10	mRNA	-5.04668	0.999986	0.198125
XM_030249654	22404	XM_030249654		XP_030105514	Wiz	mRNA	-5.04063	0.999986	0.19867
XM_017312994	75029	XM_017312994		XP_017168483	Purg	mRNA	-5.0384	0.999986	0.0585548
XM_036156848	53422	XM_036156848		XP_036012741	Ybx2	mRNA	-5.03794	0.999986	0.0632716
XM_011241159	11810	XM_011241159		XP_011239461	Apobec1	mRNA	-5.03248	0.999986	0.0627726
XM_030253080	109263	XM_030253080		XP_030108940	Rlf	mRNA	-5.02972	0.999986	0.0587413
XM_006512403	93730	XM_006512403	ENSMUST00000168921	XP_006512466	Lztfl1	mRNA	-5.02571	0.999986	0.20002
XM_006513978	67226	XM_006513978	ENSMUST00000218731	XP_006514041	Tmem19	mRNA	-5.02346	0.999986	0.200224
XM_036164178	29871	XM_036164178		XP_036020071	Scmh1	mRNA	-5.02249	0.999986	0.200312
XM_030245894	217325	XM_030245894		XP_030101754	Llgl2	mRNA	-5.02154	0.999986	0.200399
NM_001177988	56364	NM_001177988	ENSMUST00000118092	NP_001171459	Zmym3	mRNA	-5.02135	0.999986	0.200416
NM_001347308	12537	NM_001347308		NP_001334237	Cdk11b	mRNA	-5.02135	0.999986	0.200416
NM_175472	230594	NM_175472	ENSMUST00000043368	NP_780681	Tut4	mRNA	-5.02135	0.999986	0.200416
XM_006500099	68427	XM_006500099		XP_006500162	Slc39a13	mRNA	-5.02135	0.999986	0.200416
XM_006511719	235587	XM_006511719		XP_006511782	Parp3	mRNA	-5.02135	0.999986	0.200416
XM_011238657	14897	XM_011238657		XP_011236959	Trip12	mRNA	-5.02135	0.999986	0.200416
XM_030250733	228880	XM_030250733		XP_030106593	Zmynd8	mRNA	-5.02135	0.999986	0.200416
XM_017316839	104015	XM_017316839		XP_017172328	Synj1	mRNA	-5.02058	0.999986	0.200486
NM_001163472	56448	NM_001163472	ENSMUST00000023083	NP_001156944	Cyp2d22	mRNA	-4.99982	0.999986	0.202378
NM_001170801	320495	NM_001170801	ENSMUST00000154998	NP_001164272	Ipcef1	mRNA	-4.99982	0.999986	0.202378
NM_001177981	18578	NM_001177981	ENSMUST00000097949	NP_001171452	Pde4b	mRNA	-4.99982	0.999986	0.202378
NM_001289837	243963	NM_001289837	ENSMUST00000120074	NP_001276766	Zfp473	mRNA	-4.99982	0.999986	0.202378
NM_001302532	13982	NM_001302532	ENSMUST00000105590	NP_001289461	Esr1	mRNA	-4.99982	0.999986	0.202378
NM_001356543	12297	NM_001356543		NP_001343472	Cacnb3	mRNA	-4.99982	0.999986	0.202378
NM_001370632	54614	NM_001370632		NP_001357561	Prpf40b	mRNA	-4.99982	0.999986	0.202378
NM_009667	11717	NM_009667	ENSMUST00000005829	NP_033797	Ampd3	mRNA	-4.99982	0.999986	0.202378
NM_009685	11785	NM_009685	ENSMUST00000191011	NP_033815	Apbb1	mRNA	-4.99982	0.999986	0.202378
NM_016707	14025	NM_016707	ENSMUST00000000881	NP_057916	Bcl11a	mRNA	-4.99982	0.999986	0.202378
NM_175256	77446	NM_175256	ENSMUST00000152782	NP_780465	Heg1	mRNA	-4.99982	0.999986	0.202378
XM_006499438	228960	XM_006499438		XP_006499501	Stx16	mRNA	-4.99982	0.999986	0.202378
XM_006505231	101187	XM_006505231		XP_006505294	Parp11	mRNA	-4.99982	0.999986	0.202378
XM_006514582	18293	XM_006514582		XP_006514645	Ogdh	mRNA	-4.99982	0.999986	0.202378
XM_006517616	218613	XM_006517616		XP_006517679	Mier3	mRNA	-4.99982	0.999986	0.202378
XM_006523567	12815	XM_006523567	ENSMUST00000114255	XP_006523630	Col11a2	mRNA	-4.99982	0.999986	0.202378
XM_006527080	240641	XM_006527080		XP_006527143	Kif20b	mRNA	-4.99982	0.999986	0.202378
XM_006528778	207474	XM_006528778	ENSMUST00000112572	XP_006528841	Kctd12b	mRNA	-4.99982	0.999986	0.202378
XM_006533264	238023	XM_006533264	ENSMUST00000038831	XP_006533327	Hexdc	mRNA	-4.99982	0.999986	0.202378
XM_006534476	77097	XM_006534476		XP_006534539	Tanc2	mRNA	-4.99982	0.999986	0.202378
XM_011247360	72672	XM_011247360		XP_011245662	Zfp518a	mRNA	-4.99982	0.999986	0.202378
XM_017313615	72831	XM_017313615		XP_017169104	Dhx30	mRNA	-4.99982	0.999986	0.202378
XM_030242823	56869	XM_030242823		XP_030098683	Zfp109	mRNA	-4.99982	0.999986	0.202378
XM_030243461	76707	XM_030243461		XP_030099321	Clasp1	mRNA	-4.99982	0.999986	0.202378
XM_030243732	67260	XM_030243732		XP_030099592	Cers4	mRNA	-4.99982	0.999986	0.202378
XM_030251863	51885	XM_030251863		XP_030107723	Tubgcp4	mRNA	-4.99982	0.999986	0.202378
XM_036155749	216190	XM_036155749		XP_036011642	Appl2	mRNA	-4.99982	0.999986	0.202378
XM_036159579	18798	XM_036159579		XP_036015472	Plcb4	mRNA	-4.99982	0.999986	0.202378
XM_036160779	70081	XM_036160779		XP_036016672	Zfp995	mRNA	-4.99982	0.999986	0.202378
XM_036162009	53332	XM_036162009		XP_036017902	Mtmr1	mRNA	-4.99982	0.999986	0.202378
NM_001195004	217127	NM_001195004	ENSMUST00000107733	NP_001181933	Kat7	mRNA	-4.99798	0.999986	0.202547
NM_001362973	227801	NM_001362973		NP_001349902	Dennd1a	mRNA	-4.99706	0.999986	0.202631
NM_053166	94089	NM_053166	ENSMUST00000109213	NP_444396	Trim7	mRNA	-4.99685	0.999986	0.0707198
NM_001025612	382083	NM_001025612	ENSMUST00000044711	NP_001020783	Snx22	mRNA	-4.99615	0.999986	0.202714
NM_001357238	18475	NM_001357238		NP_001344167	Pafah1b2	mRNA	-4.99615	0.999986	0.202714
NM_001359857	66923	NM_001359857		NP_001346786	Pbrm1	mRNA	-4.99615	0.999986	0.202714
NM_001372549	69035	NM_001372549		NP_001359478	Zdhhc3	mRNA	-4.99615	0.999986	0.202714
XM_006503862	22235	XM_006503862		XP_006503925	Ugdh	mRNA	-4.99615	0.999986	0.202714
XM_006506782	78783	XM_006506782		XP_006506845	Brpf1	mRNA	-4.99615	0.999986	0.202714
XM_006512635	209462	XM_006512635		XP_006512698	Hace1	mRNA	-4.99615	0.999986	0.202714
XM_006515278	80913	XM_006515278		XP_006515341	Pum2	mRNA	-4.99615	0.999986	0.202714
XM_006534804	17472	XM_006534804		XP_006534867	Gbp4	mRNA	-4.99615	0.999986	0.202714
XM_011245564	223601	XM_011245564		XP_011243866	Cyrib	mRNA	-4.99615	0.999986	0.202714
XM_017316624	26404	XM_017316624		XP_017172113	Map3k12	mRNA	-4.99615	0.999986	0.202714
XM_011239002	109129	XM_011239002		XP_011237304	Mmadhc	mRNA	-4.99558	0.999986	0.202766
XM_011247054	328918	XM_011247054		XP_011245356	Zscan30	mRNA	-4.99328	0.999986	0.202978
NM_001379493	16709	NM_001379493		NP_001366422	Ktn1	mRNA	-4.99217	0.999986	0.203079
XM_036153311	60595	XM_036153311		XP_036009204	Actn4	mRNA	-4.99217	0.999986	0.203079
XM_030254531	269113	XM_030254531		XP_030110391	Nup54	mRNA	-4.98997	0.999986	0.203281
NM_009074	19882	NM_009074	ENSMUST00000035203	NP_033100	Mst1r	mRNA	-4.98799	0.999986	0.203462
XM_030248697	66570	XM_030248697		XP_030104557	Cenpm	mRNA	-4.97682	0.999986	0.204491
NM_001384187	331188	NM_001384187		NP_001371116	Zfp781	mRNA	-4.97485	0.999986	0.204672
XM_011240735	27278	XM_011240735		XP_011239037	Clnk	mRNA	-4.97485	0.999986	0.204672
NM_001025561	56361	NM_001025561	ENSMUST00000086643	NP_001020732	Pus1	mRNA	-4.97398	0.999986	0.204752
XM_006496241	68691	XM_006496241		XP_006496304	Kansl1l	mRNA	-4.97311	0.999986	0.204833
NM_001033237	208146	NM_001033237	ENSMUST00000090052	NP_001028409	Yeats2	mRNA	-4.97274	0.999986	0.204867
XM_030248501	223693	XM_030248501		XP_030104361	Tmem184b	mRNA	-4.97209	0.999986	0.0693131
NM_001368288	67883	NM_001368288		NP_001355217	Uxs1	mRNA	-4.96911	0.999986	0.205203
NM_023742	74198	NM_023742	ENSMUST00000005072	NP_076231	Dtx2	mRNA	-4.96911	0.999986	0.205203
XM_006522445	66053	XM_006522445		XP_006522508	Ppil2	mRNA	-4.96911	0.999986	0.205203
XM_006529240	18000	XM_006529240		XP_006529303	Septin2	mRNA	-4.96795	0.999986	0.20531
NM_001256108	76580	NM_001256108		NP_001243037	Mib2	mRNA	-4.96508	0.999986	0.205575
NM_001289431	217732	NM_001289431		NP_001276360	Cipc	mRNA	-4.96508	0.999986	0.205575
NM_001369061	17776	NM_001369061		NP_001355990	Mast2	mRNA	-4.96508	0.999986	0.205575
XM_006496704	18986	XM_006496704		XP_006496767	Pou2f1	mRNA	-4.96508	0.999986	0.205575
XM_006498703	13661	XM_006498703		XP_006498766	Ehf	mRNA	-4.96508	0.999986	0.205575
XM_006522138	252870	XM_006522138	ENSMUST00000160405	XP_006522201	Usp7	mRNA	-4.96508	0.999986	0.205575
XM_006532562	192786	XM_006532562		XP_006532625	Rapgef6	mRNA	-4.96508	0.999986	0.205575
XM_011244477	14088	XM_011244477		XP_011242779	Fancc	mRNA	-4.96508	0.999986	0.205575
XM_030243289	14339	XM_030243289		XP_030099149	Aktip	mRNA	-4.96508	0.999986	0.205575
XM_006515849	238323	XM_006515849	ENSMUST00000019379	XP_006515912	Rps6kl1	mRNA	-4.96137	0.999986	0.205918
XM_036158903	77945	XM_036158903		XP_036014796	Rpgrip1	mRNA	-4.96137	0.999986	0.205918
NM_001302674	227525	NM_001302674	ENSMUST00000115066	NP_001289603	Dclre1c	mRNA	-4.95827	0.999986	0.206206
XM_006517126	17260	XM_006517126		XP_006517189	Mef2c	mRNA	-4.95795	0.999986	0.0910039
XM_006526866	21416	XM_006526866		XP_006526929	Tcf7l2	mRNA	-4.95361	0.999986	0.206639
XM_030247898	56249	XM_030247898		XP_030103758	Actr8	mRNA	-4.95036	0.999986	0.206941
NM_001362893	66196	NM_001362893	ENSMUST00000124152	NP_001349822	Myo19	mRNA	-4.94871	0.999986	0.207094
XM_006507444	19024	XM_006507444		XP_006507507	Ppfibp2	mRNA	-4.94871	0.999986	0.207094
XM_030242293	20679	XM_030242293		XP_030098153	Sox6	mRNA	-4.94789	0.999986	0.20717
XM_011244225	97827	XM_011244225		XP_011242527	Exd2	mRNA	-4.94582	0.999986	0.207363
XM_030244538	68121	XM_030244538		XP_030100398	Cep70	mRNA	-4.93578	0.999986	0.208299
XM_030243010	72205	XM_030243010		XP_030098870	Eml2	mRNA	-4.93387	0.999986	0.0699461
NM_144935	235044	NM_144935	ENSMUST00000190387	NP_659184	Plppr2	mRNA	-4.93228	0.999986	0.208627
XM_006501329	229487	XM_006501329		XP_006501392	Gatb	mRNA	-4.92867	0.999986	0.078785
XM_011241574	20449	XM_011241574		XP_011239876	St8sia1	mRNA	-4.92813	0.999986	0.10929
XM_006518737	20410	XM_006518737		XP_006518800	Sorbs3	mRNA	-4.92606	0.999986	0.209209
NM_172967	269033	NM_172967	ENSMUST00000067556	NP_766555	4930503L19Rik	mRNA	-4.92399	0.137244	0.00102664
NM_001277941	19364	NM_001277941	ENSMUST00000092844	NP_001264870	Rad51d	mRNA	-4.92232	0.999986	0.20956
XM_006534247	71562	XM_006534247		XP_006534310	Afmid	mRNA	-4.92232	0.999986	0.20956
XM_006538632	18600	XM_006538632		XP_006538695	Padi2	mRNA	-4.92232	0.999986	0.20956
XM_011250011	230376	XM_011250011		XP_011248313	Haus6	mRNA	-4.92232	0.999986	0.20956
XM_017320792	215476	XM_017320792		XP_017176281	Prr14l	mRNA	-4.92232	0.999986	0.20956
XM_030244052	140630	XM_030244052		XP_030099912	Ube4a	mRNA	-4.92232	0.999986	0.20956
XM_030244165	208084	XM_030244165		XP_030100025	Pif1	mRNA	-4.92232	0.999986	0.20956
XM_036157952	12908	XM_036157952		XP_036013845	Crat	mRNA	-4.92232	0.999986	0.20956
XM_036159903	224273	XM_036159903		XP_036015796	Crybg3	mRNA	-4.92232	0.999986	0.20956
XM_036161219	228355	XM_036161219		XP_036017112	Madd	mRNA	-4.92232	0.999986	0.20956
XM_036162447	66296	XM_036162447		XP_036018340	Haus2	mRNA	-4.92232	0.999986	0.20956
XM_036162778	18711	XM_036162778		XP_036018671	Pikfyve	mRNA	-4.92232	0.999986	0.20956
XM_036163540	100182	XM_036163540		XP_036019433	Akna	mRNA	-4.92232	0.999986	0.20956
XM_017315324	13427	XM_017315324		XP_017170813	Dync1i2	mRNA	-4.91811	0.999986	0.209955
XM_030242657	29861	XM_030242657		XP_030098517	Dpf1	mRNA	-4.91299	0.999986	0.210438
XM_006517689	320806	XM_006517689		XP_006517752	Gfm2	mRNA	-4.91014	0.999986	0.210705
NM_001001986	329540	NM_001001986	ENSMUST00000109784	NP_001001986	Nol4l	mRNA	-4.90652	0.999986	0.211047
NM_001142322	17925	NM_001142322	ENSMUST00000170242	NP_001135794	Myo9b	mRNA	-4.90652	0.999986	0.211047
NM_027406	107747	NM_027406	ENSMUST00000130418	NP_081682	Aldh1l1	mRNA	-4.90652	0.999986	0.211047
NM_172961	268860	NM_172961	ENSMUST00000065987	NP_766549	Abat	mRNA	-4.90652	0.999986	0.211047
XM_006510967	211586	XM_006510967		XP_006511030	Tfdp2	mRNA	-4.90652	0.999986	0.211047
XM_006516809	94253	XM_006516809		XP_006516872	Hecw1	mRNA	-4.90652	0.999986	0.211047
XM_011238422	12633	XM_011238422		XP_011236724	Cflar	mRNA	-4.90652	0.999986	0.211047
XM_011242056	244329	XM_011242056		XP_011240358	Mcph1	mRNA	-4.90652	0.999986	0.211047
XM_011245495	18521	XM_011245495		XP_011243797	Pcbp2	mRNA	-4.90652	0.999986	0.211047
XM_030253078	109242	XM_030253078		XP_030108938	Kif24	mRNA	-4.90652	0.999986	0.211047
XM_030253137	12537	XM_030253137		XP_030108997	Cdk11b	mRNA	-4.90652	0.999986	0.211047
XM_030253594	27354	XM_030253594		XP_030109454	Nbn	mRNA	-4.90652	0.999986	0.211047
XM_030255252	194401	XM_030255252		XP_030111112	Mical3	mRNA	-4.90652	0.999986	0.211047
XM_030255635	73998	XM_030255635		XP_030111495	Herc3	mRNA	-4.90652	0.999986	0.211047
NM_021339	57810	NM_021339	ENSMUST00000042842	NP_067314	Cdon	mRNA	-4.9036	0.999986	0.059498
XM_036160506	22404	XM_036160506		XP_036016399	Wiz	mRNA	-4.89927	0.999986	0.211731
XM_036162246	269389	XM_036162246		XP_036018139	Tox2	mRNA	-4.8992	0.999986	0.211738
NM_001040112	69710	NM_001040112	ENSMUST00000084895	NP_001035201	Arap1	mRNA	-4.89849	0.999986	0.211805
NM_001310607	102339	NM_001310607	ENSMUST00000165867	NP_001297536	Cog4	mRNA	-4.89849	0.999986	0.211805
XM_006524823	67458	XM_006524823		XP_006524886	Ergic1	mRNA	-4.89849	0.999986	0.211805
XM_030244059	15235	XM_030244059		XP_030099919	Mst1	mRNA	-4.89849	0.999986	0.211805
XM_036153085	243906	XM_036153085		XP_036008978	Zfp14	mRNA	-4.89849	0.999986	0.211805
XM_017319856	21961	XM_017319856		XP_017175345	Tns1	mRNA	-4.89413	0.999986	0.212218
XM_036165472	69504	XM_036165472		XP_036021365	Zfp932	mRNA	-4.89274	0.999986	0.21235
XM_011246113	22129	XM_011246113	ENSMUST00000232395	XP_011244415	Ttc3	mRNA	-4.88249	0.999986	0.213323
NM_001008792	73750	NM_001008792	ENSMUST00000107393	NP_001008792	Whrn	mRNA	-4.87327	0.999986	0.214201
NM_001039376	83679	NM_001039376		NP_001034465	Pde4dip	mRNA	-4.87327	0.999986	0.214201
NM_001177902	100515	NM_001177902	ENSMUST00000179555	NP_001171373	Zfp518b	mRNA	-4.87327	0.999986	0.214201
NM_001276292	107568	NM_001276292		NP_001263221	Wwp1	mRNA	-4.87327	0.999986	0.214201
NM_001289645	235534	NM_001289645	ENSMUST00000120101	NP_001276574	Pxylp1	mRNA	-4.87327	0.999986	0.214201
NM_001289701	83679	NM_001289701	ENSMUST00000090750	NP_001276630	Pde4dip	mRNA	-4.87327	0.999986	0.214201
NM_001289925	13655	NM_001289925	ENSMUST00000035908	NP_001276854	Egr3	mRNA	-4.87327	0.999986	0.214201
NM_001346736	214133	NM_001346736	ENSMUST00000196398	NP_001333665	Tet2	mRNA	-4.87327	0.999986	0.214201
NM_001355162	212111	NM_001355162	ENSMUST00000097975	NP_001342091	Inpp5a	mRNA	-4.87327	0.999986	0.214201
NM_001357264	20842	NM_001357264		NP_001344193	Stag1	mRNA	-4.87327	0.999986	0.214201
NM_001379498	20540	NM_001379498		NP_001366427	Slc7a7	mRNA	-4.87327	0.999986	0.214201
NM_145579	232934	NM_145579	ENSMUST00000059331	NP_663554	Mypop	mRNA	-4.87327	0.999986	0.214201
NM_173780	245671	NM_173780	ENSMUST00000112574	NP_776141	Klf8	mRNA	-4.87327	0.999986	0.214201
NM_175461	226610	NM_175461	ENSMUST00000128373	NP_780670	Fam78b	mRNA	-4.87327	0.999986	0.214201
XM_006496471	210293	XM_006496471		XP_006496534	Dock10	mRNA	-4.87327	0.999986	0.214201
XM_006501460	24088	XM_006501460		XP_006501523	Tlr2	mRNA	-4.87327	0.999986	0.214201
XM_006511138	235534	XM_006511138		XP_006511201	Pxylp1	mRNA	-4.87327	0.999986	0.214201
XM_006514542	16878	XM_006514542		XP_006514605	Lif	mRNA	-4.87327	0.999986	0.214201
XM_006522336	51789	XM_006522336	ENSMUST00000238856	XP_006522399	Tnk2	mRNA	-4.87327	0.999986	0.214201
XM_006522990	22129	XM_006522990		XP_006523053	Ttc3	mRNA	-4.87327	0.999986	0.214201
XM_006529490	227399	XM_006529490		XP_006529553	Ppip5k2	mRNA	-4.87327	0.999986	0.214201
XM_006532019	11488	XM_006532019		XP_006532082	Adam11	mRNA	-4.87327	0.999986	0.214201
XM_011240195	66568	XM_011240195		XP_011238497	Rwdd3	mRNA	-4.87327	0.999986	0.214201
XM_017319089	407823	XM_017319089		XP_017174578	Baz2b	mRNA	-4.87327	0.999986	0.214201
XM_030244406	270201	XM_030244406		XP_030100266	Klhl18	mRNA	-4.87327	0.999986	0.214201
XM_030245935	22678	XM_030245935		XP_030101795	Zfp2	mRNA	-4.87327	0.999986	0.214201
XM_030255604	72720	XM_030255604		XP_030111464	Zfp248	mRNA	-4.87327	0.999986	0.214201
XM_036156590	217166	XM_036156590		XP_036012483	Nr1d1	mRNA	-4.87327	0.999986	0.214201
XM_036156808	100043915	XM_036156808		XP_036012701	Gm4724	mRNA	-4.87327	0.999986	0.214201
XM_036158430	12339	XM_036158430		XP_036014323	Capn7	mRNA	-4.87327	0.999986	0.214201
XM_036160061	56490	XM_036160061		XP_036015954	Zbtb20	mRNA	-4.87327	0.999986	0.214201
XM_036161417	12894	XM_036161417		XP_036017310	Cpt1a	mRNA	-4.87327	0.999986	0.214201
XM_036166253	330401	XM_036166253	ENSMUST00000032222	XP_036022146	Tmcc1	mRNA	-4.87327	0.999986	0.214201
XM_036156044	73218	XM_036156044		XP_036011937	Sppl2b	mRNA	-4.87198	0.999986	0.214324
XM_017314410	209318	XM_017314410		XP_017169899	Gps1	mRNA	-4.87122	0.999986	0.0710479
NM_001199348	20371	NM_001199348	ENSMUST00000115738	NP_001186277	Foxp3	mRNA	-4.86552	0.999986	0.214941
XM_030242139	14453	XM_030242139		XP_030097999	Gas2	mRNA	-4.86218	0.999986	0.0983835
XM_036156031	71924	XM_036156031		XP_036011924	Tube1	mRNA	-4.86179	0.999986	0.215298
XM_011240758	57915	XM_011240758		XP_011239060	Tbc1d1	mRNA	-4.85886	0.999986	0.215579
XM_006496919	383619	XM_006496919		XP_006496982	Aim2	mRNA	-4.85571	0.999986	0.0886306
NM_001101488	269994	NM_001101488	ENSMUST00000073935	NP_001094958	Gsg1l	mRNA	-4.85218	0.999986	0.21622
XM_006538238	69807	XM_006538238		XP_006538301	Trim32	mRNA	-4.84835	0.999986	0.216587
XM_006499015	19383	XM_006499015		XP_006499078	Raly	mRNA	-4.84623	0.999986	0.216791
NM_001281999	19415	NM_001281999		NP_001268928	Rasal1	mRNA	-4.84578	0.999986	0.0932573
NM_001369078	353282	NM_001369078		NP_001356007	Sfmbt2	mRNA	-4.84565	0.999986	0.216847
XM_006525762	21413	XM_006525762	ENSMUST00000114977	XP_006525825	Tcf4	mRNA	-4.84565	0.999986	0.216847
NM_001161370	268996	NM_001161370	ENSMUST00000040964	NP_001154842	Ss18	mRNA	-4.84547	0.999986	0.216864
NM_001286662	18607	NM_001286662	ENSMUST00000052462	NP_001273591	Pdpk1	mRNA	-4.84547	0.999986	0.216864
NM_001289454	14347	NM_001289454		NP_001276383	Fut7	mRNA	-4.84547	0.999986	0.216864
NM_001311093	72649	NM_001311093	ENSMUST00000115157	NP_001298022	Tmem209	mRNA	-4.84547	0.999986	0.216864
NM_001360783	13244	NM_001360783		NP_001347712	Degs1	mRNA	-4.84547	0.999986	0.216864
NM_001372476	76900	NM_001372476	ENSMUST00000210369	NP_001359405	Ssbp4	mRNA	-4.84547	0.999986	0.216864
XM_006522215	27416	XM_006522215		XP_006522278	Abcc5	mRNA	-4.84547	0.999986	0.216864
XM_030243475	234366	XM_030243475		XP_030099335	Gatad2a	mRNA	-4.84547	0.999986	0.216864
XM_030248464	22122	XM_030248464		XP_030104324	Gfus	mRNA	-4.84547	0.999986	0.216864
XM_030253706	227326	XM_030253706		XP_030109566	Gpr55	mRNA	-4.84547	0.999986	0.216864
XM_036163665	140546	XM_036163665		XP_036019558	Eri3	mRNA	-4.84547	0.999986	0.216864
XM_036164194	329908	XM_036164194		XP_036020087	Usp24	mRNA	-4.84547	0.999986	0.216864
NM_001347345	108655	NM_001347345	ENSMUST00000176565	NP_001334274	Foxp1	mRNA	-4.84509	0.999986	0.0889779
NM_001362192	244219	NM_001362192		NP_001349121	Zfp668	mRNA	-4.8445	0.999986	0.216958
NM_001368316	20650	NM_001368316	ENSMUST00000047425	NP_001355245	Sntb2	mRNA	-4.8445	0.999986	0.216958
NM_028705	73998	NM_028705	ENSMUST00000041401	NP_082981	Herc3	mRNA	-4.8445	0.999986	0.216958
XM_006502894	20441	XM_006502894		XP_006502957	St3gal3	mRNA	-4.8445	0.999986	0.216958
XM_006527402	74107	XM_006527402		XP_006527465	Cep55	mRNA	-4.8445	0.999986	0.216958
XM_011245630	239667	XM_011245630		XP_011243932	Dip2b	mRNA	-4.8445	0.999986	0.216958
XM_030242298	20679	XM_030242298		XP_030098158	Sox6	mRNA	-4.8445	0.999986	0.216958
XM_030245722	20362	XM_030245722		XP_030101582	Septin8	mRNA	-4.8445	0.999986	0.216958
XM_036155008	244895	XM_036155008		XP_036010901	Peak1	mRNA	-4.8445	0.999986	0.216958
XM_036158529	210789	XM_036158529		XP_036014422	Tbc1d4	mRNA	-4.8445	0.999986	0.216958
XM_036161658	228880	XM_036161658		XP_036017551	Zmynd8	mRNA	-4.8445	0.999986	0.216958
XM_036162712	77683	XM_036162712		XP_036018605	Ehmt1	mRNA	-4.8445	0.999986	0.216958
NM_001374000	115486031	NM_001374000		NP_001360929	Gm51425	mRNA	-4.84162	0.999986	0.217235
XM_011248757	15410	XM_011248757		XP_011247059	Hoxb3	mRNA	-4.84035	0.999986	0.217357
NM_001276473	12705	NM_001276473		NP_001263402	Cited1	mRNA	-4.83517	0.999986	0.02928
XM_036162671	17978	XM_036162671		XP_036018564	Ncoa2	mRNA	-4.83431	0.999986	0.0893239
XM_030251842	407823	XM_030251842		XP_030107702	Baz2b	mRNA	-4.8324	0.999986	0.134474
XM_006508881	69697	XM_006508881		XP_006508944	Camsap3	mRNA	-4.83098	0.999986	0.218262
XM_030250292	11789	XM_030250292		XP_030106152	Apc	mRNA	-4.83098	0.999986	0.218262
XM_036157209	17187	XM_036157209		XP_036013102	Max	mRNA	-4.83098	0.999986	0.218262
XM_030244353	23807	XM_030244353		XP_030100213	Arih2	mRNA	-4.82699	0.999986	0.173573
XM_036153767	16582	XM_036153767		XP_036009660	Kifc3	mRNA	-4.82436	0.999986	0.118214
XM_011239951	52856	XM_011239951		XP_011238253	Mtg2	mRNA	-4.82418	0.999986	0.21892
XM_030245232	67282	XM_030245232	ENSMUST00000182619	XP_030101092	Washc3	mRNA	-4.82373	0.999986	0.218964
XM_006518799	21807	XM_006518799		XP_006518862	Tsc22d1	mRNA	-4.81877	0.999986	0.219444
XM_006538882	26561	XM_006538882		XP_006538945	Mmp23	mRNA	-4.81877	0.999986	0.219444
XM_006512344	74100	XM_006512344		XP_006512407	Arpp21	mRNA	-4.81827	0.999986	0.219494
XM_030247962	67011	XM_030247962		XP_030103822	Mettl6	mRNA	-4.81827	0.999986	0.219494
XM_036155921	64009	XM_036155921		XP_036011814	Syne1	mRNA	-4.81737	0.999986	0.219581
XM_036153784	171167	XM_036153784		XP_036009677	Fut10	mRNA	-4.8134	0.999986	0.219966
XM_006502069	70762	XM_006502069		XP_006502132	Dclk2	mRNA	-4.80701	0.999986	0.220589
XM_006506437	58186	XM_006506437	ENSMUST00000113180	XP_006506500	Rad18	mRNA	-4.80654	0.999986	0.220634
NM_001290703	20523	NM_001290703		NP_001277632	Slc25a14	mRNA	-4.79861	0.999986	0.221408
XM_006517373	70484	XM_006517373		XP_006517436	Slc35d2	mRNA	-4.7979	0.999986	0.096582
NM_001190466	59036	NM_001190466	ENSMUST00000150639	NP_001177395	Dact1	mRNA	-4.79131	0.999986	0.222122
NM_001271768	79362	NM_001271768	ENSMUST00000111703	NP_001258697	Bhlhe41	mRNA	-4.79131	0.999986	0.222122
NM_001360273	29811	NM_001360273		NP_001347202	Ndrg2	mRNA	-4.78869	0.999986	0.222379
NM_001205054	11593	NM_001205054	ENSMUST00000211424	NP_001191983	Aga	mRNA	-4.78173	0.999986	0.223061
NM_001317404	26373	NM_001317404	ENSMUST00000160961	NP_001304333	Clcn7	mRNA	-4.78173	0.999986	0.223061
NM_001358844	26404	NM_001358844	ENSMUST00000171565	NP_001345773	Map3k12	mRNA	-4.78173	0.999986	0.223061
NM_001379176	244373	NM_001379176		NP_001366105	Erlin2	mRNA	-4.78173	0.999986	0.223061
NM_019645	18772	NM_019645	ENSMUST00000027667	NP_062619	Pkp1	mRNA	-4.78173	0.999986	0.223061
XM_006498381	74016	XM_006498381	ENSMUST00000128663	XP_006498444	Phf19	mRNA	-4.78173	0.999986	0.223061
XM_006498699	13661	XM_006498699		XP_006498762	Ehf	mRNA	-4.78173	0.999986	0.223061
XM_006540257	60595	XM_006540257	ENSMUST00000217157	XP_006540320	Actn4	mRNA	-4.78173	0.999986	0.223061
XM_011243815	14245	XM_011243815		XP_011242117	Lpin1	mRNA	-4.78173	0.999986	0.223061
XM_011246379	22404	XM_011246379		XP_011244681	Wiz	mRNA	-4.78173	0.999986	0.223061
XM_030247354	14007	XM_030247354		XP_030103214	Celf2	mRNA	-4.78173	0.999986	0.223061
XM_030250744	13728	XM_030250744	ENSMUST00000165286	XP_030106604	Mark2	mRNA	-4.78173	0.999986	0.223061
XM_030254055	110524	XM_030254055		XP_030109915	Dgkq	mRNA	-4.78173	0.999986	0.223061
XM_036163659	14050	XM_036163659		XP_036019552	Eya3	mRNA	-4.78173	0.999986	0.223061
XM_036163778	170731	XM_036163778		XP_036019671	Mfn2	mRNA	-4.78173	0.999986	0.223061
XM_036164700	100855	XM_036164700		XP_036020593	Tbc1d14	mRNA	-4.78173	0.999986	0.223061
XM_006526998	226144	XM_006526998		XP_006527061	Erlin1	mRNA	-4.77573	0.999986	0.223651
XM_036164958	20817	XM_036164958		XP_036020851	Srpk2	mRNA	-4.77573	0.999986	0.223651
XM_017314449	216792	XM_017314449		XP_017169938	Iba57	mRNA	-4.76714	0.999986	0.224498
XM_006524358	26945	XM_006524358		XP_006524421	Tpsg1	mRNA	-4.76692	0.999986	0.0800744
NM_001301666	56305	NM_001301666		NP_001288595	Pitpnb	mRNA	-4.76644	0.999986	0.224567
XM_030251427	56364	XM_030251427		XP_030107287	Zmym3	mRNA	-4.76325	0.999986	0.224882
XM_036153297	57752	XM_036153297	ENSMUST00000207376	XP_036009190	Tacc2	mRNA	-4.76325	0.999986	0.224882
NM_001331197	74149	NM_001331197	ENSMUST00000167740	NP_001318126	Zfp946	mRNA	-4.76225	0.999986	0.224981
NM_001357657	272589	NM_001357657	ENSMUST00000125995	NP_001344586	Tbcel	mRNA	-4.76225	0.999986	0.224981
NM_008144	14705	NM_008144		NP_032170	Bscl2	mRNA	-4.76225	0.999986	0.224981
XM_006500343	75786	XM_006500343		XP_006500406	Ckap5	mRNA	-4.76225	0.999986	0.224981
XM_006517337	67269	XM_006517337		XP_006517400	Agtpbp1	mRNA	-4.76225	0.999986	0.224981
XM_030244832	116848	XM_030244832		XP_030100692	Baz2a	mRNA	-4.76225	0.999986	0.224981
XM_030247491	14269	XM_030247491	ENSMUST00000113555	XP_030103351	Fnbp1	mRNA	-4.76225	0.999986	0.224981
XM_030248913	106248	XM_030248913		XP_030104773	Qtrt2	mRNA	-4.76225	0.999986	0.224981
XM_030251912	57743	XM_030251912		XP_030107772	Sec61a2	mRNA	-4.76225	0.999986	0.224981
XM_030252240	78177	XM_030252240		XP_030108100	Ninl	mRNA	-4.76225	0.999986	0.224981
XM_030252386	109905	XM_030252386		XP_030108246	Rap1a	mRNA	-4.76225	0.999986	0.224981
XM_030252920	81004	XM_030252920		XP_030108780	Tbl1xr1	mRNA	-4.76225	0.999986	0.224981
XM_036163436	99512	XM_036163436		XP_036019329	Wdr47	mRNA	-4.76225	0.999986	0.224981
XM_006512326	74100	XM_006512326		XP_006512389	Arpp21	mRNA	-4.76141	0.999986	0.0997051
XM_036160666	381062	XM_036160666		XP_036016559	Ermard	mRNA	-4.75852	0.999986	0.22535
XM_030252150	18393	XM_030252150		XP_030108010	Orc2	mRNA	-4.74988	0.999986	0.226206
NM_001204281	56233	NM_001204281	ENSMUST00000121514	NP_001191210	Hdac7	mRNA	-4.74807	0.999986	0.226386
NM_001376975	68552	NM_001376975		NP_001363904	Smim14	mRNA	-4.74429	0.999986	0.100754
NM_001042451	20617	NM_001042451	ENSMUST00000114268	NP_001035916	Snca	mRNA	-4.74379	0.999986	0.226811
XM_030251974	66960	XM_030251974		XP_030107834	Mindy3	mRNA	-4.74094	0.999986	0.227094
NM_001362834	52712	NM_001362834		NP_001349763	Zkscan6	mRNA	-4.73663	0.999986	0.227523
NM_001037937	97998	NM_001037937	ENSMUST00000023056	NP_001033026	Deptor	mRNA	-4.73456	0.999986	0.227729
NM_001081330	327954	NM_001081330	ENSMUST00000108659	NP_001074799	Dnah2	mRNA	-4.73456	0.999986	0.227729
NM_001161373	14069	NM_001161373	ENSMUST00000114085	NP_001154845	F8	mRNA	-4.73456	0.999986	0.227729
NM_001163356	109050	NM_001163356	ENSMUST00000098273	NP_001156828	Inka2	mRNA	-4.73456	0.999986	0.227729
NM_001308448	75420	NM_001308448		NP_001295377	Secisbp2	mRNA	-4.73456	0.999986	0.227729
NM_001346666	232533	NM_001346666		NP_001333595	Stk38l	mRNA	-4.73456	0.999986	0.227729
NM_001359464	80902	NM_001359464	ENSMUST00000168832	NP_001346393	Zfp202	mRNA	-4.73456	0.999986	0.227729
NM_001372534	23871	NM_001372534	ENSMUST00000238819	NP_001359463	Ets1	mRNA	-4.73456	0.999986	0.227729
NM_001374060	20866	NM_001374060	ENSMUST00000211457	NP_001360989	Stim1	mRNA	-4.73456	0.999986	0.227729
NM_009525	22419	NM_009525	ENSMUST00000178696	NP_033551	Wnt5b	mRNA	-4.73456	0.999986	0.227729
NM_019654	56468	NM_019654	ENSMUST00000041369	NP_062628	Socs5	mRNA	-4.73456	0.999986	0.227729
XM_006496324	77300	XM_006496324		XP_006496387	Raph1	mRNA	-4.73456	0.999986	0.227729
XM_006497358	16169	XM_006497358		XP_006497421	Il15ra	mRNA	-4.73456	0.999986	0.227729
XM_006502705	12695	XM_006502705	ENSMUST00000107034	XP_006502768	Patj	mRNA	-4.73456	0.999986	0.227729
XM_006505103	27999	XM_006505103		XP_006505166	Fam3c	mRNA	-4.73456	0.999986	0.227729
XM_006517701	328329	XM_006517701		XP_006517764	Mast4	mRNA	-4.73456	0.999986	0.227729
XM_006519386	66573	XM_006519386		XP_006519449	Dzip1	mRNA	-4.73456	0.999986	0.227729
XM_006520025	17909	XM_006520025		XP_006520088	Myo10	mRNA	-4.73456	0.999986	0.227729
XM_006520111	52589	XM_006520111		XP_006520174	Ncald	mRNA	-4.73456	0.999986	0.227729
XM_006524331	268936	XM_006524331		XP_006524394	Brpf3	mRNA	-4.73456	0.999986	0.227729
XM_006531065	277973	XM_006531065		XP_006531128	Slc9a5	mRNA	-4.73456	0.999986	0.227729
XM_011240885	57080	XM_011240885		XP_011239187	Gtf2ird1	mRNA	-4.73456	0.999986	0.227729
XM_011244064	217692	XM_011244064		XP_011242366	Sipa1l1	mRNA	-4.73456	0.999986	0.227729
XM_017314037	59093	XM_017314037		XP_017169526	Pcbp3	mRNA	-4.73456	0.999986	0.227729
XM_030244299	235283	XM_030244299	ENSMUST00000165104	XP_030100159	Gramd1b	mRNA	-4.73456	0.999986	0.227729
XM_030244304	235283	XM_030244304		XP_030100164	Gramd1b	mRNA	-4.73456	0.999986	0.227729
XM_030246046	27364	XM_030246046		XP_030101906	Srr	mRNA	-4.73456	0.999986	0.227729
XM_030249044	21976	XM_030249044		XP_030104904	Top3b	mRNA	-4.73456	0.999986	0.227729
XM_030252391	11863	XM_030252391		XP_030108251	Arnt	mRNA	-4.73456	0.999986	0.227729
XM_036155748	216190	XM_036155748		XP_036011641	Appl2	mRNA	-4.73456	0.999986	0.227729
XM_036155999	70427	XM_036155999		XP_036011892	Mier2	mRNA	-4.73456	0.999986	0.227729
XM_036156319	14025	XM_036156319		XP_036012212	Bcl11a	mRNA	-4.73456	0.999986	0.227729
XM_036158350	14391	XM_036158350		XP_036014243	Gabpb1	mRNA	-4.73456	0.999986	0.227729
XM_036160063	56490	XM_036160063		XP_036015956	Zbtb20	mRNA	-4.73456	0.999986	0.227729
XM_036161111	225432	XM_036161111		XP_036017004	Rbm27	mRNA	-4.73456	0.999986	0.227729
XM_036162932	18685	XM_036162932		XP_036018825	Phtf1	mRNA	-4.73456	0.999986	0.227729
XM_006505712	18139	XM_006505712	ENSMUST00000203891	XP_006505775	Zfp638	mRNA	-4.73432	0.999986	0.227754
XM_017314750	13518	XM_017314750		XP_017170239	Dst	mRNA	-4.73432	0.999986	0.227754
XM_017320748	20239	XM_017320748		XP_017176237	Atxn2	mRNA	-4.73407	0.999986	0.227778
XM_006499408	228880	XM_006499408		XP_006499471	Zmynd8	mRNA	-4.73251	0.999986	0.227934
XM_036153621	118567481	XM_036153621		XP_036009514	LOC118567481	mRNA	-4.73251	0.999986	0.227934
XM_011244529	319719	XM_011244529		XP_011242831	Simc1	mRNA	-4.7251	0.999986	0.228674
NM_001355373	51886	NM_001355373		NP_001342302	Fubp1	mRNA	-4.7204	0.999986	0.091085
XM_036153594	80749	XM_036153594	ENSMUST00000108288	XP_036009487	Lrfn1	mRNA	-4.71787	0.999986	0.229398
NM_001164609	77626	NM_001164609	ENSMUST00000090159	NP_001158081	Smpd4	mRNA	-4.71505	0.999986	0.229681
NM_001283045	11350	NM_001283045		NP_001269974	Abl1	mRNA	-4.71505	0.999986	0.229681
NM_001361917	74251	NM_001361917	ENSMUST00000140788	NP_001348846	Ankrd9	mRNA	-4.71505	0.999986	0.229681
NM_172050	217306	NM_172050	ENSMUST00000062787	NP_742047	Cd300e	mRNA	-4.71505	0.999986	0.229681
XM_006525573	12916	XM_006525573	ENSMUST00000154135	XP_006525636	Crem	mRNA	-4.71505	0.999986	0.229681
XM_011244139	52635	XM_011244139		XP_011242441	Esyt2	mRNA	-4.71505	0.999986	0.229681
XM_030248594	27373	XM_030248594		XP_030104454	Csnk1e	mRNA	-4.71505	0.999986	0.229681
XM_036158499	16709	XM_036158499		XP_036014392	Ktn1	mRNA	-4.71505	0.999986	0.229681
XM_036160916	227801	XM_036160916		XP_036016809	Dennd1a	mRNA	-4.71505	0.999986	0.229681
XM_036162083	68134	XM_036162083		XP_036017976	Upf3b	mRNA	-4.71505	0.999986	0.229681
NM_001294322	17527	NM_001294322	ENSMUST00000200744	NP_001281251	Mpv17	mRNA	-4.71062	0.999986	0.230125
XM_030244192	211586	XM_030244192		XP_030100052	Tfdp2	mRNA	-4.71062	0.999986	0.230125
XM_036156501	213084	XM_036156501		XP_036012394	Cdkl3	mRNA	-4.70801	0.999986	0.230387
XM_036161586	23789	XM_036161586		XP_036017479	Coro1b	mRNA	-4.70801	0.999986	0.230387
XM_030250556	59025	XM_030250556		XP_030106416	Usp14	mRNA	-4.70573	0.999986	0.114494
XM_030255064	108655	XM_030255064	ENSMUST00000113328	XP_030110924	Foxp1	mRNA	-4.70477	0.999986	0.230713
XM_011249014	24086	XM_011249014	ENSMUST00000015107	XP_011247316	Tlk2	mRNA	-4.70373	0.244572	0.0020474
XM_006539214	74202	XM_006539214		XP_006539277	Fblim1	mRNA	-4.69154	0.999986	0.232048
XM_036162622	73747	XM_036162622		XP_036018515	Shld1	mRNA	-4.69154	0.999986	0.232048
NM_001080820	320664	NM_001080820	ENSMUST00000109136	NP_001074289	Cass4	mRNA	-4.69017	0.999986	0.232186
NM_001081981	18032	NM_001081981	ENSMUST00000109764	NP_001075450	Nfix	mRNA	-4.68122	0.999986	0.233093
XM_036155351	74100	XM_036155351		XP_036011244	Arpp21	mRNA	-4.6751	0.999986	0.233714
XM_006529314	208727	XM_006529314		XP_006529377	Hdac4	mRNA	-4.67508	0.999986	0.233716
NM_001289602	74002	NM_001289602	ENSMUST00000177432	NP_001276531	Psd2	mRNA	-4.67504	0.999986	0.23372
NM_001369053	16975	NM_001369053		NP_001355982	Lrp8	mRNA	-4.67501	0.999986	0.233723
NM_001370671	13385	NM_001370671		NP_001357600	Dlg4	mRNA	-4.67501	0.999986	0.233723
NM_008360	16173	NM_008360		NP_032386	Il18	mRNA	-4.67501	0.999986	0.233723
XM_006509586	17925	XM_006509586		XP_006509649	Myo9b	mRNA	-4.67501	0.999986	0.233723
XM_006529727	381290	XM_006529727	ENSMUST00000125659	XP_006529790	Atp2b4	mRNA	-4.67501	0.999986	0.233723
XM_030242554	24058	XM_030242554		XP_030098414	Sigirr	mRNA	-4.67501	0.999986	0.233723
XM_030243308	16582	XM_030243308		XP_030099168	Kifc3	mRNA	-4.67501	0.999986	0.233723
XM_030243566	77300	XM_030243566		XP_030099426	Raph1	mRNA	-4.67501	0.999986	0.233723
XM_030244802	106947	XM_030244802		XP_030100662	Slc39a3	mRNA	-4.67501	0.999986	0.233723
XM_036153283	57745	XM_036153283		XP_036009176	Zfp112	mRNA	-4.67501	0.999986	0.233723
XM_036157687	80913	XM_036157687		XP_036013580	Pum2	mRNA	-4.67501	0.999986	0.233723
XM_036163071	229603	XM_036163071		XP_036018964	Otud7b	mRNA	-4.67501	0.999986	0.233723
XM_006519253	52023	XM_006519253		XP_006519316	Pibf1	mRNA	-4.67223	0.999986	0.234005
XM_036161482	20411	XM_036161482		XP_036017375	Sorbs1	mRNA	-4.67221	0.999986	0.234008
NM_177358	240041	NM_177358	ENSMUST00000160457	NP_796332	Zfp945	mRNA	-4.66757	0.999986	0.234479
XM_017312881	382018	XM_017312881		XP_017168370	Unc13a	mRNA	-4.64609	0.999986	0.236674
NM_001364210	26931	NM_001364210		NP_001351139	Ppp2r5c	mRNA	-4.64512	0.999986	0.236773
NM_010826	17540	NM_010826	ENSMUST00000125758	NP_034956	Mrvi1	mRNA	-4.64512	0.999986	0.236773
NM_027045	72972	NM_027045	ENSMUST00000090024	NP_081321	Ccser2	mRNA	-4.64512	0.999986	0.236773
XM_006522980	21844	XM_006522980		XP_006523043	Tiam1	mRNA	-4.64512	0.999986	0.236773
XM_006539254	76580	XM_006539254		XP_006539317	Mib2	mRNA	-4.64512	0.999986	0.236773
XM_030245669	19155	XM_030245669		XP_030101529	Npepps	mRNA	-4.64512	0.999986	0.236773
XM_036160314	14158	XM_036160314		XP_036016207	Fer	mRNA	-4.64512	0.999986	0.236773
XM_036163668	140546	XM_036163668		XP_036019561	Eri3	mRNA	-4.64512	0.999986	0.236773
XM_036165519	72313	XM_036165519		XP_036021412	Fryl	mRNA	-4.64512	0.999986	0.236773
NM_001170433	67533	NM_001170433	ENSMUST00000111623	NP_001163904	Ppfibp1	mRNA	-4.64461	0.999986	0.236826
NM_001364916	22092	NM_001364916	ENSMUST00000235144	NP_001351845	Rsph1	mRNA	-4.64461	0.999986	0.236826
XM_006521560	83925	XM_006521560		XP_006521623	Trps1	mRNA	-4.64452	0.999986	0.236835
NM_001311137	218271	NM_001311137	ENSMUST00000100764	NP_001298066	B4galt7	mRNA	-4.63688	0.999986	0.237619
NM_009990	269713	NM_009990	ENSMUST00000100647	NP_034120	Clip2	mRNA	-4.63688	0.999986	0.237619
XM_036157809	105239	XM_036157809		XP_036013702	Rnf44	mRNA	-4.62911	0.999986	0.119591
NM_001285886	94112	NM_001285886	ENSMUST00000232645	NP_001272815	Med15	mRNA	-4.62764	0.999986	0.238571
XM_036163889	19268	XM_036163889		XP_036019782	Ptprf	mRNA	-4.62764	0.999986	0.238571
XM_017317037	320299	XM_017317037		XP_017172526	Iqcb1	mRNA	-4.61837	0.999986	0.239528
XM_036156382	17762	XM_036156382		XP_036012275	Mapt	mRNA	-4.61342	0.999986	0.24004
XM_036156270	12421	XM_036156270	ENSMUST00000161327	XP_036012163	Rb1cc1	mRNA	-4.60551	0.999986	0.219225
NM_001357022	382985	NM_001357022		NP_001343951	Rrm2b	mRNA	-4.60003	0.999986	0.241429
XM_030247923	66231	XM_030247923		XP_030103783	Thoc7	mRNA	-4.60003	0.999986	0.241429
NM_001113529	12977	NM_001113529	ENSMUST00000118593	NP_001107001	Csf1	mRNA	-4.5923	0.999986	0.242234
XM_036153763	14894	XM_036153763		XP_036009656	Cfap20	mRNA	-4.59041	0.999986	0.242431
XM_006518367	105501	XM_006518367		XP_006518430	Abhd4	mRNA	-4.58725	0.999986	0.242761
NM_001038621	29809	NM_001038621	ENSMUST00000028052	NP_001033710	Rabgap1l	mRNA	-4.58216	0.999986	0.243292
XM_006506667	72144	XM_006506667		XP_006506730	Slc37a3	mRNA	-4.58216	0.999986	0.243292
XM_006521195	55960	XM_006521195		XP_006521258	Ebag9	mRNA	-4.58216	0.999986	0.243292
XM_006521208	56233	XM_006521208		XP_006521271	Hdac7	mRNA	-4.58216	0.999986	0.243292
XM_006523468	107971	XM_006523468		XP_006523531	Frs3	mRNA	-4.58216	0.999986	0.243292
XM_006532245	14923	XM_006532245		XP_006532308	Guk1	mRNA	-4.58216	0.999986	0.243292
XM_006539143	68703	XM_006539143		XP_006539206	Rere	mRNA	-4.58216	0.999986	0.243292
XM_030248962	13383	XM_030248962		XP_030104822	Dlg1	mRNA	-4.58216	0.999986	0.243292
XM_030250529	50771	XM_030250529		XP_030106389	Atp9b	mRNA	-4.58216	0.999986	0.243292
XM_030254811	71667	XM_030254811		XP_030110671	Tmem248	mRNA	-4.58216	0.999986	0.243292
XM_036152664	13854	XM_036152664		XP_036008557	Epn1	mRNA	-4.58216	0.999986	0.243292
XM_036152962	233147	XM_036152962		XP_036008855	Zfp939	mRNA	-4.58216	0.999986	0.243292
XM_036164858	17765	XM_036164858		XP_036020751	Mtf2	mRNA	-4.58216	0.999986	0.243292
NM_001368714	19671	NM_001368714		NP_001355643	Rce1	mRNA	-4.58181	0.999986	0.243329
NM_001305387	56703	NM_001305387	ENSMUST00000067481	NP_001292316	Pigo	mRNA	-4.58145	0.999986	0.243367
XM_036154074	270035	XM_036154074		XP_036009967	Letm2	mRNA	-4.58145	0.999986	0.243367
NM_001037221	74480	NM_001037221	ENSMUST00000022386	NP_001032298	Samd4	mRNA	-4.58108	0.999986	0.243406
NM_001347083	26987	NM_001347083	ENSMUST00000113235	NP_001334012	Eif4e2	mRNA	-4.58108	0.999986	0.243406
NM_001347575	17260	NM_001347575		NP_001334504	Mef2c	mRNA	-4.58108	0.999986	0.243406
NM_001358919	12589	NM_001358919		NP_001345848	Ift81	mRNA	-4.58108	0.999986	0.243406
NM_001359582	108737	NM_001359582		NP_001346511	Oxsr1	mRNA	-4.58108	0.999986	0.243406
NM_001369144	14430	NM_001369144		NP_001356073	Galt	mRNA	-4.58108	0.999986	0.243406
NM_010549	16157	NM_010549	ENSMUST00000108042	NP_034679	Il11ra1	mRNA	-4.58108	0.999986	0.243406
NM_016961	26420	NM_016961	ENSMUST00000109179	NP_058657	Mapk9	mRNA	-4.58108	0.999986	0.243406
NM_172572	217344	NM_172572	ENSMUST00000103028	NP_766160	Rhbdf2	mRNA	-4.58108	0.999986	0.243406
NM_198022	217351	NM_198022	ENSMUST00000026658	NP_932139	Tnrc6c	mRNA	-4.58108	0.999986	0.243406
XM_006503578	242819	XM_006503578		XP_006503641	Rundc3b	mRNA	-4.58108	0.999986	0.243406
XM_006506826	97287	XM_006506826		XP_006506889	Mtmr14	mRNA	-4.58108	0.999986	0.243406
XM_006509559	16161	XM_006509559		XP_006509622	Il12rb1	mRNA	-4.58108	0.999986	0.243406
XM_006510581	68743	XM_006510581		XP_006510644	Anln	mRNA	-4.58108	0.999986	0.243406
XM_006510703	80288	XM_006510703		XP_006510766	Bcl9l	mRNA	-4.58108	0.999986	0.243406
XM_006515517	17169	XM_006515517		XP_006515580	Mark3	mRNA	-4.58108	0.999986	0.243406
XM_006515915	268567	XM_006515915		XP_006515978	Tmem229b	mRNA	-4.58108	0.999986	0.243406
XM_006522583	71751	XM_006522583	ENSMUST00000232240	XP_006522646	Map3k13	mRNA	-4.58108	0.999986	0.243406
XM_006527721	100042480	XM_006527721		XP_006527784	Nhsl2	mRNA	-4.58108	0.999986	0.243406
XM_006529959	78795	XM_006529959		XP_006530022	Armc9	mRNA	-4.58108	0.999986	0.243406
XM_006535188	675812	XM_006535188		XP_006535251	Zfp605	mRNA	-4.58108	0.999986	0.243406
XM_011238569	68187	XM_011238569		XP_011236871	Fam135a	mRNA	-4.58108	0.999986	0.243406
XM_011242890	28135	XM_011242890		XP_011241192	Cep63	mRNA	-4.58108	0.999986	0.243406
XM_011243505	408062	XM_011243505		XP_011241807	Zfp873	mRNA	-4.58108	0.999986	0.243406
XM_011246405	224893	XM_011246405		XP_011244707	Zfp959	mRNA	-4.58108	0.999986	0.243406
XM_011249841	212503	XM_011249841		XP_011248143	Paox	mRNA	-4.58108	0.999986	0.243406
XM_017316548	192285	XM_017316548		XP_017172037	Phf21a	mRNA	-4.58108	0.999986	0.243406
XM_030244297	235283	XM_030244297		XP_030100157	Gramd1b	mRNA	-4.58108	0.999986	0.243406
XM_030244583	70549	XM_030244583		XP_030100443	Tln2	mRNA	-4.58108	0.999986	0.243406
XM_030245871	217198	XM_030245871		XP_030101731	Plekhh3	mRNA	-4.58108	0.999986	0.243406
XM_030249145	27416	XM_030249145		XP_030105005	Abcc5	mRNA	-4.58108	0.999986	0.243406
XM_030250394	21413	XM_030250394	ENSMUST00000202057	XP_030106254	Tcf4	mRNA	-4.58108	0.999986	0.243406
XM_030253608	320571	XM_030253608		XP_030109468	Atp8b5	mRNA	-4.58108	0.999986	0.243406
XM_036154057	26457	XM_036154057		XP_036009950	Slc27a1	mRNA	-4.58108	0.999986	0.243406
XM_036154355	75767	XM_036154355		XP_036010248	Rab11fip1	mRNA	-4.58108	0.999986	0.243406
XM_036154696	19054	XM_036154696		XP_036010589	Ppp2r3d	mRNA	-4.58108	0.999986	0.243406
XM_036157152	104884	XM_036157152		XP_036013045	Tdp1	mRNA	-4.58108	0.999986	0.243406
XM_036158078	328329	XM_036158078		XP_036013971	Mast4	mRNA	-4.58108	0.999986	0.243406
XM_036159208	17996	XM_036159208		XP_036015101	Neb	mRNA	-4.58108	0.999986	0.243406
XM_036159287	20442	XM_036159287		XP_036015180	St3gal1	mRNA	-4.58108	0.999986	0.243406
XM_036160072	56490	XM_036160072		XP_036015965	Zbtb20	mRNA	-4.58108	0.999986	0.243406
XM_036160292	13388	XM_036160292		XP_036016185	Dll1	mRNA	-4.58108	0.999986	0.243406
XM_036161046	227937	XM_036161046		XP_036016939	Pkp4	mRNA	-4.58108	0.999986	0.243406
XM_036161785	11798	XM_036161785		XP_036017678	Xiap	mRNA	-4.58108	0.999986	0.243406
XM_036164887	18861	XM_036164887		XP_036020780	Pms2	mRNA	-4.58108	0.999986	0.243406
NM_001357061	17237	NM_001357061	ENSMUST00000023159	NP_001343990	Mgrn1	mRNA	-4.57164	0.999986	0.244394
XM_006496029	269198	XM_006496029		XP_006496092	Nbeal1	mRNA	-4.57164	0.999986	0.244394
XM_006503683	117591	XM_006503683	ENSMUST00000129099	XP_006503746	Slc2a9	mRNA	-4.57164	0.999986	0.244394
XM_006516751	68750	XM_006516751		XP_006516814	Rreb1	mRNA	-4.57164	0.999986	0.244394
XM_006521250	66168	XM_006521250		XP_006521313	Grina	mRNA	-4.57164	0.999986	0.244394
XM_006526762	18569	XM_006526762		XP_006526825	Pdcd4	mRNA	-4.57164	0.999986	0.244394
XM_006539929	243853	XM_006539929		XP_006539992	Fkrp	mRNA	-4.57164	0.999986	0.244394
XM_011243572	71361	XM_011243572		XP_011241874	Aifm2	mRNA	-4.57164	0.999986	0.244394
XM_030244641	72831	XM_030244641		XP_030100501	Dhx30	mRNA	-4.57164	0.999986	0.244394
XM_036156394	17762	XM_036156394		XP_036012287	Mapt	mRNA	-4.57164	0.999986	0.244394
XM_036157550	58240	XM_036157550		XP_036013443	Hs1bp3	mRNA	-4.57164	0.999986	0.244394
XM_036159031	17354	XM_036159031		XP_036014924	Mllt10	mRNA	-4.57164	0.999986	0.244394
XM_036163766	16975	XM_036163766		XP_036019659	Lrp8	mRNA	-4.57164	0.999986	0.244394
XM_036164081	230861	XM_036164081		XP_036019974	Eif4g3	mRNA	-4.57164	0.999986	0.244394
XM_030250284	11789	XM_030250284		XP_030106144	Apc	mRNA	-4.56942	0.999986	0.243429
NM_001205053	81703	NM_001205053	ENSMUST00000171754	NP_001191982	Jdp2	mRNA	-4.56196	0.999986	0.245411
XM_017315012	211978	XM_017315012		XP_017170501	Zfyve26	mRNA	-4.56159	0.999986	0.0798322
XM_036155656	17245	XM_036155656		XP_036011549	Mdm1	mRNA	-4.55967	0.999986	0.0334081
XM_006502718	12986	XM_006502718		XP_006502781	Csf3r	mRNA	-4.55859	0.999986	0.245765
NM_001177785	12505	NM_001177785	ENSMUST00000111198	NP_001171256	Cd44	mRNA	-4.55335	0.999986	0.246317
XM_006524668	56462	XM_006524668		XP_006524731	Mtch1	mRNA	-4.55335	0.999986	0.246317
NM_001329871	18611	NM_001329871	ENSMUST00000111247	NP_001316800	Pea15a	mRNA	-4.55236	0.999986	0.246422
XM_011246777	105246320	XM_011246777		XP_011245079	Gm26637	mRNA	-4.54863	0.999986	0.246815
XM_036163944	212632	XM_036163944		XP_036019837	Iffo2	mRNA	-4.54841	0.999986	0.11115
XM_006513098	11567	XM_006513098		XP_006513161	Avil	mRNA	-4.54633	0.999986	0.135104
XM_030254857	74239	XM_030254857		XP_030110717	Iqce	mRNA	-4.53208	0.999986	0.248569
XM_036164837	240869	XM_036164837		XP_036020730	Zbtb37	mRNA	-4.53208	0.999986	0.248569
XM_036163553	100340	XM_036163553		XP_036019446	Smpdl3b	mRNA	-4.52094	0.999986	0.0605961
XM_036161022	227937	XM_036161022		XP_036016915	Pkp4	mRNA	-4.51495	0.999986	0.250391
XM_017321492	383619	XM_017321492		XP_017176981	Aim2	mRNA	-4.51049	0.999986	0.250867
XM_006525996	319195	XM_006525996	ENSMUST00000237431	XP_006526059	Rpl17	mRNA	-4.51004	0.999986	0.135204
XM_017317973	67869	XM_017317973		XP_017173462	Paip2	mRNA	-4.5094	0.999986	0.136629
XM_006522984	22129	XM_006522984		XP_006523047	Ttc3	mRNA	-4.50325	0.999986	0.138532
XM_006522768	83396	XM_006522768		XP_006522831	Glis2	mRNA	-4.5029	0.999986	0.146913
NM_001271435	68977	NM_001271435	ENSMUST00000140738	NP_001258364	Haghl	mRNA	-4.49678	0.999986	0.252335
NM_001033263	216439	NM_001033263	ENSMUST00000039259	NP_001028435	Agap2	mRNA	-4.4942	0.999986	0.252612
NM_001355102	30928	NM_001355102	ENSMUST00000195612	NP_001342031	Zbtb18	mRNA	-4.4942	0.999986	0.252612
NM_001356337	20844	NM_001356337		NP_001343266	Stam	mRNA	-4.4942	0.999986	0.252612
NM_183088	71970	NM_183088	ENSMUST00000041466	NP_898911	Zbed5	mRNA	-4.4942	0.999986	0.252612
XM_006504903	100710	XM_006504903		XP_006504966	Pds5b	mRNA	-4.4942	0.999986	0.252612
XM_006508038	55992	XM_006508038		XP_006508101	Trim3	mRNA	-4.4942	0.999986	0.252612
XM_006514023	68094	XM_006514023		XP_006514086	Smarcc2	mRNA	-4.4942	0.999986	0.252612
XM_006517680	27015	XM_006517680		XP_006517743	Polk	mRNA	-4.4942	0.999986	0.252612
XM_006526680	14544	XM_006526680	ENSMUST00000237823	XP_006526743	Gda	mRNA	-4.4942	0.999986	0.252612
XM_017313036	98314	XM_017313036		XP_017168525	D2hgdh	mRNA	-4.4942	0.999986	0.252612
XM_017315949	218699	XM_017315949		XP_017171438	Pxk	mRNA	-4.4942	0.999986	0.252612
XM_030245848	217039	XM_030245848		XP_030101708	Ggnbp2	mRNA	-4.4942	0.999986	0.252612
XM_030249586	18763	XM_030249586		XP_030105446	Pkd1	mRNA	-4.4942	0.999986	0.252612
XM_036153354	66394	XM_036153354		XP_036009247	Nosip	mRNA	-4.4942	0.999986	0.252612
XM_036155943	66084	XM_036155943		XP_036011836	Rmnd1	mRNA	-4.4942	0.999986	0.252612
XM_036159740	114565	XM_036159740		XP_036015633	Zbtb21	mRNA	-4.4942	0.999986	0.252612
XM_030251311	22764	XM_030251311		XP_030107171	Zfx	mRNA	-4.49278	0.999986	0.252765
XM_036162398	54338	XM_036162398		XP_036018291	Slc23a2	mRNA	-4.49191	0.999986	0.0965337
XM_030242299	20679	XM_030242299		XP_030098159	Sox6	mRNA	-4.48859	0.999986	0.253215
XM_030251413	56364	XM_030251413		XP_030107273	Zmym3	mRNA	-4.48607	0.999986	0.125257
NM_001190795	67848	NM_001190795	ENSMUST00000111438	NP_001177724	Ddx55	mRNA	-4.48293	0.999986	0.253825
NM_001362011	74100	NM_001362011	ENSMUST00000111872	NP_001348940	Arpp21	mRNA	-4.48293	0.999986	0.253825
NM_001363498	170833	NM_001363498	ENSMUST00000209764	NP_001350427	Hook2	mRNA	-4.48293	0.999986	0.253825
NM_011644	102443351	NM_011644	ENSMUST00000084843	NP_035774	Xntrpc	mRNA	-4.48293	0.999986	0.253825
NM_021349	57916	NM_021349	ENSMUST00000010286	NP_067324	Tnfrsf13b	mRNA	-4.48293	0.999986	0.253825
NM_026037	67216	NM_026037	ENSMUST00000110942	NP_080313	Mboat2	mRNA	-4.48293	0.999986	0.253825
NM_173364	235682	NM_173364	ENSMUST00000216063	NP_775540	Zfp445	mRNA	-4.48293	0.999986	0.253825
NM_178734	243963	NM_178734	ENSMUST00000060270	NP_848849	Zfp473	mRNA	-4.48293	0.999986	0.253825
XM_006501605	329727	XM_006501605		XP_006501668	Dennd2c	mRNA	-4.48293	0.999986	0.253825
XM_006506786	78783	XM_006506786	ENSMUST00000113121	XP_006506849	Brpf1	mRNA	-4.48293	0.999986	0.253825
XM_006519158	380916	XM_006519158		XP_006519221	Lrch1	mRNA	-4.48293	0.999986	0.253825
XM_006522082	224139	XM_006522082		XP_006522145	Golgb1	mRNA	-4.48293	0.999986	0.253825
XM_006534176	70422	XM_006534176		XP_006534239	Ints2	mRNA	-4.48293	0.999986	0.253825
XM_011239811	74243	XM_011239811		XP_011238113	Slx4ip	mRNA	-4.48293	0.999986	0.253825
XM_011240892	57080	XM_011240892		XP_011239194	Gtf2ird1	mRNA	-4.48293	0.999986	0.253825
XM_011243585	73218	XM_011243585		XP_011241887	Sppl2b	mRNA	-4.48293	0.999986	0.253825
XM_017318172	226251	XM_017318172		XP_017173661	Ablim1	mRNA	-4.48293	0.999986	0.253825
XM_030249685	224650	XM_030249685		XP_030105545	Anks1	mRNA	-4.48293	0.999986	0.253825
XM_030255564	67492	XM_030255564		XP_030111424	Zfand4	mRNA	-4.48293	0.999986	0.253825
XM_036152330	72895	XM_036152330		XP_036008223	Setd5	mRNA	-4.48293	0.999986	0.253825
XM_036156035	72068	XM_036156035		XP_036011928	Cnot2	mRNA	-4.48293	0.999986	0.253825
XM_036157063	76626	XM_036157063		XP_036012956	Msi2	mRNA	-4.48293	0.999986	0.253825
XM_036157090	77579	XM_036157090		XP_036012983	Myh10	mRNA	-4.48293	0.999986	0.253825
XM_036159442	27008	XM_036159442		XP_036015335	Micall1	mRNA	-4.48293	0.999986	0.253825
XM_036161656	228880	XM_036161656		XP_036017549	Zmynd8	mRNA	-4.48293	0.999986	0.253825
XM_036163301	70099	XM_036163301		XP_036019194	Smc4	mRNA	-4.48293	0.999986	0.253825
XM_036163767	16975	XM_036163767		XP_036019660	Lrp8	mRNA	-4.48293	0.999986	0.253825
NM_008506	16918	NM_008506	ENSMUST00000030407	NP_032532	Mycl	mRNA	-4.48206	0.999986	0.253917
NM_199240	214968	NM_199240	ENSMUST00000103238	NP_954710	Sema6d	mRNA	-4.48206	0.999986	0.253917
NM_001164117	20719	NM_001164117	ENSMUST00000017188	NP_001157589	Serpinb6a	mRNA	-4.4812	0.999986	0.254011
XM_017315861	16188	XM_017315861		XP_017171350	Il3ra	mRNA	-4.4812	0.999986	0.254011
XM_030252341	108058	XM_030252341		XP_030108201	Camk2d	mRNA	-4.4812	0.999986	0.254011
XM_036159226	17996	XM_036159226		XP_036015119	Neb	mRNA	-4.4812	0.999986	0.254011
XM_030253093	110593	XM_030253093		XP_030108953	Prdm2	mRNA	-4.48036	0.999986	0.254101
XM_006516289	74190	XM_006516289		XP_006516352	Exoc3l4	mRNA	-4.47466	0.999986	0.254717
NM_001146022	545030	NM_001146022	ENSMUST00000061753	NP_001139494	Wdfy4	mRNA	-4.47284	0.999986	0.254913
XM_017320007	170707	XM_017320007		XP_017175496	Usp48	mRNA	-4.47284	0.999986	0.254913
XM_030242130	13875	XM_030242130		XP_030097990	Erf	mRNA	-4.47284	0.999986	0.254913
XM_006514092	70615	XM_006514092		XP_006514155	Ankrd24	mRNA	-4.47237	0.999986	0.159669
XM_030244187	211586	XM_030244187		XP_030100047	Tfdp2	mRNA	-4.46636	0.999986	0.255613
XM_036165473	69504	XM_036165473		XP_036021366	Zfp932	mRNA	-4.46426	0.999986	0.16299
XM_006503380	69780	XM_006503380		XP_006503443	Smap2	mRNA	-4.45943	0.999986	0.200923
NM_001048229	52840	NM_001048229	ENSMUST00000017878	NP_001041694	Dbndd2	mRNA	-4.45823	0.999986	0.143327
XM_006501202	20360	XM_006501202		XP_006501265	Sema6c	mRNA	-4.45278	0.999986	0.257087
XM_006502701	12695	XM_006502701		XP_006502764	Patj	mRNA	-4.45219	0.999986	0.257151
XM_030255047	101214	XM_030255047		XP_030110907	Tra2a	mRNA	-4.44636	0.999986	0.0158552
NM_001361123	73635	NM_001361123		NP_001348052	Ptges3l	mRNA	-4.44577	0.999986	0.257849
XM_030242603	259277	XM_030242603		XP_030098463	Klk8	mRNA	-4.44577	0.999986	0.257849
XM_030252878	76893	XM_030252878		XP_030108738	Cers2	mRNA	-4.4438	0.999986	0.258064
XM_036164321	666532	XM_036164321		XP_036020214	Zfp991	mRNA	-4.44191	0.999986	0.0189319
NM_001359738	235072	NM_001359738		NP_001346667	Septin7	mRNA	-4.43178	0.999986	0.0157517
NM_001271746	13436	NM_001271746	ENSMUST00000109772	NP_001258675	Dnmt3b	mRNA	-4.43171	0.999986	0.150497
NM_001357241	18475	NM_001357241		NP_001344170	Pafah1b2	mRNA	-4.42939	0.999986	0.259638
XM_006502136	72522	XM_006502136		XP_006502199	Atxn7l2	mRNA	-4.42939	0.999986	0.259638
NM_001357118	70028	NM_001357118	ENSMUST00000227156	NP_001344047	Dop1b	mRNA	-4.41238	0.999986	0.261505
NM_001358560	52679	NM_001358560	ENSMUST00000173471	NP_001345489	E2f7	mRNA	-4.41238	0.999986	0.261505
NM_001359328	76707	NM_001359328		NP_001346257	Clasp1	mRNA	-4.41238	0.999986	0.261505
NM_001361113	235315	NM_001361113		NP_001348042	Rnf214	mRNA	-4.41238	0.999986	0.261505
NM_001372543	69035	NM_001372543		NP_001359472	Zdhhc3	mRNA	-4.41238	0.999986	0.261505
XM_006506205	269800	XM_006506205		XP_006506268	Zfp384	mRNA	-4.41238	0.999986	0.261505
XM_006522655	74143	XM_006522655		XP_006522718	Opa1	mRNA	-4.41238	0.999986	0.261505
XM_006523511	116871	XM_006523511		XP_006523574	Mta3	mRNA	-4.41238	0.999986	0.261505
XM_006524666	56399	XM_006524666		XP_006524729	Akap8	mRNA	-4.41238	0.999986	0.261505
XM_006534285	72055	XM_006534285		XP_006534348	Slc38a10	mRNA	-4.41238	0.999986	0.261505
XM_030242108	13854	XM_030242108		XP_030097968	Epn1	mRNA	-4.41238	0.999986	0.261505
XM_030246652	217692	XM_030246652		XP_030102512	Sipa1l1	mRNA	-4.41238	0.999986	0.261505
XM_030249897	227723	XM_030249897		XP_030105757	Prrc2b	mRNA	-4.41238	0.999986	0.261505
XM_036154869	235132	XM_036154869		XP_036010762	Zbtb44	mRNA	-4.41238	0.999986	0.261505
XM_006512999	103220	XM_006512999		XP_006513062	Ttc41	mRNA	-4.41214	0.999986	0.260182
XM_011242429	20443	XM_011242429		XP_011240731	St3gal4	mRNA	-4.41062	0.999986	0.261699
XM_030247076	12995	XM_030247076		XP_030102936	Csnk2a1	mRNA	-4.41062	0.999986	0.261699
NM_001159319	12295	NM_001159319	ENSMUST00000107562	NP_001152791	Cacnb1	mRNA	-4.40932	0.999986	0.261842
NM_001178013	94280	NM_001178013	ENSMUST00000084493	NP_001171484	Sfxn3	mRNA	-4.40932	0.999986	0.261842
NM_001199115	63959	NM_001199115	ENSMUST00000171847	NP_001186044	Slc29a1	mRNA	-4.40932	0.999986	0.261842
NM_001243048	11865	NM_001243048	ENSMUST00000210074	NP_001229977	Arntl	mRNA	-4.40932	0.999986	0.261842
NM_001286221	71148	NM_001286221	ENSMUST00000097945	NP_001273150	Mier1	mRNA	-4.40932	0.999986	0.261842
NM_001312914	333050	NM_001312914		NP_001299843	Ksr2	mRNA	-4.40932	0.999986	0.261842
NM_001359813	224912	NM_001359813	ENSMUST00000071826	NP_001346742	Crb3	mRNA	-4.40932	0.999986	0.261842
NM_001360376	105559	NM_001360376	ENSMUST00000227594	NP_001347305	Mbnl2	mRNA	-4.40932	0.999986	0.261842
NM_001368374	68867	NM_001368374		NP_001355303	Rnf122	mRNA	-4.40932	0.999986	0.261842
NM_001379574	73469	NM_001379574		NP_001366503	Rnf38	mRNA	-4.40932	0.999986	0.261842
NM_027993	71901	NM_027993	ENSMUST00000108049	NP_082269	Fam219a	mRNA	-4.40932	0.999986	0.261842
XM_006495679	13518	XM_006495679		XP_006495742	Dst	mRNA	-4.40932	0.999986	0.261842
XM_006495880	21961	XM_006495880		XP_006495943	Tns1	mRNA	-4.40932	0.999986	0.261842
XM_006496719	20652	XM_006496719		XP_006496782	Soat1	mRNA	-4.40932	0.999986	0.261842
XM_006500459	99003	XM_006500459		XP_006500522	Qser1	mRNA	-4.40932	0.999986	0.261842
XM_006507978	434215	XM_006507978		XP_006508041	Lrrc32	mRNA	-4.40932	0.999986	0.261842
XM_006515512	17169	XM_006515512	ENSMUST00000221753	XP_006515575	Mark3	mRNA	-4.40932	0.999986	0.261842
XM_006525472	104027	XM_006525472	ENSMUST00000130360	XP_006525535	Synpo	mRNA	-4.40932	0.999986	0.261842
XM_006525994	30948	XM_006525994		XP_006526057	Bin1	mRNA	-4.40932	0.999986	0.261842
XM_006526321	75599	XM_006526321		XP_006526384	Pcdh1	mRNA	-4.40932	0.999986	0.261842
XM_006527261	666926	XM_006527261		XP_006527324	Gm8369	mRNA	-4.40932	0.999986	0.261842
XM_006540056	319430	XM_006540056		XP_006540119	C5ar2	mRNA	-4.40932	0.999986	0.261842
XM_011240313	99526	XM_011240313		XP_011238615	Usp53	mRNA	-4.40932	0.999986	0.261842
XM_011240771	71336	XM_011240771		XP_011239073	Rbks	mRNA	-4.40932	0.999986	0.261842
XM_011242896	434438	XM_011242896		XP_011241198	Iho1	mRNA	-4.40932	0.999986	0.261842
XM_011250682	67230	XM_011250682		XP_011248984	Zfp329	mRNA	-4.40932	0.999986	0.261842
XM_017316198	71228	XM_017316198		XP_017171687	Dlg5	mRNA	-4.40932	0.999986	0.261842
XM_017318551	546336	XM_017318551		XP_017174040	Prrg1	mRNA	-4.40932	0.999986	0.261842
XM_017321358	12288	XM_017321358		XP_017176847	Cacna1c	mRNA	-4.40932	0.999986	0.261842
XM_030242105	13854	XM_030242105		XP_030097965	Epn1	mRNA	-4.40932	0.999986	0.261842
XM_030244953	19073	XM_030244953		XP_030100813	Srgn	mRNA	-4.40932	0.999986	0.261842
XM_030247745	218811	XM_030247745		XP_030103605	Sec24c	mRNA	-4.40932	0.999986	0.261842
XM_030248197	17354	XM_030248197		XP_030104057	Mllt10	mRNA	-4.40932	0.999986	0.261842
XM_030248225	17536	XM_030248225		XP_030104085	Meis2	mRNA	-4.40932	0.999986	0.261842
XM_030249752	22700	XM_030249752		XP_030105612	Zfp40	mRNA	-4.40932	0.999986	0.261842
XM_030252715	56758	XM_030252715		XP_030108575	Mbnl1	mRNA	-4.40932	0.999986	0.261842
XM_030253710	66938	XM_030253710		XP_030109570	Sh3d21	mRNA	-4.40932	0.999986	0.261842
XM_030254625	381678	XM_030254625		XP_030110485	Zcwpw1	mRNA	-4.40932	0.999986	0.261842
XM_030255016	329165	XM_030255016		XP_030110876	Abi2	mRNA	-4.40932	0.999986	0.261842
XM_030255247	194401	XM_030255247		XP_030111107	Mical3	mRNA	-4.40932	0.999986	0.261842
XM_030255391	243659	XM_030255391		XP_030111251	Styk1	mRNA	-4.40932	0.999986	0.261842
XM_036153953	234515	XM_036153953		XP_036009846	Inpp4b	mRNA	-4.40932	0.999986	0.261842
XM_036155466	103268	XM_036155466		XP_036011359	Cep57l1	mRNA	-4.40932	0.999986	0.261842
XM_036155729	215789	XM_036155729		XP_036011622	Phactr2	mRNA	-4.40932	0.999986	0.261842
XM_036155801	28240	XM_036155801		XP_036011694	Trpm2	mRNA	-4.40932	0.999986	0.261842
XM_036155920	64009	XM_036155920		XP_036011813	Syne1	mRNA	-4.40932	0.999986	0.261842
XM_036156350	16517	XM_036156350		XP_036012243	Kcnj16	mRNA	-4.40932	0.999986	0.261842
XM_036164633	23797	XM_036164633		XP_036020526	Akt3	mRNA	-4.40932	0.999986	0.261842
XM_036165562	74239	XM_036165562		XP_036021455	Iqce	mRNA	-4.40932	0.999986	0.261842
XM_036164322	666532	XM_036164322		XP_036020215	Zfp991	mRNA	-4.40866	0.999986	0.135917
XM_006521958	212153	XM_006521958		XP_006522021	Ccdc191	mRNA	-4.40623	0.999986	0.262182
XM_006534903	231571	XM_006534903		XP_006534966	Rpap2	mRNA	-4.40623	0.999986	0.262182
XM_017315844	14137	XM_017315844		XP_017171333	Fdft1	mRNA	-4.38854	0.999986	0.264137
XM_017321410	16438	XM_017321410		XP_017176899	Itpr1	mRNA	-4.38854	0.999986	0.264137
NM_001363362	104570	NM_001363362	ENSMUST00000102856	NP_001350291	Ppp4r3b	mRNA	-4.3882	0.999986	0.0304418
XM_011245008	21821	XM_011245008		XP_011243310	Ift88	mRNA	-4.37811	0.999986	0.265294
XM_017321657	330401	XM_017321657		XP_017177146	Tmcc1	mRNA	-4.37811	0.999986	0.265294
NM_001200038	100502698	NM_001200038	ENSMUST00000089684	NP_001186967	Rubcn	mRNA	-4.37635	0.999986	0.26549
NM_001362020	74100	NM_001362020		NP_001348949	Arpp21	mRNA	-4.37635	0.999986	0.26549
NM_001382513	22691	NM_001382513		NP_001369442	Zscan2	mRNA	-4.37635	0.999986	0.26549
XM_006503401	71148	XM_006503401	ENSMUST00000030247	XP_006503464	Mier1	mRNA	-4.37635	0.999986	0.26549
XM_006504418	22021	XM_006504418		XP_006504481	Tpst1	mRNA	-4.37635	0.999986	0.26549
XM_006524944	71810	XM_006524944		XP_006525007	Ranbp3	mRNA	-4.37635	0.999986	0.26549
XM_006531039	26386	XM_006531039		XP_006531102	Hsf4	mRNA	-4.37635	0.999986	0.26549
XM_006531948	104709	XM_006531948		XP_006532011	Pik3r6	mRNA	-4.37635	0.999986	0.26549
XM_006539654	18987	XM_006539654		XP_006539717	Pou2f2	mRNA	-4.37635	0.999986	0.26549
XM_011241758	233833	XM_011241758		XP_011240060	Tnrc6a	mRNA	-4.37635	0.999986	0.26549
XM_011249319	80280	XM_011249319		XP_011247621	Cdk5rap3	mRNA	-4.37635	0.999986	0.26549
XM_017318968	29812	XM_017318968		XP_017174457	Ndrg3	mRNA	-4.37635	0.999986	0.26549
XM_030250258	106869	XM_030250258		XP_030106118	Tnfaip8	mRNA	-4.37635	0.999986	0.26549
XM_030251022	241308	XM_030251022		XP_030106882	Ralgps1	mRNA	-4.37635	0.999986	0.26549
XM_036153876	21968	XM_036153876		XP_036009769	Tom1	mRNA	-4.37635	0.999986	0.26549
XM_036154928	23807	XM_036154928		XP_036010821	Arih2	mRNA	-4.37635	0.999986	0.26549
XM_036155388	76499	XM_036155388		XP_036011281	Clasp2	mRNA	-4.37635	0.999986	0.26549
XM_036160593	240038	XM_036160593		XP_036016486	Zfp994	mRNA	-4.37635	0.999986	0.26549
XM_036162558	70024	XM_036162558		XP_036018451	Mcm10	mRNA	-4.37635	0.999986	0.26549
XM_036163797	17776	XM_036163797		XP_036019690	Mast2	mRNA	-4.37635	0.999986	0.26549
XM_030245966	237860	XM_030245966		XP_030101826	Ssh2	mRNA	-4.3758	0.999986	0.0720177
XM_036158457	14137	XM_036158457		XP_036014350	Fdft1	mRNA	-4.37401	0.999986	0.26575
XM_030243262	12286	XM_030243262		XP_030099122	Cacna1a	mRNA	-4.3733	0.999986	0.265829
XM_017320974	52397	XM_017320974		XP_017176463	Zfp644	mRNA	-4.37266	0.999986	0.187951
XM_036152857	208836	XM_036152857		XP_036008750	Fanci	mRNA	-4.37027	0.875958	0.0113653
NM_001285797	22689	NM_001285797	ENSMUST00000162592	NP_001272726	Zfp27	mRNA	-4.3676	0.999986	0.266464
NM_001384117	75210	NM_001384117		NP_001371046	Prr3	mRNA	-4.3676	0.999986	0.266464
XM_036155705	192734	XM_036155705		XP_036011598	Lrrc75b	mRNA	-4.3676	0.999986	0.266464
XM_011248262	109136	XM_011248262		XP_011246564	Mmaa	mRNA	-4.36219	0.999986	0.265667
XM_030250155	227937	XM_030250155		XP_030106015	Pkp4	mRNA	-4.36219	0.999986	0.265667
XM_036165100	231855	XM_036165100		XP_036020993	Ap5z1	mRNA	-4.35882	0.999986	0.267444
NM_001310626	11787	NM_001310626	ENSMUST00000162366	NP_001297555	Apbb2	mRNA	-4.34448	0.999986	0.203489
XM_017320374	227399	XM_017320374		XP_017175863	Ppip5k2	mRNA	-4.33841	0.999986	0.269731
XM_030253698	66408	XM_030253698		XP_030109558	Aptx	mRNA	-4.33841	0.999986	0.269731
NM_001346639	232288	NM_001346639	ENSMUST00000113359	NP_001333568	Frmd4b	mRNA	-4.33662	0.999986	0.269933
XM_011244881	105445	XM_011244881		XP_011243183	Dock9	mRNA	-4.33454	0.999986	0.270167
XM_011245653	27373	XM_011245653		XP_011243955	Csnk1e	mRNA	-4.33371	0.918232	0.012391
XM_006508359	83671	XM_006508359		XP_006508422	Sytl2	mRNA	-4.32727	0.999986	0.159706
NM_001290681	18197	NM_001290681		NP_001277610	Nsg2	mRNA	-4.32562	0.999986	0.271171
NM_001355650	74182	NM_001355650		NP_001342579	Gpcpd1	mRNA	-4.32562	0.999986	0.271171
NM_001357566	234967	NM_001357566		NP_001344495	Slc36a4	mRNA	-4.32562	0.999986	0.271171
NM_027541	70767	NM_027541	ENSMUST00000161476	NP_081817	Prpf3	mRNA	-4.32562	0.999986	0.271171
XM_006526645	13728	XM_006526645		XP_006526708	Mark2	mRNA	-4.32562	0.999986	0.271171
XM_006527391	73728	XM_006527391	ENSMUST00000096029	XP_006527454	Psd	mRNA	-4.32562	0.999986	0.271171
XM_006539897	233103	XM_006539897		XP_006539960	Garre1	mRNA	-4.32562	0.999986	0.271171
XM_011239066	227644	XM_011239066		XP_011237368	Snapc4	mRNA	-4.32562	0.999986	0.271171
XM_030242910	67009	XM_030242910		XP_030098770	Ttc23	mRNA	-4.32562	0.999986	0.271171
XM_030253673	53418	XM_030253673		XP_030109533	B4galt2	mRNA	-4.32562	0.999986	0.271171
XM_036156378	17762	XM_036156378		XP_036012271	Mapt	mRNA	-4.32562	0.999986	0.271171
XM_036158025	218613	XM_036158025		XP_036013918	Mier3	mRNA	-4.32562	0.999986	0.271171
XM_036158425	12325	XM_036158425		XP_036014318	Camk2g	mRNA	-4.32562	0.999986	0.271171
XM_036163034	229285	XM_036163034		XP_036018927	Spg20	mRNA	-4.32562	0.999986	0.271171
XM_036163955	21812	XM_036163955		XP_036019848	Tgfbr1	mRNA	-4.32562	0.999986	0.271171
XM_036163960	21885	XM_036163960		XP_036019853	Tle1	mRNA	-4.32562	0.999986	0.271171
XM_036164759	12190	XM_036164759		XP_036020652	Brca2	mRNA	-4.32562	0.999986	0.271171
NM_027495	70652	NM_027495	ENSMUST00000029568	NP_081771	Tmem144	mRNA	-4.31886	0.999986	0.271935
XM_036156565	216846	XM_036156565		XP_036012458	Cntrob	mRNA	-4.31886	0.999986	0.271935
NM_001024911	103080	NM_001024911	ENSMUST00000165971	NP_001020082	Septin10	mRNA	-4.31141	0.999986	0.0235887
XM_017315026	217692	XM_017315026		XP_017170515	Sipa1l1	mRNA	-4.30986	0.999986	0.272954
XM_036153805	18032	XM_036153805		XP_036009698	Nfix	mRNA	-4.29719	0.999986	0.274393
XM_030251830	407823	XM_030251830		XP_030107690	Baz2b	mRNA	-4.29037	0.999986	0.0528044
NM_001364615	80782	NM_001364615	ENSMUST00000172887	NP_001351544	Klrb1b	mRNA	-4.28797	0.999986	0.275443
XM_006503904	231147	XM_006503904	ENSMUST00000127825	XP_006503967	Sh3tc1	mRNA	-4.27769	0.999986	0.276617
NM_001039175	54325	NM_001039175	ENSMUST00000102673	NP_001034264	Elovl1	mRNA	-4.27708	0.999986	0.276687
XM_036157383	22367	XM_036157383		XP_036013276	Vrk1	mRNA	-4.27708	0.999986	0.276687
XM_006501936	67547	XM_006501936		XP_006501999	Slc39a8	mRNA	-4.26849	0.999986	0.277671
NM_001357519	22596	NM_001357519		NP_001344448	Xrcc5	mRNA	-4.26202	0.999986	0.276907
XM_006539662	18987	XM_006539662		XP_006539725	Pou2f2	mRNA	-4.26202	0.999986	0.276907
NM_001252209	16517	NM_001252209	ENSMUST00000106635	NP_001239138	Kcnj16	mRNA	-4.26126	0.999986	0.278501
NM_001304544	677884	NM_001304544		NP_001291473	Pakap	mRNA	-4.26126	0.999986	0.278501
NM_001346523	103140	NM_001346523	ENSMUST00000173537	NP_001333452	Gstt3	mRNA	-4.26126	0.999986	0.278501
NM_001355419	51897	NM_001355419	ENSMUST00000028678	NP_001342348	Atg13	mRNA	-4.26126	0.999986	0.278501
NM_001361600	72113	NM_001361600		NP_001348529	Adck1	mRNA	-4.26126	0.999986	0.278501
NM_001368676	231646	NM_001368676	ENSMUST00000199567	NP_001355605	Myo1h	mRNA	-4.26126	0.999986	0.278501
NM_001370799	17692	NM_001370799		NP_001357728	Msl3	mRNA	-4.26126	0.999986	0.278501
NM_017405	54135	NM_017405	ENSMUST00000001279	NP_059101	Lsr	mRNA	-4.26126	0.999986	0.278501
NM_022314	59069	NM_022314	ENSMUST00000119570	NP_071709	Tpm3	mRNA	-4.26126	0.999986	0.278501
XM_006496078	329165	XM_006496078		XP_006496141	Abi2	mRNA	-4.26126	0.999986	0.278501
XM_006496439	15463	XM_006496439		XP_006496502	Agfg1	mRNA	-4.26126	0.999986	0.278501
XM_006509686	382014	XM_006509686	ENSMUST00000213382	XP_006509749	Ano8	mRNA	-4.26126	0.999986	0.278501
XM_006514638	216560	XM_006514638		XP_006514701	Wdpcp	mRNA	-4.26126	0.999986	0.278501
XM_006517702	328329	XM_006517702		XP_006517765	Mast4	mRNA	-4.26126	0.999986	0.278501
XM_006529898	74019	XM_006529898	ENSMUST00000189341	XP_006529961	Traf3ip1	mRNA	-4.26126	0.999986	0.278501
XM_011244411	67911	XM_011244411		XP_011242713	Zfp169	mRNA	-4.26126	0.999986	0.278501
XM_011246980	60440	XM_011246980		XP_011245282	Iigp1	mRNA	-4.26126	0.999986	0.278501
XM_011247190	20411	XM_011247190		XP_011245492	Sorbs1	mRNA	-4.26126	0.999986	0.278501
XM_011248491	67528	XM_011248491		XP_011246793	Nudt7	mRNA	-4.26126	0.999986	0.278501
XM_011249670	229228	XM_011249670		XP_011247972	Nudt6	mRNA	-4.26126	0.999986	0.278501
XM_017313925	22288	XM_017313925	ENSMUST00000219003	XP_017169414	Utrn	mRNA	-4.26126	0.999986	0.278501
XM_030242981	70461	XM_030242981		XP_030098841	Crtc3	mRNA	-4.26126	0.999986	0.278501
XM_030245319	73681	XM_030245319		XP_030101179	Trmt11	mRNA	-4.26126	0.999986	0.278501
XM_030245701	19401	XM_030245701		XP_030101561	Rara	mRNA	-4.26126	0.999986	0.278501
XM_030245787	216560	XM_030245787		XP_030101647	Wdpcp	mRNA	-4.26126	0.999986	0.278501
XM_030246791	338320	XM_030246791		XP_030102651	Mia2	mRNA	-4.26126	0.999986	0.278501
XM_030247591	105670	XM_030247591	ENSMUST00000169513	XP_030103451	Rcbtb2	mRNA	-4.26126	0.999986	0.278501
XM_030252064	70296	XM_030252064		XP_030107924	Tbc1d13	mRNA	-4.26126	0.999986	0.278501
XM_030253283	16975	XM_030253283		XP_030109143	Lrp8	mRNA	-4.26126	0.999986	0.278501
XM_030255334	232089	XM_030255334		XP_030111194	Elmod3	mRNA	-4.26126	0.999986	0.278501
XM_036165467	69162	XM_036165467		XP_036021360	Sec31a	mRNA	-4.26126	0.999986	0.278501
NM_001357413	224090	NM_001357413		NP_001344342	Tmem44	mRNA	-4.25888	0.999986	0.278775
XM_006507838	244209	XM_006507838		XP_006507901	Cyp2r1	mRNA	-4.25645	0.999986	0.279054
XM_030248721	68070	XM_030248721		XP_030104581	Pdzd2	mRNA	-4.25645	0.999986	0.279054
XM_036161314	83814	XM_036161314		XP_036017207	Nedd4l	mRNA	-4.25645	0.999986	0.279054
XM_006514832	73873	XM_006514832		XP_006514895	Fam161a	mRNA	-4.24266	0.999986	0.280645
XM_030252857	74776	XM_030252857		XP_030108717	Ppa2	mRNA	-4.24266	0.999986	0.280645
XM_030242375	22215	XM_030242375		XP_030098235	Ube3a	mRNA	-4.24015	0.999986	0.112429
XM_006507999	434234	XM_006507999		XP_006508062	Rexo5	mRNA	-4.23523	0.999986	0.281505
XM_006511304	56542	XM_006511304		XP_006511367	Cilk1	mRNA	-4.23331	0.999986	0.281727
XM_011239614	327655	XM_011239614		XP_011237916	Ppip5k1	mRNA	-4.23331	0.999986	0.281727
XM_011245831	13972	XM_011245831		XP_011244133	Gnb1l	mRNA	-4.23331	0.999986	0.281727
XM_011248272	109151	XM_011248272		XP_011246574	Chd9	mRNA	-4.23331	0.999986	0.281727
XM_030244376	244853	XM_030244376		XP_030100236	Nxpe4	mRNA	-4.23331	0.999986	0.281727
XM_030244394	266690	XM_030244394		XP_030100254	Cyb5r4	mRNA	-4.23331	0.999986	0.281727
XM_030244701	76499	XM_030244701		XP_030100561	Clasp2	mRNA	-4.23331	0.999986	0.281727
XM_030249043	21976	XM_030249043		XP_030104903	Top3b	mRNA	-4.23331	0.999986	0.281727
XM_030250855	21416	XM_030250855		XP_030106715	Tcf7l2	mRNA	-4.23331	0.999986	0.281727
XM_036152405	78783	XM_036152405		XP_036008298	Brpf1	mRNA	-4.23331	0.999986	0.281727
XM_036155516	11567	XM_036155516		XP_036011409	Avil	mRNA	-4.23331	0.999986	0.281727
XM_036155816	319880	XM_036155816		XP_036011709	Tmcc3	mRNA	-4.23331	0.999986	0.281727
XM_036156386	17762	XM_036156386		XP_036012279	Mapt	mRNA	-4.23331	0.999986	0.281727
XM_036164232	51796	XM_036164232		XP_036020125	Srrm1	mRNA	-4.23331	0.999986	0.281727
XM_036166130	252875	XM_036166130		XP_036022023	Mios	mRNA	-4.23331	0.999986	0.281727
NM_009333	21416	NM_009333	ENSMUST00000061496	NP_033359	Tcf7l2	mRNA	-4.22792	0.999986	0.163819
XM_036163483	99889	XM_036163483		XP_036019376	Arfip1	mRNA	-4.22582	0.999986	0.282596
XM_006527452	76630	XM_006527452		XP_006527515	Stambpl1	mRNA	-4.21711	0.999986	0.283608
XM_030244526	67469	XM_030244526		XP_030100386	Abhd5	mRNA	-4.21711	0.999986	0.283608
XM_036152386	75593	XM_036152386		XP_036008279	Malsu1	mRNA	-4.21711	0.999986	0.283608
NM_001378772	68241	NM_001378772		NP_001365701	Mcrip2	mRNA	-4.21638	0.999986	0.283693
NM_001012449	432769	NM_001012449		NP_001012451	Zfp708	mRNA	-4.21431	0.999986	0.283934
NM_001033291	227334	NM_001033291	ENSMUST00000040783	NP_001028463	Usp40	mRNA	-4.21431	0.999986	0.283934
NM_001034030	16886	NM_001034030	ENSMUST00000110029	NP_001029202	Limk2	mRNA	-4.21431	0.999986	0.283934
NM_001034907	547176	NM_001034907	ENSMUST00000082183	NP_001030079	Zc3h12b	mRNA	-4.21431	0.999986	0.283934
NM_001163609	73677	NM_001163609	ENSMUST00000040860	NP_001157081	Psma8	mRNA	-4.21431	0.999986	0.283934
NM_001361120	235402	NM_001361120		NP_001348049	Lingo1	mRNA	-4.21431	0.999986	0.283934
NM_001362035	74100	NM_001362035		NP_001348964	Arpp21	mRNA	-4.21431	0.999986	0.283934
NM_001362742	27364	NM_001362742	ENSMUST00000108447	NP_001349671	Srr	mRNA	-4.21431	0.999986	0.283934
NM_001379682	666468	NM_001379682		NP_001366611	Atg4a	mRNA	-4.21431	0.999986	0.283934
NM_194051	68585	NM_194051	ENSMUST00000102841	NP_918940	Rtn4	mRNA	-4.21431	0.999986	0.283934
XM_006497432	208967	XM_006497432		XP_006497495	Thnsl1	mRNA	-4.21431	0.999986	0.283934
XM_006507823	244144	XM_006507823		XP_006507886	Usp35	mRNA	-4.21431	0.999986	0.283934
XM_006508044	56216	XM_006508044		XP_006508107	Stx1b	mRNA	-4.21431	0.999986	0.283934
XM_006509259	12725	XM_006509259	ENSMUST00000110302	XP_006509322	Clcn3	mRNA	-4.21431	0.999986	0.283934
XM_006510236	235283	XM_006510236		XP_006510299	Gramd1b	mRNA	-4.21431	0.999986	0.283934
XM_006511460	72022	XM_006511460		XP_006511523	Slc35f2	mRNA	-4.21431	0.999986	0.283934
XM_006511944	16578	XM_006511944		XP_006512007	Kif9	mRNA	-4.21431	0.999986	0.283934
XM_006512667	215789	XM_006512667		XP_006512730	Phactr2	mRNA	-4.21431	0.999986	0.283934
XM_006515228	73389	XM_006515228		XP_006515291	Hbp1	mRNA	-4.21431	0.999986	0.283934
XM_006518743	20410	XM_006518743		XP_006518806	Sorbs3	mRNA	-4.21431	0.999986	0.283934
[truncated: 13,383 more rows]
