# Supplementary material for: mRNA vaccination targeting AML1::ETO fusion gene eliminates leukemia cells via activating T cells
Source: Leukemia. 2026 Apr 10;40(6):1335–9. doi: 10.1038/s41375-026-02940-3 (PMC13233333; doi:10.1038/s41375-026-02940-3)
Supplement: Supplementary file 8 — Dataset 7 [file 41375_2026_2940_MOESM8_ESM.xlsx]

## Sheet: CD4 genes EXORNA vs EXO
Symbol
Taf9b
Mfsd4b5
Itprip
Ephx4
2510009E07Rik
Tmem151a
Megf10
Utp14b
Pi4ka
Nol4l
Ccin
Penk
Krt87
Erbb2
Masp2
Zc4h2
Ddx11
Dnmt3b
Zfp386
AA467197
Gprasp1
Nuak1
Pik3r6
Pla2g4c
Sp9
Ppp1r26
Mreg
Iqsec2
Clec4a4
Zmiz2
Adam22
Pnmal1
Maneal
Asap3
Zfp975
Mxi1
Pde2a
Dab2
Whrn
Zfp36l3
Kctd14
Ppp1r13l
Olfr857
Hsd3b3
Pgbd1
Mdk
Hs3st6
Cxcl12
Smim19
Rasl10b
Tmem151b
Grhl3
Vwde
Samd3
Slc25a34
Fam71b
Gpr31b
Abi3bp
Wdr7
Btbd11
Zscan18
Izumo1
Anks6
Bcat1
Dcun1d2
Cep170b
Inpp4b
Tsku
Mctp2
Gm3696
Cma2
Rps23rg1
Zfp62
Septin10
Zfp667
Mbp
Vegfa
St6galnac6
Klc1
Orc2
Spag9
Btbd3
Camk2d
Sox6
Pus1
Dmbx1
Dram2
Trim26
Cadm1
Cant1
Npnt
Magi1
Pdzd4
Itgad
Unc13a
Usf3
Gm5796
Trim38
Kcp
Fat2
Spry3
Bglap2
Pear1
Rasl12
Zfp575
Gpr174
Phactr2
Agap2
Cdc42bpa
Ciart
Hipk4
Cnga4
Ppfia1
Arhgef9
Syndig1l
Mmp25
Bank1
Gm614
Nlrc4
Acvr1c
Tmem88b
Pate2
Cdkl4
Tmem237
Adgrg5
Gramd2
Layn
Gm5127
Dnaaf3
Evi2a
Mef2a
Cemip2
Gm4951
Gm5544
Tmem253
Zfp551
Cpne8
Khdc1c
Med22
Treml4
Hbq1b
Ncoa4
Il17re
Rufy4
Tesl1
Mrgprx2
Shisa6
Zfp936
Zfp345
Zc3h12b
Gm6034
Xpo1
Zcchc18
Pakap
B3gnt8
Agap1
Alpk2
Arhgef10
Baiap2
Washc1
Sgk3
Capzb
Rai1
Cd209b
Atp11c
Col28a1
C130026I21Rik
Gm6377
Lipt1
BC147527
Wdr93
Dnajb6
Arsi
Clec5a
Mapt
Rabgap1l
Ric3
Rnf38
Kif5a
Pkib
Klhl15
Plpbp
Prkcz
Rapgef1
Tom1l2
Rasa4
Zkscan4
Defb25
Triobp
Elovl1
Bicd2
Rreb1
Fars2
Hdhd2
Gal3st2c
AI429214
Gm14137
Pde4dip
Ivns1abp
Pdxdc1
Tesmin
Slc39a2
Il1rn
Map2
Zfp606
Ahnak
Arap1
Shroom4
C1qtnf5
Cdkn2a
Clmn
Nlrp1b
P3h1
Snca
Txnrd1
Map2k7
Cd27
Cd63
Selenop
Rbpms
Pcdh8
Neo1
Cacna1i
Timp1
Zfx
Zfp2
Zscan21
Slc7a2
Cacnb3
Scimp
Ccnjl
Heatr9
Zfp868
Dusp16
Map6
Adam28
Jak2
Agbl5
Dbndd2
Gm9733
Odr4
Gsta3
Nrp2
Shroom3
Prmt2
Ccdc173
Lrba
Slc39a7
Hnrnph3
Paip1
Hoxb3
Repin1
Ccdc154
Pjvk
Zpld2
Pdpk1
Myo1c
Ret
G3bp2
Lrp8
Rbpj
Cdr2l
Atp8b4
Trmt2a
Katnip
Cacna1s
Pde11a
Kansl1
Pard3b
Bdp1
Lclat1
Cwf19l1
Cep152
Morn1
Fam89a
Dhtkd1
Kcng1
Ankrd35
Trnp1
Mdga1
Slc4a11
Lama5
Kif13b
Kcnh4
Pprc1
Stum
Pigg
Lilra5
Tnks1bp1
Alg6
Mpp7
Fam217b
Prrc2c
Rprd2
Brpf3
Neto2
Hs3st2
Chsy3
Dgkh
Scaper
Hecw1
Ctcfl
Mdn1
Rbm24
Fbln2
Wdr86
Nin
Gtf2ird1
Mapk10
Neurl1b
Tomt
Gm5150
Tmprss9
Apol8
Ankrd63
Rnf144a
Nfix
Popdc2
Itgam
Pdgfra
Klrk1
Mboat2
Tns3
Cacna1d
Prr5l
Pars2
Liph
Srpx2
Mfsd14b
Plekhg2
Zfp991
Myom1
Arid1b
Myh7b
1600014C10Rik
Acin1
Myom3
Gm13283
Tcp11
Ptchd1
Kif26a
Tmem176a
Nr1i2
Grsf1
Pwwp2b
Ndufa4l2
Grrp1
Gm14391
Gm13305
Gm14308
Pklr
Cyp4f17
Gsg1l
Lbhd2
Clec2l
Ifit1bl1
Klra8
Cd300ld4
Cd300ld5
Gm2663
Kbtbd8
Rai2
Rdx
Bach2
Kazn
Phf21a
Dlg4
Ttyh1
Synpo
Col18a1
Ppih
Cul4b
Mgat1
Ttk
Itsn1
Ap1m2
Snx12
Klra7
Gprc5c
Sin3a
Tmem87a
Crem
Runx1
Fga
Cd151
Dclk1
Cd33
Fxyd5
Cmah
Lrrc73
Igf1
Tbc1d9
Cyth1
Tnni1
Tlk2
Ifitm1
Arhgef10l
Aldh3a1
Kcnc1
Arhgef16
Bicd1
Zfp78
Mitf
Chn1
Fam214a
Msr1
Synj2
Phf8
Plch2
Ceacam2
Mocs2
Lrrc32
Eaf2
Schip1
Csf1
Lima1
Ltbp4
A530064D06Rik
Smarcc2
Dab2ip
Ehbp1l1
Ino80d
Kmt5c
Dazap1
Mrtfb
Zcchc2
Nectin4
Kansl1l
2310022A10Rik
Pnpla6
Ap3m2
Pard3
Nfia
Pla2g5
Gmeb1
Qser1
Sema4c
Adgb
Inpp5a
Rbm47
Tspan32
Atp13a3
5830411N06Rik
Cecr2
Cyld
Dock9
Cep250
Drosha
Arhgef1
Oxr1
Zfp207
Jade1
Nfe2l1
Sema6b
Hexim2
Lzts2
Zkscan17
Gpr160
Prickle2
Vcan
Nkapd1
Mup19
Slc39a14
C1qtnf7
Asap2
1190007I07Rik
Cd82
Eno3
Gfra4
Lsp1
P4ha2
Dpysl3
Fcrl1
Chdh
Tom1
Usp51
Nr4a2
Tmem230
Vipas39
Tpgs2
Cfb
Mindy4
Tmem150b
Slc6a8
Plod2
Tcf7l2
Pogk
Lrrc27
Syce1
Ppfia4
Arhgap40
Gm13889
Rfx8
Use1
Igsf9
Mak
Gpd2
Stk40
Kifc3
Ralgds
Slc25a44
Zfp790
Tiam1
Nat8f4
Btbd6
Runx2
Arhgef40
Msantd3
Pianp
Bace1
Ttc39a
5730409E04Rik
Lpp
Slc37a2
Zfp710
Rnf44
Htatip2
Acot7
Psap
Scin
Pik3cg
Msh5
Pdgfrb
Wac
Cnp
Hps3
Sbk2
Gpr52
Tlcd3b
Eng
Ezh2
Chpt1
Cacnb1
Casz1
Cep97
Per1
Tnfaip1
Upp1
B3gnt5
Ccdc58
Mcf2l
Tnfsfm13
Tnfsf13
Grip2
Plxnb2
Shd
Cacna1c
Adcy3
Fgd2
Nr6a1
Cd36
Orc3
Meis2
Csnk1g2
Pigp
Nek6
Prrc2b
Tasp1
Cntn1
Prpf31
Septin2
Rab17
Rxrg
Tcea1
Kctd18
Dnajb2
Ociad1
Als2
Pde1c
Ralgps2
Tor1aip1
Klhdc7b
Blzf1
Fcrla
Fam78b
Celf2
Serpinb10
A130010J15Rik
Apobec3
Cd300lg
F8
Grhl1
Nxt2
Dctd
Cul5
Tmem116
Acox2
Tnfrsf12a
Mefv
Pex7
Il18r1
Sgk1
Fbxo44
Ptk2b
Miga1
Cysltr2
Pfkfb2
Stra6
Odf2l
Ttbk1
Rab11fip3
Apol9a
Igsf10
Gm3604
Zc3h12c
Zfp931
Lrrc51
Ccdc81
Pkd2l2
Tnik
Gprasp2
Mon2
Enoph1
AU041133
Ppp1r36
C2cd4a
Clec4d
Fancg
Zbtb5
Pex2
Rit1
Get4
Cttnbp2nl
Fignl1
Fam172a
Mov10
Mapk8ip3
Mttp
Rpap2
Abi3
Phtf1
Hectd2
Cyp2d22
1810010H24Rik
Gins1
Fkbp10
Sema4a
Cd160
Mmrn1
S100a14
Tmem175
Plec
Ap4b1
Pou2f2
Crb2
Kif9
Senp3
Prph
Psma8
Tars2
Prepl
Etfrf1
Satb1
Setdb1
Nkd1
Nosip
4930563E22Rik
Rrp1b
Pgm3
Camsap3
Dhx57
Tescl
Tbc1d24
Ly6e
Smad5
Pik3cd
Pld1
Sell
Tank
Tgif1
Homer2
Nfatc1
Tnfrsf19
Ppp6r3
Pias2
Mtm1
Gm8369
Tsen34
Rpa1
Aspscr1
Nrf1
Prpsap2
Tpm1
Fgfrl1
Phf11c
Cuedc2
Gm4847
Chadl
Plekha8
Cep55
Bcas1
Ptpro
Cnot4
Slc66a2
Kcnk13
Mical1
Wars
Tent4b
Iglon5
Ctnna3
Dap3
Amigo2
Spats2l
Rffl
Zfp169
Dnajc6
Smpd4
Ccdc157
Rnf14
Cdpf1
Soga1
Dnah6
Sh3pxd2a
Mpp6
Adamts20
Eomes
Polr2m
Slc38a10
Aar2
Lpin2
Mia2
Ctnnb1
Pogz
Trim45
Fndc7
Hnrnpa1l2-ps2
Arfrp1
Arsg
Mgll
Marchf1
Armcx1
Rad52
Arhgef25
Pls3
Hmga1b
Sec14l1
Hmga1
Eif4enif1
Thoc2l
Eif5a
Ccr9
Havcr1
Klhl33
Cdkl3
Lekr1
Gemin5
Cep95
Slfn8
Wasl
Dnah17
Vps50
Ldah
Dennd10
Zfp764
Garem2
Ankrd50
Kmt5b
Mau2
G2e3
Morf4l2
Irak1bp1
Rmi1
Slc45a4
Tmem40
Wwtr1
Pdss2
Serpina3f
Fbxo30
Tyw3
Ankrd55
Ncmap
Rpgrip1
Zdhhc24
Sgms1
Cdadc1
Ctps2
Brsk1
Gnl3l
Znrf1
Socs2
Cd300lf
Clec4a2
Cd163
Tmem229b
Ppfibp1
Mef2c
Elmod2
Rcbtb2
Asb8
Asb14
Ipcef1
Klra2
Trim36
Rnmt
Mgam
Prkd3
Nod1
Slc14a1
Il4i1b
Lrrc56
Senp8
3110009E18Rik
Zbtb25
Gramd1c
Rbm41
Dhrs3
Sphk1
Mrgpra2a
Sirpb1b
Speg
Map1a
Cdc14a
Cacna2d2
Camk2b
Rasgrp4
Orc4
Septin6
Ifi213
Fut7
Dbn1
Cpeb2
Usp35
Gm7102
Zfp964
Gm2026
Zfp600
Bfar
Gng12
Arpp21
Slc5a6
Fnbp1
Nsmf
Golph3l
Gpr68
Ablim2
Cyp26b1
Gm2897
Madd
Pfkfb3
Tnfaip8
Ahi1
Dis3l
Cd44
Afap1l2
Taf6l
Rapgef3
Smox
Otub2
Frmd4a
Tirap
Asph
Trim15
Phka2
Igsf5
Cacna1g
Aamdc
Rpgr
Gpm6b
Dcdc2c
Irak1
Pde4b
Prdm16
Sfxn3
Txnrd3
Tfdp2
Snx7
Nup35
Chchd7
Igll1
Ccr6
Gas2l1
Dcn
Dact1
Dmpk
Dcun1d4
Ddx55
Ddx19b
Dnajb11
Pdlim5
Kirrel3
Kif17
Ddx43
Meis1
Cldn7
Galns
Cldn12
Dlc1
Kat7
Abhd12b
Gfy
Pdzd7
Cbarp
Islr
Fam240a
Dclk2
Lrrc3c
Arhgap32
Prr22
Nuggc
Foxp1
H2-Q7
Sulf1
Abi2
Postn
Aatk
Ak1
Sfmbt2
Ddr1
Arhgef2
Itsn2
Syk
Tjp2
Tubd1
Wdr12
Wnk1
Slc29a1
Zmynd11
Osbpl5
Sptbn4
Slc19a1
Slc43a2
Atxn1
Zfp94
Apoo
Rpl34-ps1
Pnck
Dnmt1
Krt83
Apbb2
C1qtnf6
Rapgef4
Spp1
Clec4a3
Clec10a
Lsm2
Hdac7
Recql
Ifi207
Reep2
Reep3
Cep85l
Jdp2
Aga
Yes1
Cnot1
Arhgap27
Fasl
Gal3st2b
Thsd1
Tmem39a
Golm2
Gsn
Mavs
2610528A11Rik
Ano1
Trnt1
Gon4l
Trip10
Ncoa6
Gm3317
Gm3264
Gvin2
Cep57l1
2010315B03Rik
Gm13290
Gm13289
Gm13279
Gimap4
Itch
C87436
Ciita
C7
Gm14322
Pax6
B4galnt1
Celf1
Zkscan8
Ggnbp1
Cacna1a
Gga3
Dnah7a
Zswim8
Etfbkmt
Epn2
Eya1
Map4k4
Kcnj16
Nf2
Ogdh
Mest
Rundc3a
Slc25a19
Rpain
Dlg1
Mgrn1
Vrk2
Strada
Ddx39b
Cyfip2
Mlst8
Bag6
Cpt1c
Rapgef6
Zfp82
Picalm
Llgl2
Ndor1
Cybc1
Gstz1
Sez6l2
Phyhd1
Slc35c2
Zmynd8
Fut8
Rhobtb1
Csf3r
Ecm1
Ldlr
B4galt2
Slc7a7
Immt
St7l
Msra
Pdlim2
Ssx2ip
Def8
Slc12a4
Ywhaz
Ano6
Atp2c1
Tcf12
Tmem205
Mtf2
Apbb1
Slc4a2
Ecsit
Il15
Echdc2
Bbs12
Bmp8a
Hsf4
Mamld1
Myo7a
Rnf6
Mtif3
Mib2
Sun1
Nipa2
Gm4724
Gm3500
Dpf3
Eef2k
Nrep
Asb13
Igip
Ube2w
Dyrk1b
Milr1
Hdac9
Ankra2
Ephx2
Ly6a
Ager
Haghl
Enox2
Gfm2
Pglyrp2
Rtn3
Tfe3
Il15ra
Insig2
Aire
Cdc7
4930426D05Rik
Eps8
Sort1
Ncaph2
Socs1
Ifi47
Lrrn3
Mc2r
Trim2
Wnt5b
Gpr35
Bhlhe41
Skil
Aqp9
Ano10
Eya2
Fut1
Numb
Trem2
Tysnd1
Cp
Ednrb
Uba1
Cyhr1
Setmar
Tph1
Ippk
Fn1
Cass4
Gpr155
Tlr1
Slc17a5
Cited1
Dag1
Vps13d
Nfyc
Chd7
Gvin3
Crk
Zbtb24
Acvrl1
Adam17
Ank1
Tpm2
Casp8
Rad51d
Sh3gl3
Taf1a
Disp1
Prn
Gm44504
Rcn2
Ndufv2
Rtl5
Tnf
Dennd2d
Sec23b
Aoah
Cysltr1
Crtam
Itk
Ctla4
Invs
Lrmp
Rasal1
Rbl2
Tekt1
Prr3
Gm14326
Pmm1
Msh4
Deaf1
Tjp3
Slc10a7
Brpf1
Cobl
Spin1
Abl1
Agtpbp1
Flot2
Ube2j2
Dph3
Shprh
Atf2
3830406C13Rik
Ddhd1
Bcl2l11
Smtn
Eef1d
Adamtsl5
Rangrf
Cbfa2t2
Fmn1
Carf
Gnb1l
Mpl
Cnot6l
Gls2
Zfp27
Polr1e
Zbtb20
Grk3
Far1
Paqr7
Matk
Sgip1
C77080
Trim3
Pafah2
Med15
Zmym6
Sae1
Cd2bp2
Dapk1
Mfn2
Dhx34
Kctd9
Eif3k
Cyp39a1
Lyrm1
Banp
Cdc27
Tbc1d5
Prc1
Scyl3
Tubgcp2
Dhx32
Ncf1
Ripor2
Traf3
Nfib
Zfp322a
Ash2l
Mier1
Tcf25
Zfp821
Elf1
Fut10
Scfd2
Btrc
Arhgap24
Pdyn
Fbxl12
Sigmar1
Stx3
Ccpg1
Nrap
Ergic2
Clasp2
Arhgap25
Gimap8
Brd4
Ssbp1
Slc8a1
Tiam2
Uspl1
Mkks
Rnpc3
P2ry14
Zzz3
Nup98
Atf4
Mst1r
Csf2rb2
Cipc
Ccdc50
Kansl2
Tnk2
Atp9a
Klf10
Erbin
Sh3yl1
Zscan10
Txk
Crppa
Tbc1d1
Poli
Zeb2
Tcerg1
Ankib1
Brap
Tgfb1i1
Pomgnt2
Sass6
Tsc1
Chfr
Sytl2
Sting1
Slc25a40
Txndc5
Psd2
Tfcp2
Klra3
Zyx
St7
Mgme1
Zfp180
Pxylp1
Stard6
Resf1
Kctd17
Arntl2
Arhgef3
Prrt3
Cflar
Clec2i
Cpvl
Bcl2l1
Slbp
Gapdh
Nxf2
Rnf32
Rarb
Spink2
Zap70
Cryab
Poln
Clock
Zfp473
Palb2
Cox6b2
Per3
Tns1
Zfp189
Egr3
Pemt
Rbm4
Pld6
Col12a1
Zfand4
Aifm1
Nmt2
Camk1d
Ap1s2
Pdp1
Fgf13
Flna
Spag8
Hs6st2
Rnf185
Klhl4
Rxra
Med27
Rhbdd3
Trub2
Tmem91
Mid1
BC024978
Mospd2
Blvrb
Map3k10
Otud5
Acer2
Phf6
Gmfg
Slc25a25
Ttc16
Ift74
Ppp1r3f
Pbx3
Eqtn
Reps2
Rc3h2
Rp2
Scml2
Kif2c
Ttc21b
Cpeb4
Tmem14a
Zfp451
Slc25a14
Ebf1
Tsga10
Arid5a
Taf1
Tlr7
Tbc1d9b
Nmral1
Pnkp
Large2
Plcb2
Mgat4a
Aff3
Sparc
Cpeb3
Trp53bp1
Wdr76
Trim11
Slc30a4
Sema6d
Tekt5
Galk2
H6pd
Kcnip3
Nphp1
Sirpa
Lzts3
Mapk7
Il21
Tmem220
Gpcpd1
Lgals8
Adam8
Gm3383
Fgf11
Rbm39
Epb41l1
Phf23
Rabep1
Sgk2
Timm22
Nfatc2
Abr
Tpd52l2
Rgs19
Kif7
Cux1
Tlcd1
Cib1
Nmb
Pgap2
Prkcg
Micu1
Pacs2
Foxred1
Birc2
Xlr
Cdk19
Rhbdf1
Rhoc
Adam19
Lilr4b
Lilrb4a
Adcy9
Zfp799
Slc37a4
Ktn1
Nek1
Ppa2
Mcub
Pip5k1c
Plcd1
Prkcsh
Rab7
Atp11a
Nptn
Tpm3
Pygo2
Kcnh2
Dda1
Zfp827
Rad23a
Car7
Nrn1l
Rab27a
Gm38666
Hipk1
Oaz2
Arhgdib
Caprin2
Gdnf
Hsdl2
Xiap
R3hcc1
Pitpnb
Sumo3
Adamtsl4
Ccr7
Ifi211
Fgd4
Arhgap15
Fkbp1a
Uros
Gfra2
Usp3
Cenpa
Vamp7
Myof
Erg
Lmo1
Mrpl55
Aktip
Nfe2
P2ry2
Shox2
Plpp2
Zfp422
Rnf10
Ing1
Sdf4
Pld2
Acy3
Galt
Esr1
Zbed3
Lrrc23
Slfn4
Eno2
Ifi203
Dclre1c
Lair1
Iffo1
Rab27b
Mdm4
Nsun7
Prdm4
Sh2b2
Tle4
Rnf138
Folr2
Il12b
Rnf4
Rnf13
Mlh3
Senp7
Vezt
Atp5pb
Csk
Maff
Pou6f1
Spef2
4930512M02Rik
Pecam1
Cd320
Plekha7
Retreg2
Spry1
Apoa2
Pla2g4a
Kifap3
Themis
Glis3
Spc25
Ttpal
Apoe
Diaph1
Cnpy3
Spsb2
Itga3
Ccdc116
Trappc6b
Creb3l4
Nr4a3
Cutal
Hhipl2
Nadsyn1
Tnfrsf23
Ggta1
Rnf103
Enpp1
Pparg
Sema4f
Secisbp2
Vegfd
Lrrc31
Zfp141
Gm45915
Aebp2
Sct
Sptan1
Speer1
Sgsm1
Cox16
Gm5861
Clcf1
Dpm1
Tmem218
Impa1
Atp6v1h
Slmap
Mapk8
Pde4c
Rint1
Osmr
Eloc
Fam126a
Asb10
Kcnq5
Rgs6
Prkag2
Ankle1
Actr3b
Pip4p1
Mbnl1
Pum2
Zfp423
Ankrd23
Mpv17
Chd9
Txndc16
Samd4
Nabp1
Msantd1
Tmem260
Paqr6
Fam126b
Cpsf6
AF067061
Ociad2
Stap1
Rpe
Tsc22d1
Ccdc122
Zc3h18
Cldn34c1
Art3
Lrch3
Obsl1
Hax1
Csde1
Rgs3
Ptbp2
Gemin8
Mre11a
Siglech
Cibar1
Znhit1
Tenm4
Thap4
Tex26
Gin1
Sspn
Rnf214
Ing3
Mbd2
Lingo1
Irf5
Tmem209
Ccdc126
Celf5
Ube2v1
Chn2
B4galt7
1700037H04Rik
4930402H24Rik
Map4
Edem3
Ctsh
Tgfbr1
Ksr2
Sh2d1a
Timm17b
Ube2a
Pkp1
Mtmr1
Sp100
Acot9
Cyp20a1
Trappc2
Fam3a
Acvr2b
Tlr8
Asgr2
Grb2
Aldh6a1
Ltc4s
Prkar1a
Colec11
Eif4e
Unc119
Ahr
Itga5
Igf2
Bmp4
Etv4
Map2k4
P4ha1
Sgpl1
Sh3bp1
Slc27a3
Mapkapk3
Ica1l
2810408A11Rik
Arhgap17
Ddo
Prxl2a
Mutyh
Tspan14
Rasgef1a
Cnbd2
Spata1
Myl6
Mtch2
Col5a3
Large1
Clcn7
Col11a2
Oprl1
Prss36
Zfp873
Exosc1
Mmp23
Klk1
D830030K20Rik
Rcor2
Elk3
Bag5
Il10ra
Adam3
Tmed1
Mlh1
Sycp2l
Nck1
Aasdhppt
Tpst2
Wdyhv1
Uty
Ptch1
Adamts10
Neurod4
Enpp5
Clgn
Ap4s1
Ripk2
Pea15a
Insr
Cradd
Kcnj8
Fastkd3
Poll
Gas2
Zfand1
Abi1
Add1
Adora2a
Akt2
Ggps1
Zfp946
Med25
Bmf
Ltbp1
Cenpc1
Mag
Ntan1
Parp11
BC028528
Inpp5f
Cyp4f15
Cyb5rl
Nrd1
Slc30a2
Nupl2
Frmd4b
Zfp637
Prr5
Ampd2
Stk38l
Actn1
Dgkg
Tle6
Col26a1
Paox
Evi5l
Tet2
Akap11
Stau2
Flacc1
Cfap54
Ahcyl2
Zcrb1
Cald1
Slc4a8
Dgki
Zfp777
Kitl
Acot11
Cers6
Atp6v0e2
Gucd1
Nipal3
Usp48
Lsamp
Arl6
Cdk11b
Tnfsf13b
Pisd
Vwa7
Jakmip1
Gnpda2
Ythdc1
Septin11
Etv1
Ulk1
Mmab
Nfya
Rab15
Crb3
Arhgap28
Ninj2
Crip2
Med13l
Oas1e
Morn3
Egr2
L3mbtl3
Adgrd1
Hfe
Ccser2
1700010I14Rik
Tnnt3
Zfp541
Lmntd2
Eml2
Polk
Npb
Ppp2r2d
Ctbp2
Eef1akmt2
Fam53b
Mxra7
Ybx2
Tacc2
Tial1
Syne1
Gnb4
Tsg101
Glrx3
Ndst1
Lars2
Trmt10a
Mmadhc
Fbh1
Prpf40b
Twnk
Ankrd49
Dok7
Zmynd15
Skint3
Api5
Olfm4
Serpina3g
Zfp660
A730046J19Rik
Cdkn1c
Cbx3
Cab39
Sigirr
Wee1
Mr1
Macir
Ext2
Fkbp7
Zbtb18
Gabpb1
Gata3
Id1
Cyb5r1
Odf2
Pip4k2a
Ilkap
Plcb4
Rpn2
Slc6a9
Garnl3
Zbtb7b
Ppcs
Slco4a1
Eif2b3
Gata2
Gpr162
Gyg
Ifit2
Lrig1
Rbck1
Zfp638
Fubp1
Eif2ak4
Fkbp15
Gbp3
Nckap1
Atg13
Scmh1
Blcap
Slc23a2
Dnajb5
Uqcc1
Ube2j1
Maco1
Ctnnd2
Fbxo3
Ubap1
Mindy3
Cul1
Dph7
Rbm18
Ccdc34
Pik3r3
Ankrd6
Top1mt
Dscc1
Tax1bp1
Lpin1
Nadk
S100a3
Rbm43
Itgb1bp1
Zbtb43
Osgin2
Tmem87b
Acbd5
Prokr1
Nsun6
Gzf1
Ttc17
Ccdc91
Adgre1
Nphp4
Foxn2
Zfp467
Ndfip1
Myl4
Fam189b
Ube2f
Tcaf1
Rsrc1
Prpf38b
Cyp4f16
Gstcd
Zmym1
Bcas2
Map2k6
Wls
Gstm7
Tmem268
Nmnat1
Mcts1
Dnajb4
Dvl1
Fyttd1
Rap1gds1
Cltc
Ergic3
Cryzl2
4933430I17Rik
Ntmt1
Dph6
Gapvd1
Pcnp
Prpf18
Slc35a5
Map9
Srsf12
Dusp12
Zbtb37
Mrgbp
Slc24a3
Cdc123
Pex19
Arhgap29
Slc28a2
Trp53i11
Abhd12
Crispld1
Chst1
Rbm12b2
Pum1
Phf21b
Mcm7
Nudt1
Pla2g1b
Ptpn12
Ube2d3
Taf6
Batf2
Commd8
Fam118a
Sart3
Zfp639
Zfp385a
Puf60
Dpysl5
Mrps17
Smndc1
Gucy1a1
Tecpr1
P2ry12
Acox3
Gtpbp10
Bivm
Hmox2
Cd19
Eif2s3y
Clcn4
Ahcyl1
Cttn
Fcgrt
Tfg
Angel2
Mettl4
Crtc2
Kank3
Foxj3
Slc27a1
Klf8
Adat1
Cfap97
Nutf2
Spata6
Mphosph6
Pafah1b2
Zdhhc2
Zdhhc1
1700030J22Rik
Sorl1
Tekt2
Stag1
Nup93
Sdr42e1
Tmem38a
Cyb561d2
Rnf170
Tusc3
Elof1
Tlr3
Rtbdn
Ttc13
Pak1
Zfp791
Ypel5
Lpcat2
Adhfe1
Slc7a6
Impact
Suco
Uaca
Ubash3b
[truncated: 5,183 more rows]

## Sheet: CD4 genes EXO RNA vs PBS
CD4 Genes >1.5 fold EXO RNA vs PBS both up and down
Symbol
Taf9b
Tmem204
Itga8
Denn2b
Spag6
Plekha8
Cyp2c23
Tnip3
Usp17ld
Itprip
Ephx4
Mpzl1
2510009E07Rik
Nckap5l
Utp14b
Pi4ka
Nat8l
Nol4l
Erbb2
Ttc41
Rtn3
Pid1
Senp7
Rragb
9930012K11Rik
Celsr2
Rhox8
2610008E11Rik
Nuak1
Actr3b
Ypel4
Spin2c
Ppp1r26
Mreg
Iqsec2
Syne2
Lmtk3
Phactr1
Patj
Mcoln2
Ifit3b
Clec4a4
Mtus1
Zmiz2
Pramel25
Adam22
Zdhhc23
Spag8
Maneal
Asap3
Ccdc177
Pde2a
Zfp658
Bud31
Whrn
Adam6b
Zfp36l3
Septin11
Ppp1r13l
Pgbd1
Zfp708
Mdk
Slc2a9
Hs3st6
Kctd14
Cxcl12
Lrrn4cl
Tmprss13
Uspl1
Podnl1
Rasl10b
Zfp182
Scn4b
Neurl4
Ddn
Tmem151b
5730409E04Rik
Lipo3
Nxpe5
Fam71b
Maml2
Amt
Prkg1
Dyrk2
Adgrf3
Wdr7
Btbd11
Zscan18
Rtl8b
Anks6
Gpr139
Bcat1
Dcun1d2
Tsku
Mctp2
Gm3696
Cma2
Gal3st3
Ifi214
Zfp62
Apol7b
Gm14325
Ankrd34a
Septin10
Cxadr
Trp53i11
Mbp
St6galnac6
Klc1
Rtn2
Serinc4
Orc2
Eno1b
Btbd3
Camk2d
Sox6
Pus1
Pde1c
Sh2d2a
Ccdc141
Maf
Dram2
Cadm1
Il1rl1
Tmem171
Snx22
Magi1
Pdzd4
Itgad
Unc13a
Usf3
Trim38
Kcp
Fat2
Bglap2
Pecam1
Pear1
Cd27
Dipk2a
Rasl12
Slc22a23
Klrg2
Pwwp2b
Nlrc5
Pls1
AU021092
Mpig6b
Hk3
Gpr174
Arfgef3
Spata13
Prdm6
Cdc42bpa
Ciart
Elapor1
Shb
Hipk4
Ppfia1
Syndig1l
Mmp25
Ralgapa2
Bank1
Zfp568
Acvr1c
Lrrc36
Zfp865
Tbc1d32
Treml2
Dock1
Tmem102
Cdkl4
Tmem237
Ifi211
Adgrg5
Ccdc102a
Bex6
Dnaaf3
Acsl6
Acsl3
Pus10
Fbxw10
Mef2a
Gm5820
Zfp551
Cpne8
Smagp
Adamts17
Khdc1c
Med22
Treml4
Rabgap1
H2-Eb2
Hbq1b
Ncoa4
Shank1
Retreg1
Gm4841
Tdpoz8
Pnldc1
Pm20d2
Shisa6
Ccdc24
Zfp345
Zc3h12b
Sorbs1
Xpo1
Zcchc18
AU040320
Pakap
Agap1
Btla
Arhgef10
Sgk3
Capzb
Rai1
Cd6
Csf1r
Atp11c
Col28a1
Dab2
C130026I21Rik
Lipt1
Zfp987
Dusp22
Arsi
Glrx2
Clec5a
Mapt
Rabgap1l
Ric3
Slco3a1
Gngt2
P2rx7
Rnf38
Trim58
Pkib
Klhl15
Mrpl1
Rapgef1
Rasa4
Kcnrg
Kncn
Elovl1
Bicd2
Rreb1
Hdhd2
Pde4dip
Tmsb10
Kcnj10
Plekhm3
Lipe
Myo6
Smco3
Gbp10
Tesmin
Mks1
Il1rn
Map2
Ahnak
Nynrin
Sytl2
Rtl9
Clmn
Rap1gds1
Nlrp1b
Mtmr7
P3h1
Snca
Hvcn1
Trim71
Txnrd1
Map2k7
Arrdc4
Cd74
Sstr2
Selenop
Dhx15
Rbpms
Ankdd1b
Neo1
Dntt
Cd22
Map6
Cacna1i
Timp1
Zscan21
Slc7a2
Cacnb3
Raph1
Scimp
Ccnjl
Gm12185
Ttc21b
Dbndd2
Abi1
Odr4
Gsta3
Nrp2
Gimap8
Tnfrsf9
Slc1a2
Lrba
Slc39a7
Srsf5
Bcl11b
Repin1
Ccdc154
Gsg1
Myo1c
Ret
G3bp2
Aff1
Bicdl1
Cib3
Gipr
Arid1a
Znrf3
Cdr2l
Slc16a5
Atp8b4
Aurkc
Trmt2a
Parp8
Cacna1s
Tmem243
Mylk2
Pard3b
D130043K22Rik
Nhs
Zfp707
Dennd3
Lclat1
Slc27a6
Morn1
Cd8a
Arhgef17
Fam89a
Adamts14
Dhtkd1
Kif16b
Kcng1
Prrg3
Slc4a11
Kif13b
Focad
Eml5
Sbno1
Gpr179
Pigg
Mn1
Lilra5
Filip1
Erich6
Ldlrad1
Tbc1d4
Mfhas1
Fam217b
Prr19
Arhgef26
Tmem236
C2cd4b
Neto2
Hs3st2
Dnah2
Plekhg4
Dgkh
Hecw1
Arhgap21
Cystm1
Ctcfl
Mdn1
Bcr
Galnt16
Rbm24
Flnb
Fbln2
Wdr86
Iqck
Vmn2r84
Gtf2ird1
Pik3r6
Mapk10
Xlr3b
Rgs3
Neurl1b
Tomt
Zfp72
Gnb1l
Gm5150
Tmprss9
Wfdc17
Jcad
Rnf144a
Stfa1
Rab27b
Itgam
Klrk1
Mtg2
Mboat2
Tns3
Prr5l
Pars2
Liph
Srpx2
Myom1
Hba-a2
Spo11
Tcf4
Myh7b
Zfp467
Acin1
Fam229a
Cisd3
Myom3
Slc28a2b
Gm13275
Tmem235
H2al1k
Mpzl3
Ptchd1
C1s1
Kif26a
Trerf1
Bhlhb9
Tead3
Pdp1
Tmem176a
Klrc2
Ndufa4l2
Gm13278
Ly6c2
Gm14391
Gm14308
Rnf39
Fbxo39
Trmt61a
Mkrn2os
Zcchc24
Gsg1l
Tmem240
Clec2l
Gpr25
Ifit1bl1
Klra8
Cd300ld4
Cd300ld5
Gm14434
Acp5
Add1
Alas2
Zglp1
Myo15
Ablim1
Gpr35
Rdx
Zfp938
Zfp185
Gas7
Bach2
Kazn
Atp7a
Capn3
Ttyh1
Synpo
Apoc1
Banp
Cul4b
Mgat1
Ppm1h
Celf2
Ttk
Abhd14a
Ap1m2
Snx12
Cd72
Klra7
Gprc5c
Sin3a
Efcab12
Mettl8
Samd11
Syn1
Xlr3a
Nfya
Crem
Serpinh1
Cd151
Dclk1
Igf1
Tbc1d9
Cyth1
Arhgef10l
Aldh3a1
Arhgef16
Bicd1
Chn1
Msr1
Synj2
Vps26a
Ceacam2
Mocs2
Lrrc32
Cd247
Eaf2
Septin9
Itga9
Csf1
Lima1
Ltbp4
Brd3
Smarcc2
Slc25a53
Shtn1
Eml4
Nedd4l
Plcl1
Fnbp1l
Samd3
Galnt9
Mup10
Speer4e
Zcchc2
Txk
Pde7a
2310022A10Rik
Lrrc8d
Pnpla6
Wrn
Dnmt3b
Qser1
Sema4c
Ercc1
Pparg
Rbm47
Cyld
Cep250
Drosha
Arhgef1
Nfe2l1
Sema6b
Hexim2
Lzts2
Zkscan17
Iqsec1
Gpr160
Vcan
Plcxd2
Ccdc62
Apol7e
Lpgat1
Il34
Gm12250
Sh3kbp1
Eno3
Gfra4
Klrc1
Lsp1
Nfatc2
Dpysl3
Abl2
Chdh
Tom1
Slc4a4
Nr4a2
Zbp1
Tmem230
Rbm43
Vipas39
Tpgs2
Kctd1
Slc6a8
Plod2
Tcf7l2
Pogk
Spg20
Crxos
1500009L16Rik
Atp6v1fnb
2210408I21Rik
Igsf9
Ctla2b
Mak
Gpd2
Stk40
Kifc3
Ralgds
Itgb5
Ddx4
Tiam1
Zfat
Nat8f4
Cdin1
Slc15a2
Btbd6
Arhgef40
Msantd3
Pianp
Ttc39a
Lpp
Pigv
Map7d1
Zfp710
Rnf44
Als2cl
Cyria
Psap
Scin
Ptpn21
Msh5
Dpy30
Pdgfrb
Wac
Cnp
Tigit
Gpr52
Eng
Smtn
Bcl11a
Il1rap
Cacnb1
Gtpbp8
Fyttd1
Magi3
Per1
Tnfaip1
Upp1
B3gnt5
Ccdc58
Rab34
Mcf2l
Tnfsf13
Grip2
Igfbp7
Tex21
Cacna1c
Adcy3
Nr6a1
H13
Cd36
Orc3
Meis2
Csnk1g2
Pigp
Nek6
Prrc2b
Tasp1
Cntn1
Lax1
Gpr62
Ppp1r16b
Efl1
Nr5a2
Kctd18
Dnajb2
Ociad1
Hopx
Klrb1c
Ccdc85c
Eps15
Ralgps2
Tor1aip1
Tmem9
Klhdc7b
Fam78b
Serp2
Svip
A130010J15Rik
Gstm4
Apobec3
Optc
Cd300lg
Nol11
Ppp2r3a
Ss18
F8
Grhl1
Ikbkg
Unc93b1
Nxt2
Cbfb
Dctd
Cul5
Cdkn1c
Tmem116
Acox2
Tap1
Tnfrsf12a
Fmo5
Lmo4
Mefv
Klhl7
Pex7
T2
Il18r1
Sgk1
Fbxo44
Miga1
Pfkfb2
Arhgap4
Lck
Stra6
Gab2
Parvg
Odf2l
Rab11fip3
Mdm1
Cplane1
Zfp934
Zc3h12c
Zfp931
Lratd2
Ifi208
Dchs1
Gpr15
Phax
Pkd2l2
Tnik
Gprasp2
Mon2
Enoph1
Pcsk5
Etv1
Pcyt1a
Clec4d
Begain
Enthd1
Ly6g6f
Fgfr3
Nqo2
Fblim1
Baiap3
Pex2
Pcgf2
Rit1
Srr
Pgap1
Prcd
Cttnbp2nl
Evl
Mov10
Mapk8ip3
Mttp
Rpap2
Phtf1
Cyp2d22
1810010H24Rik
Fkbp10
Sema4a
Extl2
S100a14
Plec
Ap4b1
Pou2f2
Ptpn5
Senp3
Prom1
Psma8
Ascl4
Tmem273
Tars2
Prepl
Satb1
Osbpl3
Abcc4
Nosip
Naaa
4932438H23Rik
4930563E22Rik
Klhdc3
Rrp1b
Pgm3
4930432K21Rik
Skor1
Dhx57
6430548M08Rik
Msl3l2
Tbc1d24
Smad5
Ccl27a
Pik3cd
Pld1
Tgif1
Tia1
Homer2
Nfatc1
Serpinb6a
Ppp6r3
Lsr
Mmp19
Prkacb
Gm8369
Tsen34
Tmem176b
Aspscr1
Nrf1
Pwwp2a
Prpsap2
Tpm1
Cep55
Bcas1
Ptpro
Cnot4
Slc66a2
Kcnk13
Mical1
Fam170b
Tent4b
Akap11
Iglon5
Dap3
Pdzk1ip1
Spats2l
Rffl
Myo1h
Dnajc6
Smpd4
Ccdc159
Ccdc157
Cdpf1
Cyfip1
Soga1
Dnah6
Gm6710
Syvn1
Mpp6
Robo3
Fbxw2
Eomes
Aar2
Lpin2
Mia2
Dcaf4
Ctnnb1
Ccdc78
Glt8d1
Trim45
Phc3
Fndc7
Ubap2l
Arfrp1
Spopl
Cfap74
Mrps2
Slc4a5
Mgll
Marchf1
Ms4a6c
Armcx1
Rad52
Kif20a
Arhgef25
Rfx3
Tbc1d25
Pls3
Slc38a1
Brcc3
Mthfsd
Sec14l1
Sfmbt1
Hmga1
Eif4enif1
Thoc2l
Tead1
Eif5a
Ccr9
Mid1ip1
Kat14
Cdkl3
Rtel1
Gemin5
Gm14548
Spag7
Gpr19
Rad18
Chchd6
Dnah17
Vps50
Ldah
Dennd10
Hps5
Ankrd50
Nrg2
Cd101
Gtf2e2
Zyg11a
Zkscan5
G2e3
Slc25a21
Sipa1l1
1110032F04Rik
Knop1
Morf4l2
Slc45a4
Tmem40
Zfp647
Pdss2
Serpina3f
Fbxo30
Bcor
Tinagl1
Nfatc4
Bnipl
Tyw3
Dynll2
Ncmap
Zfp57
Pla2g4c
Ffar2
Rpgrip1
Cdadc1
Zfp446
Tceal8
Lonp2
Gnl3l
Tifab
Znrf1
Socs2
Tmcc3
Endou
Clec4a2
Cd163
Tmem229b
Ppfibp1
Arpc4
Rnf144b
Elmod2
Rcbtb2
Asb14
Ipcef1
Klra2
Trim36
Rnmt
Wdr33
Degs2
Mgam
Prkd3
Nod1
Slc14a1
Il11ra1
Senp8
3110009E18Rik
Cacul1
Zbtb25
Gramd1c
Hck
Rbm41
Arid5a
Dhrs3
Sphk1
Sirpb1c
Sirpb1b
Camk2b
Map3k9
Rasgrp4
Rara
Orc4
Tfpi
Ifi213
Gpr137
Usp35
Gm2026
Bfar
Gng12
Slc25a13
Slc25a22
Arpp21
Slc5a6
Sirpa
Fnbp1
Nsmf
Sptan1
Gpr68
Ablim2
Homez
Cyp26b1
Gm2897
Madd
Nr1h3
Clcc1
Fbxw7
Ahi1
Dlg3
Cd44
Snap23
Afap1l2
Eif2ak4
Rapgef3
Smox
Tirap
Asph
Filip1l
Phka2
Mfap3l
Igsf5
Skap1
Rpgr
Gpm6b
Dcdc2c
Irak1
Pde4b
Zmym3
Prdm16
Sfxn3
Mitf
Tfdp2
Clec4b1
C1qtnf5
Clec4n
Chchd7
Ccr6
Dcn
Dctn2
Dact1
Dmpk
Dcun1d4
Ddx55
Dnajb11
Pdlim5
Axl
Ddx43
Cldn7
Dlc1
Kat7
Ect2l
Tmc8
Phactr2
Gfy
Pdzd7
Cbarp
Islr
Fam240a
Dclk2
Gm5741
Arhgap32
Tmem95
Foxp1
H2-Q7
Sulf1
Abi2
Postn
Aatk
Ak1
Sfmbt2
App
Ddr1
Coch
Bcar1
Arhgef2
Itsn2
BC049352
Tjp2
Tubd1
Wnk1
Slc29a1
Spag9
Osbpl5
Sptbn4
Maged2
Epb41l2
Slc19a1
Slc43a2
Atxn1
Apoo
Foxp3
Pnck
Dnmt1
4931406C07Rik
Xylb
Vps37d
Topaz1
Krt83
Apbb2
H2-Q9
Mapk8ip1
C1qtnf6
Rapgef4
Clec1b
Clec4a3
Lsm2
Hdac7
Reep3
Cep85l
Jarid2
Jdp2
Gm14295
Scarb1
Yes1
Yipf2
Iffo2
Ppp2r2a
Fasl
Gal3st2b
Golm2
Mavs
2610528A11Rik
Shisa8
Ano1
F10
Zfp976
Trip10
Srgap1
Ncoa6
Nit1
Gm3317
Zfp973
Gm3264
Gvin2
Arntl
Atp6v0a1
Cep57l1
A630095N17Rik
2010315B03Rik
Tspan2
Gm13290
Gm13289
Gm13279
Gm13288
Gimap4
Ccdc85b
C87436
Ciita
Pax6
B4galnt1
Zkscan8
Ggnbp1
Gm38425
Ly6c1
Cacna1a
Dnah7a
Zswim8
Etfbkmt
Epn2
Map4k4
Kcnj16
Nbr1
Nf2
Npm1
Ogdh
Mest
Slc25a19
Tle2
Strada
Ddx39b
Cyfip2
Mlst8
Bag6
Cd84
Tjap1
Osbpl1a
Rapgef6
St6gal1
Ehbp1
Picalm
Slco2b1
Llgl2
Ndor1
Sh2d3c
Cybc1
Folr1
Sez6l2
Phyhd1
Slc35c2
Sulf2
Usp8
Fut8
Rhobtb1
4833439L19Rik
Csf3r
Ldlr
Dmtn
Mtfr1
Slc7a7
Immt
Zfp219
St7l
Fcer2a
Zmym5
Ssx2ip
Slc12a4
Ywhaz
Ano6
Tmem184b
Atp2c1
Tet1
Scn5a
Mtf2
Slc4a2
Ecsit
E030030I06Rik
Echdc2
Rnf128
BC035044
Bbs12
Gbp4
Hsf4
Mamld1
Ccdc149
Gm5141
Myo7a
Rnf6
Mtif3
Mib2
Nipa2
Rap1gap
Zfp672
Gm3488
Gm3500
Cant1
Dpf3
Ctss
Eef2k
Nrep
Igip
Ptprc
Ccdc30
Gm3411
Gm3558
Ube2w
Flcn
Dyrk1b
Milr1
Hdac9
Ankra2
Nfam1
Capg
Ly6a
Ephx2
Ager
Haghl
Enox2
Cd82
Gabpb1
Pglyrp2
Tfe3
Il15ra
Aire
Cdc7
Phc1
4930426D05Rik
Dnajc5
Eps8
Rpl37rt
Sort1
Runx2
Trim2
Skil
Ano5
Eya2
Arvcf
AA414768
Trem2
Tysnd1
Fabp5
Uba1
Cyhr1
Dnm1l
Kcnip2
Spns2
Lef1
Fn1
Cass4
Gpr155
Tlr1
Slc17a5
Dag1
Vps13d
Arc
Nfyc
Rpl22
Chd7
Fam205a1
Gvin3
Crk
Zbtb24
Hoxa9
Acvrl1
Tbxa2r
Adam17
Fancl
Ank1
Mea1
Tpm2
Casp8
Rad51d
Apoc2
Taf1a
Ly9
Disp1
Prnd
Prn
Ndufv2
Rtl5
Tnf
Dennd2d
Ctc1
Sec23b
Ace
Cysltr1
Crtam
Itk
Rbl2
Tekt1
Prr3
Pmm1
Schip1
Rgs6
Gtf2a2
Tjp3
Slc10a7
Mtif2
Brpf1
Cd63
Elk3
Cobl
Spin1
Agtpbp1
Flot2
Nasp
Hdac5
Ryk
Ube2j2
Gas2l3
Shprh
Nprl3
Atf2
3830406C13Rik
Ddhd1
Cask
Cmah
Chit1
Eef1d
Adamtsl5
Rangrf
Cbfa2t2
Fmn1
Tbx1
Cops2
St3gal3
Tle1
Gls2
Arhgap9
Ildr1
B4galt4
Grk3
Tmem53
Far1
Paqr7
Sgip1
Trim3
Pafah2
Zmym6
Pde1b
Pih1d1
Cd2bp2
Gng2
Mfn2
Dock10
Fez2
Zranb3
Cyp39a1
Fyb2
Tubgcp2
Ncf1
Anks1
Entpd5
Hpca
Traf3
Zfp322a
Lox
Ash2l
Fuom
Pard6a
Ghr
Zfp821
Dao
Elf1
Fer
Rbfox2
Scfd2
Rtn1
Btrc
Fbxl12
Sigmar1
Ergic2
Clasp2
Arhgap25
Slc8a1
Lrif1
Pacsin1
Tiam2
Mkks
4933434E20Rik
Npnt
P2ry14
Zzz3
Atf4
Cebpa
Cebpb
Cipc
Kansl2
Tnk2
Atp9a
Rad1
Hgf
Erbin
Papss1
Sh3yl1
Exoc3l4
Crppa
Tfr2
Poli
Cad
Lrrc40
Tcerg1
Cndp2
Sh2b1
Tgfb1i1
Mpv17l
Sass6
Spata7
Tsc1
Chfr
Kynu
Slc25a40
Txndc5
Psd2
Tfcp2
Klra3
Zap70
Zyx
St7
Mgme1
Zfp180
Pxylp1
Stard6
Resf1
Tmem241
Kctd17
Fbxo41
Arhgap33
Iqsec3
Arhgef3
Zc4h2
Prrt3
Clec2i
Cpvl
Bcl2l1
Slbp
Gapdh
Nxf2
Rnf32
Rarb
Spink2
Rufy3
Cryab
Poln
Palb2
Cox6b2
Per3
Tns1
Zfp189
Cd83
Rora
Egr3
Rbm4
Rcor3
Samd15
Col12a1
Slc26a8
Zfand4
Aifm1
Nmt2
Fgf13
Snapc4
Flna
Ccdc106
Mzf1
Gripap1
Zfp428
Hs6st2
Rnf185
Klhl4
Rxra
Lpar1
Rhbdd3
Trub2
Tmem91
Ttc14
Mid1
Dolpp1
BC024978
Blvrb
Otud5
Plekhg2
Tek
Gmfg
Slc25a25
Pbx3
Mapkap1
Cntrl
Dab2ip
Rc3h2
Mbd5
Cd302
Nsg2
Akt1s1
Zfp451
Ebf1
Adgrb2
Sytl4
Taf1
Tlr7
Nmral1
Pnkp
Txlng
Wdr13
Mgat4a
Haus2
Sparc
Cpeb3
Trim11
Slc30a4
Tulp2
Sema6d
Galk2
H6pd
Mgat4e
Bcl2l11
Lzts3
Mapk7
Cds2
Gpcpd1
Lgals8
Cd68
Gm3383
Fgf11
Rbm39
Epb41l1
Phf23
Rprd1b
Rabep1
Derl2
Rph3al
Stau1
Timm22
Tpd52l2
Rgs19
Kif7
Cux1
Mrps23
Cib1
Tm6sf1
Misp3
Anapc15
Micu1
Pacs2
Foxred1
Pbx1
Xlr
Rhbdf1
Rhoc
Adam19
Adcy9
Zfp799
Slc37a4
Ktn1
Pip5k1c
Plcd1
Atp11a
Nptn
Ndst3
Thsd1
Cept1
Tuft1
Rorc
Rab13
Pygo2
Chtop
Ddx60
Cflar
Hipk2
Dda1
Zfp827
Mpv17
Tlk2
Nfix
Rad23a
Btg3
Car7
Nrn1l
Dpep2
Rab27a
Ctf1
Hipk1
Xiap
R3hcc1
Sumo3
Hes2
Fgd4
Fkbp1a
Uros
Vamp7
Myof
Erg
Lmo1
Mrpl55
Nfe2
Shox2
Ccrl2
Marchf8
Plpp2
Ppt2
Zfp422
Pld2
Acy3
Esr1
Zfp131
Lrrc23
Ifi203
Lair1
Dclre1c
Elmo2
Ldhb
Mdm4
Prdm4
Sh2b2
Tyw5
Prmt2
Gm21188
Gng4
Rnf138
Il12b
Rnf4
Rnf13
Mlh3
Stil
Atp5pb
Csk
Maff
Spef2
Uap1
Cd320
Plekha7
Clock
Retreg2
Dtl
Cnr2
Pigo
Pter
Apoa2
Pla2g4a
Kifap3
Themis
Glis3
F9
Ttpal
Pank4
Ntng2
Limk1
Kctd6
Gdpd2
Diaph1
Cnpy3
Spsb2
Itga3
Car12
Ccdc116
Nr4a3
Trim68
Hhipl2
Tnfrsf23
Sh3bp5l
Dnajb1
Stat4
Smim4
Vegfd
Zfp950
Gm3636
Gm45915
Aebp2
Speer1
Clec7a
Cox16
Borcs8
Scamp3
Gm5861
Clcf1
Ms4a4a
Ppp3cb
Impa1
Fam171a1
Slmap
Pde4c
Klhl13
Rint1
Osmr
Eloc
Asic3
Kcnq5
Prkag2
Ankle1
Pip4p1
Kansl3
Mbnl1
Mapre3
Lman2l
Zfp423
Txndc16
Fcrl1
Rab28
Paqr6
Fam126b
Apbb1
Cog4
Cpsf6
Fmnl3
Ociad2
Stap1
Tsc22d1
Igfbp2
Vps9d1
Lrch3
Il6ra
Obsl1
Hax1
Fbxo17
Csde1
Armc9
Mmp27
Gemin8
Mre11a
Gpr83
Egf
Siglech
Znhit1
Sspn
Ing3
Mbd2
Irf5
Tmem209
Rab7b
Sema6a
Khdc3
Ccdc126
Carmil1
Celf5
Unc5a
Rnf7
B4galt7
Parp3
Map4
Edem3
Ctsc
Ctsh
Cryba4
Ksr2
Ephx1
Timm17b
Ube2a
Pkp1
Fam3a
Fundc1
Flvcr1
Tlr8
Shroom4
Actg1
Asgr2
Grb2
Ltc4s
Rdh12
Prkar1a
Colec11
Eif4e
Tcf7
Unc119
Ahr
Itga5
Il6
Bmp4
Etv4
Map2k4
P4ha1
Sgpl1
Ptpre
Sh3bp1
Slc27a3
Mapkapk3
2810408A11Rik
Mier2
Nkiras1
Prxl2a
Mutyh
Cnbd2
Ago1
Myl6
Ahrr
Large1
Clcn7
Col11a2
Ryr3
Zfp873
Mmp23
Mmp28
D830030K20Rik
Zbtb21
Rcor2
Il10ra
Adam3
Tmed1
Sycp2l
Spa17
Tecta
Aasdhppt
Wdyhv1
Uty
Adamts10
Enpp5
Ripk2
Cln3
Pea15a
Muc6
Insr
Cradd
Lypd8
Kcnj8
Fastkd3
Gas2
Gdf15
Zfand1
Has3
Tfb2m
Abhd6
Adora2a
Akt2
Hsf1
Eapp
Rnf181
A930033H14Rik
Zfp946
Med25
Ube3b
Lztr1
Mag
Ntan1
Rgl1
Parp11
Plekha1
Inpp5f
Cyp4f15
Nrd1
Slc30a2
Lin54
Frmd4b
Zfp637
Clstn3
Ampd2
Actn1
Dgkg
Paox
Evi5l
Tet2
Cyp11a1
Stau2
Flacc1
Cfap54
Eif4e2
Ahcyl2
Fbln1
Zcrb1
Cald1
Slc4a8
Dgki
Camsap3
Gamt
Zfp777
Lmnb2
Krba1
Kitl
Cers6
Dvl3
Tctex1d2
Slamf7
Slamf6
Gucd1
Usp48
Pla2g2d
Lsamp
Arl6
Tnfsf13b
Rundc3b
Capn15
Nr2c2
Jakmip1
Aig1
Ythdc1
Med6
H2-M2
Mmab
Trem1
Rab15
Crb3
Arhgap28
Rab3il1
Med13l
Trim7
Oas1e
Egr2
Zmynd11
Stard3nl
Hfe
Irf4
Zfp655
Ifitm10
1700010I14Rik
Tnnt3
Zfp541
Mef2c
Eml2
Fbxl3
Polk
Cenpx
Bahcc1
Ctbp2
Tbc1d16
Fam53b
Mxra7
Ybx2
Tacc2
Tial1
Wbp2
Cd300lb
Cd300a
Cdipt
Syne1
Pdgfra
Dyrk1a
Bcl6
Tsg101
Glrx3
Ndst1
Gnb4
Lars2
Mmadhc
Penk
Fbxo11
Twnk
Ankrd49
Dok7
Trpa1
Htd2
Myo10
A730046J19Rik
Cab39
Lcmt1
Map4k1
Sigirr
Ctnnd1
Entpd6
Ckmt1
Macir
Zbtb18
Eri2
Gata3
Cyb5r1
Odf2
Pip4k2a
Ilkap
Plcb4
Fbxo27
Rpn2
Slc6a9
Osbpl9
Garnl3
Zbtb7b
Eif2b3
Gpr162
Lrig1
Zfp944
Fubp1
Tstd2
Fkbp15
Fam205a2
Gbp3
Atg13
Scmh1
Blcap
Slc23a2
Dnajb5
Uqcc1
Npr2
Apip
Ctps
Ube2j1
Fbxo3
Ubap1
Mindy3
Cops7a
Dph7
[truncated: 5,658 more rows]

## Sheet: CD8 genes EXORNA vs EXO
CD8 genes >1.5 fold EXO RNA vs EXO
Symbol
Denn2b
Cyp2c23
Zscan22
Itprip
Olfr221
Megf10
Utp14b
Pi4ka
Nol4l
Penk
Zfp457
Krt87
Pcdhac2
Arhgef11
Zc4h2
Rtn3
Rab3ip
Dnmt3b
Senp7
Fbll1
A4galt
AA467197
Celsr2
Scube3
Pik3r6
Sp9
Zfp960
Lmtk3
Ifit3b
Zmiz2
Epb41l1
Zdhhc23
Pnmal1
Rtn1
Asap3
Ccdc177
Zfp975
Mxi1
Bud31
Whrn
Kctd14
Ppp1r13l
Olfr524
Slc39a12
Mup20
Ecm2
Zfp708
Mdk
Slc2a9
Cxcl12
Smim19
Lrrn4cl
Npcd
Pfdn4
Tmprss13
Podnl1
Zfp182
Scn4b
Pard3
Gm9949
Samd3
Capn11
Nxpe5
Fam169b
Zfp985
Abi3bp
Dcaf1
Btbd11
Anks6
Inpp4b
Zfp873
Cma2
Gal3st3
Zfp62
Apol7b
Septin10
Pbx4
Mbp
Vegfa
Tpd52
St6galnac6
Klc1
Orc2
Sema3g
Gm14685
DXBay18
Eno1b
Spag9
Pus1
Pde1c
Ankrd12
Cadm1
Tmem171
Snx22
Npnt
Pdzd4
Unc13a
Zmynd15
Zfp114
Specc1
Kcp
Lrrc14b
Slc22a23
Klrg2
Pwwp2b
Prickle1
Slc45a4
Mpig6b
Yeats2
Plekhg1
Agap2
Spata13
Gxylt1
Usp40
Hipk4
Ppfia1
Tmtc3
Mucl3
Nlrc4
Zfp865
Ipcef1
Treml2
Lgr6
Cdkl4
Ap5b1
Tmem237
Adgrg5
Acsl6
Acsl3
Mef2a
Gm5544
Akap14
Zfp551
Ak8
Med22
Treml4
Rabgap1
Ncoa4
Il17re
Limk2
Rufy4
Armc2
Tesl1
Pm20d2
Mrgprx2
Ccdc24
Zc3h12b
Xpo1
Zcchc18
Nacc2
Samd4
Rusc2
Arhgef10
Gpx4
Timm8a2
Rai1
Cd209b
Dab2
Gm6377
BC147527
Wdr93
Deptor
Usp14
Glrx2
Kcnh1
Rabgap1l
Ric3
Gngt2
Fn3k
Gpr146
Rnf38
Atp8a1
Pkib
Mrpl1
Rapgef1
Scoc
Cd226
Elovl1
Ceacam1
Rreb1
Hdhd2
Zfp982
Tsc2
Pde4dip
Lrif1
Plekhm3
Ivns1abp
Tesmin
Arhgap12
Ahnak
Arap1
C1qtnf5
Med15
Mtmr7
P3h1
Cabyr
Snca
Txnrd1
Cd27
Selenop
Syne3
Amy2a5
Mast2
Cacna1i
Timp1
Zfx
Zfp2
Cacnb3
Hsd11b1
Raph1
Agtpbp1
Map6
Cerkl
Jak2
Dbndd2
Nrp2
Tsks
Shroom3
Dysf
Henmt1
Tcf7l1
Repin1
Trim72
Zzz3
Pdpk1
Myo1c
Ret
Gipr
Chil5
Cass4
Lrp8
Cdr2l
Aurkc
Tubb1
Trmt2a
Bdp1
Ccno
Zfp707
Lclat1
Cwf19l1
Morn1
Kcng1
Ankrd35
Oxtr
Trnp1
Slc4a11
Sbno1
Gpr179
Tln2
Vcan
Tnks1bp1
Ldlrad1
Mpp7
Prrc2c
Rprd2
Prr19
Taok3
Dsel
Myo5c
Dnah2
Slc9a5
Dgkh
Hecw1
Slc43a1
Cped1
Cystm1
Dmxl1
Mdn1
Agmat
Bcr
Chrna10
Fbxo47
Fbln2
Wdr86
Gtf2ird1
Zfp72
Gm5150
Jcad
Rnf144a
Nfix
Popdc2
Itgam
Pdgfra
Klrk1
Tns3
Prr5l
Srpx2
Mfsd14b
Tcf4
Myh7b
Acin1
Myom3
H2al1k
C1s1
Kif26a
Trerf1
Pdp1
Tmem176a
Grsf1
Ndufa4l2
Atxn7l3
Gm14391
Gm14308
Myof
Pnmal2
Pklr
Trmt61a
Bicral
Siglec15
Slc35g2
Gsg1l
Ifit1bl1
Klra8
Cd300ld4
Gm14434
Alas2
Ablim1
Rdx
Cdk12
Bach2
Kazn
Dlg4
Adcy7
Capn3
Ttyh1
Banp
Mgat1
Dclre1c
Cbx5
Hpn
Tmem87a
Efcab12
Zfp703
Adam11
Rbfox2
Crem
Serpinh1
Cd33
Uba3
Ccnb1ip1
Igf1
Tlk2
Arhgef10l
Slc8a1
Msr1
Fam131b
Synj2
Phf8
Mfsd4b5
Myl1
Cd247
Eaf2
Fggy
Itga9
Csf1
Lima1
Pabpc1l
Smarcc2
Syt3
Dab2ip
Eml4
Zmym4
Ehbp1l1
Fnbp1l
Kmt5c
Mup10
Speer4e
Tnrc18
Epha7
Nfia
Pla2g5
Rad54l
Gmeb1
Eif4a2
5830411N06Rik
Cyld
Dock9
Cep250
Arhgef1
Zfp207
Hpca
Nfe2l1
Sema6b
Hexim2
Lzts2
Zkscan17
Gpr160
Klf14
Il34
Mup19
Cd82
Cyp1a1
Dpysl3
Lrfn1
Myo9b
Vipas39
Atat1
Slc6a8
Gm13889
6430550D23Rik
Atp6v1fnb
Arhgef33
2210408I21Rik
Use1
Mak
Gpd2
Stk40
Kifc3
Ralgds
Pak6
Gm14139
Tiam1
Nat8f4
Cdin1
Slc15a2
Arhgef40
Msantd3
Pianp
Bace1
Ttc39a
Lpp
Zfp710
Wdfy4
Lrrc49
Htatip2
Acot7
Adar
Cnp
Ezh2
Fas
Ppp1r18
Cacnb1
Gtpbp8
Per1
Irf1
B3gnt5
Irf9
Ccdc58
Mcf2l
Ddx24
Tnfsfm13
Cacna1c
Adcy3
Nr6a1
H13
Cd36
Orc3
Meis2
Csnk1g2
Scmh1
Wdsub1
Efl1
Prpf31
Rxrg
Dnajb2
Klrb1a
Als2
Eps15
Ralgps2
Tor1aip1
Smyd1
Cgref1
Klhdc7b
Gm4788
Tm4sf19
Ss18
F8
Ikbkg
Unc93b1
Eda2r
Cbfb
Dctd
Gm13285
Cul5
Tmem116
Fmo5
Lmo4
Myh11
Mefv
Gucy1b1
Pex7
Sgk1
Fbxo44
Arhgap4
Parvg
Sh3d21
Odf2l
Igsf10
Tmem217
Mdm1
Pgbd1
Zc3h12c
Hif3a
Lrrc51
Phax
Gprasp2
Mon2
Zfp949
Etv1
Pcyt1a
Clec4d
Fblim1
Pex2
Get4
Cttnbp2nl
Inka2
Fam172a
Tatdn3
Mapk8ip3
Mttp
Phtf1
Hectd2
Cyp2d22
Sema4a
Dlg5
Emcn
Itpripl1
Plec
Cyth3
Crb2
Senp3
Prom1
Plxdc1
Psma8
Prepl
Noxa1
Satb1
Setdb1
Abcc4
Naaa
Rrp1b
4930432K21Rik
Skor1
6430548M08Rik
Tbc1d24
Ly6e
Tgif1
Tia1
Add3
Nfatc1
Serpinb6a
Ppp6r3
Lsr
Prkacb
Gm8369
Tsen34
Trim13
Aspscr1
Tpm1
Fgfrl1
Mga
Prrg1
Phf11b
Slc25a25
Cep55
Nt5c2
Sra1
Kcnk13
Ifih1
Tent4b
Tstd1
Dap3
Pdzk1ip1
Rffl
Smpd4
Ccdc159
Catsperg1
Dnaja1
Syvn1
Mpp6
Eomes
Bend4
Dcaf4
Ctnnb1
Aven
Nsun6
Pogz
Trim45
Phc3
Fndc7
Mrps2
Erv3
Mgll
Ptp4a3
F13a1
Arhgef25
Rfx3
Hmga1b
Zpbp2
Sfmbt1
Hmga1
Eif4enif1
Thoc2l
Tead1
Ccr9
Kat14
Zfp651
Klhl33
Cdkl3
Cep95
Spag7
Sirt4
Gpr19
Slfn8
Ldah
Dennd10
Wipf3
Ankrd50
Kmt5b
Nrg2
Gtf2e2
Mau2
Zkscan5
Knop1
Morf4l2
Irak1bp1
Rmi1
Tmem40
Sec24c
Zfp647
Wwtr1
Serpina3f
Bcor
Usp19
Ccdc125
Ankrd55
Dynll2
Ncmap
Ffar2
Mapk14
Rpgrip1
Sgms1
Cdadc1
Zfp446
Ctps2
Znrf1
Socs2
Fam114a2
Cd300lf
Ube2h
Tmem229b
Slc35b3
Ppfibp1
Mef2c
Depdc5
Rcbtb2
Dthd1
Wdr59
Ncald
Trim66
Dtwd2
Wdr33
Prkd3
Nod1
Il4i1b
Lrrc56
Senp8
3110009E18Rik
Zbtb25
Gramd1c
Dnase1l1
Lrtm2
Dhrs3
Sirpb1c
Speg
Cdc14a
Cacna2d2
Camk2b
Rasgrp4
Rara
Septin6
1700092M07Rik
Ifi213
Fut7
Dbn1
Zfp516
Bfar
Gng12
Slc25a22
Slc8b1
Arpp21
Slc2a6
Grb10
Fnbp1
Nsmf
Sptan1
Gpr68
Madd
Pfkfb3
Clcc1
Fbxw7
Ahi1
Cd44
Snap23
Afap1l2
Rapgef3
Smox
Cacna1g
Rd3
Zfp518b
Rpgr
Gpm6b
Pde4b
Zmym3
Prdm16
Sfxn3
Mitf
Tfdp2
Clec4n
Ankrd29
Camta2
Ddc
Dact1
Ddx55
Dnajb11
Kat2b
Pdlim5
Kcne3
Lancl1
Ddx43
Meis1
Mical2
Kat7
Phactr2
Tmc8
Gfy
Cbarp
Dclk2
Gm5741
Nuggc
H2-Q7
Abi2
Aatk
Sfmbt2
Bcar1
Dctn1
Arhgef2
Tjp2
Pla2g6
Wnk1
Slc29a1
Macf1
Slc19a1
Atxn1
Apoo
Foxp3
Pnck
Dnmt1
4931406C07Rik
Camkk2
Vps37d
Rubcn
Tmem200b
Apbb2
C1qtnf1
C1qtnf6
Spp1
Clec1b
Clec4a3
Clec10a
Hdac7
Jarid2
Jdp2
Aga
Arhgap27
Kat6b
Thsd1
Tmem39a
Stat1
Map4
Clec9a
Gsn
Mavs
Hk3
2610528A11Rik
Fignl2
Spx
Fam160a2
Gon4l
Trip10
Srgap1
Ammecr1l
Zfp973
Arntl
Atp6v0a1
Cep57l1
AI182371
Gm13290
Sox5
Gm13289
Gm13279
Gimap4
C87436
Clcn5
C7
Trim34b
Pax6
B4galnt1
Celf1
Ly6c1
Cacna1a
Gga3
Dnah7a
Etfbkmt
Cadps2
Epn2
Kcnj16
Nf2
Ogdh
Mest
Pan2
Slc25a19
Dlg1
Mgrn1
Vrk2
Strada
Cldnd1
Ptprs
Ddx39b
Cyfip2
Mlst8
Ranbp3
Bag6
Slc30a6
Smad2
Catsper3
Osbpl1a
Rapgef6
Zfp82
Cacnb2
Ndor1
Sh2d3c
Cybc1
Sez6l2
Slc35c2
Sulf2
Fut8
Rhobtb1
Csf3r
Ecm1
Dmtn
B4galt2
Slc7a7
St7l
Msra
Atg7
Fcer2a
Gpm6a
Ssx2ip
1110017D15Rik
Def8
Ywhaz
Tmem184b
Tcf12
Tmem205
Apbb1
Il15
Rnf128
Hsf4
Rnf6
Mib2
Zfp672
Tmem250-ps
Gm3500
Cant1
Gfi1
Asb13
Ascl5
Gfra4
Ube2w
Fbxw11
Milr1
Ankra2
Sorbs3
Nfam1
Capg
Ly6a
Ager
Haghl
Enox2
Tnip1
Gfm2
Gabpb1
Il15ra
Lsp1
Insig2
Cnot7
Cdc7
Phc1
Eps8
Runx2
Lrrn3
Dnmt3a
Bhlhe41
Aqp9
Add2
Eya2
Numb
Fabp5
Wwp1
Ms4a2
Cyhr1
Dnm1l
Setmar
Kcnip2
Camsap1
Gpr155
Slc17a5
Cited1
Dag1
Syt6
Arc
Nfyc
Rpl22
Gm867
Gvin3
Crk
Zbtb24
Acr
Acvrl1
Mea1
Retreg1
Rad51d
Sh3gl3
Taf1a
Ly9
Disp1
Rcn2
Rab18
Prnd
Tnf
Dennd2d
Slc25a44
Phyhd1
Aoah
Itk
Invs
Lrmp
Rasal1
Rbl2
Prr3
Rgs6
Cyb561a3
Deaf1
Tjp3
Slc10a7
Mtif2
Brpf1
Cd63
Elk3
Cobl
Spin1
Abl1
Dnmt3l
Hdac5
Ryk
Tmem201
Rnf146
Dph3
Nprl3
Atf2
P2rx7
Smtn
Cask
Plxnb2
Calu
Rangrf
Mapt
Fmn1
Gnb1l
Mpl
Cnot6l
Tle1
Gls2
Pars2
Ildr1
Zfp27
Grk3
Far1
Paqr7
Sgip1
Pphln1
C77080
Pafah2
Zmym6
Pde1b
Vps8
Eri3
Cd2bp2
Gng2
Mfn2
Zranb3
Cyp39a1
Cdc27
Prc1
Tubgcp2
Dlk2
Anks1
Traf3
Zfp322a
Mier1
Nfat5
Bcl11b
Tcf25
Dao
Mtus1
Fer
Scfd2
Arhgap24
Pdyn
Fbxl12
Sigmar1
Clasp2
Arhgap25
Gimap8
Glcci1
Pacsin1
Rap1gds1
Uspl1
Dnajc19
Dram2
Rnpc3
P2ry14
Atf4
Fhl1
Gsta3
Arid3a
Emp1
Klrc1
Cipc
Ccdc50
Kansl2
Tnk2
Atp9a
Rad1
Treml1
Hgf
Mme
Klf10
Pitpnm2
Papss1
Sh3yl1
Exoc3l4
Gbp3
Txk
Crppa
Tbc1d1
Ankib1
Stx18
Sh2b1
Brap
Tgfb1i1
Pomgnt2
Mpv17l
Chfr
Liph
Sytl2
Zfp12
Sting1
Kynu
Slc25a40
Txndc5
Pear1
Psd2
Klra3
Zyx
St7
Pxylp1
Stard6
Agbl3
Resf1
Arhgef3
Prrt3
Clec2i
Sh3glb2
Gapdh
Nxf2
Rnf32
Pus7
Cryab
Clock
Zfp473
Palb2
Cox6b2
Zfp189
Cd83
Egr3
Pemt
Gm21992
Snx29
Mtarc1
Rcor3
Zfand4
Aifm1
Nmt2
Camk1d
Mybl1
Eps8l1
Ccdc106
Gria3
Mzf1
Ubap1
Tdrd7
Klhl4
Lpar1
Med27
Rhbdd3
Tmem91
Mid1
Dolpp1
BC024978
Mospd2
Blvrb
Nxt2
Ogt
Otud5
Acer2
Pja1
Ttc16
Eqtn
Mbd5
Nsg2
Smap1
Slc25a14
Ebf1
Stag2
Adgrb2
Tsga10
Arid5a
Taf1
Unkl
Cnot6
Tlr7
Tbc1d9b
Pnkp
Large2
Wdr13
Wdr45
Mgat4a
Cd37
Kif3a
Haus2
Cpeb3
Wdr76
Trim11
Sema6d
H6pd
Nphp1
Sirpa
Mapk7
Cds2
Tmem220
Rprd1b
Rabep1
Timm22
Nfatc2
Abr
Tpd52l2
Rgs19
Isg20
Kif7
Cux1
Tm6sf1
Hikeshi
Art5
Pacs2
Foxred1
Xlr
Rhbdf1
Rhoc
Adam19
Adcy9
Clasp1
Slc37a4
Ktn1
Ppa2
Nptn
Xlr4b
Vti1a
Tuft1
Pygo2
Mfap3l
Chtop
Ints10
Cflar
Mpv17
Olr1
Dpep2
Hipk1
Caprin2
Apod
Xiap
Aup1
Pitpnb
Sumo3
Atp5g3
Ifi211
Arhgap15
Fkbp1a
Usp3
Cenpa
Pmp22
Mrpl55
Nfe2
P2ry2
Shox2
Plpp2
Zfp422
Rnf10
Ing1
Pld2
Galt
Esr1
Zbed3
Zfp131
Eno2
Lair1
Mdm4
Sh2b2
Tle4
Tyw5
Rnf138
Mycl
Agfg2
Rnf4
Sema4c
Rnf13
Mlh3
Pakap
Vezt
Atp5pb
Maff
Spef2
2210418O10Rik
Retreg2
Rngtt
Cnr2
Pigo
Akna
Spo11
Pter
Spry1
Glis3
Pank4
Apoe
Kctd6
Cnpy3
Spsb2
Itga3
Trappc6b
Tnfrsf23
Sh3bp5l
Sema4f
Secisbp2
Porcn
Zfp950
Zfp141
2610042L04Rik
Aebp2
Cox16
Borcs8
Scamp3
Clcf1
Gnas
Tmem218
Ank1
Atp6v1h
Mapk8
Cdk16
Pde4c
Osmr
Kcnq5
Trps1
Actr3b
Pip4p1
Mbnl1
Lman2l
Txndc16
Fcrl1
Msantd1
Mef2d
Rab28
Psma3
Pcdh7
Cog4
Tsc22d1
Cldn34c1
Igfbp2
Ltbp4
Hax1
Fbxo17
Csde1
Sorbs2
Cabp1
Mre11a
Egf
Siglech
Thap4
Ankrd61
Rnf214
Ing3
Flnc
Tmem209
Rab7b
Sema6a
Tpk1
Hoxa1
B4galt7
Nek7
Parp3
Sema3f
Ctsh
Tgfbr1
Crybb1
Ksr2
Ephx1
Sh2d1a
Ube2a
Mtmr1
Cltrn
Cyp20a1
Trappc2
Apool
Stk26
Fundc1
Tlr8
Shroom4
Otof
Plk3
Nos2
Grb2
Rhoa
Rdh12
Prkar1a
Colec11
Unc119
Ahr
Il6
Bmp4
Etv4
Map2k4
P4ha1
Kcnk10
Sgpl1
Ptpre
Ica1l
2810408A11Rik
Qpct
Prxl2a
Tspan14
Cnbd2
Cdh10
Myl6
Mtch2
Ahrr
Pld3
Large1
Clcn7
Col11a2
Oprl1
Mmp23
Mmp25
Zbtb21
Rcor2
Gm14322
Bag5
Mlh1
Nck1
Tecta
Wdyhv1
Ank2
Rab3a
Ptch1
Adamts10
Enpp5
Clgn
Cln3
Inha
Pea15a
Muc6
Insr
Cradd
Kcnj8
Gas2
Gdf15
Abi1
Has3
Tfb2m
Abhd6
Adcy8
Add1
Adora2a
Akt2
Anxa4
Tcf7l2
Rnf181
Ggps1
Trappc6a
Zfp946
Cnnm3
Lztr1
Cenpc1
Mag
Ntan1
Inpp5f
Elapor1
Gstt3
Akr1c18
Camk2d
Frmd4b
Zfp637
Ampd2
Stk38l
Actn1
Dgkg
Phf21a
Gm3055
Paox
Tet2
Plekhh3
Cdc42bpa
Nrxn1
Lrp12
Flacc1
Cfap54
Eif4e2
Fbln1
Ankmy1
Slc4a8
Mpzl1
Lmnb2
Mup22
Kitl
Zfyve9
Dvl3
Rbis
0610010F05Rik
Cdk11b
Fbxo25
Pisd
Nr2c2
Foxp1
Fancd2
Septin11
Mrps18b
H2-M2
Ttll5
Nfya
Srsf5
Peli3
Smarca2
Crip2
Egr2
L3mbtl3
Zmynd11
Slmap
Ccser2
Fancc
LTO1
Ifitm10
Mob2
Lmntd2
Fam53b
Mxra7
Ybx2
Dyrk1a
Ndst1
Lars2
Trmt10a
Mmadhc
Fbxo11
Twnk
Dok7
Olfm4
Cdkn1c
Cnih1
Cab39
Mr1
Ctnnd1
Macir
Zbtb18
Paqr8
Cyb5r1
Odf2
Ilkap
Plcb4
Inpp5a
Rpn2
Slc6a9
Patj
Prkcz
Ppp1r8
Garnl3
Zbtb7b
Ppcs
Gyg
Ifit2
Lrig1
Rbck1
Zeb2
Fubp1
Ccdc171
Chd7
Eif2ak4
Fkbp15
Fam205a2
Nckap1
Atg13
Blcap
Dnajb5
Uqcc1
Npr2
Apip
Fbxo3
Recql
Rps21
Wdr31
Mindy3
Cul1
Dph7
Rbm18
Ccdc34
Dtwd1
Pik3r3
Rbm43
Zbtb43
Osgin2
Zfp661
Tmem87b
Acbd5
Gpcpd1
Usp33
Chchd3
Slx4ip
Pank2
Gzf1
Ecpas
Rfx5
Ccdc91
Ttll9
Nphp4
Zfp467
Myl4
Ube2f
Fam189b
Tcaf1
Mitd1
Rsrc1
Errfi1
Bcas2
Pgd
Raf1
Stam
Map2k6
Gstm7
Tmem268
Mcts1
Dnajb4
Fyttd1
Cltc
Xrn2
Sec61a2
Ergic3
Slc39a10
Tifa
Ntmt1
Dph6
Trmt6
Susd4
Sat2
Zbtb37
Mrgbp
Slc24a3
Cdc123
Pex19
Spata2
Arhgap29
Vamp4
Trp53i11
Chst1
Mpped2
Prkaa2
Phf21b
Ube2d3
Taf6
S100a16
Commd8
Fam118a
Puf60
Slc25a28
Fndc4
Tars2
Gucy1a1
Ppp1r35
Tecpr1
P2ry12
Acox3
Rrm2b
Bivm
Hmox2
Cd19
Cttn
Dop1b
Tfg
Pam
Angel2
Kank3
Atp1b3
Cfap97
Nutf2
Mphosph6
Pafah1b2
1700030J22Rik
Stag1
Nup93
Tfrc
Spata2l
Tusc3
Elof1
Rtbdn
Adgrf5
Filip1
Ttc13
Pak1
Lpcat2
Exoc3l
Slc7a6
Tmem25
Impact
Alg3
Uaca
Neil1
Tmem44
St3gal6
Nmnat3
Dctn4
Eprs
R3hdm1
Rnf111
Csnk1a1
Serpini1
Xrcc5
Tbc1d8
Hmgcl
Gne
Csrnp1
Slc36a4
Ptges3l
Gramd1b
Ptprm
Rnf19a
Fam71e1
Tbcel
Sgsm3
Cpt1c
Dhx32
Plekha1
Zfp40
Tdrkh
Dnm2
Tpsg1
Spast
Mtch1
Smarca4
Snrk
Morf4l1
Gabra3
Cept1
Myl12a
Tmod3
Higd1a
Fam98a
Prok1
Ctns
Mrpl4
Sltm
Ppcdc
Ankrd33b
Shisa5
Lrrc75a
U2surp
Letmd1
Enpp4
Nedd4
Ly6i
Supt20
Ythdf3
Ptk2
Wdr47
Cdip1
Atp6v1a
Ssr4
Fam241b
1810055G02Rik
Shld1
Tmem198b
Fam204a
Brd8dc
Atp6ap1
Etv5
Prdx5
Parn
Robo2
Gdpd2
Ikzf4
E2f7
Ccdc162
Maged2
Tor1aip2
Gstt1
Hivep2
Zfp280c
Sppl2b
Trmt11
Mical1
Ncoa7
Map3k12
Ggn
Zfp14
Nat14
Lrrc14
Kifc2
Ift81
Aktip
Nrp1
Abcd2
Phka2
Atp23
Rbmxl1
Oxr1
Derl3
Atp11c
Mad1l1
Tmem29
Gjc1
Cstf2
Coprs
Cmklr1
Prdm15
Reps2
Tango2
1700029J07Rik
Lims1
Plp1
Pnpla6
Csad
Atxn2
Slc4a1ap
Zfyve1
Stx1a
Oasl2
Spatc1l
Ubl3
Abhd5
Rufy3
Clip1
Rabgef1
R3hdm2
Cnot2
Hnrnph3
Rab36
Unc5b
Sec63
Rev1
Gripap1
Ccpg1
Sec31a
Tmem106a
Ptprk
Upk3bl
Sarnp
Ggt5
Fam229b
Hvcn1
Zup1
Zfp202
Gtf3c6
Mtus2
Rbm5
Mcam
Tab2
Mettl27
Bbs4
Kctd3
Oxsr1
Fam20c
Slc16a5
Mettl25
8030474K03Rik
2610008E11Rik
Rbfox1
Septin7
Dnajc13
Lrp11
H2-T22
Uimc1
Raet1e
Cd300a
Crb3
Atp2c1
Dnajc14
Adgrl3
Nfxl1
Mettl6
Pbrm1
Nudt13
Lcorl
Gsap
Wdr19
Slc7a4
Cd80
Paqr3
Rpap2
Trafd1
Pheta1
Zbtb38
Rundc3b
Cyb5r4
Napepld
Spag1
Stard13
Klhl8
E2f3
Zfp512
Zcwpw1
Dis3
Timm10b
Herc2
Rps19
Rnase6
Rras
Tnnt1
Hmgcr
Xrcc1
Hnrnpc
Camk2g
Zfp30
Ptk2b
Fiz1
Mrps12
Ndrg2
Htr7
Pxk
Gramd1a
Fam149b
Mbnl2
Stx3
Rec8
Klhl23
Ermard
Dzip1
Trim3
Nudt18
H2-DMa
Actn4
Pex5
Zfand6
Cab39l
Tmtc4
Ipo5
Josd2
Rcbtb1
Phf7
Pcgf6
Gm3417
Gm3448
Zfp788
Stambpl1
Chmp2a
Clip3
Cd48
Degs1
Zfp608
Brd3os
Rprd1a
Kcnj9
Uhmk1
Pfdn2
Tasor2
Arsk
Rnf2
Tubgcp5
Rusf1
Rnf180
Kif27
Hes6
Galnt18
Nfkbid
Zfp771
Zfp239
Apc
Rnmt
Mecom
Zfp532
Fbxo38
Rps27l
1110032A03Rik
Lingo1
Nr3c1
Prox2
Itgae
Ccl27a
Rnf14
Tnpo3
S100pbp
Stx8
Kbtbd4
Prdm9
Mrpl58
Nipal3
Atp6v0c
Mfsd11
Urgcp
Ddhd2
Adck1
Vstm4
Slc37a3
Tdrp
Ddx42
Max
Dmac2l
Nrf1
Plcd3
Zfp248
Tmem161b
Ankrd9
Gpbp1
Msl1
Septin4
Vps37c
Septin8
Arsg
Tigd3
Etfrf1
Tprkb
Stambp
C2cd5
Gm9805
Phf14
Krba1
Abtb1
Gdpd5
Parp11
Tra2a
Zfp668
Zranb1
Kbtbd2
Rdh11
Tert
Klhl3
Tbc1d12
Hnrnph1
Clk4
Ubtf
Ewsr1
Flot2
Iftap
Golga2
Sephs1
Slc22a5
Srr
Acot8
Rbm39
Zkscan6
Exoc7
Camkk1
Dgke
Gosr2
Rhot1
Nat9
Myo19
Smurf2
Actr2
Mapkap1
Slc39a11
Dhdds
Dennd1a
Itgb3bp
Pkp4
Pcyt2
Ralgapb
Trim37
Stx16
Tox2
Cobll1
Serinc4
Pigw
Flt1
Pwwp2a
Sec14l1
Sfi1
Sp2
Sp6
Fam161a
Ndel1
Tbl2
Chek2
Iscu
[truncated: 4,525 more rows]

## Sheet: CD8 genes EXO vs PBS
CD8 genes EXO RNA vs PBS both up and downregulation
Symbol
Tmem204
Itga8
Denn2b
Zscan22
Mfsd4b5
Zfp950
2510009E07Rik
Megf10
Utp14b
Nat8l
Nol4l
Try5
Erbb2
Tardbp
Ttc41
Arhgef11
Pid1
Rab3ip
Dnmt3b
Senp7
Nlrp1a
A4galt
Rragb
Sgpp2
Celsr2
Rhox8
Amigo1
Gprasp1
2610008E11Rik
Actr3b
Pla2g4c
Sp9
Zfp960
Jaml
Iqsec2
Patj
Ifit3b
Clec4a4
Mtus1
Zmiz2
Pramel25
Adam22
Zdhhc23
Spag8
Maneal
Rtn1
Asap3
Zfp975
Mxi1
Zfp658
Dab2
Whrn
Adam6b
Septin11
Slc10a7
Ppp1r13l
Slc25a47
Pgbd1
Mup20
Zfp708
Slc2a9
Cxcl12
Lrrn4cl
Npcd
Pfdn4
Tmprss13
Podnl1
Zfp182
Tmem151b
Samd3
Lipo3
Gm973
Tvp23a
Slc25a34
Fam71b
Fam169b
Maml2
Prkg1
Dyrk2
Adgrf3
4930404N11Rik
Dcaf1
Btbd11
Zscan18
Rtl8b
Anks6
Gpr139
Gm5431
Bcat1
Dcun1d2
Tsku
Mctp2
Cma2
Gal3st3
Ifi214
Rps23rg1
Septin10
Cracr2b
Zfp78
Cxadr
Trp53i11
Mbp
Tpd52
Klc1
Orc2
Gm14685
DXBay18
Depdc5
Camk2d
Pus1
Pde1c
Trim26
Il1rl1
Snx22
Slc16a6
Magi1
Pdzd4
Usf3
Zfp114
Trim38
Rilp
Kcp
Pear1
Klhdc9
Ttc9
5730507C01Rik
Slc22a23
Pwwp2b
Nlrc5
Yeats2
Hk3
Gpr174
Plekhg1
Phactr2
Qrich2
Spata13
Gxylt1
Prdm6
Slc9a2
Elapor1
Shb
Hipk4
Arhgef9
Tmtc3
Bank1
Lrrc36
Zfp865
Tbc1d32
Gfod1
Treml2
Ceacam16
Milr1
Lsmem1
Cdkl4
Ap5b1
Tmem237
Ifi211
Adgrg5
Rnf207
Gramd2
Ccdc102a
Layn
Pus10
Fbxw10
Mef2a
Akap14
Ak8
Med22
Treml4
Rabgap1
H2-Eb2
Hbq1b
Il17re
Retreg1
Armc2
Gm4841
Mrgprx2
Pnpla1
Gm6034
Sorbs1
Xpo1
AU040320
Nacc2
Agap1
Gm4925
Rusc2
Timm8a2
Card9
Baiap2
Sgk3
Cd209b
Csf1r
Atp11c
Gm6377
BC147527
Zfp987
Wdr93
Deptor
Dusp22
Arsi
Glrx2
Kcnh1
Mapt
Dach1
Ric3
Slco3a1
Gngt2
Fn3k
P2rx7
Atp8a1
Pkib
Rapgef1
Skil
Rasa4
Trpm1
Cd226
Cd44
Gvin1
Elovl1
Ceacam1
Fars2
Hdhd2
AI429214
Hmga1
Tsc2
Lrif1
Kcnj10
Lif
Mup3
Smco3
Tesmin
Arhgap12
Ahnak
Nynrin
Arap1
Thsd4
C1qtnf5
Cdkn2a
Med15
Rap1gds1
Mtmr7
P3h1
Cabyr
Snca
Trim71
Cd27
Arrdc4
Cd74
Sstr2
Ryk
Selenop
Htra3
Fzd5
Rbpms
Prss57
Ankdd1b
Ddhd1
Rarg
Mast2
Slc22a18
Cd22
Cacna1i
Timp1
Zfp2
Zscan21
Slc7a2
Cacnb3
Hsd11b1
Mef2b
Raph1
Synj1
Gm12185
Mup2
Zfp868
Agtpbp1
Cerkl
Agbl5
Dbndd2
Usp33
Gm9733
Tsc22d3
Nrp2
Tnfrsf9
Tsks
Dysf
Slc39a7
Tcf7l1
Hnrnph3
Repin1
Pdpk1
Myo1c
Ret
Chil5
Atp8b4
Aurkc
Ddias
Trmt2a
Parp8
Pde11a
Kansl1
Cnksr1
Pard3b
Bdp1
Ccno
Dennd3
Lclat1
Slc27a6
Cd8a
Nccrp1
Dhtkd1
Kif16b
Kcng1
Ankrd35
Lama5
Eml5
Kcnh4
Pprc1
Hcfc2
Mn1
Lilra5
Tln2
Vcan
Dscaml1
Ldlrad1
Mfhas1
Fat1
Mpp7
Prr19
Arhgef26
Hs3st2
Dnah2
Plekhg4
Dgkh
L3mbtl1
Hecw1
Chd5
Ctcfl
Mdn1
Amotl1
Bcr
Chrna10
Flnb
Fbxo47
Fbln2
Iqck
Furin
Gtf2ird1
Fbxo9
Camta1
Pik3r6
Xlr3b
Rab42
Nacad
Tomt
Jcad
Nfix
Tmsb15b1
Itgam
Pdgfra
Mtg2
Mboat2
Tns3
Pars2
Mfsd14b
Hba-a2
Myh7b
Acin1
Slc28a2b
Gm13283
Tcp11
Mpzl3
Trappc13
C1s1
Trerf1
Bhlhb9
Pdp1
Tmem176a
Rnf39
Pklr
Siglec15
Prrt4
Cyp4f17
Slc35g2
Gsg1l
Tmem240
Aadacl2fm2
Ifit1bl1
Cd300ld5
Gm14434
Acp5
Alas2
Vmn2r46
Tfe3
Cyp26c1
Gas7
Bach2
Kazn
C2cd5
Phf21a
Fam71a
Ttyh1
Synpo
Nos1ap
Banp
Ppih
Cul4b
Mgat1
Acvr1
Dclre1c
Cbx5
Ppm1h
Hpn
Vegfa
Ap1m2
Cd72
Fiz1
Sin3a
Adam11
Xlr3a
Rbfox2
Crem
Serpinh1
Fga
Cd34
Fxyd5
Ubap1l
Igf1
Tbc1d9
Lrrfip1
Cyth1
Tnni1
Arhgef10l
Kcnc1
Arhgef16
Slc8a1
Fam214a
Msr1
Fam131b
Synj2
Vps26a
Dyrk1a
Cd247
Eaf2
Fggy
Tec
Vmn2r29
Septin9
Itga9
Csf1
Lima1
A530064D06Rik
Brd3
Smarcc2
Dab2ip
Tcf20
Slc25a53
Eml4
Zmym4
Mfsd4a
Plcl1
Fnbp1l
Kmt5c
P2ry10b
Galnt9
Zcchc2
Tnrc18
Txk
Sirt2
Faim
Epha7
Pla2g5
Rad54l
Eif4a2
Sema4c
Mroh7
Pparg
Rbm47
Hbb-bh2
5830411N06Rik
Cep250
Arhgef1
Hpca
Nfe2l1
Sema6b
Hexim2
Lzts2
Zkscan17
Gpr160
Cdv3
Plcxd2
Ccdc62
Apol7e
Lpgat1
Ppp2r5c
Il34
Gm12250
Mup19
Slc39a14
Cd82
Lsp1
Dpysl3
Chdh
Nr4a2
Vipas39
Mindy4
Slc6a8
Tcf7l2
Bcl2l15
Spg20
2810459M11Rik
Gm13889
Crxos
1500009L16Rik
Mgat4e
6430550D23Rik
Atp6v1fnb
Mak
Gpd2
Stk40
Ralgds
Pak6
Slc25a44
Itgb5
Ddx4
Cdin1
Slc15a2
Arhgef40
Bace1
Ttc39a
5730409E04Rik
Lgals3
Pigv
Vwa5a
Gtpbp2
Wdfy4
Htatip2
Als2cl
Ptpn21
Cnp
Hps3
Sbk2
Rnf217
Eng
Ppp1r18
Bcl11a
Casz1
Fyttd1
Magi3
Per1
Irf1
Upp1
B3gnt5
Irf9
Ccdc58
Mcf2l
Tnfsfm13
Igfbp7
Plxnb2
Cacna1c
Adcy3
Nr6a1
Cd36
Orc3
Meis2
Csnk1g2
Scmh1
Them7
Efl1
Zfp217
Tfap2c
Rxrg
Nr5a2
Kctd18
Dnajb2
Ccdc85c
Als2
Ralgps2
Tor1aip1
Smyd1
Cgref1
Klhdc7b
Fcrla
Smg7
Fam78b
Celf2
Serpinb10
Serp2
Gstm4
Optc
Cd300lg
Ss18
F8
Trappc12
Ikbkg
Dctd
Islr2
Cdkn1c
Tmem116
Acox2
Hsd3b3
Myh11
Mefv
Gucy1b1
Pex7
Sgk1
Fbxo44
Pex11b
Nlrp1b
Pfkfb2
Arhgap4
Lck
Sh3d21
Ttbk1
Cplane1
Gm3604
Zfp934
Susd2
Zfp931
Ifi208
Hif3a
Tnik
Mon2
Enoph1
Zfp949
Tchh
Pcsk5
Pcyt1a
Enthd1
Fgfr3
Fblim1
Zbtb5
Pex2
Pcgf2
Rit1
Pgap1
Cttnbp2nl
Inka2
Evl
Fam172a
Tatdn3
Mov10
Mapk8ip3
Rpap2
Phtf1
Hectd2
Cyp2d22
Sema4a
Cd160
Mmrn1
Itpripl1
Tmem175
Plec
Ap4b1
Pou2f2
Crb2
Kif9
Senp3
Prom1
Stx11
Plxdc1
Tars2
Noxa1
Satb1
Setdb1
Abcc4
Cacna1h
Rrp1b
Pgm3
4930432K21Rik
Ces2e
Skor1
6430548M08Rik
Tbc1d24
Pik3cd
Tgif1
Serpinb6a
Pias2
Mtm1
Gm8369
Aspscr1
Nrf1
Tpm1
Fgfrl1
Prrg1
Gm5415
Gm4847
Slc25a25
Plekha8
Cep55
Nt5c2
Bcas1
Sra1
Cnot4
Slc66a2
Kcnk13
Mical1
Ifih1
Wars
Tent4b
Ctnna3
Tstd1
Amigo2
Rffl
Dnajc6
Smpd4
Pwwp3b
Catsperg1
Cyfip1
Dnaja1
Ces3a
Mpp4
Tmem29
Syvn1
Mpp6
Coro2a
Bend4
Tmem42
Dcaf4
Ctnnb1
Aven
Nsun6
Pogz
Trim45
Spopl
Mrps2
Slc4a5
Erv3
Zfp638
Marchf1
Ptp4a3
F13a1
Kif20a
Arhgef25
Rfx3
Ezhip
Pls3
Slc38a1
Hmga1b
Rasgrp3
Slc39a11
Sfmbt1
Eif4enif1
Thoc2l
Tead1
Eif5a
Havcr1
Kat14
Cdkl3
Rtel1
Spag7
Sirt4
Chchd6
Slfn8
Wasl
Vps50
Ldah
Trim30d
Zfp568
Garem2
Ankrd50
Nrg2
Cyp2c23
Cd101
Gtf2e2
Zkscan5
G2e3
Sipa1l1
1110032F04Rik
Knop1
Morf4l2
Slc45a4
Tmem40
Sec24c
Zfp647
R3hdm2
Bcor
Usp19
Ramp1
Ankrd55
Emc6
Sgms1
Cdadc1
Ctps2
Tifab
Znrf1
Socs2
Fam114a2
Cd300lf
Ube2h
Clec4a2
Cd163
Ppfibp1
Arpc4
Elmod2
Rcbtb2
Dthd1
Wdr59
Ipcef1
Trim36
Ncald
Trim43b
Rnmt
Wdr33
Degs2
Prkd3
Slc14a1
Il4i1b
Actl10
Il11ra1
Lrrc56
Senp8
Cuedc1
Gramd1c
Hck
Rbm41
Dnase1l1
Arid5a
Dhrs3
Sphk1
Mrgpra2a
Speg
Taz
Cdc14a
Cacna2d2
Camk2b
Map3k9
Gm37013
Rara
Septin6
Ifi213
Fut7
Cpeb2
Zfp516
Gm14391
4933402N22Rik
Bfar
Gng12
Slc10a1
Slc25a22
Arpp21
Etl4
Fnbp1
Nsmf
Sptan1
Golph3l
Gpr68
Cyp26b1
Gm2897
Nr1h3
Pfkfb3
Clcc1
Ahi1
Dlg3
Dis3l
Eif2ak4
Rapgef3
Smox
Frmd4a
Tirap
Rreb1
Rd3
Rpgr
Gpm6b
Pde4b
Sfxn3
Mitf
Tfdp2
Zpbp
Nrg3
Clec4b1
Clec4n
Igll1
Ankrd29
Kcng2
Camta2
Gas2l1
Ddc
Dcn
Gm20594
Dcun1d4
Ddx19b
Dnajb11
Pdlim5
Kcne3
Axl
Meis1
Cldn12
Dlc1
Kat7
Ect2l
Tmc8
Gfy
Cbarp
Dclk2
Tpbgl
Arhgap32
Nuggc
Dcdc2b
Gprc5b
Vit
Foxp1
H2-Q7
Abi2
Postn
Ak1
Sfmbt2
App
Ddr1
Coch
Bcar1
Dctn1
Dync1i2
Arhgef2
Itsn2
Syk
Pla2g6
Tubd1
Wnk1
Slc29a1
Lpin3
Macf1
Slc38a3
Sptbn4
Maged2
Epb41l2
Slc19a1
Tnip1
Slc43a2
Atxn1
Mup18
Apoo
Foxp3
Rpl34-ps1
Pnck
Dnmt1
4931406C07Rik
Camkk2
Vps37d
Topaz1
Serpina3i
Gm13306
Mup15
2410004P03Rik
Tmem200b
Ccdc136
Apbb2
H2-Q9
Mapk8ip1
C1qtnf1
Rapgef4
Spp1
Clec4a3
Clec10a
Hdac7
Jmjd4
Yes1
Iffo2
Arhgap27
Fasl
Tmem39a
Stat1
Gramd4
Clec9a
Golm2
Atg16l1
Gsn
Mavs
2610528A11Rik
Fignl2
Ano1
Fam160a2
F10
Trip10
Srgap1
Ncoa6
Zfp973
Col6a3
Gm16445
Gvin2
Arntl
Atp6v0a1
Cep57l1
Gm13290
Gm13289
Gm13279
Gm13288
Ncmap
Pde2a
Ciita
Zfp383
Pax6
Celf1
Ggnbp1
Ly6c1
Cacna1a
Gga3
Dnah7a
Zswim8
Cadps2
Map4k4
Nbr1
Ogdh
Pan2
Slc25a19
Rpain
Mgrn1
Tfg
Strada
Cldnd1
Ddx39b
Mlst8
Ranbp3
Bag6
Tjap1
Inca1
Osbpl1a
St6gal1
Ehbp1
Picalm
Llgl2
Ndor1
Sez6l2
Phyhd1
Sulf2
Smpx
Fut8
Rhobtb1
Csf3r
Ecm1
Ldlr
Dmtn
Slc7a7
Immt
Zfp219
St7l
Msra
Fcer2a
Zmym5
Def8
Ywhaz
Tmem184b
Atp2c1
Prpf19
Tet1
Apbb1
Slc4a2
Ecsit
E030030I06Rik
Il15
Rnf128
BC035044
Gbp4
Hsf4
Ccdc149
Nipa2
9030624G23Rik
Zfp672
Gm3500
Cant1
Ctss
Eef2k
Igip
Ccdc30
Ascl5
Ube2w
Siglecf
Hdac9
Ankra2
Sorbs3
Capg
Ly6a
Ager
Enox2
Gfm2
Pglyrp2
Rtn3
Il15ra
Phc1
4930426D05Rik
Eps8
Rpl37rt
Sort1
Runx2
Ifi47
Lrrn3
Trim2
Dnmt3a
Aqp9
Add2
Ano10
B3gnt9
Arvcf
AA414768
Numb
Cp
Wwp1
Ampd3
Cyhr1
Setmar
Tph1
Lef1
Cass4
Gpr155
Tlr1
Slc17a5
Asap1
Cited1
Dag1
Syt6
Arc
Rpl22
Gm867
Fam205a1
Gvin3
Acvrl1
Tbxa2r
Mea1
Pex5
Tpm2
Rad51d
Sh3gl3
Ly9
Disp1
Prnd
Rab18
Tnf
Sec23b
Ace
Aoah
Crtam
Itk
Ctla4
Invs
Lrmp
Rasal1
Gm14326
Pmm1
Rgs6
Mtif2
Brpf1
Elk3
Cacnb1
Cobl
Spin1
Abl1
Dnmt3l
Hdac5
Ube2j2
Ncoa4
Gas2l3
Atf2
3830406C13Rik
Smtn
Cask
Cmah
Calu
Rangrf
Fmn1
Carf
Gnb1l
Mpl
Cnot6l
Arhgap9
Ildr1
B4galt4
Zfp27
Polr1e
Zbtb20
Grk3
Paqr7
Sgip1
Pphln1
C77080
Trim3
Pafah2
Zmym6
Calr4
Eri3
Cd2bp2
Fez2
Cyp39a1
Lyrm1
Prc1
Scyl3
Tubgcp2
Dlk2
Klrk1
Dhx32
Ncf1
Klc3
Anks1
Nin
Ripor2
Ash2l
Fuom
Mier1
Bcl11b
Pard6a
Tcf25
Dao
Elf1
Scfd2
Btrc
Pdyn
Azi2
Sigmar1
Clasp2
Arhgap25
Brd4
Tmem176b
Ssbp1
Pacsin1
Tiam2
Uspl1
Dnajc19
Mkks
Dram2
Tspear
Npnt
P2ry14
Atf4
Csf2rb2
Arhgap6
Cebpb
Fhl1
Gsta3
Arid3a
Klrc1
Ccdc50
Kansl2
Tnk2
Rad1
Hgf
Mme
Klf10
Pitpnm2
Papss1
Exoc3l4
Gbp3
Crppa
Poli
Anapc5
Zeb2
Ankib1
Cndp2
Stx18
Sh2b1
Brap
Tgfb1i1
Mpv17l
Sass6
Spata7
Tsc1
Chfr
Sytl2
Slc25a40
Txndc5
Psd2
Tfcp2
Klra3
Zap70
Zyx
Stard6
Resf1
Kctd17
Arhgef3
Pde4dip
Clec2i
Sh3glb2
L3mbtl2
Gapdh
Mturn
Spink2
Hadhb
Poln
Clock
Zfp473
Palb2
Cox6b2
Eps15l1
Per3
Tns1
Cd83
Rbm4
Gm21992
Snx29
Nudt7
Rcor3
Col12a1
Slc26a8
Map4k3
Aifm1
Camk1d
Oscar
Mybl1
Fgf13
Snapc4
Zfp428
Tdrd7
Klhl4
Lpar1
Rhbdd3
Tmem91
Znrf3
Mid1
BC024978
Wdr31
Mospd2
Blvrb
Nxt2
Otud5
Acer2
Tek
Ttc16
Eqtn
Mapkap1
Cntrl
Rp2
Cd302
Kif2c
Ttc21b
Nsg2
Zfp451
Stag2
Sytl4
Tsga10
Sytl5
Taf1
Unkl
Cnot6
Nckap1
Tlr7
Pnkp
Large2
Wdr13
Mgat4a
Cd37
Kif3a
Adal
Ablim1
Cpeb3
Wdr76
Ctdspl2
Slc30a4
Sema6d
Galk2
H6pd
Nphp1
Bcl2l11
Sirpa
Mapk7
Cds2
Gpcpd1
Fgf11
Epb41l1
Rprd1b
Rabep1
Rph3al
Timm22
Nfatc2
Tpd52l2
Isg20
Kif7
Mrps23
Hikeshi
Art5
Micu1
Pacs2
Foxred1
Mdk
Xlr
Tfdp1
Map2k7
Rhbdf1
Alas1
Rhoc
Lilr4b
Lilrb4a
Adcy9
Slc37a4
Ktn1
Nek1
Atp11a
Vti1a
Tuft1
Rorc
Rab13
Pygo2
Mfap3l
Chtop
Ddx60
Ints10
Cflar
Gk
Zfp827
Mpv17
Tlk2
Btg3
Agap2
Dpep2
Rab27a
Hnrnpk
Adamtsl4
Mpdu1
Ccr7
Hes2
Irf8
Ikzf1
Fkbp1a
Gfra2
Usp3
Cenpa
Vamp7
Myof
Erg
Tmem138
Pmp22
Mrpl55
Nfe2
P2ry2
Shox2
Marchf8
Plpp2
Zfp422
Rnf10
Ing1
Acy3
Gzmm
Esr1
Ifi203
Lair1
Ldhb
Mdm4
Tle4
Tyw5
Prmt2
Gm21188
Gng4
Rnf138
Ap3s1
Agfg2
Aldoc
Rnf4
Rnf13
Gm4737
Stil
Vezt
Maff
Pou6f1
Ppp3cc
Spef2
Gm14296
2210418O10Rik
4930512M02Rik
Pecam1
Cd320
Retreg2
Dtl
Rngtt
Pigo
Pter
Spry1
Apoa2
Pla2g4a
Themis
Spc25
Ntng2
Limk1
Kctd6
Arx
Gdpd2
Spsb2
Itga3
Ccdc116
Trappc6b
Creb3l4
Nr4a3
Trim68
Ttyh3
Tnfrsf23
Sh3bp5l
Dnajb1
Stat4
Ggta1
Sema4f
Pard3
Clec7a
Borcs8
Scamp3
Atf7
Gnas
Fam171a1
Ank1
Slmap
Mapk8
Cdk16
Asic3
Mgst2
Bend6
Trps1
Kansl3
Mbnl1
Mapre3
Chd9
Txndc16
Fcrl1
Mob4
Mef2d
Mtss2
Spryd7
Pcdh7
Fmnl3
Guf1
Zfp442
Zc3h18
Cldn34c1
Art3
Lrch3
Il6ra
Ltbp4
Hax1
Fbxo17
Csde1
Armc9
Rgs3
Cabp1
Kmt5a
Mre11a
Cibar1
Tenm4
Thap4
D2hgdh
Ankrd61
Sspn
Rnf214
Cadm1
Flnc
Irf5
Tmem209
Khdc3
Tpk1
Ccdc126
Celf5
4930402H24Rik
Pccb
Map4
Edem3
Adam19
Ctsc
Ctsh
Tgfbr1
Cux2
Timm17b
Ube2a
Mtmr1
Acot9
Trappc2
Fam3a
Apool
Hdac8
Stk26
Fundc1
Acvr2b
Tlr8
Il7
Plk3
Hif1a
Asgr2
Calm1
Grb2
Rhoa
Prkar1a
Colec11
Eif4e
Tcf7
Unc119
Atg5
Ahr
Il6
Bmp4
Etv4
P4ha1
Sgpl1
Ptpre
Sh3bp1
Mapkapk3
Ica1l
2810408A11Rik
Mier2
Qpct
Prxl2a
Mrpl2
Mutyh
Fgg
Myl6
Ahrr
Pld3
Col5a3
Large1
Clcn7
Col11a2
Prss36
Zfp873
Mmp23
Mmp28
Klk1
Zbtb21
Bag5
Il10ra
Sycp2l
Ank2
Ptch1
Adamts10
Enpp5
Clgn
Cln3
Pea15a
Cradd
Lypd8
Slc22a4
Fmo1
Kcnj8
Gas2
Abi1
Hdgf
Tfb2m
Abhd6
Add1
Hsf1
Eapp
Rnf181
Ggps1
Zfp946
Bmf
Lztr1
Cenpc1
Mag
Ntan1
Rgl1
Plekha1
Inpp5f
Gstt3
Scamp1
Frmd4b
Zfp637
Zzz3
Clstn3
Prr5
Ampd2
Actn1
Gm3055
Ap1ar
Paox
Evi5l
Tet2
Plekhh3
Akap11
Cyp11a1
Cdc42bpa
Lrp12
Flacc1
Cfap54
Ccl27a
Spata48
Eif4e2
Slc4a8
Dgki
Vamp4
Mpzl1
Mup7
Zfp777
Lmnb2
Krba1
Mup22
Kitl
Acot11
Dvl3
Slamf6
1110065P20Rik
Rbis
Osbpl3
Cdk11b
Rundc3b
Nagk
Fbxo25
Vwa7
Aig1
Gnpda2
Ythdc1
Med6
2900026A02Rik
Nfya
Rab3il1
Ninj2
Smarca2
L3mbtl3
Zmynd11
Stard3nl
Adgrd1
Hfe
Ccser2
Nyap1
Irf4
Fancc
Kpna7
Nkd2
1700010I14Rik
Tnnt3
Lmntd2
Mef2c
Fbxl3
Cenpx
Npb
Bahcc1
Ctbp2
Fam53b
Ybx2
Exoc7
Tacc2
Cd300lb
Cd300a
Syne1
Ndst1
Trmt10a
Mmadhc
Ksr1
Fbxo11
Twnk
Dok7
Htd2
Myo10
Serpina3g
Cab39
Map4k1
Sigirr
Mr1
Ctnnd1
Macir
Zbtb18
Gabpb1
Paqr8
Cyb5r1
Odf2
Pip4k2a
Fbxo27
Rpn2
Mknk1
Slc6a9
Erp44
Ppp1r8
Garnl3
Zbtb7b
Ppcs
Gpr162
Strbp
Gyg
Ifit2
Lrig1
Zfp944
Rbck1
Fubp1
Ccdc171
Chd7
Fkbp15
Ndrg3
Nubp2
Hspa14
Atg13
Blcap
Slc23a2
Dnajb5
Npr2
Apip
Exosc10
Extl1
Fbxo3
Rps21
Mindy3
Dph7
Rbm18
Ccdc34
Mfn2
Ap5s1
Nadk
Rbm43
Zbtb43
Zfp661
Tmem87b
Prokr1
Slx4ip
Tlcd4
Il7r
Ttc17
Phf24
Ccdc91
Adgre1
Foxn2
Zfp467
Abcd3
Ube2f
Fam189b
Mitd1
Rsrc1
Rftn2
Taf8
Tspan9
Cyp4f16
Ptk6
Gstcd
Zmym1
Errfi1
Bcas2
Pgd
Stam
Map2k6
Wls
Tmem268
Elf2
Mcts1
Dnajb4
Dvl1
Oxld1
Rnf20
Fbxw5
Sec61a2
Ergic3
Ntmt1
Dph6
Trmt6
Thrap3
Map9
Limd2
Susd4
Dcbld2
Zbtb37
Mrgbp
Cdc123
Pex19
Pecr
Spata2
Abhd12
Chst1
Mpped2
Rsbn1
Kdm4c
Pum1
Mcm7
Nudt1
Ube2d3
Batf2
S100a16
Fam118a
Sart3
Zfp639
Zfp385a
Puf60
Dpysl5
Mrps17
Pgm2
Smndc1
Tecpr1
Medag
P2ry12
Acox3
Rrm2b
Bivm
Hmox2
Clcn4
Ahcyl1
Fcgrt
Dop1b
Angel2
Kansl1l
Kank3
Dchs2
Foxj3
Slc27a1
Adat1
Nfyc
Rex1bd
Cfap97
Pdxdc1
Spata6
Anapc10
Pafah1b2
Cdc16
Zdhhc2
Insig2
Zdhhc1
1700030J22Rik
Stag1
Tmem38a
Dlg1
Arih2
Neto2
Cyb561d2
Rnf170
Tfrc
Spata2l
Tusc3
Elof1
Adgrf5
Ttc13
Pak1
Mtx1
Lpcat2
Exoc3l
Slc7a6
Impact
Suco
Alg3
Uaca
Neil1
Ubash3b
St3gal6
Ppfibp2
Nmnat3
Dctn4
P4htm
Paip2
Eprs
R3hdm1
Csnk1a1
Serpini1
Tbc1d8
Pif1
Hmgcl
Haus1
Gne
Csrnp1
Slc36a4
Zranb3
Ptges3l
Tpm3
Jade2
Fam205a3
Fam205a4
Nthl1
Gramd1b
Ptprm
Gpatch2
Fam71e1
Tbcel
Yif1b
Zfp40
Tdrkh
Dnm2
Tpsg1
Spast
Pdgfc
Mtch1
Egln2
Snrk
Morf4l1
Zfp715
Gabra3
Myl12a
Higd1a
Fam98a
LTO1
Prok1
Fkbp11
Mrpl4
Aste1
Gm1070
Ppcdc
Mtdh
Shisa5
Lrrc75a
Lysmd4
U2surp
Pde1b
Letmd1
Nedd4
Supt20
Ythdf3
Ptk2
Wdr47
Cdip1
Plxna3
Cdc45
Ssr4
1810055G02Rik
Shld1
Tmem198b
Fam204a
Srebf1
Zfx
Etv5
Cd200
Prdx5
Parn
Robo2
Ikzf4
E2f7
Zfp148
Pcmt1
Dgka
[truncated: 5,149 more rows]
