# Supplementary material for: mRNA vaccination targeting AML1::ETO fusion gene eliminates leukemia cells via activating T cells
Source: Leukemia. 2026 Apr 10;40(6):1335–9. doi: 10.1038/s41375-026-02940-3 (PMC13233333; doi:10.1038/s41375-026-02940-3)
Supplement: Supplementary file 9 — Dataset 8 [file 41375_2026_2940_MOESM9_ESM.xlsx]

## Sheet: CD4 Pathways in cancer
	Pathways in cancer
	SPI1
	ARAF
	EDNRB
	RPS6KA5
	TFG
	AKT2
	AKT3
	IL12B
	IL12A
	PRKACB
	SKP1
	PRKCG
	IL15RA
	DAPK1
	DAPK3
	RUNX1
	BCR
	EML4
	ADCY9
	IL23A
	CTBP2
	EPAS1
	PDGFB
	LPAR1
	PDGFA
	MGST2
	PIK3R3
	LPAR3
	TERT
	RALGDS
	GSTM4
	FZD1
	JAG2
	STAT5B
	GSTM2
	FZD3
	CREBBP
	GSTM1
	JAG1
	FZD2
	JUP
	FZD4
	FZD6
	IGF2
	FN1
	FZD8
	BRAF
	IGF1
	GNG12
	PTK2
	FASL
	KITL
	GRB2
	GSTM7
	GSTM5
	IFNA5
	RET
	GLI1
	BRCA2
	BBC3
	IKBKB
	GNGT2
	HEY1
	IFNAB
	IKBKG
	ELOC
	JAK2
	JAK1
	APPL1
	NCOA1
	APC2
	EDN1
	GSTO2
	IL15
	NCOA3
	NCOA4
	KIF7
	AGTR1A
	CSF2RB2
	PLCB4
	RARA
	RARB
	FLT3L
	PPARG
	ARHGEF1
	PLCB1
	PLCB2
	PPARD
	GSTP3
	ADCY4
	XIAP
	ADCY3
	ADCY1
	ADCY7
	ADCY6
	NRAS
	RXRA
	CTNNA1
	CTNNA3
	IL12RB1
	RXRG
	EGLN3
	CDKN2B
	EGLN2
	CDKN2A
	STAT1
	VEGFC
	VEGFD
	MLH1
	VEGFA
	HEYL
	GSTA3
	GSTA2
	CTNNB1
	FAS
	CSF3R
	ITGA2B
	IL5RA
	FGF1
	ETS1
	IGF1R
	CCND3
	CCND2
	PIM1
	PDGFRB
	PDGFRA
	IFNA12
	MAP2K1
	WNT5B
	TPM3
	HGF
	MITF
	CCNE2
	SMO
	MSH3
	RAF1
	IL6ST
	NOTCH3
	NOTCH4
	CUL2
	TCF7
	CUL1
	CSF2RB
	PLD1
	STK4
	RASGRP2
	CSF2RA
	RASGRP4
	RASGRP3
	PLD2
	WNT6
	BCL2L11
	DVL1
	ABL1
	FGF23
	WNT2
	WNT4
	SMAD4
	SMAD3
	PTCH1
	ZBTB16
	ESR1
	NFKB1
	IL2
	IL4
	BMP4
	IL6
	FGF15
	CXCL12
	TRP53
	CDK2
	GNB4
	IL7R
	FGFR4
	BCL2L1
	FGFR1
	GSK3B
	WNT2B
	FLT3
	SLC2A1
	PIK3CD
	CASP8
	POLK
	ARHGEF11
	ARHGEF12
	APAF1
	ITGA3
	PLEKHG5
	AXIN1
	ARNT
	TRAF2
	TRAF1
	AXIN2
	TGFBR1
	TRAF3
	TRAF5
	IL3RA
	ITGA6
	CRK
	MET
	BIRC2
	BIRC3
	CAMK2B
	LAMA5
	CAMK2D
	HDAC2
	RALB
	LAMA2
	ROCK2
	LEF1
	DLL1
	MAPK8
	GNG2
	WNT11
	GNG4
	ERBB2
	CAMK2G
	HES5
	TCF7L2
	TXNRD3
	EGF
	TXNRD1
	PML
	MAPK10
	APC
	RPS6KB1
	IL2RB

## Sheet: CD4 MAPK signaling pathway
	MAPK signaling pathway
	ATF2
	CSF1
	ARAF
	FGF1
	TNF
	IGF1R
	ELK4
	RPS6KA3
	RPS6KA6
	RPS6KA5
	AKT2
	RPS6KA1
	AKT3
	MAP3K8
	MAP3K9
	MAP3K7
	PRKACB
	MAP3K4
	PRKCG
	PDGFRB
	MAP2K4
	PDGFRA
	MAP2K1
	DAXX
	MEF2C
	IL1R1
	CACNA2D1
	HGF
	CACNA2D2
	MAPK8IP3
	CACNB1
	CACNB3
	CACNB4
	MAPKAPK3
	DDIT3
	RAF1
	EPHA2
	ATF4
	PDGFB
	CACNA1B
	PDGFA
	CACNA1A
	CACNA1D
	CACNA1C
	STK4
	NLK
	RASGRP2
	CACNA1E
	RASGRP4
	CACNA1H
	CACNA1G
	RASGRP3
	STK3
	CACNA1I
	RAP1A
	IRAK1
	RRAS
	PDGFC
	MAP3K20
	CACNA1S
	MAP2K7
	FGF23
	MAP2K5
	MAP2K6
	HSPA8
	INSR
	NFATC3
	IGF2
	BRAF
	NFATC1
	IGF1
	GNG12
	NFKB1
	NR4A1
	FGF15
	PPP5C
	EFNA2
	FASL
	GDNF
	ARTN
	KITL
	TRP53
	NF1
	MAP3K10
	TAB2
	GRB2
	MAP3K13
	FGFR4
	MAP3K11
	MAP3K12
	FGFR1
	RET
	FLT1
	FLT3
	RASGRF2
	ARRB1
	ARRB2
	ECSIT
	DUSP16
	AREG
	IKBKB
	PPP3CA
	PPP3CB
	PPP3CC
	DUSP10
	IKBKG
	MAP4K2
	PLA2G4F
	PLA2G4C
	PLA2G4A
	RRAS2
	TRAF2
	DUSP8
	DUSP9
	TGFBR1
	PPM1B
	MRAS
	IL1B
	RASA2
	RAPGEF2
	FLT3L
	MAPT
	CRK
	MET
	SRF
	RELB
	NRAS
	PAK1
	MAPK8
	MAPK7
	ERBB2
	FLNA
	PAK2
	MAP4K3
	MAP4K4
	MAP3K1
	ANGPT1
	EGF
	VEGFC
	VEGFD
	MAPK12
	VEGFA
	MAPK10
	TAOK3
	TAOK1
	FAS
	TEK
	PTPN5

## Sheet: CD8 MAKP signaling
	MAPK signaling pathway
	ATF2
	CSF1
	FGF1
	TNF
	IGF1R
	ELK4
	RPS6KA3
	RPS6KA5
	AKT2
	RPS6KA2
	AKT3
	MAP3K6
	PRKACB
	MAP3K4
	PRKCG
	MAP2K4
	PDGFRA
	DAXX
	MEF2C
	IL1R1
	HGF
	CACNA2D2
	MAPK8IP3
	PGF
	CACNB1
	CACNB2
	CACNB3
	CACNB4
	MAPKAPK3
	RAF1
	EPHA2
	ATF4
	MAX
	PDGFB
	TGFA
	CACNA1A
	CACNA1D
	CACNA1C
	STK4
	CACNA1F
	NLK
	RASGRP2
	CACNA1E
	EFNA4
	RASGRP4
	CACNA1H
	CACNA1G
	STK3
	CACNA1I
	RAP1A
	IRAK1
	RRAS
	MAP3K20
	CACNA1S
	FGF23
	MAP2K5
	MAP2K6
	PSPN
	INSR
	NFATC3
	BRAF
	NFATC1
	IGF1
	GNG12
	NFKB1
	NR4A1
	PPP5C
	EFNA2
	ARTN
	KITL
	TRP53
	NF1
	MAP3K10
	TAB2
	GRB2
	MAP3K13
	MAP3K11
	MAP3K12
	RET
	FLT1
	FLT3
	RASGRF1
	ARRB1
	ECSIT
	DUSP16
	IKBKB
	PPP3CA
	PPP3CB
	PPP3CC
	DUSP10
	MECOM
	CASP3
	RAC3
	IKBKG
	MAP4K1
	MAP4K2
	DUSP3
	RRAS2
	DUSP9
	TGFBR1
	PPM1B
	RASA2
	RAPGEF2
	FLT3L
	MAPT
	CRK
	MET
	SRF
	EGFR
	RELA
	RELB
	CDC42
	MAPK9
	NRAS
	PAK1
	MAPK8
	MAPK7
	MKNK1
	FLNA
	FLNB
	FLNC
	MAP4K3
	MAP4K4
	ANGPT2
	ANGPT1
	EGF
	VEGFC
	MAPK14
	MAPK12
	VEGFA
	TAOK3
	TAOK1
	FAS

## Sheet: CD8 pathways in cancer
	Pathways in cancer
	CALML4,
	RPS6KA5,
	PEG12,
	TFG,
	AKT2,
	AKT3,
	IL12A,
	PRKACB,
	SKP1,
	PRKCG,
	IL15RA,
	DAPK1,
	DAPK2,
	BCR,
	EML4,
	ADCY9,
	CTBP2,
	PDGFB,
	LPAR1,
	PIK3R3,
	TGFA,
	HIF1A,
	TERT,
	RALGDS,
	GSTM4,
	JAG2,
	WNT10B,
	CREBBP,
	GSTM1,
	JUP,
	FZD4,
	FZD6,
	FN1,
	BRAF,
	IGF1,
	GNG12,
	GNG11,
	PTK2,
	KITL,
	GRB2,
	GSTM7,
	GSTM5,
	IFNA5,
	RET,
	GLI1,
	BRCA2,
	BBC3,
	IKBKB,
	GNGT2,
	MECOM,
	HEY1,
	RAC3,
	IKBKG,
	ELOC,
	JAK2,
	JAK1,
	APPL1,
	NCOA1,
	APC2,
	GSTO2,
	IL15,
	NCOA3,
	NCOA4,
	KIF7,
	F2,
	RHOA,
	AGTR1A,
	PLCB4,
	RARA,
	FLT3L,
	PPARG,
	ARHGEF1,
	PLCB1,
	PPARD,
	GSTP3,
	PTGER2,
	PTGER3,
	ADCY4,
	WNT8A,
	XIAP,
	ADCY3,
	CXCR4,
	ADCY8,
	ADCY7,
	RELA,
	ADCY6,
	EGFR,
	NRAS,
	RXRA,
	CTNNA1,
	STAT4,
	IL12RB1,
	BID,
	RXRG,
	EGLN3,
	EGLN2,
	STAT1,
	VEGFC,
	MLH1,
	VEGFA,
	GSTA3,
	CCDC6,
	CTNNB1,
	FAS,
	CSF3R,
	FGF1,
	ETS1,
	IGF1R,
	CCND3,
	CCND2,
	CCND1,
	PIM1,
	EP300,
	IFNAR2,
	PDGFRA,
	WNT5B,
	TPM3,
	HGF,
	MITF,
	PGF,
	CCNE2,
	SMO,
	MSH3,
	RAF1,
	IL6ST,
	NOTCH3,
	MAX,
	TCF7,
	GSTT3,
	CUL1,
	GSTT2,
	GSTT1,
	PLD1,
	STK4,
	RASGRP2,
	CSF2RA,
	RASGRP4,
	PLD2,
	WNT6,
	BCL2L11,
	DVL1,
	ABL1,
	DVL3,
	FGF23,
	WNT2,
	SMAD2,
	SMAD4,
	PTCH1,
	ZBTB16,
	ESR1,
	NFKB1,
	IL2,
	BMP4,
	IL6,
	CXCL12,
	IL7,
	TRP53,
	CDK2,
	GNAS,
	IL7R,
	BCL2L1,
	GSK3B,
	FLT3,
	PIK3CD,
	LAMC2,
	PIK3CB,
	CASP8,
	CASP3,
	BDKRB2,
	POLK,
	ARHGEF11,
	ARHGEF12,
	ITGA3,
	PLEKHG5,
	AXIN1,
	ARNT,
	TRAF1,
	TGFBR1,
	TRAF3,
	TRAF5,
	IL3RA,
	CRK,
	MET,
	BIRC2,
	BIRC3,
	CAMK2B,
	CAMK2D,
	HDAC2,
	RALB,
	LAMA2,
	LEF1,
	CBL,
	DLL1,
	LRP6,
	DLL4,
	CDC42,
	MAPK9,
	MAPK8,
	GNG2,
	WNT11,
	E2F2,
	E2F3,
	CAMK2G,
	TCF7L2,
	TCF7L1,
	NOS2,
	LAMB3,
	EGF,
	TXNRD1,
	LAMB1,
	PML,
	APC,
	RPS6KB1,
	RPS6KB2,
	IL2RB
