# Supplementary material for: mRNA vaccination targeting AML1::ETO fusion gene eliminates leukemia cells via activating T cells
Source: Leukemia. 2026 Apr 10;40(6):1335–9. doi: 10.1038/s41375-026-02940-3 (PMC13233333; doi:10.1038/s41375-026-02940-3)
Supplement: Supplementary file 10 — Dataset 9 [file 41375_2026_2940_MOESM10_ESM.xlsx]

## Sheet: CD4_1.5
Names	total	elements
CD4_1.5 Fold HGNC	26	Cxcl9
		Ifna5
		Tnfsf15
		Il21
		Tnfsf4
		Il2
		Tnf
		Il33
		Il6
		Lif
		Ebi3
		Cxcl12
		Csf3
		Ccl22
		Tnfsf8
		Il4
		Csf2
		Il15
		Ccl24
		Csf1
		Ccl1
		Ccl25
		Il18
		Ccl8
		Tnfsf13
		Cxcl1
HGNC	107	Ccl3L3
		Il22
		Cxcl13
		Xcl1
		Il10
		Ccl3
		Il17C
		Ifne
		Il36G
		Ppbp
		Il11
		Ccl13
		Ccl4L1
		Tnfsf18
		Tgfb2
		Ccl2
		Xcl2
		Cxcl14
		Ccl15
		Cxcl8
		Kitlg
		Il5
		Il17B
		Il27
		Ifng
		Il34
		Il16
		Ccl28
		Ccl16
		Ccl5
		Ifna6
		Ccl4L2
		Cxcl11
		Ifna10
		Ifnk
		Tgfb3
		Ccl14
		Ifna17
		Il31
		Ccl20
		Osm
		Ccl27
		Cxcl10
		Ifnb1
		Ccl4
		Ccl3L1
		Cxcl5
		Il32
		Il12A
		Ccl11
		Cxcl6
		Il7
		Il17D
		Il9
		Ltb
		Ccl7
		Il13
		Il36A
		Ifna4
		Ccl19
		Il23A
		Ifna16
		Ifna1
		Tnfsf14
		Il19
		Cxcl17
		Il24
		Ifnl2
		Tgfb1
		Il17F
		Il36B
		Il1B
		Mydgf
		Il37
		Ccl21
		Ifna2
		Ifnl1
		Cxcl3
		Ifna21
		Ifna8
		Tnfsf10
		Ifna13
		Ccl26
		Il26
		Ifnl3
		Il20
		Cxcl2
		Il17A
		Tnfsf13B
		Ifna7
		Tnfsf11
		Ifnl4
		Ifna14
		Cx3Cl1
		Lta
		Ccl23
		Ccl17
		Il1A
		Il25
		Tnfsf12
		Pf4V1
		Cxcl16
		Il12B
		Tnfsf9
		Il3
		Ccl18
		Il1Rn
CD4_1.5 Fold	7155	Tnfrsf13b
		Tmem30b
		Gm38510
		Chil5
		Wnt11
		Sergef
		Sorbs3
		Wdr63
		Pcdhgb1
		Srrm1
		Tmod1
		Dcun1d2
		Plekhg2
		Mks1
		Gm14444
		Zfp607a
		Gstm2
		Scaf11
		Pex19
		Bnip3l
		Capzb
		Zfp90
		Ccdc173
		Bbs9
		Pcdh1
		Wdr33
		Akr1e1
		Trmt5
		Cyb5r3
		Lrig2
		Ap5s1
		Blvrb
		Spock2
		Alg11
		Apobr
		Hmgn3
		Strbp
		Herc3
		Bscl2
		Cept1
		Ttll11
		Wnk4
		B3gnt3
		Ino80d
		Fcrls
		Psd4
		Nkain1
		Zdhhc23
		Actn4
		Mettl22
		Mcm3
		Mief1
		Gtf2e2
		Ercc6
		Steap3
		4930426D05Rik
		Rhebl1
		Slc41a3
		Glrx2
		Bicdl1
		Loxl1
		Ifna12
		Acsl4
		Rad54l
		Gm5134
		Nek6
		Myo1b
		Tom1l2
		Dctn6
		Tekt5
		Ggh
		Arl6
		Slc25a15
		Gpr31b
		Ldlrad1
		Neil1
		Chst12
		Arhgap35
		Lzts1
		1700019D03Rik
		Trim45
		Bglap
		Mllt10
		Slc25a53
		Sspn
		Etfa
		Sycp2l
		Nup188
		Ralgapb
		Tmed8
		Shkbp1
		Pcdh8
		Grk5
		Camp
		Asb14
		Snx24
		Peli3
		Gm45915
		Pmm1
		Usp2
		Pgap2
		Def8
		Ppp4r2
		Uri1
		Scn7a
		Nrep
		Cnot4
		Bbx
		Tmem88b
		Mlip
		Ncoa4
		Gstp3
		Immp2l
		Utrn
		Prkag2
		Nkpd1
		Samd10
		LOC118567343
		Arhgap29
		Cd22
		Clec4g
		Coch
		Hscb
		Dnah17
		Pnpt1
		Ccdc106
		Cerk
		Mmrn1
		Inhbb
		Zpld2
		Snrk
		B430306N03Rik
		Nol4l
		Adam23
		Sh3rf1
		Tcea2
		Fam83h
		H2bc22
		Mad1l1
		Ctdspl
		Camk4
		Sgk1
		Aig1
		Klb
		Vangl2
		Dock11
		Miip
		Meis1
		Adal
		Spata2l
		Snapc3
		Zc3h12b
		Spag9
		Hsf4
		Asap1
		Sorl1
		Melk
		Zscan22
		Emsy
		Clec9a
		Cd209c
		Armcx2
		Zbtb16
		Ly6e
		Dda1
		Synpo2l
		Ptprk
		Mdc1
		Otud5
		Sult1a1
		Kcnc1
		Cnga4
		Ccp110
		Ermap
		Flywch1
		Trps1
		Neil2
		Rad51d
		Gli1
		Mst1r
		Tfcp2
		Rho
		Vwa3b
		Skor1
		4931428F04Rik
		Mpp2
		Plp1
		Fam214b
		Jag1
		Tmcc1
		Heatr9
		Vcan
		Atad5
		Vgll4
		Glyr1
		Nln
		C1qtnf7
		Crabp2
		Ehmt1
		Asic3
		Xxylt1
		Ms4a4c
		Dnajc7
		Oma1
		Macroh2a1
		Ndufa4l2
		Fndc5
		Ccdc134
		Usf3
		Sucnr1
		Il4i1
		Brd9
		Sppl2b
		Wdr93
		Efl1
		Pi4k2a
		Aimp1
		Ptcd1
		Mrpl48
		Col9a2
		Popdc2
		Rab3a
		Dock6
		Timp1
		Khdrbs3
		Kat6b
		Magi1
		Mettl27
		Wls
		Sct
		Macf1
		Dag1
		Ctbp2
		Hs3st1
		Dcaf4
		Ankmy1
		Baz1a
		Lyst
		Gm7102
		Bcl2l1
		Ptprs
		Myo5a
		Cep76
		Ppig
		Rragb
		Rab11fip3
		Ddx42
		Tysnd1
		Zfp558
		Nr6a1
		Cep126
		Acox2
		Dnah11
		Smyd2
		Zfp46
		Tmem254a
		Btbd7
		Gsto2
		Rasa2
		Arap3
		Rasgrp2
		Gm1043
		Agpat3
		Tmem106b
		Zfp362
		Zfp277
		Large2
		Mpv17l
		Szrd1
		Bcas1
		Tent2
		Eef1d
		Tk2
		Cep43
		Cnpy2
		Lztfl1
		Alms1
		Slc25a33
		Cd33
		LOC118567551
		Sh3bp4
		Nmral1
		Thap7
		Prelid3a
		Muc16
		Gpsm1
		Pfkfb4
		Ocrl
		Stn1
		D11Wsu47e
		Mtx3
		Cpeb4
		Hlcs
		Sectm1a
		Lipt1
		Mrm3
		Bin3
		Thap12
		Rabggta
		Thumpd2
		Tusc3
		Zcchc18
		Fgd6
		Plpp7
		Hs3st2
		Zbtb38
		Cdkl2
		Dab2ip
		Nos3
		Tns3
		Ccm2l
		Tacc3
		Mdm4
		Senp3
		Pex11a
		Tmtc4
		Ascl2
		Ptpru
		Sytl1
		Cab39l
		Dxo
		Zdhhc16
		Zzz3
		Togaram1
		Gm10840
		Xrcc3
		Eva1b
		Sidt1
		Mybl1
		Fas
		Vipr1
		Cbll1
		Nexn
		Ppfia3
		BC049352
		Rnf166
		Pf4
		Pir
		Jakmip1
		Cops4
		Pm20d1
		Kmt5b
		Mdm1
		Dst
		Bcat1
		Ankrd49
		Tmem116
		Gm36079
		Tecpr1
		Csf2rb
		Defb25
		Slc31a1
		Mboat7
		Tshz2
		Bicd2
		C2cd2
		Nbr1
		Tgif2
		Ppm1h
		Rbm25
		Dennd2d
		Cadm1
		Cep63
		Trnt1
		Tnks1bp1
		Plekha4
		Mapk7
		Rgmb
		Tars2
		Ttc7b
		Mrgprx1
		Garem2
		Zfp326
		Sdk1
		Trmo
		Stxbp5
		Sh2b2
		Arrb2
		Ccr2
		Fam221a
		Crtam
		Abcc9
		Klf7
		Ddah2
		Gcdh
		Dmap1
		Hr
		Lars2
		Clca2
		Clec4a4
		Zfp521
		Gm3252
		Zap70
		Spink2
		Gtse1
		Ss18
		Cipc
		Pls3
		Lrfn4
		Runx2
		Stag2
		Gm10033
		Sdf4
		Zfp974
		Ccn6
		Efhc1
		Prss36
		Bclaf3
		Pcdh18
		Mab21l3
		Zfhx3
		Dlgap4
		Rpl34-ps1
		Map2
		Bglap2
		Kctd15
		Gne
		Tcim
		Pnpla3
		Klrb1b
		Grin3b
		Tctn3
		C3ar1
		Igfbp4
		Zfp518a
		Poc1b
		Rfx3
		Exosc10
		Mthfd1l
		Cacna1b
		Lctl
		Sil1
		Ccdc30
		Unc50
		Pola2
		Plekhh1
		Stac3
		Prph
		Tedc2
		Qtrt1
		Taf6l
		Fam171a2
		Lrrc32
		She
		Nr2c2
		Gm3636
		LOC118568594
		Rbm43
		Rbm12b1
		Ccser1
		Gm46058
		Nufip2
		Adgrf3
		Atp8b4
		Zfp688
		Pmel
		Sipa1l3
		Tab3
		B3galnt2
		Edem1
		Fkbp15
		Golm2
		Serpina3n
		Crispld2
		Gak
		Serpinb6a
		Cmas
		Cd46
		Ttf2
		Ltf
		Six1
		Akr1c18
		Alg1
		Tfeb
		Gm9222
		Ppp4r1
		Krtcap3
		Klrk1
		Ldah
		Ptgir
		Bpifc
		Ralyl
		Gpr137
		Mr1
		Zfp760
		Uty
		Cdyl
		Gm31255
		Rapgefl1
		Vegfa
		Fam241b
		Asph
		Rybp-ps
		Fkrp
		Cysltr2
		Dok3
		4933430I17Rik
		Ilf3
		Wdr78
		Selenop
		Lrriq3
		Pag1
		Poll
		Trafd1
		Dnah7a
		Hrob
		Crip2
		Mrps27
		Osbpl1a
		Zfp260
		Prr15
		Gm4963
		Dok7
		Zfp64
		Prepl
		Sort1
		Tmem106a
		Gm36712
		Zfp821
		Septin8
		Smad4
		Sgk3
		Tanc2
		C77080
		Efemp1
		Nmd3
		Cers6
		Papss2
		Slc24a3
		4931406C07Rik
		Morn1
		Map3k19
		Fmr1
		Mfsd4a
		Gas2l1
		Cyhr1
		Plekha2
		Katnip
		Cpt1a
		Kbtbd4
		Carmil2
		Elmo1
		Mtmr3
		Gga3
		Tnk2
		Xirp1
		Yes1
		Pld3
		Zmym5
		Trim3
		Rtl1
		Thbs3
		Chp2
		Oser1
		Gm6713
		Bicc1
		Cep295nl
		Dcun1d3
		Gm35315
		Ceacam18
		Hbs1l
		Xlr3a
		Tbc1d14
		Cdca7
		Tbc1d4
		Wdr47
		Prkn
		Ptpn23
		Trmt10b
		Atrnl1
		Mapre3
		Agrn
		Col9a3
		Gm14548
		Jak2
		Card9
		Spry2
		Mtg1
		Clec4d
		Dhcr7
		Dhx37
		Klk1
		Uros
		Tnp2
		Spata7
		Ppargc1b
		Prss57
		Eloc
		Fcsk
		Chaf1b
		Taf6
		Asgr2
		Adgrl2
		Eif4g3
		Trim72
		Kdm5d
		Afmid
		Camta1
		Kcnq1
		Ddit4l
		Haao
		Gm52042
		Cux1
		Mkks
		Phf11b
		Smyd3
		Tbccd1
		Erg
		Abca6
		Kcnk1
		P4ha1
		Gm4924
		Cdkn2b
		Cdca2
		Rptor
		Snap47
		Syne1
		Rps19
		Usp9x
		Pmm2
		Timm9
		Zfp386
		Srrm2
		Stk38l
		Nfatc2
		Tjap1
		Traf3ip1
		Ankib1
		Pdgfa
		Uba1
		Atp6ap1
		Pcsk4
		Mcrip2
		Ctcfl
		Rabl2
		Kmt2e
		Evi2a
		Fam118b
		Rbpj
		Avil
		Tsen34
		Oasl1
		Gemin8
		Fam3c
		Dusp12
		Zfp513
		Klhl6
		Thoc2
		Ece1
		Fcgrt
		Dnah2
		Pde4d
		Gm2026
		Slc25a25
		Tbc1d22a
		Tspan12
		Nup153
		Efna2
		Adcy4
		Mfsd2a
		Xlr
		Nfyc
		Slco4a1
		Bmi1
		Gmppb
		Per3
		Copg2
		Glis2
		Tmem150b
		Zfp467
		Zfp236
		Trim30c
		Rabgap1
		Gm16500
		1700018B08Rik
		Gm16867
		Noxo1
		Cacnb4
		Gm10157
		Slc39a3
		Wdr41
		Arsg
		Bphl
		Gm10044
		Dnmt1
		Itih3
		Gpalpp1
		Morc2a
		Tspan31
		Lrrc3c
		Nxf2
		Bclaf1
		Npb
		Il12rb1
		Elmod3
		D8Ertd738e
		Syk
		Trmt1l
		Mia2
		Armc7
		Iffo2
		Ss18l1
		Ggt7
		Dnase2b
		Crb3
		Dmtf1
		Rims3
		Dcp1b
		Pon3
		Fanca
		Xaf1
		Folr2
		Gm6686
		Gm3317
		Lca5
		Hspa12b
		Zdhhc9
		Nxt2
		Chmp2a
		Muc6
		Zfand1
		Htatip2
		Dyrk1b
		Abtb1
		Mroh6
		Aldh1l2
		Il23a
		Gm14393
		Dtx4
		Hlf
		Arhgap21
		Atp11a
		Vezf1
		Phkb
		Vgll3
		Tmem205
		Ccar2
		Slc16a8
		Dmpk
		Cyfip2
		Fam185a
		Patl2
		Fhad1
		Arhgef2
		Arhgef1
		Trib2
		Sltm
		Map4k2
		Mpc1
		Hoxa4
		Gm52523
		Pbdc1
		Meis2
		Fam193b
		Marveld2
		Nup205
		Dnaaf3
		Wwc2
		Slc7a10
		Robo2
		Fzd1
		Tpsg1
		Slc9a7
		Sdsl
		Tpcn1
		Il4i1b
		Csdc2
		Tube1
		Anks3
		Naip5
		Cacna2d1
		Pard3b
		Aifm1
		Tmem121b
		Cyp27b1
		Thoc7
		2610318N02Rik
		Cldn10
		Numb
		P2ry12
		Zfp580
		Plcd3
		Ppard
		Cacna1h
		Rmi1
		Nom1
		Tmprss9
		Gal3st2b
		Bdp1
		Samd3
		Tcf19
		Tkfc
		Pla1a
		Jade1
		Tsen54
		Tcf12
		Cdpf1
		Abi3bp
		Proser3
		Smoc2
		Nktr
		Klhdc3
		Mbd1
		Zfp975
		Taf12
		Npas3
		Fpgt
		Luzp1
		Atp6v0e2
		Smarcd3
		Cfap53
		Galc
		Arhgdib
		Msr1
		Leo1
		Tnfrsf17
		Aasdh
		Vps50
		Apbb1ip
		Tigd3
		Ocstamp
		Wdr36
		Ctla2b
		Afdn
		Trp73
		Gpat2
		Fip1l1
		Tnfaip8
		Brap
		Myef2
		Slc38a10
		Dock10
		Luc7l3
		Pigz
		P3h2
		Odf2
		Ypel1
		Adcy1
		Gcnt1
		Ift80
		Rhof
		St3gal1
		Rab15
		Pds5b
		Ano1
		4932438A13Rik
		Tnfsfm13
		Taf9b
		Cda
		B3galt1
		Plxnb1
		9030025P20Rik
		Plekhj1
		Napepld
		Prkcz
		Fyttd1
		Fryl
		Kat7
		Lima1
		Aspdh
		Zfp346
		Hira
		Arfgap1
		Entpd6
		Klf8
		Ccdc122
		Smim8
		Phactr4
		Fam219a
		Cd226
		Map2k1
		Tmem234
		Etv5
		Zfp57
		Polr2m
		Eps8
		Pphln1
		Med25
		Brf2
		Tbkbp1
		Akip1
		Vmn1r4
		Zfp609
		Fyb2
		Col28a1
		Pde6d
		Eya3
		Nr4a2
		Lix1
		Prdm16
		Rpf1
		Tnfrsf10b
		Ncbp1
		Itgb3bp
		Mettl2
		Matn1
		Kbtbd11
		Ubap1l
		Zfp791
		Clcn4
		Ccr9
		Ccdc114
		Gm4724
		Phf7
		Osmr
		Trem2
		Nadsyn1
		Appl2
		Ndrg4
		Wwc1
		Slc26a4
		Tyw3
		Pan2
		Man1c1
		Serpinb1a
		P2ry6
		Acaa1b
		1700003F12Rik
		Dip2c
		Arhgap28
		Ndrg2
		Zfp668
		Hps3
		Dapp1
		Snd1
		Snapc4
		Nacc2
		Gm36375
		Atg5
		1520401A03Rik
		Zscan2
		Hnrnpa1l2-ps2
		Rab7
		Erbin
		Zfp114
		Sbk1
		Tnpo2
		Dbndd2
		Cdc123
		Ccdc90b
		Pts
		Larp1
		Cyb5rl
		Rps6ka6
		Lrrc40
		1700001J03Rik
		Mlst8
		Gps1
		Sdc3
		Prpf38b
		Plat
		Prrt2
		Ccdc24
		Ctf1
		Dnajb13
		Slc35d1
		Fsip1
		Rad51c
		Shisa6
		Ralgds
		Mmadhc
		Tnfrsf12a
		Ints11
		Paox
		Mapt
		Fzd2
		Rere
		Crim1
		Map7d1
		Lin54
		Tshz3
		Zscan21
		Sod3
		Ifi44
		Nat8f4
		Cryz
		Metap2
		E130311K13Rik
		Runx1
		Hectd2
		Agpat4
		Prn
		Dhtkd1
		Pfkfb2
		Abhd8
		Nfyb
		Sh2d1a
		Ammecr1l
		4933407O12Rik
		Rnf144b
		Cdk10
		Samd7
		Ppa2
		Atp5pb
		Nccrp1
		Cyp4b1
		Gp1bb
		Rnf103
		Tmem39b
		Dnajc4
		Mff
		Cluh
		Lrrc28
		Pdss1
		Bcap31
		Aktip
		Postn
		Nploc4
		Cd2ap
		F2rl2
		A130010J15Rik
		Il12a
		Eri3
		Cald1
		Cyb561
		Smg5
		Rab3b
		Ccdc92b
		Zcchc12
		Lrrc4b
		Mpp3
		Zfp74
		Ubr1
		4930438A08Rik
		H6pd
		Slc25a34
		Tph1
		C9orf72
		Midn
		Plxna2
		Pomgnt2
		Zscan18
		Kcnh6
		Pxylp1
		Lag3
		Zdhhc1
		Gm973
		Caly
		Tfg
		Epb41l3
		Tekt4
		Psma3
		Chst3
		Gprc5c
		Bco2
		Cep57
		Smarca2
		Fam178b
		Scai
		Cybrd1
		Themis
		Adamtsl5
		Eif2b3
		Fn1
		Mmp13
		Clmn
		Crybg2
		Rusc2
		Zfp512
		Ddx43
		Rabl3
		Creb1
		Gspt2
		Rcor2
		Clip1
		Crot
		Tmem63b
		Ccdc163
		Ppm1k
		Atxn7
		Nfkb1
		Large1
		Cgn
		Axin1
		Slc10a7
		Sncg
		Myo7a
		Fgfr4
		Tom1l1
		Mtmr11
		Rexo1
		Grk4
		Zmym2
		Vamp7
		Lpar3
		Arrdc3
		Ptgr2
		Enkd1
		Vegfc
		Mettl23
		Pgm3
		Cfap20dc
		Syt3
		Pla2g3
		Klra4
		Smad5
		Kif21a
		Jaml
		Mecp2
		Sult4a1
		Traip
		Acsl3
		Rnf214
		Ccdc62
		Mbtd1
		Ipo8
		Gas7
		Mettl4
		B3gnt4
		Ptpn4
		Itgb8
		Gm3667
		Sumf1
		Tafa3
		Cryzl2
		Cct6b
		Ak1
		Zdhhc20
		Clec4a3
		Gpr162
		Sclt1
		Tec
		Gm14137
		Nt5dc2
		Sh3pxd2a
		Whrn
		Ankrd12
		Mgme1
		Gm12693
		Spag17
		Slc35e2
		Usp3
		Cyp4f16
		C130050O18Rik
		Git2
		Spon2
		Pde7b
		Igsf11
		Itpripl1
		Cdk19
		Fcer2a
		Recql
		Tjp1
		Scml2
		Rhbdl3
		Rlf
		Sgpl1
		Allc
		Gbp6
		Susd1
		Mical3
		Rpain
		Plekhg3
		Vmn2r1
		Map3k13
		Cyp4f13
		Gm51425
		Cd209b
		Tlcd1
		Rps6kl1
		Tesl1
		Bbip1
		Ttc19
		Trp53inp2
		Mapk8
		Klk14
		Grtp1
		Mgat1
		Plekha5
		Pym1
		Acbd5
		Clec2i
		Arl2bp
		Sh2b3
		Terf2
		Mtus1
		Tor1aip1
		Trim36
		1700030J22Rik
		Lrrc31
		Pcgf5
		Celsr3
		Cavin3
		Msx3
		Fgfr1
		Elof1
		Lyrm1
		Fam136a
		Wdyhv1
		Treml4
		Stk32c
		Ncoa3
		Cyp1b1
		Cul4b
		Abhd14a
		Abcb8
		Mrgprx2
		Znrf1
		Gm10634
		LOC115489545
		Mbip
		Nox1
		Ttll5
		Hhat
		Gucy1a1
		Carhsp1
		Jsrp1
		Gdpd1
		Nfrkb
		Lrrc75a
		Tmem143
		Kcnj5
		Zfp518b
		Ncr1
		Tmem151a
		Tdrd7
		Fbxo17
		Shf
		Zfp790
		Dennd1b
		Cass4
		Glrx3
		Cd200r3
		Gm3500
		Slc36a4
		Art5
		Tspan4
		Gpr157
		Rsrc2
		Id1
		Esyt2
		Pigq
		Ccdc33
		Cln3
		Mapre2
		Hook2
		Hax1
		Secisbp2
		Fam118a
		Prickle4
		Zbtb21
		Map4
		Ccl21a
		Brd1
		Tmem38a
		Lztr1
		Tmem255a
		Lox
		Blzf1
		Mllt6
		Mrgpra2b
		Nxpe2
		Cacna1c
		Galnt11
		Cmip
		Fbxl2
		Klk1b9
		Bin1
		Gm38699
		Pkib
		Pga5
		Sh3glb2
		E2f6
		Plagl1
		Ccdc91
		Kif2a
		Caskin2
		Dcaf11
		Elk3
		Mrps18b
		Arrb1
		Gnl2
		Kctd14
		Mthfsd
		Aga
		Rsph6a
		Ociad1
		Gm5784
		Acox3
		Zswim2
		Igfbp5
		Rufy4
		Ptdss2
		Hdac6
		E2f7
		Iqank1
		Zfp786
		Pdyn
		Col17a1
		Itch
		Nphp1
		Napg
		Fam50a
		Mfng
		Ppp2r2d
		Ankrd36
		Wdr70
		Pcdh12
		Zfp629
		Tbc1d13
		Rbp1
		Ankmy2
		Irgm1
		Zfp13
		Mrgpra3
		Shox2
		Kdelr3
		Rtn1
		Stard9
		Tbxas1
		Dgke
		Tmtc3
		Dap3
		LOC118567643
		Tnfaip8l2
		Cdv3
		Zfp184
		Nkx1-2
		Ccne2
		Lrrc73
		Rbbp7
		Arap2
		Lancl1
		Bend3
		Zfp276
		Sp6
		Iqce
		Ccdc15
		Ppp2r5c
		Cd180
		Nr1i2
		Ntng2
		Serpinb9
		Cdkl1
		Helz2
		Lrrc7
		Tmem178
		Tut7
		Macir
		6030468B19Rik
		Fam71b
		Itgam
		Pbxip1
		Kmt5c
		Ift140
		Desi2
		Dtwd1
		Simc1
		Hnrnpa2b1
		Parpbp
		Tns2
		Gabra3
		LOC118568032
		Tmem40
		Zfp524
		Adat1
		Lrfn1
		LOC118567331
		Sema3d
		Slc45a4
		Ndufaf6
		Plscr2
		Mlh3
		Zfp661
		Zfp658
		Josd2
		Mettl15
		Gpr21
		Pkn3
		Dop1a
		Lcorl
		Dscc1
		Adar
		Tubd1
		Zfp799
		Nosip
		Tacc2
		Grina
		Dlg5
		Sh3pxd2b
		Noxa1
		Ap1m2
		Pcdhgb5
		Serhl
		Tbc1d16
		Dennd10
		Dicer1
		Prkcg
		Dnm3
		Galnt5
		Dhrs3
		Lyplal1
		Gm51999
		Chm
		Zmynd15
		Ptpn12
		Tpm2
		Krt80
		Cyp11a1
		Atxn2l
		Spi1
		Zc3h13
		Usp37
		Cdkn2a
		Ppp1r1a
		Oga
		Trpt1
		1700001C19Rik
		Tarm1
		Magee2
		Dennd2c
		P4ha2
		Rhot2
		Ovol1
		Dscam
		Ccn4
		Cldn7
		Msln
		Kdm7a
		Pkm
		Hivep3
		Msh5
		Rai14
		Adcy3
		Tomm34
		Pot1b
		Zfp936
		Bbs12
		AB124611
		Zc2hc1c
		Arhgef12
		Hpf1
		Ppfia4
		Foxp4
		Stox1
		Ccar1
		Lrrc69
		Tmem231
		Ggact
		Rnf44
		Slc7a11
		Lrp12
		Pprc1
		E430018J23Rik
		Anpep
		Pias3
		Cox16
		Nfatc3
		Mrvi1
		3110009E18Rik
		Ociad2
		Nim1k
		Fbxo3
		Arap1
		Kiz
		Pask
		Gtpbp2
		Slc29a3
		Chid1
		Ephb2
		Mov10
		Chd7
		Zfp235
		Pate2
		Pdgfb
		Tgfb1i1
		Arntl
		Prmt7
		Zfp458
		Nat2
		Fam149a
		Paxx
		Rtca
		Lipe
		Zfp704
		Cntrob
		Mlxipl
		Nubp2
		Klra7
		Gm12816
		Glis3
		Zdhhc8
		Matn2
		Trpv2
		Rhbg
		Igf2
		Dcbld1
		Disp2
		Erp27
		Kmt2b
		Lsm6
		Cnbd2
		Cnot1
		Shc3
		Snrnp70
		Anapc5
		Usp51
		Cyb5r4
		Gm38418
		Armt1
		Dnajb4
		Mthfd2
		Strada
		Commd10
		Dazap1
		Zmynd8
		Gnpda2
		Picalm
		Bhmt
		Stx18
		Itgal
		Slc44a1
		Per2
		Osbpl2
		Mef2c
		Ghdc
		Vdac1
		Prelp
		Nhsl2
		Fam240a
		Myo1c
		Lins1
		Epgn
		Ppp1r32
		Dusp8
		Teddm2
		Hacd2
		Ext2
		Mfn2
		Zfp318
		Zranb3
		Igf1r
		Tsku
		Slc28a2
		Ankrd13c
		Tmem198b
		Gimap1
		Mbtps1
		Bmper
		Pik3cg
		Pheta1
		Mcm7
		Srpk3
		Arhgef40
		Ccdc191
		Zdhhc21
		Nup54
		Maob
		Ripor2
		Slmap
		Kbtbd3
		Adarb1
		Wbp2
		Sestd1
		Fcho2
		Sinhcaf
		AA467197
		Fam204a
		Rpl17
		C5ar1
		Sri
		Stim1
		Map4k3
		Zfp523
		Gpr4
		Tbc1d10c
		Glt8d1
		Stat5b
		Colec11
		Ston2
		Reep6
		LOC101055672
		Stag1
		Cavin2
		Zfp40
		Adgre4
		Ripor3
		Nudt2
		Myom3
		Thsd1
		Tmem95
		Ing1
		Setd7
		Babam1
		Cabp5
		Dpep3
		Polk
		Sema3a
		Zcchc7
		Fam186b
		Ablim1
		Tanc1
		Cd164l2
		Gm14295
		Kif1b
		Acvrl1
		Mfsd7a
		Phf11a
		Stum
		Chn2
		Pknox1
		Ubac1
		Fam169b
		Dok4
		Tiam2
		Hcfc1r1
		Zfp575
		Zc3h11a
		Ms4a4d
		Dcun1d4
		Spns3
		Maneal
		Fbxo34
		Ephx4
		A530064D06Rik
		Dcaf12
		Slc14a1
		Tnrc6a
		Zbtb41
		Vmn2r96
		Fbxl15
		Sgk2
		Npm2
		Spry3
		Taok1
		Otos
		Zfp672
		Ager
		Kif13a
		Acad10
		Palb2
		Srpx2
		Pard6g
		0610009B22Rik
		Grk3
		Nrros
		Tax1bp1
		Atp1a3
		Clasrp
		Phf6
		St3gal2
		Pdpk1
		Trem1
		Tulp4
		Gramd2
		Drp2
		Cpped1
		Phactr3
		AI429214
		Slc25a27
		Trem3
		Pde5a
		Nlrp1b
		Ccr1
		Resf1
		Tlr6
		Ctps2
		Apoa2
		Gpcpd1
		Pklr
		Fen1
		Crat
		Api5
		Nemp1
		Vps13a
		Slc25a47
		Trrap
		Gm17455
		Crtc2
		Fundc1
		Smurf2
		Gm38999
		Gm14434
		Lsmem2
		Inhba
		Kyat1
		Clip2
		Elmo3
		Gzma
		Far1
		Zfp65
		Gp9
		Fndc3b
		Fsd1
		Pnldc1
		Atxn7l3
		Itga11
		Acaca
		Ccny
		Pawr
		Ift81
		Mmp23
		Sar1a
		Clec2l
		Trim12c
		Cyp2d26
		Kif5a
		Gpr55
		Chadl
		Vapa
		Gm48826
		Camkmt
		Trmt2a
		Kctd3
		Ptpn1
		Eprs
		Gin1
		8030474K03Rik
		Rpe
		Parp11
		Nbn
		Ptpn18
		Trim30d
		Gnl3l
		Sfmbt1
		Cdin1
		Marchf3
		Fam160a2
		Mbd2
		Cfap61
		Ryr1
		Appl1
		Dph7
		Ncoa2
		Slc16a9
		Dnase1l1
		Arnt
		Ube2j1
		Clcn3
		Tmem208
		4430402I18Rik
		Jmjd1c
		Clcf1
		Gtpbp10
		Ndrg3
		Adgrd1
		Cspp1
		Notch3
		Nr4a1
		Mat1a
		Dip2b
		Fam98a
		Zfp608
		Ptk2
		Fanci
		Mcph1
		Tnfsf13b
		Iscu
		Cpsf6
		Calr3
		Ambra1
		Pard6a
		Nsmce1
		Speer1
		Ahi1
		Dmbx1
		Rpl3l
		9430038I01Rik
		Dse
		Parvb
		Traf1
		Alox5
		Depdc5
		Cops7a
		Prdm8
		Gipr
		Ak8
		Cryzl1
		Gcnt2
		Khdc1c
		Tssc4
		Ehmt2
		Zfp771
		Rpgrip1l
		Septin2
		Tcirg1
		Arhgef37
		Brip1
		Fxyd7
		Osbpl9
		Arsi
		Rarb
		Rad51b
		Dcp1a
		Tmem86b
		Adamts3
		Retreg2
		Zscan10
		Dmkn
		Csprs
		Ccdc125
		Hps4
		Aire
		Lmna
		Impact
		Cdc14b
		Ino80e
		Pak2
		Chmp2b
		Sh3yl1
		Sgtb
		Cthrc1
		Ifih1
		Rpa4
		Map3k12
		Map2k6
		St6gal1
		Arid4b
		Mtif2
		Mapkapk3
		Btrc
		Tmem62
		Smim19
		Ethe1
		Crocc2
		Ppcs
		Fzd6
		Gm33887
		Prox2
		Cit
		Myo18b
		Sec31a
		Tmem245
		Daxx
		Ctnnb1
		Tspyl2
		Klhl33
		Tnk1
		Prpf4b
		Il15ra
		Azin2
		Tagap
		Tdp1
		Carmil3
		Dpf3
		Zfp449
		Clock
		Csnk1e
		Taf1a
		Crb2
		Adam6a
		Armcx4
		Ripk4
		Eif4e
		Crisp2
		Slc9b2
		Madd
		Raf1
		Cep350
		Arpp21
		Svil
		Spata6
		Grp
		Mier1
		Pxk
		Dlec1
		Cacna2d2
		Zfc3h1
		N4bp2l2
		Cacna1i
		Il2rb
		LOC118568645
		LOC118567625
		Rapgef1
		Pde11a
		Nrg4
[truncated: 5,289 more rows]

## Sheet: CD8_1.5
Names	total	elements
CD8_1.5 Fold HGNC	21	Il10
		Ifna5
		Il21
		Il27
		Il34
		Il2
		Tnf
		Il6
		Lif
		Ebi3
		Cxcl12
		Il7
		Csf3
		Tnfsf8
		Il19
		Csf2
		Il15
		Csf1
		Ccl1
		Ccl25
		Il18
HGNC	112	Ccl3L3
		Il22
		Cxcl13
		Xcl1
		Ccl3
		Il17C
		Ifne
		Il36G
		Ppbp
		Cxcl9
		Il11
		Ccl13
		Ccl4L1
		Tnfsf18
		Tgfb2
		Ccl2
		Xcl2
		Cxcl14
		Ccl15
		Cxcl8
		Tnfsf15
		Kitlg
		Il5
		Il17B
		Ifng
		Il16
		Ccl28
		Ccl16
		Ccl5
		Ifna6
		Ccl4L2
		Cxcl11
		Ifna10
		Tnfsf4
		Ifnk
		Tgfb3
		Ccl14
		Ifna17
		Il31
		Ccl20
		Il33
		Osm
		Ccl27
		Cxcl10
		Ifnb1
		Ccl4
		Ccl3L1
		Cxcl5
		Il32
		Il12A
		Ccl11
		Cxcl6
		Il17D
		Il9
		Ltb
		Ccl7
		Il13
		Il36A
		Ifna4
		Ccl22
		Ccl19
		Il23A
		Ifna16
		Ifna1
		Tnfsf14
		Cxcl17
		Il4
		Il24
		Ifnl2
		Tgfb1
		Il17F
		Il36B
		Il1B
		Mydgf
		Il37
		Ccl21
		Ifna2
		Ifnl1
		Cxcl3
		Ifna21
		Ifna8
		Tnfsf10
		Ifna13
		Ccl26
		Il26
		Ccl24
		Ifnl3
		Il20
		Cxcl2
		Il17A
		Tnfsf13B
		Ifna7
		Tnfsf11
		Ifnl4
		Ifna14
		Cx3Cl1
		Lta
		Ccl23
		Ccl17
		Ccl8
		Il1A
		Il25
		Tnfsf12
		Pf4V1
		Cxcl16
		Il12B
		Tnfsf9
		Il3
		Tnfsf13
		Ccl18
		Cxcl1
		Il1Rn
CD8_1.5 Fold	6502	Tnfrsf13b
		Mtmr10
		Wnt11
		Gm38510
		Sergef
		Chil5
		Sorbs3
		Ruvbl2
		Srrm1
		Dcun1d2
		Plekhg2
		Mks1
		Gm14444
		Zfp607a
		Cep290
		Setd6
		Pex19
		Bbs9
		Zfp90
		Ccdc173
		Wdr33
		Fam205a4
		Pcdh1
		Cyb5r3
		Trmt5
		Mup10
		Ap5s1
		Lrig2
		Zfp853
		Phax
		Blvrb
		Spock2
		Alg11
		Hmgn3
		Herc3
		Bscl2
		Ttll11
		Wnk4
		Cept1
		Ino80d
		Psd4
		Gdpd2
		Nkain1
		Zdhhc23
		Actn4
		Lrrn4cl
		Mcm3
		Tmem250-ps
		Gtf2e2
		Dhrs7b
		Max
		Ercc6
		Rhebl1
		Glrx2
		Slc41a3
		Gpat3
		Bicdl1
		Loxl1
		Acsl4
		Fignl2
		Rad54l
		Gm5134
		Myo1b
		Nek6
		Kcnh1
		Tom1l2
		Tango2
		Ggh
		Ldlrad1
		Hdgf
		Neil1
		Coa8
		Arhgap35
		Trim45
		Mllt10
		Tm4sf19
		Inka2
		Ralgapb
		Grk5
		Peli3
		Gm10145
		Snx24
		Usp2
		Pgap2
		Def8
		Uri1
		Ptprb
		Cnot4
		Bbx
		Mlip
		Ncoa4
		Gstp3
		Utrn
		Prkag2
		Samd10
		Nkpd1
		LOC118567343
		Mss51
		Arhgap29
		Cd22
		Slc15a1
		Coch
		Dnah17
		Pbx4
		Cerk
		Ccdc106
		Gm42323
		B430306N03Rik
		Snrk
		Nol4l
		Adam23
		Sh3rf1
		Mad1l1
		Fam83h
		Ctdspl
		Camk4
		Sgk1
		Aig1
		Vangl2
		Gm10461
		Miip
		Meis1
		Adal
		Snapc3
		Spata2l
		Zc3h12b
		Spag9
		Hsf4
		Cbfb
		Asap1
		Pcbd2
		Melk
		Zscan22
		Emsy
		Cd209c
		Clec9a
		Zbtb16
		Ly6e
		Armcx2
		Ptger3
		Ptprk
		Mdc1
		Otud5
		Kcnc1
		Gata1
		Sult1a1
		Ccp110
		Ermap
		Rac3
		Trps1
		Neil2
		Rad51d
		Gli1
		Ccdc71
		Spaca9
		Mst1r
		Dmrta2
		Vwa3b
		Skor1
		Mindy2
		4931428F04Rik
		Mpp2
		Plp1
		Fam214b
		Tmcc1
		Heatr9
		Atad5
		Vcan
		Vgll4
		Glyr1
		Nln
		Fnbp4
		Stx8
		Pcdhga2
		Ehmt1
		Asic3
		Xxylt1
		Oma1
		Ndufa4l2
		Capns1
		Usf3
		Brd9
		Sppl2b
		4930503L19Rik
		Wdr93
		Pi4k2a
		Efl1
		Mrpl48
		Ptcd1
		Lrrc29
		Popdc2
		Rab3a
		Dock6
		Timp1
		Kat6b
		Zfp703
		Magi1
		Mettl27
		Dag1
		Macf1
		Casp12
		Ctbp2
		Dcaf4
		Ankmy1
		Hoxc8
		Bcl2l1
		Ptprs
		Myo5a
		Ppig
		Zfp677
		Rab11fip3
		Rragb
		Ddx42
		Zfp558
		Nr6a1
		Wdfy1
		Smyd2
		Dnah11
		Gm17669
		Zfp46
		Tmem254a
		Gsto2
		Btbd7
		Rasa2
		Arap3
		Rasgrp2
		Agpat3
		Tmem106b
		Large2
		Mpv17l
		Szrd1
		Tent2
		Eef1d
		Tk2
		Bcl6b
		Rgl1
		Slc2a4
		Treml1
		Cep43
		Lztfl1
		Ep300
		Slc25a33
		Cd33
		Sh3bp4
		Thap7
		Gpsm1
		Crybg1
		Ocrl
		Pfkfb4
		D11Wsu47e
		Mtx3
		Hlcs
		Rbm48
		Lipt1
		Bin3
		Tusc3
		Lamc2
		Zcchc18
		Fgd6
		Capn11
		Hs3st2
		Zbtb38
		Cdkl2
		Dab2ip
		Iqcn
		Tns3
		Tacc3
		Ccm2l
		Dthd1
		Mdm4
		Senp3
		Pex11a
		Tmtc4
		Ptpru
		Cab39l
		Sytl1
		Zdhhc16
		Zzz3
		Togaram1
		Mrpl1
		Scarb1
		Eva1b
		Vipr1
		Mybl1
		Fas
		C1qtnf1
		Tcf21
		Cbll1
		Ppfia3
		BC049352
		Rnf166
		Card6
		Trim24
		Cyp2e1
		Pir
		Cops4
		Jakmip1
		Elavl3
		Kmt5b
		Mdm1
		Dst
		Tmem116
		Tecpr1
		Plekhb2
		Tshz2
		Mboat7
		C2cd2
		Nbr1
		Rbm25
		Dennd2d
		Cadm1
		Cep63
		Trnt1
		Tnks1bp1
		Plekha4
		Mapk7
		Mtus2
		Tars2
		Ttc7b
		Mrgprx1
		Zfp326
		Mcat
		Sh2b2
		Ccr2
		Fam221a
		Ddah2
		Gcdh
		Hr
		Wasf3
		Lars2
		Zfp521
		Zap70
		Prom1
		Ss18
		Gm35060
		Kcne4
		Cipc
		Runx2
		Trnau1ap
		Sfrp1
		Upf2
		Stag2
		Zfp974
		Prss36
		Bclaf3
		Zfhx3
		Dlgap4
		Map2
		Isca2
		Kctd15
		Pmp22
		Gne
		Sh3glb1
		Pnpla3
		Grin3b
		Tfb2m
		Klrb1b
		Zfp518a
		Poc1b
		Rfx3
		Mthfd1l
		Sil1
		Ccdc30
		Unc50
		Pola2
		Plekhh1
		Qtrt1
		Fam171a2
		Nr2c2
		Mtpap
		Lrrc32
		Rbm43
		Rbm12b1
		Kcna5
		Ccser1
		Adgrf3
		Atp8b4
		Pmel
		Sipa1l3
		Tab3
		Edem1
		Tmprss13
		Golm2
		Fkbp15
		Serpina3n
		Gak
		Crispld2
		Serpinb6a
		Ttf2
		Ltf
		Akr1c18
		Alg1
		Gm9222
		Ppp4r1
		Sh2d4a
		Klrk1
		Ldah
		Bpifc
		Gpr3
		Cfap157
		Gpr137
		Gpr146
		Mr1
		Zfp760
		Uty
		Cdyl
		Zbtb3
		Vegfa
		Fam241b
		Asph
		Fkrp
		Atat1
		4933430I17Rik
		Stam
		Ilf3
		Selenop
		Wdr78
		Pag1
		Poll
		Trafd1
		Dnah7a
		Crip2
		Hrob
		Gjc1
		Osbpl1a
		Mrps27
		Zfp260
		Prr15
		Gm4963
		Dok7
		Prepl
		Sort1
		Tmem106a
		Chrna2
		Gpc6
		Zfp821
		Septin8
		Smad4
		Rer1
		Tanc2
		C77080
		Nmd3
		Efemp1
		Bnipl
		Slc24a3
		4931406C07Rik
		Morn1
		Map3k19
		Akr1b8
		Slc15a2
		Mfsd4a
		Otud6b
		Gas2l1
		Gng11
		Cyhr1
		Plekha2
		Lrpprc
		Katnip
		Cpt1a
		Kbtbd4
		Carmil2
		Mtmr3
		Gga3
		Tnk2
		Mcm8
		Pld3
		Zmym5
		Mcm10
		Trim3
		Thbs3
		Oser1
		Gm6713
		Clec4n
		Dcun1d3
		Gm35315
		Ceacam18
		Hbs1l
		Mug2
		Tbc1d14
		Cdca7
		Tbc1d4
		Wdr47
		Prkn
		Ptpn23
		Trmt10b
		Atrnl1
		Mapre3
		Gm7697
		Agrn
		Col9a3
		Cyp1a1
		Far2
		Jak2
		Gm14548
		Card9
		Pbk
		Mtg1
		Clec4d
		Dhcr7
		Dhx37
		Klk1
		Bmp2k
		Uros
		Spata7
		Ppargc1b
		Dnajb7
		Prss57
		Eloc
		Fcsk
		Dll4
		Taf6
		Adgrl2
		Eif4g3
		Kdm5d
		Trim72
		Afmid
		Camta1
		Kcnq1
		Haao
		Cux1
		Mkks
		Phf11b
		H2-Ob
		Rnf43
		Tbccd1
		Erg
		Abca6
		P4ha1
		Kcnk1
		Gpx4
		Gm4924
		Cdca2
		Rptor
		Sp4
		Prok1
		Snap47
		Vps39
		Syne1
		Rps19
		Usp9x
		Timm9
		Srrm2
		Nfatc2
		Stk38l
		Ankib1
		Tjap1
		Traf3ip1
		Coro1b
		Atp6ap1
		Pcsk4
		Mcrip2
		Rabl2
		Kmt2e
		Rbpj
		Fam118b
		Avil
		Tsen34
		Gemin8
		Fam3c
		Boc
		Zfp513
		Qtrt2
		4921507P07Rik
		Hspb7
		Cdh2
		Septin1
		Ccno
		Btn1a1
		Ece1
		Dhdds
		Gm6293
		Dnah2
		Pde4d
		Gm2026
		Hmgxb3
		Slc25a25
		Tbc1d22a
		Tspan12
		Adcy4
		Efna2
		Tmem236
		Mfsd2a
		Nfyc
		Xlr
		Slco4a1
		Bmi1
		Per3
		Copg2
		Glis2
		Nr1d1
		Rnf146
		Zfp467
		Zfp236
		Rabgap1
		Trim30c
		Gm16867
		Noxo1
		Gm10157
		Cacnb4
		Slc39a3
		Arsg
		1700093K21Rik
		Gm10044
		Bphl
		Dnmt1
		Itih3
		Fbln5
		Gpalpp1
		Tspan31
		Morc2a
		Nxf2
		Bclaf1
		1700102P08Rik
		Il12rb1
		Scyl1
		Elmod3
		Syk
		Mia2
		Iffo2
		Dnase2b
		Ggt7
		LOC118568475
		Capn3
		Crb3
		Dmtf1
		Rims3
		Dcp1b
		Fanca
		Xaf1
		Folr2
		Gm6686
		Mitd1
		Hspa12b
		Lca5
		Cfap300
		Zdhhc9
		Tmprss7
		Nxt2
		Chmp2a
		Aurka
		Gstt3
		Htatip2
		Muc6
		Zfand1
		Foxp3
		Abtb1
		Gm14393
		2610042L04Rik
		Arhgap21
		Atp11a
		Vezf1
		Phkb
		Vgll3
		Tmem205
		Dmpk
		Fam185a
		Arhgef2
		Cyfip2
		Arhgef1
		Sltm
		Map4k2
		Mpc1
		Clic3
		Pbdc1
		Meis2
		Gipc3
		Fam193b
		Marveld2
		Slc7a10
		Adm2
		Robo2
		Zbtb40
		Tpsg1
		Sdsl
		Slc9a7
		Tpcn1
		Il4i1b
		Tube1
		Naip5
		Anks3
		Pard3b
		Aifm1
		Ccnc
		Thoc7
		Numb
		P2ry12
		Ppard
		Plcd3
		Cacna1h
		LOC115489115
		Rmi1
		Tmprss9
		Fnip2
		Bdp1
		Gm34296
		Samd3
		Tuft1
		Tkfc
		Pla1a
		Cyp4a12b
		Tcf12
		Abi3bp
		Proser3
		Nktr
		Mbd1
		Scamp5
		Taf12
		Zfp975
		Crtc3
		Fpgt
		Npas3
		Sox15
		LOC118568473
		Galc
		Msr1
		Tmem179
		Tnfrsf17
		Aasdh
		Vmn2r97
		Tigd3
		Wdr36
		Afdn
		Trp73
		Morf4l1
		Gpat2
		Lrrc2
		Fip1l1
		Tnfaip8
		Brap
		Myef2
		Slc38a10
		Dock10
		Luc7l3
		Pigz
		P3h2
		Odf2
		Crb1
		Ypel1
		Gcnt1
		Rhof
		St3gal1
		Ano1
		Pds5b
		4932438A13Rik
		Tnfsfm13
		Plxnb1
		9030025P20Rik
		Plekhj1
		Prkcz
		Napepld
		Klhdc1
		Fyttd1
		Fryl
		Kat7
		Lima1
		Ms4a2
		Zfp346
		Hira
		Mtrr
		Entpd6
		Arfgap1
		Klf8
		Ccdc122
		Fam219a
		Cd226
		Tmem234
		Etv5
		Eps8
		Pphln1
		Med25
		Lrrtm2
		Slc23a1
		Pde6d
		Scn2b
		Nr4a2
		Eya3
		Mvk
		Ccdc189
		Rpf1
		Prdm16
		Uhrf1
		Ncbp1
		Itgb3bp
		Sstr2
		Ubap1l
		Clcn4
		Ccdc114
		Ccr9
		Gm4724
		Phf7
		Rhoa
		Osmr
		Appl2
		Pan2
		Svep1
		Acaa1b
		Arhgap28
		Dip2c
		Ndrg2
		Zfp668
		Hps3
		Dapp1
		Ryr2
		Snd1
		Snapc4
		Klhl13
		Nacc2
		Ankrd27
		1520401A03Rik
		Atg5
		Popdc3
		Zscan2
		Il17rb
		Zfp114
		Sbk1
		Tnpo2
		Cdc123
		Ccdc90b
		Pts
		Dbndd2
		Larp1
		Cyb5rl
		Ccdc103
		Mlst8
		Gps1
		Prpf38b
		Plat
		Ccdc24
		Ctf1
		2310057M21Rik
		Ralgds
		Mmadhc
		Tigit
		Ints11
		Pgm2l1
		Paox
		Mapt
		Gm20620
		Fndc4
		Rere
		Crim1
		Map7d1
		Lin54
		Tshz3
		Ifi44
		Nat8f4
		Gm40369
		Arhgap6
		Metap2
		Hectd2
		Agpat4
		Abhd8
		Dhtkd1
		Sh2d1a
		Ammecr1l
		Cdk10
		Rnf144b
		4933407O12Rik
		Ube2d1
		Samd7
		Ppa2
		Atp5pb
		Catsper3
		Nccrp1
		Tmem39b
		Mff
		Cluh
		Lrrc28
		Pdss1
		Gna15
		Aktip
		Nploc4
		Cd2ap
		Il12a
		Blm
		Naa25
		Eri3
		Scara3
		Zbtb48
		Vwa3a
		Cyb561
		Smg5
		Ccdc92b
		Mpp3
		Lrrc4b
		Zfp74
		Gm13212
		H6pd
		C9orf72
		Midn
		Plxna2
		Pomgnt2
		Pxylp1
		Zdhhc1
		Gm973
		Tfg
		Epb41l3
		Smyd1
		Psma3
		Chst3
		Gprc5c
		Bco2
		Smarca2
		Fam178b
		Scai
		Themis
		Adamtsl5
		Amdhd1
		Fcnb
		Zfp950
		Ptgis
		Fn1
		Zfp512
		Rusc2
		Ddx43
		Rabl3
		Creb1
		Rcor2
		Clip1
		Tmem63b
		Ccdc163
		Atxn7
		Nfkb1
		Nudt10
		Large1
		Slc10a7
		Axin1
		Gsdme
		Efhc2
		Pex16
		Pgf
		Rexo1
		Mtmr11
		Grk4
		Zmym2
		Arrdc3
		Gm21992
		Mettl23
		Vegfc
		Enkd1
		Zfp750
		Cfap20dc
		Gpr82
		Pla2g3
		Syt3
		Zfp651
		Smad5
		Jaml
		Nek7
		Wipf3
		Acsl3
		Kctd12b
		Rnf214
		Ccdc62
		Mbtd1
		Mettl4
		Gas7
		B3gnt4
		Ptpn4
		Itgb8
		Gm3667
		Zfp202
		Cyp2c23
		Cct6b
		Zdhhc20
		Clec4a3
		Sclt1
		Tec
		Nt5dc2
		Sh3pxd2a
		Whrn
		Ankrd12
		Slc32a1
		Usp3
		Slc35e2
		Cyp4f16
		Xpo7
		Git2
		C130050O18Rik
		Neurl3
		Itpripl1
		Igsf11
		Cdk19
		Kcnmb3
		Recql
		Fcer2a
		Inha
		Tjp1
		Peli2
		Rhbdl3
		Rlf
		Allc
		Sgpl1
		Gbp6
		LOC118567805
		Susd1
		Mical3
		Plekhg3
		Map3k13
		Cyp4f13
		Gm11545
		Gm51425
		Cd209b
		Tlcd1
		Rps6kl1
		Bbip1
		Tesl1
		Ttc19
		Trp53inp2
		Mgat1
		Mapk8
		Plekha5
		Clec2i
		Acbd5
		Mtus1
		Tor1aip1
		1700030J22Rik
		Pcgf5
		Cavin3
		Lyrm1
		Elof1
		Cln8
		Fam136a
		Wdyhv1
		Stk32c
		Treml4
		Ncoa3
		Cyp1b1
		Abhd14a
		Abcb8
		Znrf1
		Mrgprx2
		LOC115489545
		2210418O10Rik
		Tecpr2
		Ttll5
		Gucy1a1
		Hhat
		Nfrkb
		Jsrp1
		Carhsp1
		Lrrc75a
		Tmem143
		Zfp518b
		Tdrd7
		Fbxo17
		Cass4
		Dennd1b
		Zfp790
		Cd200r3
		Csta2
		Gm3500
		Slc36a4
		Gpr157
		Art5
		Rsrc2
		Esyt2
		Ccdc33
		Cln3
		Stk26
		Hook2
		Hax1
		Secisbp2
		Fam118a
		Zbtb21
		Rfx2
		Fam71f2
		Map4
		Ccl21a
		F10
		Lztr1
		Mllt6
		Mrgpra2b
		Nxpe2
		Xkr5
		Cacna1c
		Cmip
		Tctn2
		Fbxl2
		Gm38699
		Bin1
		Pkib
		Stxbp4
		Lamb1
		Pga5
		Sh3glb2
		E2f6
		Fbxl16
		Ccdc91
		Cracdl
		Kif2a
		Caskin2
		Dcaf11
		Gjd3
		Elk3
		Mrps18b
		Arrb1
		B3galnt1
		Gnl2
		Mthfsd
		Kctd14
		Aga
		Ociad1
		Septin5
		Ppp2r2c
		Tmc3
		Gm5784
		Acox3
		Myl10
		Pm20d2
		Rufy4
		Hdac6
		Ptdss2
		E2f7
		Zfp786
		Afap1
		Pdyn
		Nphp1
		Ppp2r2d
		Mfng
		Ankrd36
		Tbc1d13
		Zc3h6
		Clhc1
		Ccdc102a
		Shox2
		Rnf167
		Rtn1
		Stard9
		Pot1a
		Tbxas1
		Tmem106c
		Dgke
		Tmtc3
		Gm45988
		Stil
		Rsph9
		Dap3
		LOC118567643
		Rwdd2a
		Gstt1
		Zfp184
		Ccne2
		Bend3
		Lancl1
		Arap2
		Zfp276
		Sp6
		Iqce
		Ccdc15
		Bud31
		Ppp2r5c
		Serpinb9
		Cdkl1
		Ntng2
		Lrrc7
		Vtn
		Tut7
		Macir
		Itgam
		Kmt5c
		Pbxip1
		Ift140
		LOC108167594
		Dtwd1
		Simc1
		Parpbp
		Tns2
		Gabra3
		Zfp524
		Tmem40
		Cops3
		Lrfn1
		Slc45a4
		Zfp661
		Ndufaf6
		Mlh3
		Josd2
		Mettl15
		Pkn3
		Dop1a
		D1Pas1
		Lcorl
		Adar
		Nosip
		Tacc2
		Grina
		Dlg5
		Noxa1
		Tmem74
		Ap1m2
		Serhl
		Dennd10
		Tbc1d16
		Zdhhc17
		Dicer1
		Rnf169
		Prkcg
		Ptprm
		Dnm3
		Dhrs3
		Ppp2r3a
		Chm
		Zmynd15
		Ptpn12
		Tpm2
		Cyp11a1
		Atxn2l
		Zc3h13
		Usp37
		Oga
		Trpt1
		Dennd2c
		Tepp
		P4ha2
		Rem1
		Dscam
		Cldn7
		Kdm7a
		Pkm
		Hivep3
		Msh5
		Mroh2a
		Adcy3
		Tomm34
		Pot1b
		Bbs12
		Hpf1
		Irf9
		Arhgef12
		Zc2hc1c
		Rpl17-ps8
		Cd80
		Tmem231
		Rnf44
		Slc7a11
		Calml4
		Lrp12
		Pprc1
		Pias3
		Cox16
		Mfhas1
		Anpep
		3110009E18Rik
		Nfatc3
		Mrvi1
		Fbxo3
		Arap1
		Pask
		Slc25a35
		Slc29a3
		Chid1
		Ephb2
		Mov10
		Chd7
		Zfp235
		Pdgfb
		Tgfb1i1
		Arntl
		Zfp458
		Nat2
		Paxx
		Lysmd4
		Rtca
		Lipe
		Zfp704
		Cntrob
		Nubp2
		Irak2
		Glis3
		Zdhhc8
		Trpv2
		Zfp996
		Frzb
		Dcbld1
		Lsm6
		Kmt2b
		Erp27
		Cnbd2
		Cnot1
		Anapc5
		Cyb5r4
		Strada
		Dnajb4
		Mthfd2
		Commd10
		Mea1
		Erh
		Dazap1
		Slc25a26
		Zmynd8
		Picalm
		Stx18
		Slc44a1
		Per2
		Osbpl2
		Ap5b1
		Itga9
		Crocc
		Edrf1
		Mef2c
		Ghdc
		Nhsl2
		Fam240a
		Bmp6
		Myo1c
		Lins1
		Exoc5
		Ppp1r32
		Ext2
		Mfn2
		Igf1r
		Zranb3
		Slc28a2
		Pigf
		Ankrd13c
		Tmem198b
		Mbtps1
		Trim5
		Pik3cg
		Pheta1
		Zdhhc21
		Srpk3
		Arhgef40
		Ccdc191
		Nprl2
		Nup54
		Ripor2
		Slmap
		Usp42
		Adarb1
		Kbtbd3
		Socs6
		Sestd1
		Fcho2
		AA467197
		Fam204a
		Rpl17
		Gm572
		Stim1
		Map4k3
		Gpr4
		Glt8d1
		Tbc1d10c
		Crip3
		Colec11
		Ston2
		Atg10
		LOC101055672
		Stag1
		Zfp40
		Ripor3
		Trub1
		Nudt2
		Myom3
		Thsd1
		Ing1
		Polk
		Sema3a
		Zcchc7
		Ablim1
		Tanc1
		Gm14295
		Kif1b
		Mfsd7a
		Acvrl1
		Phf11a
		Chn2
		Mtmr2
		Ubac1
		Fam169b
		Tiam2
		Lman2l
		Zc3h11a
		Dcun1d4
		Spns3
		Maneal
		Fbxo34
		A530064D06Rik
		Dcaf12
		Tnrc6a
		Zbtb41
		Fbxl15
		Npm2
		Taok1
		Otos
		Zfp672
		Ager
		Kif13a
		Acad10
		Stat4
		Reep1
		Palb2
		Srpx2
		Pcgf6
		Grk3
		0610009B22Rik
		Nrros
		Npas2
		Cerkl
		Stk36
		Clasrp
		Uso1
		Pdpk1
		Tulp4
		Trem1
		Shq1
		Gramd2
		Drp2
		Cpped1
		Slc25a27
		Trem3
		Tlr6
		Resf1
		Ctps2
		Gpcpd1
		Pklr
		Fen1
		Crat
		Vps13a
		Slc25a47
		Trrap
		Fundc1
		Gm5459
		Smurf2
		Gm14434
		Kyat1
		B4galt6
		Inhba
		Clip2
		Far1
		Zfp65
		Gp9
		Fndc3b
		Pnldc1
		Atxn7l3
		Acaca
		Cul4a
		Ccny
		Ift81
		Mmp23
		Cadps2
		Kif5a
		Gpr55
		Trmt2a
		Atf6
		Ptpn1
		Kctd3
		Eprs
		Cdc42
		8030474K03Rik
		Rpe
		Parp11
		Nbn
		Trim30d
		Gnl3l
		Med20
		H2-M2
		Marchf3
		Sfmbt1
		Fam160a2
		Arglu1
		Cdin1
		Pkd2l1
		Mfap3l
		Prune1
		Appl1
		Dph7
		Ncoa2
		Dnase1l1
		Arnt
		Reck
		Sult2b1
		Clcn3
		Tmem208
		Jmjd1c
		Clcf1
		Klrb1a
		Cspp1
		Ndrg3
		Notch3
		Nr4a1
		Guca1b
		Dip2b
		Fam98a
		Zfp608
		Ptk2
		Fanci
		Mcph1
		Hjurp
		Iscu
		Calr3
		Trim43c
		Chrnb4
		Nsmce1
		Ahi1
		Dse
		Parvb
		Traf1
		Alox5
		Depdc5
		Gipr
		Pgam2
		Cops7a
		Ak8
		Tssc4
		Zfp771
		Rpgrip1l
		Septin2
		Tcirg1
		Eml6
		Arhgef37
		Brip1
		Osbpl9
		Rad51b
		Cd59a
		Kcnt1
		Tmem86b
		Adamts3
		Retreg2
		Ahrr
		Gstt2
		B3glct
		Ccdc125
		Hps4
		Lmna
		Impact
		Cdc14b
		Ino80e
		Gjc2
		Pde8b
		Chmp2b
		Sh3yl1
		Bgn
		Nudt18
		Nhlh1
		Ifih1
		Map3k12
		Map2k6
		St6gal1
		Arid4b
		Mapkapk3
		Prpf3
		Mtif2
		Btrc
		Knop1
		Ethe1
		Tmem62
		Smim19
		Ppcs
		Gm33887
		Crocc2
		Fzd6
		Txlna
		Prox2
		Cit
		Sec31a
		Daxx
		Tmem245
		Gm5161
		Ctnnb1
		Klhl33
		Tnk1
		Il15ra
		Azin2
		Tdp1
		Carmil3
		Dpf3
		Clock
		Csnk1e
		Taf1a
		Crb2
		Armcx4
		Crisp2
		Slc9b2
		Fnip1
		Madd
		Htr5b
		Arpp21
		Raf1
		Svil
		Spata6
		Mier1
		Pxk
		Cyp27a1
		Dlec1
		Zfc3h1
		Cacna2d2
		N4bp2l2
		Cacna1i
		Il2rb
		Rapgef1
		Pde11a
		Abl1
		Lrrc27
		Mgl2
		Dao
		Tacc1
		Atp23
		Olfr221
		Plxnb2
		Ccdc39
		Slc26a9
		Siglech
		Ep400
		Zfp438
		Btbd11
		Cbx7
		Ncapg2
		Fmn1
		Urgcp
		Flt3l
		Icos
		Mcam
		Pycr1
		Foxp1
		Dis3l2
		Cep128
		Sdr42e1
		Nagk
		Cyp7b1
		Gsta3
		Sytl3
		Rprd1b
		Bcas3
		Gm4788
		Gabpa
		Rbm10
		Pwwp2b
		Birc6
		Cmbl
		Rassf2
		Inpp5a
		Ikbke
		Fam107b
		Cyth1
		Apobec3
		Zc3h14
		Gm40853
		L3mbtl1
		Gm38525
		Syngr4
		Chmp6
		Ttpal
		Gpr179
		Rab11fip1
		Sh3kbp1
		Thoc2l
		Mmab
		Wdr4
		Lgalsl
		Pex2
		Prpf31
		Rab3c
		Rnf213
		Nutf2
		Bcr
		Pop5
		Casp8
		Myl12a
		Cmtm3
		Fbxo2
		Hdac9
		Cdc14a
		Myo5c
		Trpm6
		Rfx5
		Lrrc57
		Gtf2ird2
		Camk2b
		Inpp4a
		Fam124b
		Phf19
		Rpl39l
		Atp6v0a1
		Lrp1
		Cox10
		Caap1
		Pfdn2
		Cyp4f15
		Islr2
		Synpo
		Ssbp3
		H2al1k
		Ulk1
		Amy2a5
		Ppil3
		Cfap126
		Stx16
		Tbc1d9b
		Dmbt1
		Igsf10
		A630001G21Rik
		Nr2f2
		Pms2
		Rprd2
		Ophn1
		Mamdc2
		Galnt9
		Ifit1bl1
		Med13l
		Ddx21
		Filip1l
		Syne3
		Kcnk10
		Srcin1
		Trim68
		Tut4
		S100a13
		Gm14685
		Haus2
		Eif4e2
		Acad12
		Rab36
		Atp8b2
		Cd48
		Bbc3
		Septin4
		Trub2
		Plekha6
		Nlk
		Pdhb
		Slc35b3
		Cdcp1
		E2f3
		Ints6
		Nmnat3
		Hhipl2
		Ttc17
		Hpn
		Snx2
		Add3
		Polr1d
		Guca2a
		Jazf1
		Sema3f
		Synrg
		Xrcc1
		Aicda
		Ifi27l2b
		Carmil1
		Dop1b
		Hpca
		Acaa1a
		Mxra7
		Dclk2
		Ccnd2
		Tcerg1
		Itpr1
		Ckap2l
		Skiv2l
		Npcd
		Bcl2a1c
		Trim37
		Ocln
		Fbxw11
		Spindoc
		Amn
		Adgra2
		Tbc1d7
		Recql5
		Fndc10
		Brox
		Zbtb20
		Tmem144
		Ccr4
		Rnf122
		Zfp949
		Id4
		Tcf7l1
		Adcy9
		Ctsh
		Cacna1d
		D3Ertd751e
		Cdadc1
		Abcb9
		Srek1
		Zfp868
		Vill
		Alg9
		Ankrd29
		Prnd
		Dnah10
		Rffl
		Psd
		Car11
		Zfp105
		Catsper2
		Hspg2
		Rcn2
		Gale
		Thbs4
		Nat10
		Sgms2
		Tpra1
		Iqck
		Slc7a2
		Atp9a
		Tbc1d12
		Gzmb
		Idua
		Smtn
		Obsl1
		Kctd18
		Senp6
		Slc16a3
		Cwc27
		Prss34
		Pdzk1ip1
		Tubb1
		Ermard
		Tmem260
		Celf5
		Evi5
		Adgrf5
		Slc37a3
		Tspan5
		Lgr6
		Tenm4
		Mrgpra4
		Tfe3
		Mmp25
		Tmem240
		Dvl1
		Gbp9
		Por
		Dnajc13
		Kcna2
		Chka
		Rsph1
		Rnf185
		Cercam
		Clasp1
		Fam171a1
		Cdk20
		Aspa
		Ulk4
		Rrh
		Map3k20
		Clip3
		Mrpl42
		Kcnc3
		Apc2
		Fcna
		Mndal
		Syvn1
		Pfkfb3
		Ky
		Paxip1
		Rhobtb1
		Gpr83
		Tmbim6
		Mospd2
		Tlcd3a
		D17H6S56E-5
		Ssmem1
		Chrna10
		Cd63
		Ninl
		Adgb
		Zfp811
		Ogdh
		Rit1
		LOC118567399
		Fbxl22
		Myl4
[truncated: 4,636 more rows]
