# Supplementary material for: mRNA vaccination targeting AML1::ETO fusion gene eliminates leukemia cells via activating T cells
Source: Leukemia. 2026 Apr 10;40(6):1335–9. doi: 10.1038/s41375-026-02940-3 (PMC13233333; doi:10.1038/s41375-026-02940-3)
Supplement: Supplementary file 11 — Dataset 10 [file 41375_2026_2940_MOESM11_ESM.xlsx]

## Sheet: JAK2-STAT
KEGG pathway
CD4	IFNA5	IL21	IL4	IL6	CSF3	CSF2	IL15	LIF	IL2
CD8	IFNA5	IL10	IL21	IL6	CSF3	CSF2	IL7	IL15	LIF	IL19	IL27	IL2

## Sheet: TNF
KEGG pathway
CD4	IL6	CSF2	CSF1	IL15	LIF	CXCL1	TNF
CD8	IL6	CSF2	CSF1	IL15	LIF	TNF
