# Supplementary material for: mRNA vaccination targeting AML1::ETO fusion gene eliminates leukemia cells via activating T cells
Source: Leukemia. 2026 Apr 10;40(6):1335–9. doi: 10.1038/s41375-026-02940-3 (PMC13233333; doi:10.1038/s41375-026-02940-3)
Supplement: Supplementary file 12 — Dataset 11 [file 41375_2026_2940_MOESM12_ESM.xlsx]

## Sheet: Total-F532 Median - B532
	ExoRNA	ExoRNA	ExoRNA	ExoRNA	Exo	Exo	Exo	Exo		P		eR-E
Granzyme B	1717.5	1737.5	1616.5	1508	1123.5	1284	1073	979		0.000786		530
Galectin-1	1460	1533	1503	1308	1001	1097	863.5	1106		0.001251		434.125
P-selectin	8253	9308.5	8089	7892.5	6518	7335	6053	7297		0.01185		1585
VEGF R1	405.5	402	466	313.5	292	263.5	271	205		0.013168		138.875
Leptin	191	156	151	162	142	120	96	125		0.014757		44.25
BLC	1366	1688	1621.5	1813	2304.5	1872	2219	1915		0.019624		-455.5
TROY	492	375.5	420	315	273	206	220	315		0.020563		147.125
ALK-1	1147.5	922	866	726.5	517	553	685	525.5		0.021363		345.375
I-TAC	466	594	401	393.5	204	348	310	297		0.024703		173.875
Amphiregulin	293.5	300.5	313.5	218	120.5	206	223	205		0.02614		92.75
CD36	712	453	703.5	583	488	399	375.5	302.5		0.027055		221.625
SCF	294	357	366	330.5	291	292	214.5	269.5		0.028351		70.125
TNFa	315	240.5	200	255	150.5	140	185	197		0.029253		84.5
Axl	593	873	662.5	738.5	936.5	983	801.5	961.5		0.035258		-203.875
Epigen	317	402.5	196	292	385	482	420.5	488		0.035745		-142
IL-17	576	460	452	380.5	344.5	379.5	298.5	152		0.037301		173.5
HGF R	296	214	204	198	101	110.5	181	202		0.058947		79.375
CD27 Ligand	607	602	664.5	692	594	599	442	484		0.059768		111.625
IL-11	491	505.5	402	484	368.5	386	461.5	373		0.06112		73.375
TECK	560	535	442	494	438	381	451	465		0.062777		74
CD 30T	349	261.5	138.5	185	373.5	277	445	357		0.0688		-129.625
IL-21	438.5	500	406.5	297	305	283.5	292.5	292		0.069488		117.25
PF-4	18353	25311.5	25809	27727.5	17218.5	17322	16725	23103		0.07001		5708.12
GITR	276	211	211	197	100.5	102.5	197	207		0.088666		72
HGF	800.5	723	607	616	560	693	390.5	397		0.094201		176.5
IL-17B	671	498	383.5	301.5	310	265	216	305.5		0.095289		189.375
IL-17F	651	718	402	386.5	383.5	304	316	393.5		0.108069		190.125
6Ckine	1606.5	1574	1653	1522	1640	1593	1696	1729		0.113646		-75.625
MIP-3a	1197	1203	1545	1330	1007	857	1008	1399		0.132568		251
IGFBP-5	1322	1112	1004	1364	1094.5	750.5	993	1132		0.137034		208
M-CSF	498	494.5	494	639	625	510	974	847		0.140635		-207.625
Fc gamma RIIB	1102.5	877	560.5	581	937	767.5	1701	1630		0.14189		-478.625
Prolactin	1282	1328	801.5	717	780	815	605	744.5		0.157975		296
MIP-2	1506	1244.5	1501	1143	1471.5	1483	1538	1545		0.177623		-160.75
IL-28	1394	757	668	617.5	695	505	484	502		0.181676		312.625
RAGE	1109	972.5	404.5	431	298	436	503	421		0.181866		314.75
GCSF	291.5	374	282	331.5	311	386.5	366	504.5		0.182427		-72.25
MIG	433	429.5	366	445.5	432	402.5	551.5	589		0.198181		-75.25
IL-12 p70	332	241	159	399.5	331.5	497.5	287	389		0.228566		-93.375
CD27	325.5	201	314	214.5	226	214	204	215.5		0.230208		48.875
Cardiotrophin-1	1070	811	764	786	760	804	743	692		0.230611		108
IL-1b	97.5	117	96	164	97	115	37	100.5		0.230926		31.25
IL-20	262	489	320	362.5	487	543	401	345		0.237959		-85.625
TPO	1126.5	1167	1143	869	865	630	1200	884		0.240974		181.625
IL-3	260	196	184	114	194	129.5	165.5	38		0.256927		56.75
DKK-1	406	493	297	223	233	323	313	208		0.260117		85.5
Growth arrest specific 6	27976	20971	26312	23063	29825.5	26668	26363	24842		0.268419		-2344.12
Fas Ligand	197	185.5	106	188	182.5	178	294	192		0.270755		-42.5
Eotaxin-2	2479	2331	2525.5	2562	2752	2344	2820	2571		0.275144		-147.375
GM-CSF	165.5	175	175.5	140	209	104.5	273	296.5		0.279432		-56.75
MIP-1a	122.5	192	160	116	114.5	44.5	165	122		0.28686		36.125
TACI	193	218	111	95	113.5	101	137	114		0.301926		37.875
IGFBP-2	4118.5	3884.5	2892	3105.5	2597	3069	7845	7197		0.308826		-1676.88
E-Selectin	11725.5	12171	9032	8548.5	8132	7906.5	23290	23777		0.316264		-5407.12
CXCL16	2618.5	2847	1972	2823.5	2491	2750	193	2024		0.320248		700.75
IL-1ra/IL-1F3	238	98	198	203	173.5	114	182	111		0.320761		39.125
Leptin R	714	652	773	663.5	748.5	679	631	499		0.354657		61.25
IL-7	1292	1380	498	438	352	300	825	919		0.354746		303
IL-6 R	6613.5	7738	8338	6595	8142	7291	5301	5039		0.362244		877.875
MMP-2	3627	3560	2330	2254	2048	2092	6579.5	6766		0.367563		-1428.62
Lungkine	198	629	383	195	313	407	683	492		0.38215		-122.5
MIP-3b	181	198	124	200	171	214	164	265		0.382496		-27.75
JAM-A	2094	1770	1830	1702	1768	2033	1502	1515		0.382961		144.5
CTLA-4	829	857	560	699	589	586	743	724		0.387995		75.75
sTNF R1	12303	18762	12359	12698	11017.5	14165	20989.5	21033		0.393171		-2770.75
ICAM-1	4470	5233	3614.5	3000	2284.5	2363.5	4648	4281.5		0.421846		685
IL-12 p40/p70	249.5	221	169	199.5	294.5	224.5	242	179.5		0.421989		-25.375
ACE /CD143	3002	2903	2211	2118.5	1961	3223	3255	3113		0.428795		-329.375
MCP-1	155	177	206	202.5	167	182	136	196		0.429346		14.875
Pro-MMP-9	178	203.5	322	172	94	197	456.5	485		0.435976		-89.25
SDF-1a	340	358	372	373.5	284	383.5	355.5	344		0.442787		19.125
MIP-1r	49736	59004.5	69862	58278.5	61057.5	60537.5	63394	66530.5		0.451255		-3659.62
Fractalkine	367	462	348.5	269	389	352.5	409	441		0.451408		-36.25
bFGF	591	477.5	765	478	630.5	483	798.5	700		0.458643		-75.125
Thymus CK-1	126	303.5	87.5	110.5	88	83	478	313.5		0.475694		-83.75
IL-9	438	268.5	435	436	345.5	474	405.5	528		0.476889		-43.875
IL-2	428	283	307.5	349	316	292	372	271.5		0.483201		29
4-1BB	1464.5	2364.5	1635	2044	1423.5	1940	1442	1952		0.486045		187.625
E-Cadherin	68439	72591.5	57715.5	56887.5	70720	76186	61369.5	62567		0.496719		-3802.25
Eotaxin	3494	5268	3615.5	4690.5	4922	4453.5	245	4082.5		0.507888		841.25
IL-4	503	457	628	528.5	434	585	536	405.5		0.509818		39
TIMP-2	474	316	112	77	190	117	200	193		0.511381		69.75
TWEAK R	10915	10894.5	9075	9046	9833	9450.5	9796	9245		0.512832		401.5
IL-15	215	201	108	208	193	201	195.5	211.5		0.544902		-17.25
TCA-3	1106	937	1094	1122	1002	1185.5	1040	1201		0.546615		-42.375
VCAM-1	14175	9055	11266	7423.5	7145	11576	10307	8464		0.555737		1106.88
IGF-I	41362	38897	24448	23989.5	21636	24438	52268	55619		0.561664		-6316.12
CD 30L	700	351.5	260	289.5	490.5	404	611.5	373		0.574166		-69.5
HAI-1	407	293	190	290	365	306	346.5	277		0.586248		-28.625
Il-1a	377	427	264.5	289.5	396	316	362.5	380		0.591717		-24.125
TREM-1	1885	1737	1642	1548.5	1672	1709.5	1976	1680.5		0.600859		-56.375
MMP-3	7843	7448.5	4637	4597.5	3631	3757.5	10925	11144		0.619505		-1232.88
VEGF R3	221	217	110	104	173.5	158	195	197		0.62748		-17.875
Neprilysin	572	710.5	284.5	281.5	395.5	417	410	396.5		0.629906		57.375
IL-5	134.5	195	188	198	225.5	207	135.5	197.5		0.630329		-12.5
Lymphotactin	983	536	1044	398.5	792	529	510	767		0.633965		90.875
Pentraxin 3	6198	5938	3706.5	3219	5462	4098	4021	3824		0.648692		414.125
TARC	248	371	284	384.5	313	321	383	341.5		0.652442		-17.75
IL-10	335	290	357	287.5	276	266	363.5	311.5		0.655736		13.125
IL-6	185.5	191	198.5	186	172	181	216.5	214		0.660871		-5.625
IGFBP-6	102	183	79	93	110	102.5	104	202		0.663812		-15.375
CRG-2	827	833	651	1027	697	761	968	750		0.692431		40.5
VEGF R2	407	128	226	225.5	107	218	239.5	306		0.700219		29
Flt-3 Ligand	1470	1717	953	815	876	783	2034	1892		0.703918		-157.5
Osteoporotegerin	3016	3117	1998	1927	1517	1447	3984	4532		0.70422		-355.5
L-selectin	28119	27115	24988	22699	29661.5	26896.5	21053.5	28962		0.707077		-913.125
IGFBP-3	12019.5	12799	6177	11319.5	7137	12684	5059	13766		0.736573		917.25
Osteopontin	18719	19049.5	11531	12368.5	9080	9751.5	24458.5	25426.5		0.737588		-1762.12
IL-1 R4/ST2L	996	1000	718	677	933.5	915	574	803		0.742274		41.375
CD40	305	359	152	181	293.5	233	492	108.5		0.74358		-32.5
Epiregulin	666	820	875.5	940	749.5	1033	742	895		0.755783		-29.5
Resistin	24832.5	24974	8685.5	8456	7878	8083.5	21305	21753		0.757647		1982.12
TIMP-1	709.5	766	458.5	471	630	828	454	322.5		0.764841		42.625
Chordin	1034	946.5	791	776	886.5	1007.5	789	760		0.765783		26.125
DPPIV/CD26	205.5	194	202	220	212	109	346	217		0.769522		-15.625
MCP-5	699	610	555	700	568.5	495	822	775		0.79403		-24.125
CD40 Ligand	-11	124.5	-10	-1	120	-86	12	5		0.818442		12.875
Endoglin	2748	1596	1143	1027	1599.5	1617	1688	1216		0.822723		98.375
IFN r	234.5	247	181.5	196.5	269	298	176.5	150		0.837245		-8.5
VEGF-D	753.5	829.5	208.5	194	97	291	702	700.5		0.838341		48.75
Decorin	35050	37713.5	27022	24274	33435.5	30121	29962	33394.5		0.842592		-713.375
Growth arrest specific 1	2129.5	2944	3287.5	2965	3015	2921	2788.5	2794		0.860165		-48.125
TWEAK	584	856.5	488	512	590	566.5	598	623.5		0.866139		15.625
VEGF	257	335	244	275	221	275	304	292		0.86721		4.75
TRANCE	101.5	180	116	120.5	206	109	104	117		0.885086		-4.5
IL-2 R alpha	475.5	471	317	232	392	421	306.5	336		0.885632		10
MFG-E8	111	215	196	116	126	223	105	206		0.894125		-5.5
KC	175	255.5	171.5	201	202	212	202.5	197.5		0.897116		-2.75
IL-3 Rb	1164.5	1254.5	1000	2263	1460	2214.5	833	967		0.906531		51.875
Shh-N	739	855	191	365	421.5	477.5	678.5	656		0.907367		-20.875
MDC	506	509.5	518	482	358	289.5	507	804.5		0.909617		14.125
CTACK	1381	1210	748	635	1358	1104	367.5	1019.5		0.913892		31.25
LIX	672	674.5	590.5	453	632.5	630	570	578.5		0.928429		-5.25
sTNF RII	614	980	737	688	612	876	822	742		0.935785		-8.25
IL-13	204	191	121.5	195	129	219.5	165	189		0.936184		2.25
TSLP	112	117	109.5	104	2	105	187	162.5		0.937647		-3.5
RANTES	113	103	76	93	98	104	81	99.5		0.949304		0.625
IL-17B R	284.5	195	94	102	83	81	308	216		0.966455		-3.125
IGF-II	110.5	110	102	101	199	110	-1	121.5		0.973264		-1.5
GITR Ligand	111	105	210	209	111.5	98	216	205		0.979733		1.125
IL-17E	734.5	752	536	485	563.5	579	736	625		0.990344		1
Dtk	636	483	369	299.5	210	311	783.5	476		0.990875		1.75
EGF	395.5	600	305.5	414	391	419	402	501		0.994377		0.5
MAdCAM-1	390	486	414.5	485	289	595	492	399		0.99866		0.125

## Sheet: Total-standardization-heatmap
	ExoRNA	ExoRNA	ExoRNA	ExoRNA	Exo	Exo	Exo	Exo		P		eR-E
PF-4	-0.684569	0.855452	0.965556	1.39015	-0.935651	-0.912745	-1.04487	0.366678		0.07001		5708.12
Resistin	1.12296	1.14045	-0.872561	-0.900923	-0.972355	-0.946959	0.687014	0.74238		0.757647		1982.12
P-selectin	0.641859	1.66874	0.482307	0.291135	-1.04609	-0.251247	-1.49848	-0.288217		0.01185		1585
VCAM-1	1.78603	-0.36634	0.563133	-1.0522	-1.16928	0.693452	0.159983	-0.614787		0.555737		1106.88
IGFBP-3	0.55444	0.781981	-1.15102	0.350105	-0.870793	0.748412	-1.47737	1.06425		0.736573		917.25
IL-6 R	-0.217748	0.693562	1.17981	-0.232741	1.02097	0.331307	-1.28142	-1.49374		0.362244		877.875
Eotaxin	-0.223102	0.900086	-0.146176	0.534448	0.68102	0.384394	-2.28017	0.1495		0.507888		841.25
CXCL16	0.456225	0.714504	-0.274526	0.687941	0.31211	0.604862	-2.28537	-0.21575		0.320248		700.75
ICAM-1	0.667023	1.36123	-0.111341	-0.670435	-1.32142	-1.24955	0.828974	0.495519		0.421846		685
Granzyme B	1.11304	1.17898	0.780077	0.422387	-0.845186	-0.316069	-1.01167	-1.32156		0.000786		530
Galectin-1	0.896571	1.18609	1.06711	0.293734	-0.923838	-0.543099	-1.46917	-0.507404		0.001251		434.125
Pentraxin 3	1.44865	1.21894	-0.752571	-1.18327	0.798402	-0.406683	-0.474712	-0.64876		0.648692		414.125
TWEAK R	1.50578	1.47854	-0.93935	-0.977888	0.0679389	-0.440357	0.0187704	-0.713441		0.512832		401.5
ALK-1	1.81265	0.802603	0.551772	-0.0730657	-1.01144	-0.850194	-0.258949	-0.97337		0.021363		345.375
RAGE	1.80795	1.34849	-0.56338	-0.474182	-0.921856	-0.457352	-0.231832	-0.507841		0.181866		314.75
IL-28	2.32893	0.182583	-0.117299	-0.287457	-0.0263239	-0.666522	-0.737281	-0.67663		0.181676		312.625
IL-7	1.28317	1.4917	-0.598338	-0.740518	-0.944308	-1.06753	0.176539	0.399287		0.354746		303
Prolactin	1.4841	1.65568	-0.308196	-0.623387	-0.388393	-0.257841	-1.04115	-0.52081		0.157975		296
MIP-3a	0.0163788	0.0425849	1.53633	0.59728	-0.81348	-1.46863	-0.809112	0.89865		0.132568		251
CD36	1.38743	-0.324243	1.33125	0.534897	-0.0929358	-0.681116	-0.836422	-1.31886		0.027055		221.625
IGFBP-5	1.1636	0.0799814	-0.477309	1.38032	-0.0103202	-1.78539	-0.53407	0.183183		0.137034		208
IL-17F	1.34547	1.78161	-0.27544	-0.37634	-0.395869	-0.913387	-0.835271	-0.330772		0.108069		190.125
IL-17B	2.03504	0.869995	0.0989109	-0.453307	-0.396065	-0.699111	-1.02909	-0.426369		0.095289		189.375
4-1BB	-0.926424	1.68987	-0.430781	0.758181	-1.04561	0.455853	-0.991831	0.490737		0.486045		187.625
TPO	0.694332	0.893856	0.775619	-0.574248	-0.593954	-1.75169	1.05643	-0.50035		0.240974		181.625
HGF	1.37637	0.848636	0.0587321	0.120018	-0.261315	0.64435	-1.41553	-1.37127		0.094201		176.5
I-TAC	0.756697	1.84117	0.205987	0.142443	-1.46309	-0.243054	-0.565008	-0.67515		0.024703		173.875
IL-17	1.56136	0.635518	0.571666	0.000997673	-0.286332	-0.00698371	-0.653476	-1.82275		0.037301		173.5
TROY	1.67939	0.493189	0.946287	-0.12282	-0.550463	-1.23266	-1.09011	-0.12282		0.020563		147.125
JAM-A	1.48646	-0.0316267	0.2495	-0.350237	-0.0409976	1.20064	-1.28733	-1.22641		0.382961		144.5
VEGF R1	0.885567	0.845925	1.5708	-0.156443	-0.399956	-0.722753	-0.637806	-1.38534		0.013168		138.875
IL-21	1.03093	1.76284	0.650094	-0.65307	-0.557861	-0.813734	-0.706624	-0.712575		0.069488		117.25
CD27 Ligand	0.255016	0.195537	0.939022	1.26616	0.100371	0.159849	-1.70779	-1.20816		0.059768		111.625
Cardiotrophin-1	2.33607	0.0636114	-0.348766	-0.155738	-0.383862	0.00219349	-0.533019	-0.980492		0.230611		108
Endoglin	2.18251	0.0311637	-0.814808	-1.03144	0.0376999	0.0703809	0.202973	-0.678481		0.822723		98.375
Amphiregulin	0.906397	1.01486	1.21628	-0.263397	-1.77406	-0.449325	-0.185928	-0.464819		0.02614		92.75
Lymphotactin	1.21371	-0.669661	1.47073	-1.249	0.40896	-0.699155	-0.779209	0.303625		0.633965		90.875
DKK-1	0.961374	1.85116	-0.153411	-0.910237	-0.807963	0.112501	0.0102274	-1.06365		0.260117		85.5
TNFa	1.81293	0.522004	-0.179777	0.773258	-1.03751	-1.21945	-0.439696	-0.231761		0.029253		84.5
HGF R	1.7497	0.41737	0.25489	0.157402	-1.41865	-1.2643	-0.118813	0.222394		0.058947		79.375
CTLA-4	1.16099	1.40986	-1.22987	0.00555499	-0.972123	-0.998787	0.396626	0.227754		0.387995		75.75
TECK	1.55663	1.1206	-0.501435	0.405508	-0.5712	-1.56535	-0.344464	-0.100287		0.062777		74
IL-11	0.996426	1.24962	-0.557693	0.874192	-1.14267	-0.837085	0.481297	-1.06409		0.06112		73.375
GITR	1.4981	0.394684	0.394684	0.157025	-1.48113	-1.44717	0.157025	0.326781		0.088666		72
SCF	-0.158856	1.12216	1.30516	0.58332	-0.219857	-0.199524	-1.77538	-0.65703		0.028351		70.125
TIMP-2	2.03722	0.818553	-0.75492	-1.02488	-0.153298	-0.716355	-0.0761669	-0.130159		0.511381		69.75
Leptin R	0.52105	-0.213157	1.21973	-0.0769733	0.929601	0.106578	-0.46184	-2.02499		0.354657		61.25
Neprilysin	0.96323	1.92603	-1.03535	-1.05621	-0.263726	-0.114267	-0.162928	-0.256774		0.629906		57.375
IL-3	1.50109	0.53919	0.358834	-0.693244	0.50913	-0.460284	0.0807845	-1.8355		0.256927		56.75
IL-3 Rb	-0.414433	-0.252308	-0.710763	1.5644	0.117879	1.47703	-1.0116	-0.770209		0.906531		51.875
CD27	1.71292	-0.761436	1.48437	-0.493132	-0.264577	-0.50307	-0.701813	-0.473258		0.230208		48.875
VEGF-D	0.936653	1.18953	-0.87676	-0.925007	-1.24776	-0.602253	0.765293	0.760302		0.838341		48.75
Leptin	1.64917	0.449773	0.278431	0.655383	-0.0299849	-0.78389	-1.60633	-0.612548		0.014757		44.25
TIMP-1	0.72396	1.03967	-0.67856	-0.608713	0.279736	1.38611	-0.703705	-1.43849		0.764841		42.625
IL-1 R4/ST2L	1.06378	1.08896	-0.686752	-0.944924	0.670223	0.553731	-1.5935	-0.151518		0.742274		41.375
CRG-2	0.0987142	0.145168	-1.26393	1.64717	-0.907783	-0.412277	1.19038	-0.497442		0.692431		40.5
IL-1ra/IL-1F3	1.43665	-1.30683	0.652802	0.750783	0.172692	-0.993287	0.339261	-1.05208		0.320761		39.125
IL-4	-0.0875089	-0.695118	1.5636	0.249318	-0.998923	0.995621	0.348385	-1.37538		0.509818		39
TACI	1.26787	1.81733	-0.534346	-0.885998	-0.4794	-0.754128	0.0370883	-0.468411		0.301926		37.875
MIP-1a	-0.158866	1.40449	0.684669	-0.305078	-0.33882	-1.91342	0.79714	-0.170113		0.28686		36.125
IL-1b	-0.157478	0.400854	-0.200427	1.74658	-0.171795	0.343589	-1.88974	-0.0715811		0.230926		31.25
CTACK	1.11107	0.639772	-0.633571	-0.945017	1.04768	0.34762	-1.68229	0.114725		0.913892		31.25
IL-2	1.90888	-0.841806	-0.377034	0.410232	-0.215787	-0.671074	0.846549	-1.05996		0.483201		29
VEGF R2	1.84521	-1.09869	-0.0646287	-0.0699045	-1.32027	-0.149042	0.0778182	0.779501		0.700219		29
Chordin	1.44901	0.65751	-0.749098	-0.884784	0.114768	1.2093	-0.76719	-1.02952		0.765783		26.125
SDF-1a	-0.364812	0.215662	0.667142	0.715515	-2.17073	1.038	0.135041	-0.235818		0.442787		19.125
TWEAK	-0.163259	2.26613	-1.01912	-0.805152	-0.109768	-0.319275	-0.0384467	0.18889		0.866139		15.625
MCP-1	-0.933073	-0.028275	1.16441	1.02047	-0.439547	0.177361	-1.71449	0.753142		0.429346		14.875
MDC	0.0611653	0.0844664	0.141055	-0.0986135	-0.924137	-1.38017	0.0678228	2.04841		0.909617		14.125
IL-10	0.650048	-0.559343	1.24131	-0.626532	-0.935598	-1.20435	1.416	0.0184768		0.655736		13.125
CD40 Ligand	-0.428498	1.49486	-0.414304	-0.286553	1.43099	-1.49309	-0.102023	-0.201385		0.818442		12.875
IL-2 R alpha	1.24373	1.19124	-0.605098	-1.59658	0.269742	0.608014	-0.727575	-0.383472		0.885632		10
VEGF	-0.514462	1.66938	-0.878436	-0.0104992	-1.52239	-0.0104992	0.801441	0.465466		0.86721		4.75
IL-13	0.771761	0.403582	-1.56476	0.516868	-1.35235	1.21074	-0.332778	0.346939		0.936184		2.25
Dtk	0.998249	0.194396	-0.404553	-0.769702	-1.23993	-0.709282	1.7732	0.157618		0.990875		1.75
GITR Ligand	-0.848334	-0.956202	0.931483	0.913505	-0.839346	-1.08205	1.03935	0.841593		0.979733		1.125
IL-17E	1.05273	1.22311	-0.879911	-1.37646	-0.612165	-0.461253	1.06733	-0.0133873		0.990344		1
RANTES	1.39168	0.576042	-1.62617	-0.239593	0.168225	0.657606	-1.21836	0.29057		0.949304		0.625
EGF	-0.378197	1.96548	-1.40964	-0.166177	-0.429769	-0.108875	-0.303703	0.830887		0.994377		0.5
MAdCAM-1	-0.589221	0.461933	-0.320958	0.450983	-1.69512	1.65543	0.52763	-0.490675		0.99866		0.125
IGF-II	0.0717305	0.0624749	-0.0856138	-0.104125	1.70996	0.0624749	-1.99226	0.275353		0.973264		-1.5
KC	-1.05323	2.07249	-1.18914	-0.0436826	-0.00485362	0.383436	0.0145609	-0.179584		0.897116		-2.75
IL-17B R	1.22405	0.263589	-0.82028	-0.734429	-0.938325	-0.959787	1.47623	0.488948		0.966455		-3.125
TSLP	-0.00694336	0.0856348	-0.0532324	-0.155068	-2.04366	-0.136553	1.38173	0.928096		0.937647		-3.5
TRANCE	-0.776042	1.23782	-0.404055	-0.288611	1.90483	-0.583635	-0.711906	-0.378401		0.885086		-4.5
LIX	1.00572	1.0407	-0.134679	-2.05867	0.453012	0.41803	-0.421528	-0.302591		0.928429		-5.25
MFG-E8	-0.986738	1.01562	0.649803	-0.89047	-0.697936	1.16964	-1.10226	0.842337		0.894125		-5.5
IL-6	-0.482768	-0.131664	0.347114	-0.450849	-1.34457	-0.770035	1.49618	1.33659		0.660871		-5.625
sTNF RII	-1.13056	1.72559	-0.170706	-0.553087	-1.14617	0.914008	0.492608	-0.131687		0.935785		-8.25
IFN r	0.301158	0.546001	-0.736979	-0.443167	0.976926	1.54496	-0.834916	-1.35398		0.837245		-8.5
IL-5	-1.54058	0.300509	0.08749	0.391803	1.22866	0.665685	-1.51015	0.376587		0.630329		-12.5
IGFBP-6	-0.444876	1.36252	-0.958088	-0.645698	-0.266368	-0.433719	-0.400249	1.78648		0.663812		-15.375
DPPIV/CD26	-0.119212	-0.297546	-0.173488	0.105643	-0.0184149	-1.61566	2.05956	0.0591215		0.769522		-15.625
IL-15	0.674964	0.270707	-2.41471	0.472836	0.0397038	0.270707	0.111892	0.5739		0.544902		-17.25
TARC	-1.68923	0.821649	-0.954337	1.09723	-0.362342	-0.199033	1.06661	0.219447		0.652442		-17.75
VEGF R3	1.08755	0.998883	-1.37294	-1.50594	0.0346353	-0.308947	0.511217	0.555551		0.62748		-17.875
Shh-N	0.865235	1.39055	-1.61641	-0.828441	-0.572578	-0.318979	0.591258	0.489366		0.907367		-20.875
Il-1a	0.454394	1.34755	-1.55521	-1.10863	0.793794	-0.635259	0.195378	0.507984		0.591717		-24.125
MCP-5	0.402176	-0.377006	-0.858523	0.410931	-0.740332	-1.38381	1.47902	1.06754		0.79403		-24.125
IL-12 p40/p70	0.666529	-0.0354046	-1.31613	-0.564934	1.77485	0.0507979	0.48181	-1.05752		0.421989		-25.375
MIP-3b	-0.209735	0.203656	-1.59581	0.25229	-0.452906	0.59273	-0.623126	1.8329		0.382496		-27.75
HAI-1	1.49329	-0.249359	-1.82385	-0.295218	0.851258	-0.050636	0.568461	-0.49394		0.586248		-28.625
Epiregulin	-1.4568	-0.168374	0.295962	0.835596	-0.758207	1.61367	-0.820955	0.459107		0.755783		-29.5
CD40	0.317834	0.752341	-0.913269	-0.679923	0.2253	-0.261509	1.82252	-1.26329		0.74358		-32.5
Fractalkine	-0.210813	1.35995	-0.516698	-1.83118	0.152943	-0.450561	0.483629	1.01273		0.451408		-36.25
TCA-3	0.22379	-1.66135	0.0899344	0.402265	-0.936294	1.11059	-0.512417	1.28348		0.546615		-42.375
Fas Ligand	0.130112	-0.0957425	-1.65708	-0.0466438	-0.154661	-0.243039	2.03514	0.0319142		0.270755		-42.5
IL-9	0.273581	-1.86461	0.235737	0.248352	-0.893279	0.727711	-0.136397	1.4089		0.476889		-43.875
Growth arrest specific 1	-2.187	0.266386	1.30105	0.32964	0.480247	0.197106	-0.202001	-0.185434		0.860165		-48.125
TREM-1	1.12132	0.0414966	-0.651633	-1.33382	-0.43275	-0.159146	1.78527	-0.370733		0.600859		-56.375
GM-CSF	-0.414741	-0.268135	-0.260418	-0.808262	0.25656	-1.35611	1.24422	1.60688		0.279432		-56.75
CD 30L	1.71041	-0.538942	-1.12952	-0.939115	0.358219	-0.200086	1.1392	-0.400173		0.574166		-69.5
GCSF	-0.901836	0.253915	-1.03492	-0.341472	-0.628659	0.429029	0.141842	2.0821		0.182427		-72.25
bFGF	-0.187182	-1.05655	1.14559	-1.05272	0.115373	-1.01442	1.40219	0.647718		0.458643		-75.125
MIG	-0.307112	-0.353593	-1.19691	-0.141105	-0.320392	-0.712167	1.26663	1.76465		0.198181		-75.25
6Ckine	-0.301323	-0.786425	0.392746	-1.56259	0.198705	-0.502827	1.03457	1.52714		0.113646		-75.625
Thymus CK-1	-0.491693	0.70797	-0.751901	-0.596452	-0.748522	-0.782315	1.88736	0.775557		0.475694		-83.75
IL-20	-1.43557	0.905689	-0.83736	-0.399019	0.885062	1.46264	-0.00193386	-0.579512		0.237959		-85.625
Pro-MMP-9	-0.599948	-0.421016	0.410491	-0.642049	-1.18937	-0.466626	1.35427	1.55425		0.435976		-89.25
IL-12 p70	0.0234886	-0.853418	-1.6436	0.673941	0.0186704	1.6183	-0.410146	0.572759		0.228566		-93.375
Lungkine	-1.18211	1.19314	-0.162575	-1.19865	-0.548347	-0.0303106	1.49073	0.438127		0.38215		-122.5
CD 30T	0.495087	-0.359564	-1.56096	-1.10677	0.73439	-0.208169	1.43276	0.573227		0.0688		-129.625
Epigen	-0.561151	0.297523	-1.77635	-0.812225	0.121771	1.09594	0.478296	1.1562		0.035745		-142
Eotaxin-2	-0.398451	-1.25233	-0.130173	0.0804113	1.1766	-1.17732	1.56892	0.132336		0.275144		-147.375
Flt-3 Ligand	0.293311	0.768379	-0.701062	-0.966485	-0.84916	-1.02803	1.37808	1.10497		0.703918		-157.5
MIP-2	0.514136	-1.23192	0.480751	-1.90965	0.283776	0.360563	0.727803	0.774543		0.177623		-160.75
Axl	-1.56123	0.375715	-1.08045	-0.554709	0.814986	1.13666	-0.118897	0.987927		0.035258		-203.875
M-CSF	-0.750342	-0.769485	-0.77222	0.0208523	-0.0557202	-0.684709	1.85312	1.1585		0.140635		-207.625
ACE /CD143	0.520912	0.335865	-0.957594	-1.13049	-1.42488	0.933996	0.993809	0.728388		0.428795		-329.375
Osteoporotegerin	0.280306	0.367753	-0.601089	-0.662561	-1.01754	-1.07815	1.11841	1.59287		0.70422		-355.5
BLC	-1.57402	-0.526571	-0.742892	-0.119952	1.47887	0.0719715	1.20074	0.211848		0.019624		-455.5
Fc gamma RIIB	0.189729	-0.326128	-1.05016	-1.00326	-0.188871	-0.576621	1.55886	1.39644		0.14189		-478.625
Decorin	0.837778	1.4444	-0.99063	-1.6165	0.47007	-0.28482	-0.321033	0.460732		0.842592		-713.375
L-selectin	0.634924	0.305006	-0.393934	-1.14611	1.1418	0.233206	-1.68683	0.911937		0.707077		-913.125
MMP-3	0.356085	0.227804	-0.68642	-0.699265	-1.01354	-0.97241	1.35827	1.42948		0.619505		-1232.88
MMP-2	-0.0153114	-0.0494359	-0.675899	-0.714608	-0.819528	-0.797118	1.48846	1.58344		0.367563		-1428.62
IGFBP-2	-0.108158	-0.223167	-0.710969	-0.606036	-0.855958	-0.623975	1.72337	1.40489		0.308826		-1676.88
Osteopontin	0.371995	0.422779	-0.732495	-0.603807	-1.10911	-1.00593	1.25391	1.40265		0.737588		-1762.12
Growth arrest specific 6	0.80066	-1.72184	0.201453	-0.968512	1.46667	0.329649	0.219819	-0.327894		0.268419		-2344.12
sTNF R1	-0.748267	0.804336	-0.734806	-0.653318	-1.05727	-0.300683	1.33978	1.35023		0.393171		-2770.75
MIP-1r	-1.88077	-0.34004	1.46484	-0.460726	0.00123636	-0.0852049	0.38964	0.91103		0.451255		-3659.62
E-Cadherin	0.366647	0.945656	-1.1286	-1.24405	0.684701	1.44686	-0.619097	-0.452122		0.496719		-3802.25
E-Selectin	-0.202623	-0.135624	-0.607698	-0.680412	-0.743049	-0.776962	1.53656	1.6098		0.316264		-5407.12
IGF-I	0.442325	0.261502	-0.798425	-0.832059	-1.0047	-0.799159	1.24235	1.48817		0.561664		-6316.12

## Sheet: Up - F532 Median - B532
	ExoRNA	ExoRNA	ExoRNA	ExoRNA	Exo	Exo	Exo	Exo		P		eR-E
Granzyme B	1717.5	1737.5	1616.5	1508	1123.5	1284	1073	979		0.000786		530
Galectin-1	1460	1533	1503	1308	1001	1097	863.5	1106		0.001251		434.125
P-selectin	8253	9308.5	8089	7892.5	6518	7335	6053	7297		0.01185		1585
VEGF R1	405.5	402	466	313.5	292	263.5	271	205		0.013168		138.875
Leptin	191	156	151	162	142	120	96	125		0.014757		44.25
TROY	492	375.5	420	315	273	206	220	315		0.020563		147.125
ALK-1	1147.5	922	866	726.5	517	553	685	525.5		0.021363		345.375
I-TAC	466	594	401	393.5	204	348	310	297		0.024703		173.875
Amphiregulin	293.5	300.5	313.5	218	120.5	206	223	205		0.02614		92.75
CD36	712	453	703.5	583	488	399	375.5	302.5		0.027055		221.625
SCF	294	357	366	330.5	291	292	214.5	269.5		0.028351		70.125
TNFa	315	240.5	200	255	150.5	140	185	197		0.029253		84.5
IL-17	576	460	452	380.5	344.5	379.5	298.5	152		0.037301		173.5
HGF R	296	214	204	198	101	110.5	181	202		0.058947		79.375
CD27 Ligand	607	602	664.5	692	594	599	442	484		0.059768		111.625
IL-11	491	505.5	402	484	368.5	386	461.5	373		0.06112		73.375
TECK	560	535	442	494	438	381	451	465		0.062777		74
IL-21	438.5	500	406.5	297	305	283.5	292.5	292		0.069488		117.25
PF-4	18353	25311.5	25809	27727.5	17218.5	17322	16725	23103		0.07001		5708.12
GITR	276	211	211	197	100.5	102.5	197	207		0.088666		72
HGF	800.5	723	607	616	560	693	390.5	397		0.094201		176.5
IL-17B	671	498	383.5	301.5	310	265	216	305.5		0.095289		189.375
IL-17F	651	718	402	386.5	383.5	304	316	393.5		0.108069		190.125
MIP-3a	1197	1203	1545	1330	1007	857	1008	1399		0.132568		251
IGFBP-5	1322	1112	1004	1364	1094.5	750.5	993	1132		0.137034		208
Prolactin	1282	1328	801.5	717	780	815	605	744.5		0.157975		296
IL-28	1394	757	668	617.5	695	505	484	502		0.181676		312.625
RAGE	1109	972.5	404.5	431	298	436	503	421		0.181866		314.75
CD27	325.5	201	314	214.5	226	214	204	215.5		0.230208		48.875
Cardiotrophin-1	1070	811	764	786	760	804	743	692		0.230611		108
IL-1b	97.5	117	96	164	97	115	37	100.5		0.230926		31.25
TPO	1126.5	1167	1143	869	865	630	1200	884		0.240974		181.625
IL-3	260	196	184	114	194	129.5	165.5	38		0.256927		56.75
DKK-1	406	493	297	223	233	323	313	208		0.260117		85.5
MIP-1a	122.5	192	160	116	114.5	44.5	165	122		0.28686		36.125
TACI	193	218	111	95	113.5	101	137	114		0.301926		37.875
CXCL16	2618.5	2847	1972	2823.5	2491	2750	193	2024		0.320248		700.75
IL-1ra/IL-1F3	238	98	198	203	173.5	114	182	111		0.320761		39.125
Leptin R	714	652	773	663.5	748.5	679	631	499		0.354657		61.25
IL-7	1292	1380	498	438	352	300	825	919		0.354746		303
IL-6 R	6613.5	7738	8338	6595	8142	7291	5301	5039		0.362244		877.875
JAM-A	2094	1770	1830	1702	1768	2033	1502	1515		0.382961		144.5
CTLA-4	829	857	560	699	589	586	743	724		0.387995		75.75
ICAM-1	4470	5233	3614.5	3000	2284.5	2363.5	4648	4281.5		0.421846		685
MCP-1	155	177	206	202.5	167	182	136	196		0.429346		14.875
SDF-1a	340	358	372	373.5	284	383.5	355.5	344		0.442787		19.125
IL-2	428	283	307.5	349	316	292	372	271.5		0.483201		29
4-1BB	1464.5	2364.5	1635	2044	1423.5	1940	1442	1952		0.486045		187.625
Eotaxin	3494	5268	3615.5	4690.5	4922	4453.5	245	4082.5		0.507888		841.25
IL-4	503	457	628	528.5	434	585	536	405.5		0.509818		39
TIMP-2	474	316	112	77	190	117	200	193		0.511381		69.75
TWEAK R	10915	10894.5	9075	9046	9833	9450.5	9796	9245		0.512832		401.5
VCAM-1	14175	9055	11266	7423.5	7145	11576	10307	8464		0.555737		1106.88
Neprilysin	572	710.5	284.5	281.5	395.5	417	410	396.5		0.629906		57.375
Lymphotactin	983	536	1044	398.5	792	529	510	767		0.633965		90.875
Pentraxin 3	6198	5938	3706.5	3219	5462	4098	4021	3824		0.648692		414.125
IL-10	335	290	357	287.5	276	266	363.5	311.5		0.655736		13.125
CRG-2	827	833	651	1027	697	761	968	750		0.692431		40.5
VEGF R2	407	128	226	225.5	107	218	239.5	306		0.700219		29
IGFBP-3	12019.5	12799	6177	11319.5	7137	12684	5059	13766		0.736573		917.25
IL-1 R4/ST2L	996	1000	718	677	933.5	915	574	803		0.742274		41.375
Resistin	24832.5	24974	8685.5	8456	7878	8083.5	21305	21753		0.757647		1982.12
TIMP-1	709.5	766	458.5	471	630	828	454	322.5		0.764841		42.625
Chordin	1034	946.5	791	776	886.5	1007.5	789	760		0.765783		26.125
CD40 Ligand	-11	124.5	-10	-1	120	-86	12	5		0.818442		12.875
Endoglin	2748	1596	1143	1027	1599.5	1617	1688	1216		0.822723		98.375
VEGF-D	753.5	829.5	208.5	194	97	291	702	700.5		0.838341		48.75
TWEAK	584	856.5	488	512	590	566.5	598	623.5		0.866139		15.625
VEGF	257	335	244	275	221	275	304	292		0.86721		4.75
IL-2 R alpha	475.5	471	317	232	392	421	306.5	336		0.885632		10
IL-3 Rb	1164.5	1254.5	1000	2263	1460	2214.5	833	967		0.906531		51.875
MDC	506	509.5	518	482	358	289.5	507	804.5		0.909617		14.125
CTACK	1381	1210	748	635	1358	1104	367.5	1019.5		0.913892		31.25
IL-13	204	191	121.5	195	129	219.5	165	189		0.936184		2.25
RANTES	113	103	76	93	98	104	81	99.5		0.949304		0.625
GITR Ligand	111	105	210	209	111.5	98	216	205		0.979733		1.125
IL-17E	734.5	752	536	485	563.5	579	736	625		0.990344		1
Dtk	636	483	369	299.5	210	311	783.5	476		0.990875		1.75
EGF	395.5	600	305.5	414	391	419	402	501		0.994377		0.5
MAdCAM-1	390	486	414.5	485	289	595	492	399		0.99866		0.125

## Sheet: Down - F532 Median - B532
	ExoRNA	ExoRNA	ExoRNA	ExoRNA	Exo	Exo	Exo	Exo		P		eR-E
BLC	1366	1688	1621.5	1813	2304.5	1872	2219	1915		0.019624		-455.5
Axl	593	873	662.5	738.5	936.5	983	801.5	961.5		0.035258		-203.875
Epigen	317	402.5	196	292	385	482	420.5	488		0.035745		-142
CD 30T	349	261.5	138.5	185	373.5	277	445	357		0.0688		-129.625
6Ckine	1606.5	1574	1653	1522	1640	1593	1696	1729		0.113646		-75.625
M-CSF	498	494.5	494	639	625	510	974	847		0.140635		-207.625
Fc gamma RIIB	1102.5	877	560.5	581	937	767.5	1701	1630		0.14189		-478.625
MIP-2	1506	1244.5	1501	1143	1471.5	1483	1538	1545		0.177623		-160.75
GCSF	291.5	374	282	331.5	311	386.5	366	504.5		0.182427		-72.25
MIG	433	429.5	366	445.5	432	402.5	551.5	589		0.198181		-75.25
IL-12 p70	332	241	159	399.5	331.5	497.5	287	389		0.228566		-93.375
IL-20	262	489	320	362.5	487	543	401	345		0.237959		-85.625
Growth arrest specific 6	27976	20971	26312	23063	29825.5	26668	26363	24842		0.268419		-2344.12
Fas Ligand	197	185.5	106	188	182.5	178	294	192		0.270755		-42.5
Eotaxin-2	2479	2331	2525.5	2562	2752	2344	2820	2571		0.275144		-147.375
GM-CSF	165.5	175	175.5	140	209	104.5	273	296.5		0.279432		-56.75
IGFBP-2	4118.5	3884.5	2892	3105.5	2597	3069	7845	7197		0.308826		-1676.88
E-Selectin	11725.5	12171	9032	8548.5	8132	7906.5	23290	23777		0.316264		-5407.12
MMP-2	3627	3560	2330	2254	2048	2092	6579.5	6766		0.367563		-1428.62
Lungkine	198	629	383	195	313	407	683	492		0.38215		-122.5
MIP-3b	181	198	124	200	171	214	164	265		0.382496		-27.75
sTNF R1	12303	18762	12359	12698	11017.5	14165	20989.5	21033		0.393171		-2770.75
IL-12 p40/p70	249.5	221	169	199.5	294.5	224.5	242	179.5		0.421989		-25.375
ACE /CD143	3002	2903	2211	2118.5	1961	3223	3255	3113		0.428795		-329.375
Pro-MMP-9	178	203.5	322	172	94	197	456.5	485		0.435976		-89.25
MIP-1r	49736	59004.5	69862	58278.5	61057.5	60537.5	63394	66530.5		0.451255		-3659.62
Fractalkine	367	462	348.5	269	389	352.5	409	441		0.451408		-36.25
bFGF	591	477.5	765	478	630.5	483	798.5	700		0.458643		-75.125
Thymus CK-1	126	303.5	87.5	110.5	88	83	478	313.5		0.475694		-83.75
IL-9	438	268.5	435	436	345.5	474	405.5	528		0.476889		-43.875
E-Cadherin	68439	72591.5	57715.5	56887.5	70720	76186	61369.5	62567		0.496719		-3802.25
IL-15	215	201	108	208	193	201	195.5	211.5		0.544902		-17.25
TCA-3	1106	937	1094	1122	1002	1185.5	1040	1201		0.546615		-42.375
IGF-I	41362	38897	24448	23989.5	21636	24438	52268	55619		0.561664		-6316.12
CD 30L	700	351.5	260	289.5	490.5	404	611.5	373		0.574166		-69.5
HAI-1	407	293	190	290	365	306	346.5	277		0.586248		-28.625
Il-1a	377	427	264.5	289.5	396	316	362.5	380		0.591717		-24.125
TREM-1	1885	1737	1642	1548.5	1672	1709.5	1976	1680.5		0.600859		-56.375
MMP-3	7843	7448.5	4637	4597.5	3631	3757.5	10925	11144		0.619505		-1232.88
VEGF R3	221	217	110	104	173.5	158	195	197		0.62748		-17.875
IL-5	134.5	195	188	198	225.5	207	135.5	197.5		0.630329		-12.5
TARC	248	371	284	384.5	313	321	383	341.5		0.652442		-17.75
IL-6	185.5	191	198.5	186	172	181	216.5	214		0.660871		-5.625
IGFBP-6	102	183	79	93	110	102.5	104	202		0.663812		-15.375
Flt-3 Ligand	1470	1717	953	815	876	783	2034	1892		0.703918		-157.5
Osteoporotegerin	3016	3117	1998	1927	1517	1447	3984	4532		0.70422		-355.5
L-selectin	28119	27115	24988	22699	29661.5	26896.5	21053.5	28962		0.707077		-913.125
Osteopontin	18719	19049.5	11531	12368.5	9080	9751.5	24458.5	25426.5		0.737588		-1762.12
CD40	305	359	152	181	293.5	233	492	108.5		0.74358		-32.5
Epiregulin	666	820	875.5	940	749.5	1033	742	895		0.755783		-29.5
DPPIV/CD26	205.5	194	202	220	212	109	346	217		0.769522		-15.625
MCP-5	699	610	555	700	568.5	495	822	775		0.79403		-24.125
IFN r	234.5	247	181.5	196.5	269	298	176.5	150		0.837245		-8.5
Decorin	35050	37713.5	27022	24274	33435.5	30121	29962	33394.5		0.842592		-713.375
Growth arrest specific 1	2129.5	2944	3287.5	2965	3015	2921	2788.5	2794		0.860165		-48.125
TRANCE	101.5	180	116	120.5	206	109	104	117		0.885086		-4.5
MFG-E8	111	215	196	116	126	223	105	206		0.894125		-5.5
KC	175	255.5	171.5	201	202	212	202.5	197.5		0.897116		-2.75
Shh-N	739	855	191	365	421.5	477.5	678.5	656		0.907367		-20.875
LIX	672	674.5	590.5	453	632.5	630	570	578.5		0.928429		-5.25
sTNF RII	614	980	737	688	612	876	822	742		0.935785		-8.25
TSLP	112	117	109.5	104	2	105	187	162.5		0.937647		-3.5
IL-17B R	284.5	195	94	102	83	81	308	216		0.966455		-3.125
IGF-II	110.5	110	102	101	199	110	-1	121.5		0.973264		-1.5
